# Supplementary material for: Insights into the nutritional properties and molecular basis of biosynthesis of amino acids and vitamins of Gastrodia elata offered by metabolomic and transcriptomic analysis
Source: Front Plant Sci. 2023 Jun 26;14:1183139. doi: 10.3389/fpls.2023.1183139 (PMC10331839; doi:10.3389/fpls.2023.1183139)
Supplement: Supplementary Data Sheet 7 — List of differentially expressed genes (DEGs). [file DataSheet_1.zip]

Archive with 10 entries (10 files):
- Data Sheet 1 (6).XLSX
- Data Sheet 2 (4).XLSX
- Data Sheet 3 (2).XLSX
- Data Sheet 4 (2).XLSX
- Data Sheet 5 (3).XLSX
- Data Sheet 6 (2).XLSX
- Data Sheet 7 (1).XLSX
- Data Sheet 8 (1).XLSX
- Data Sheet 9.XLSX
- Table 1 - 2023-06-07T162207.154.DOCX
