# Supplementary material for: Insights into the nutritional properties and molecular basis of biosynthesis of amino acids and vitamins of Gastrodia elata offered by metabolomic and transcriptomic analysis
Source: Front Plant Sci. 2023 Jun 26;14:1183139. doi: 10.3389/fpls.2023.1183139 (PMC10331839; doi:10.3389/fpls.2023.1183139)
Supplement: Supplementary Data Sheet 7 — List of differentially expressed genes (DEGs). [file DataSheet_1.zip › Data Sheet 1 (6).XLSX]

## Sheet: Title
	Dataset1 Correlation coefficients of metabolite profiles between GE samples

## Sheet: Sheet1
Sample	GEEy1	GEEy2	GEEy3	GEEm1	GEEm2	GEEm3	GEGy1	GEGy2	GEGy3	GEGm1	GEGm2	GEGm3	mix01	mix02	mix03
GEEy1	1	0.985752	0.990886	0.909262	0.907792	0.907857	0.88103	0.863449	0.859388	0.880984	0.870329	0.871912	0.964617	0.961176	0.963934
GEEy2	0.985752	1	0.99518	0.921927	0.913167	0.921982	0.878811	0.866754	0.863414	0.886497	0.861585	0.864342	0.967583	0.969084	0.957175
GEEy3	0.990886	0.99518	1	0.927388	0.921675	0.928102	0.87593	0.860084	0.856233	0.894246	0.879888	0.881395	0.972724	0.973689	0.968705
GEEm1	0.909262	0.921927	0.927388	1	0.994507	0.995135	0.892225	0.880016	0.877193	0.922396	0.904114	0.907639	0.961553	0.966584	0.962434
GEEm2	0.907792	0.913167	0.921675	0.994507	1	0.993873	0.877733	0.86394	0.857598	0.919049	0.910948	0.916397	0.956474	0.961771	0.962691
GEEm3	0.907857	0.921982	0.928102	0.995135	0.993873	1	0.875339	0.861396	0.855978	0.922631	0.910918	0.916536	0.959849	0.968513	0.963949
GEGy1	0.88103	0.878811	0.87593	0.892225	0.877733	0.875339	1	0.996862	0.99563	0.896698	0.843972	0.84952	0.933397	0.921528	0.919522
GEGy2	0.863449	0.866754	0.860084	0.880016	0.86394	0.861396	0.996862	1	0.998413	0.882898	0.821134	0.827768	0.920573	0.907835	0.902177
GEGy3	0.859388	0.863414	0.856233	0.877193	0.857598	0.855978	0.99563	0.998413	1	0.874737	0.810884	0.816114	0.915381	0.901081	0.895433
GEGm1	0.880984	0.886497	0.894246	0.922396	0.919049	0.922631	0.896698	0.882898	0.874737	1	0.984463	0.984545	0.960145	0.958307	0.953407
GEGm2	0.870329	0.861585	0.879888	0.904114	0.910948	0.910918	0.843972	0.821134	0.810884	0.984463	1	0.996587	0.939357	0.940522	0.947134
GEGm3	0.871912	0.864342	0.881395	0.907639	0.916397	0.916536	0.84952	0.827768	0.816114	0.984545	0.996587	1	0.941494	0.943918	0.951157
mix01	0.964617	0.967583	0.972724	0.961553	0.956474	0.959849	0.933397	0.920573	0.915381	0.960145	0.939357	0.941494	1	0.996132	0.991408
mix02	0.961176	0.969084	0.973689	0.966584	0.961771	0.968513	0.921528	0.907835	0.901081	0.958307	0.940522	0.943918	0.996132	1	0.992455
mix03	0.963934	0.957175	0.968705	0.962434	0.962691	0.963949	0.919522	0.902177	0.895433	0.953407	0.947134	0.951157	0.991408	0.992455	1
Note: GEEy means young tuber of Gastrodia elata f. elata; GEEm means mature tuber of Gastrodia elata f. elata; GEGy means young tuber of Gastrodia elata f. glauca; GEGm means mature tuber of Gastrodia elata f. glauca. The digits after the sample name refers to biological repetition. red .
