# Supplementary material for: Insights into the nutritional properties and molecular basis of biosynthesis of amino acids and vitamins of Gastrodia elata offered by metabolomic and transcriptomic analysis
Source: Front Plant Sci. 2023 Jun 26;14:1183139. doi: 10.3389/fpls.2023.1183139 (PMC10331839; doi:10.3389/fpls.2023.1183139)
Supplement: Supplementary Data Sheet 7 — List of differentially expressed genes (DEGs). [file DataSheet_1.zip › Data Sheet 2 (4).XLSX]

## Sheet: Title
				Dataset2: Metabolite information of all samples of GE

## Sheet: Sheet1
Index		Q1 (Da)	Molecular Weight (Da)	Formula	Ionization model	Compounds	Class I	Class II	CAS	Level	GEEy1	GEEy2	GEEy3	GEEm1	GEEm2	GEEm3	GEGy1	GEGy2	GEGy3	GEGm1	GEGm2	GEGm3	mix01	mix02	mix03	cpd_ID	kegg_map_ID	Retention time
TMK0011		579.17	580.179	C27H32O14	[M-H]-	Narirutin	Flavonoids	Dihydroflavone	14259-46-2	B	10286	7716.2	3234.8	5331.3	5013.3	2858.5	9	9	9	9	9	9	32492	30197	33112	C09793	--	--
TMK0017		447.09	448.101	C21H20O11	[M-H]-	Luteolin-7-O-glucoside	Flavonoids	Flavonoid	1268798	A	301050	130850	139790	134330	129500	105560	267790	314800	292570	128450	98130	122320	187580	160700	120470	C03951	ko00944	--
TMK0019		385.19	386.194	C19H30O8	[M-H]-	Roseoside	Others	Others	54835-70-0	B	33052	29116	44275	37133	28102	27758	32754	31166	38232	44593	37291	35567	27426	29676	33466	--	--	--
TMK0029		611.1	612.152	C20H32N6O12S2	[M-H]-	Oxiglutatione	Amino acids and derivatives	Amino acids and derivatives	27025-41-8	B	118580	208810	187290	83321	106680	106290	227280	294970	265270	137920	140240	119660	175260	176640	179920	C00127	ko00480,ko01100	--
TMK0030		503.16	504.169	C18H32O16	[M-H]-	D-(+)-Melezitose	Others	Saccharides and Alcohols	597-12-6	A	165930	304520	176760	479850	753480	622420	157080	243030	145360	156270	273350	185630	198260	236780	308340	--	--	--
TMK0031		341.11	342.116	C12H22O11	[M-H]-	D-(+)-Sucrose	Others	Saccharides and Alcohols	57-50-1	A	2848800	2381500	2941300	1988400	1999000	1816400	2376800	2294300	2566600	1726800	2072400	2895300	3517300	2372600	2072600	--	--	--
TMK0033		341.11	342.116	C12H22O11	[M-H]-	Galactinol	Others	Saccharides and Alcohols	3687-64-7	A	1037100	2124400	1550700	1153900	1193300	1614200	2133800	1470100	1904500	1187900	1255200	820190	1394000	1587500	1352400	--	--	--
TMK0034		195.05	196.058	C6H12O7	[M-H]-	Gluconic acid	Others	Saccharides and Alcohols	526-95-4	A	3357900	3853200	3715400	8522900	8361900	8255400	4835300	4597500	4366400	15528000	15362000	14748000	8439100	7381300	6500100	C00257	ko00030,ko01100,ko01110,ko01200	--
TMK0035		329.27	330.277	C19H38O4	[M-H]-	Hexadecanoic acid 2,3-dihydroxypropyl ester	Lipids	Glycerol ester	542-44-9	A	211470	216980	215960	173710	174330	180410	224520	240690	226450	239540	231850	231540	236540	227390	229640	--	--	--
TMK0036		147.05	148.052	C9H8O2	[M-H]-	3,4-Dihydrocoumarin	Lignans and Coumarins	Coumarins	119-84-6	B	139040	113960	130960	47941	42825	37686	233690	331560	278920	28543	35753	32874	144970	118510	122060	C02274	--	--
TMK0040		435.13	436.137	C21H24O10	[M-H]-	Phlorizin	Flavonoids	Chalcones	60-81-1	A	224670	66009	71360	101090	188090	98492	59673	98004	76908	401190	83823	40889	105890	101080	95039	C01604	ko00941,ko01110	--
TMK0041		123.05	124.052	C7H8O2	[M-H]-	4-Methylcatechol	Phenolic acids	Phenolic acids	452-86-8	A	82533	97528	92054	92152	88994	91950	81613	66764	67169	47364	52359	53169	76417	78467	81859	C06730	ko01100	--
TMK0049		121.03	122.037	C7H6O2	[M-H]-	4-Hydroxybenzaldehyde	Phenolic acids	Phenolic acids	123-08-0	A	8757300	5007400	4687000	2883700	3288400	2836100	7864800	8060100	8170200	4079100	4519700	4486400	5103400	5368100	5547600	C00633	ko01100	--
TMK0054		289.07	290.079	C15H14O6	[M-H]-	Catechin	Flavonoids	Flavanols	154-23-4	A	17900	25554	25571	22241	15892	23522	34850	33458	39593	8885.7	3696.6	10987	32140	14792	23639	C06562	ko00941,ko01110	--
TMK0056		784.15	785.157	C27H33N9O15P2	[M-H]-	Flavin adenine dinucleotide(FAD)	Nucleotides and derivatives	Nucleotides and derivatives	146-14-5	B	80461	98657	90334	67608	72505	72325	119230	79663	116500	97327	85423	89728	105040	99044	84793	C00016	ko00740,ko01100,ko01110	--
TMK0057		371.13	372.142	C17H24O9	[M-H]-	Syringin	Phenolic acids	Phenolic acids	118-34-3	B	64159	56829	56767	258930	242640	255070	119470	116900	122530	234930	237890	211390	178760	162380	164660	C01533	ko00940	--
TMK0061		359.1	360.106	C15H20O10	[M-H]-	Syringic acid O-glucoside	Phenolic acids	Phenolic acids	-	A	3233700	3747100	3694100	4535000	4512800	4547700	729380	717620	828200	559080	605130	637020	2346000	2208600	2245900	--	--	--
TMK0063		257.08	258.085	C10H14N2O6	[M-H]-	5-Methyluridine	Nucleotides and derivatives	Nucleotides and derivatives	1463-10-1	B	9	9	9	9	9	9	19413	21799	19431	16323	11908	14528	10095	8834.2	8953.5	--	--	--
TMK0064		298.08	299.087	C10H13N5O6	[M-H]-	8-Hydroxyguanosine	Nucleotides and derivatives	Nucleotides and derivatives	3868-31-3	A	60265	58191	55638	73402	68313	72345	43349	38995	46234	41811	30415	40821	44037	54823	58247	--	--	--
TMK0067		426	427.029	C10H15N5O10P2	[M-H]-	Adenosine 5'-Diphosphate	Nucleotides and derivatives	Nucleotides and derivatives	58-64-0	A	88818	71622	86208	104110	99490	144990	105600	120750	117680	113620	127850	110730	91932	95853	89582	C00008	ko00190,ko00195,ko00230,ko00908,ko01100,ko01110	--
TMK0069		306.08	307.084	C10H17N3O6S	[M-H]-	Glutathione reduced form	Amino acids and derivatives	Amino acids and derivatives	70-18-8	A	9928.3	9	7504.8	404580	387650	432900	12891	12493	17884	330770	302440	375160	143360	123670	137930	C00051	ko00270,ko00480,ko01100,ko02010	1.14
TMK0070		229.02	230.02	C5H11O8P	[M-H]-	Ribulose-5-phosphate	Others	Saccharides and Alcohols	4300-28-1	B	91802	93580	83953	308880	224030	174340	178440	179170	145940	9	9	9	166900	112190	77101	C00117	ko00030,ko00230,ko00440,ko00710,ko01100,ko01110,ko01200,ko01230	--
TMK0073		177.04	178.048	C6H10O6	[M-H]-	L-Gulonic-γ-lactone	Others	Saccharides and Alcohols	1128-23-0	A	592640	576630	587590	1204000	1178000	1106500	617480	679480	601540	622980	557100	554490	686810	650600	709680	C01040	ko00053,ko01100	--
TMK0074		151.06	152.068	C5H12O5	[M-H]-	Ribitol	Others	Saccharides and Alcohols	488-81-3	B	363100	312540	306950	147580	226480	251870	162040	139640	62015	254340	351280	301090	141390	209880	234160	--	--	--
TMK0075		179.06	180.063	C6H12O6	[M-H]-	Inositol	Others	Saccharides and Alcohols	87-89-8	B	756150	706200	702330	1095600	1058800	1135100	1130400	1167400	1246800	1081500	986650	947400	1076500	971000	988820	C00137	ko00052,ko00053,ko00562,ko01100,ko02010,ko04070	--
TMK0076		341.11	342.116	C12H22O11	[M-H]-	Melibiose	Others	Saccharides and Alcohols	585-99-9	A	3827900	3930100	4018200	3904700	3501500	2840200	4584900	3794600	3417100	3641000	2269900	3130300	2740900	4185300	2527400	C05402	ko00052,ko01100,ko02010	--
TMK0077		279.23	280.24	C18H32O2	[M-H]-	Linoleic acid	Lipids	Free fatty acids	60-33-3	A	826210	979490	999540	862410	782860	816180	934650	1227400	1162000	1115700	1358600	1536100	779600	820350	999560	--	--	--
TMK0078		281.25	282.256	C18H34O2	[M-H]-	Elaidic Acid	Lipids	Free fatty acids	112-79-8	A	150210	139340	122930	134820	159680	119450	128670	172450	210760	185800	142620	118670	128550	130900	172180	--	--	--
TMK0079		281.25	282.256	C18H34O2	[M-H]-	11-Octadecanoic acid(Vaccenic acid)	Lipids	Free fatty acids	506-17-2	A	62002	68724	48499	27022	33241	24483	36149	61165	70978	44105	39504	40230	69381	59028	51334	--	--	--
TMK0081		255.23	256.24	C16H32O2	[M-H]-	Hexadecanoic acid	Lipids	Free fatty acids	21096	A	760790	903850	656010	765540	992210	858870	1347100	568790	998160	1399700	1142500	934320	821890	979140	812430	C00249	ko00061,ko00062,ko00071,ko00073,ko01040,ko01100,ko01212	--
TMK0089		227.2	228.209	C14H28O2	[M-H]-	Myristic Acid	Lipids	Free fatty acids	544-63-8	A	336960	316250	366960	287510	326370	215330	395610	380950	314230	402860	374310	391080	373210	403360	370060	--	--	--
TMK0090		277.22	278.225	C18H30O2	[M-H]-	γ-Linolenic Acid	Lipids	Free fatty acids	506-26-3	A	2337800	2655400	2348000	1568100	1903900	1729900	3811900	3671600	3084800	4382000	3833900	3596400	2579500	3221800	2671700	--	--	--
TMK0097		575.35	516.335	C33H44N2O3	[M+CH3COOH-H]-	Dendrocrepine	Alkaloids	Alkaloids	51020-39-4	B	36960	27547	37052	62281	102030	65304	68363	71589	99482	53777	53586	68631	71058	73921	86169	--	--	--
TMK0098		353.14	354.147	C21H22O5	[M-H]-	3'-Hydroxy-4'-O-methylglabridin	Others	Others	175554-11-7	B	16501	9002.4	8068.9	13588	13022	13436	7984.1	7623	6740.9	17615	15179	15624	15343	14298	12060	--	--	--
TMK0099		311.09	312.102	C18H16O5	[M-H]-	4',5,7-Trihydroxy-6,8-dimethl-homoisoflavanone	Flavonoids	Isoflavones	-	B	7644.2	1265.9	1330.8	1087.5	4668.4	3114.1	7897.8	3496.8	3290.5	1213.8	3502.5	2390	4634.1	4276	4668.4	--	--	--
TMK0109		329.23	330.241	C18H34O5	[M-H]-	9,10,13-Trihyroxy-11-octadecadienoic acid	Lipids	Free fatty acids	-	A	229190	228680	218840	187450	193220	190780	234510	240070	235300	258980	242850	240200	249950	241730	245060	--	--	--
TMK0111		243.1	244.11	C15H16O3	[M-H]-	2-(4-hydroxybenzyl)-4-(methoxymethyl)phenol	Phenolic acids	Phenolic acids	-	A	332360	341390	350050	545140	540160	544830	386180	371640	395850	511510	520320	487740	488730	497170	491960	--	--	--
TMK0115		417.15	418.162	C22H26O8	[M-H]-	Lirioresinol-A	Lignans and Coumarins	Lignans	21453-71-4	B	9	9	9	48724	58695	46684	9	9	9	9	9	9	10289	10136	9919.1	--	--	--
TMK0121		187.09	204.089	C11H12N2O2	[M-H]-	Tryptophan	Amino acids and derivatives	Amino acids and derivatives	-	B	24320	24967	28176	6930.7	10485	4268.4	39019	37990	44893	37112	31370	31891	28691	26230	29258	--	--	--
TMK0129		563.1	564.112	C25H24O15	[M-H]-	Isorhamnetin-hexose-malonate	Flavonoids	Flavonols	-	B	96283	91275	83456	28435	33611	33322	50502	50094	45264	60188	59664	59346	56840	53257	55406	--	--	--
TMK0130		137.06	138.032	C7H6O3	[M-H]-	p-Hydroxybenzoic acid	Phenolic acids	Phenolic acids	-	A	7258200	8434600	7562800	7511400	7548100	6975700	6193300	5766800	6783000	4765700	4115100	4701100	6707700	6581200	6425900	--	--	--
TMK0131		121.03	122.037	C7H6O2	[M-H]-	Benzoic acid	Phenolic acids	Phenolic acids	65-85-0	A	3073300	3604700	2873800	3737600	5235200	2895900	2735400	3479400	2607300	1842200	2007400	2201200	2844700	3185100	3187600	C00180	ko00360,ko01100,ko01110	--
TMK0132		160.04	161.048	C9H7NO2	[M-H]-	Indole-5-carboxylic acid	Alkaloids	Plumerane	1670-81-1	A	14069	13176	20575	6480	13798	7746.9	17802	21551	19740	13054	11143	14875	13657	14480	14147	--	--	--
TMK0134		123.04	124.052	C7H8O2	[M-H]-	p-Hydroxybenzyl alcohol	Phenolic acids	Phenolic acids	-	A	141980	118640	137020	156910	120190	130600	126120	113350	110280	67958	86820	60906	111100	124580	108470	--	--	--
TMK0139		391.14	392.147	C20H24O8	[M-H]-	gastrodioside	Phenolic acids	Phenolic acids	77162-64-2	A	149790	151160	142600	594120	532540	572080	42090	45387	37918	118110	123190	111430	251210	247780	256520	--	--	--
TMK0143		549.09	550.096	C24H22O15	[M-H]-	Quercetin-3-O-(6''-O-malonyl)-galactoside	Flavonoids	Flavonols	-	B	550270	491910	494280	194360	239280	216990	22669	22879	27202	9169.9	11466	17178	184900	189160	180320	--	--	--
TMK0146		459.11	460.122	C19H24O13	[M-H]-	parishin E	Phenolic acids	Phenolic acids	952068-57-4	A	1861400	1982800	1858900	2627200	2295300	2296700	1185900	1231800	1131600	508390	531480	513210	1302800	1167700	1036800	--	--	--
TMK0152		769.22	770.226	C34H42O20	[M-H]-	Acetyl parishin C	Phenolic acids	Phenolic acids	-	A	577460	554610	440340	665360	710400	503780	359390	679300	575430	112180	118610	108330	621730	460500	546790	--	--	--
TMK0154		474.18	475.184	C24H29NO9	[M-H]-	N-(4-O-(β-D-Glucopyranosyl)-E-feruloyl)-tyramine	Alkaloids	Phenolamine	-	B	9	9	9	9	9	9	193910	165460	215210	28321	29064	30870	112100	109160	104540	--	--	--
TMK0156		473.17	474.175	C21H30O12	[M-H]-	Coelovirin A	Others	Others	452963-01-8	B	790520	880200	646530	500650	659090	718290	1782200	1766500	2269900	555350	713180	563170	964950	931270	1455100	--	--	--
TMK0161		727.21	728.216	C32H40O19	[M-H]-	parishin C	Phenolic acids	Phenolic acids	174972-80-6	A	2709900	3719400	3727400	3519400	3012200	3653000	4769000	4697500	4348700	3320100	2477000	2767800	4509200	3655000	3316400	--	--	--
TMK0162		995.31	996.311	C45H56O25	[M-H]-	parishin G	Phenolic acids	Phenolic acids	62499-28-9	A	7162700	7754800	5979800	7446700	10038000	10111000	11954000	14758000	12381000	6363100	4492300	7437000	9044000	9927900	9019500	--	--	--
TMK0167		269.1	270.11	C13H18O6	[M-H]-	Benzyl β-D-Glucopyranoside	Phenolic acids	Phenolic acids	878383	B	9	9	9	31016	34345	33676	9	9	9	9	9	9	10180	11629	9089.2	--	--	--
TMK0174		727.21	728.216	C32H40O19	[M-H]-	parishin B	Phenolic acids	Phenolic acids	174972-79-3	A	1038700	989820	1101800	1023700	1046100	1107100	1084900	1038900	1098600	722220	836450	784470	1121300	984310	968900	--	--	--
TMK0175		193.05	194.058	C10H10O4	[M-H]-	Hydroxy-methoxycinnamate	Phenolic acids	Phenolic acids	-	B	12434	10365	14264	16198	17932	17355	19683	16951	15573	13272	10113	11649	16903	15356	16898	--	--	--
TMK0180		327.11	328.116	C15H20O8	[M-H]-	Androsin	Others	Others	531-28-2	B	137770	115890	139000	49397	48312	55483	130700	116570	132300	113980	125850	120630	123190	101700	104100	--	--	--
TMK0193		285.1	286.105	C13H18O7	[M-H]-	Gastrodin	Phenolic acids	Phenolic acids	62499-27-8	A	2058800	1930000	2038500	4389300	4458000	4488400	803880	827650	877140	1753900	1613000	1714800	2548600	2341900	2422700	--	--	2.02
TMK0196		507.17	508.179	C21H32O14	[M-H]-	6'-O-glucosylaucubin	Others	Others	-	B	797380	743960	800520	3696500	3691300	3349600	473280	490250	453120	801970	751570	706490	1259400	1202800	1121500	--	--	--
TMK0198		267.07	268.081	C10H12N4O5	[M-H]-	9-(β-D-Arabinofuranosyl)hypoxanthine	Nucleotides and derivatives	Nucleotides and derivatives	7013-16-3	B	172220	168020	169400	263800	265140	254600	107250	111680	117600	131900	133720	113530	151780	157180	172010	--	--	--
TMK0199		611.14	612.152	C20H32N6O12S2	[M-H]-	Oxidized Glutathione	Amino acids and derivatives	Amino acids and derivatives	121-24-4	B	176460	263370	290470	147360	148880	151260	382010	422780	477080	196570	187110	197440	198800	234610	280700	--	--	--
TMK0203		191.06	192.063	C7H12O6	[M-H]-	Kinic acid	Organic acids	Organic acids	77-95-2	B	884330	963640	982290	806710	884570	846410	1100800	1230500	1162900	1061800	1128900	958810	870080	921180	950950	C00296	ko00400,ko01100	--
TMK0209		175.02	176.032	C6H8O6	[M-H]-	D-Glucurono-6,3-lactone	Others	Others	32449-92-6	B	192950	211720	231670	177040	215920	211070	247010	275790	245110	340660	257230	274920	243690	250620	143870	--	--	--
TMK0213		346.06	347.063	C10H14N5O7P	[M-H]-	3'-Aenylic acid	Nucleotides and derivatives	Nucleotides and derivatives	84-21-9	B	25424	16752	21988	66740	37673	52146	6007	6571.7	7857.3	3993.2	5176.5	6109.6	23206	20563	11313	C01367	ko00230,ko01100	--
TMK0214		181.07	182.079	C6H14O6	[M-H]-	Cordycepic acid	Others	Saccharides and Alcohols	69-65-8	B	876220	697440	678080	2060700	2704700	2072000	982340	839560	943610	501590	418710	460050	1416800	947030	1149200	C00392	ko00051,ko01100,ko02010	--
TMK0215		149.05	150.053	C5H10O5	[M-H]-	D-(-)-Arabinose	Others	Saccharides and Alcohols	10323-20-3	B	914670	862930	815150	1181200	1238200	1174000	1187200	991940	1062500	1173300	1227000	1011500	1035000	1070800	1103800	--	--	--
TMK0217		341.11	342.116	C12H22O11	[M-H]-	Isomaltulose	Others	Saccharides and Alcohols	13718-94-0	A	9595200	18323000	14164000	15662000	11357000	16578000	13899000	16572000	17040000	19631000	11724000	11085000	17578000	18670000	11113000	--	--	--
TMK0218		179.06	180.063	C6H12O6	[M-H]-	D-Glucose	Others	Saccharides and Alcohols	14431-43-7	A	1568500	1443700	1399100	2064500	2077900	2481200	2323000	2722200	3063100	1377600	1493500	1440500	2322100	1862200	1969800	--	--	--
TMK0221		104.04	105.043	C3H7NO3	[M-H]-	D-Serine	Amino acids and derivatives	Amino acids and derivatives	312-84-5	A	154420	145010	147790	158820	186150	155060	149470	151690	146160	157600	166270	165130	237870	235110	202250	--	--	0.76
TMK0224		341.11	342.116	C12H22O11	[M-H]-	D-(+)-TrehaloseAnhydrous	Others	Saccharides and Alcohols	99-20-7	A	4051600	2531500	2105900	1861200	2519000	1930900	2755800	3137700	2736600	3128500	2526800	1457200	3177000	2465100	2371000	--	--	--
TMK0228		575.35	516.335	C33H44N2O3	[M+CH3COOH-H]-	Isodendrocrepine	Alkaloids	Alkaloids	50906-94-0	B	19003	17680	18402	21797	33411	19095	42188	35195	39794	21531	24932	20449	32674	32946	25731	--	--	--
TMK0229		295.23	296.235	C18H32O3	[M-H]-	13-Hydroxy-9,11-octadecadienoic acid	Lipids	Free fatty acids	5204-88-6	A	555750	359130	358890	393550	399950	403080	337170	306310	321300	589580	575290	545460	510290	468720	443600	--	--	--
TMK0231		147.05	148.052	C9H8O2	[M-H]-	Cinnamic acid	Phenolic acids	Phenolic acids	140-10-3	B	1385500	1426200	1437600	453560	438810	440130	2966000	2957000	2910400	341690	327840	317380	1269900	1271200	1258500	C00423	ko00130,ko00360,ko00940,ko00999,ko01100,ko01110	--
TMK0237		187.1	188.041	C11H8O3	[M-H]-	Ayapin	Lignans and Coumarins	Coumarins	494-56-4	A	80235	79958	81818	50118	62386	60283	85338	94668	83140	66573	61434	58926	73707	72909	74533	C18078	--	--
TMK0244		607.17	608.174	C28H32O15	[M-H]-	Chrysoeriol-7-O-rutinoside	Flavonoids	Flavonoid	-	B	10000	4765.9	9	8947.8	11511	9	9	9	9	8816.2	2405.1	9	6875.6	6322.3	6820.9	--	--	--
TMK0245		515.12	516.127	C25H24O12	[M-H]-	Isochlorogenic acid A	Phenolic acids	Phenolic acids	2450-53-5	A	6536.8	7208.5	3129.6	9	9	9	21732	23014	20588	9	9	9	9970	8736	8822.1	--	--	--
TMK0247		195.07	196.074	C10H12O4	[M-H]-	3,4-Dimethoxyphenyl acetic acid	Organic acids	Organic acids	93-40-3	A	17148	18344	18733	13736	15636	13150	17975	15030	18098	8651.7	8334.3	14409	19915	14656	11481	--	--	--
TMK0248		209.08	210.089	C11H14O4	[M-H]-	Sinapyl alcohol	Phenolic acids	Phenolic acids	537-33-7	B	21210	24048	20436	64811	52992	58216	12065	9798.8	6699.3	10326	9500.7	9049.2	32092	22668	25274	C02325	ko00940,ko01100,ko01110	--
TMK0259		167.03	168.042	C8H8O4	[M-H]-	Vanillic acid	Phenolic acids	Phenolic acids	121-34-6	A	49310	45815	44496	13373	19123	15924	59256	43938	36647	30540	28403	34064	26344	27767	34320	C06672	--	--
TMK0261		619.13	621.146	C28H29O16+	[M-2H]-	"Cyanidin 3-O-(3"",6""-diacetylhexoside)-O-glyceric acid"	Flavonoids	Anthocyanins	-	B	2860.7	8455.3	5978	6480.2	7025	6583.5	3226.5	6216.6	2402.9	894.97	363.32	535.88	4980.3	5112.6	3830.8	--	--	--
TMK0264		481.14	482.142	C22H26O12	[M-H]-	3-O-p-coumaroyl shikimic acid O-hexoside	Phenolic acids	Phenolic acids	-	A	36630	33728	41982	66606	69575	66952	82944	90684	79703	63946	68899	43395	77358	58542	73057	--	--	--
TMK0266		327.07	328.079	C14H16O9	[M-H]-	Bengenin	Phenolic acids	Phenolic acids	477-90-7	B	88719	78777	118430	51737	71655	84996	19949	31981	32019	31798	30468	30470	58318	61537	59392	--	--	--
TMK0267		277.13	278.13	C11H22N2O4S	[M-H]-	Pantetheine	Others	Vitamin	496-65-1	B	92331	85129	88355	38918	49897	47523	49899	74563	60485	30303	35994	41000	54480	45512	46757	C00831	ko00332,ko00770	--
TMK0268		145.05	146.058	C6H10O4	[M-H]-	2-Methylglutaric acid	Organic acids	Organic acids	617-62-9	A	5174000	5254000	5178400	1612900	1695700	1672400	2489500	2564200	2594800	2576200	2615300	2531400	3007500	2949400	2646700	--	--	--
TMK0271		203.08	204.09	C11H12N2O2	[M-H]-	L-Tryptophan	Amino acids and derivatives	Amino acids and derivatives	73-22-3	A	280780	249760	263800	5703800	5231700	5609100	168800	159300	158950	1459600	1460500	1374400	1519800	1375100	1307000	C00078	ko00260,ko00380,ko00400,ko00901,ko00966,ko00970,ko01100,ko01110,ko01210,ko01230	2.47
TMK0274		143.03	144.042	C6H8O4	[M-H]-	2,3-Dimethylsuccinic acid	Amino acids and derivatives	Amino acids and derivatives	13545-04-5	B	19505	19506	12893	32679	21073	29889	54735	56817	58961	19831	26440	21966	31677	29065	35663	--	--	--
TMK0276		686.1	687.149	C21H33N7O13P2S-2	[M-H]-	3'-dephospho-CoA	Nucleotides and derivatives	Nucleotides and derivatives	3633-59-8	A	9	9	9	12844	12483	15297	5381.4	4760.4	6802.9	10279	12696	8973.2	9396.9	9732.1	9396.3	C00882	ko00770,ko01100	--
TMK0280		213	214.016	C5H11O7P	[M-H]-	Deoxyribose 5-phosphate	Nucleotides and derivatives	Nucleotides and derivatives	102916-66-5	B	111330	91619	102960	85626	73585	88957	125210	123880	134330	214230	209190	221400	118340	95984	148130	--	--	--
TMK0283		306.05	307.057	C9H14N3O7P	[M-H]-	2'-Deoxycytidine-5'-monophosphate	Nucleotides and derivatives	Nucleotides and derivatives	1032-65-1	B	21034	22537	21375	7044.1	13277	5753.8	8090.6	6286.8	7108.3	4515.7	9627.9	9259.4	12890	7152.2	10145	C00239	ko00240,ko01100	--
TMK0284		243.06	244.07	C9H12N2O6	[M-H]-	Uridine	Nucleotides and derivatives	Nucleotides and derivatives	58-96-8	A	71848	74904	80055	121700	157190	146340	52728	59272	62454	42385	40080	39226	68759	81671	89067	C00299	ko00240,ko01100,ko02010	--
TMK0285		174.04	175.048	C6H9NO5	[M-H]-	N-Acetylaspartate	Amino acids and derivatives	Amino acids and derivatives	997-55-7	B	92964	92038	98811	94623	112560	102480	101130	83622	106720	125750	143100	139840	91042	104160	98740	C01042	ko00250,ko01100	--
TMK0287		187.07	188.08	C7H12N2O4	[M-H]-	N-α-Acetyl-L-glutamine	Amino acids and derivatives	Amino acids and derivatives	2490-97-3	B	2299500	2491000	2131300	2154900	2273900	2309600	2145800	2239500	2121700	1845700	1911400	1770500	2495600	2082200	1954300	--	--	1.17
TMK0288		188.1	189.064	C7H11NO5	[M-H]-	N-Acetyl-L-glutamic acid	Amino acids and derivatives	Amino acids and derivatives	1188-37-0	B	102810	125660	135310	132030	127960	147750	97940	100850	131130	58649	53291	55462	97094	118710	111410	C00624	ko00220,ko01100,ko01110,ko01210,ko01230	--
TMK0289		565.05	566.055	C15H24N2O17P2	[M-H]-	Uridine 5'-diphospho-D-glucose	Nucleotides and derivatives	Nucleotides and derivatives	133-89-1	A	3918000	3984500	4106200	3821700	3363800	3704500	5579900	6233500	5701600	6406000	5860000	6232000	4599100	4900000	5496500	C00029	ko00040,ko00052,ko00053,ko00240,ko00500,ko00520,ko00561,ko00908,ko01100	--
TMK0290		111.02	112.027	C4H4N2O2	[M-H]-	Uracil	Nucleotides and derivatives	Nucleotides and derivatives	66-22-8	B	112650	73645	90446	65601	69943	72120	113100	105580	92974	102010	84568	86495	78625	76521	85466	C00106	ko00240,ko00410,ko00770,ko01100	--
TMK0291		259	260.03	C6H13O9P	[M-H]-	D-Fructose 6-phosphate	Others	Saccharides and Alcohols	643-13-0	B	1137200	1110100	1160800	1924200	1308500	852840	2370700	2304400	2414500	1529600	4873300	1257300	1349100	1780400	1258600	C00085	ko00052,ko00500,ko00710,ko01100,ko01200	--
TMK0292		165.04	166.048	C5H10O6	[M-H]-	D-Xylonic acid	Organic acids	Organic acids	526-91-0	A	7353600	7792400	7375100	7736800	9060700	7570500	8077600	8961100	7858700	21213000	18581000	18032000	12656000	11225000	9334700	--	--	--
TMK0293		173.05	174.053	C7H10O5	[M-H]-	Shikimic acid	Organic acids	Organic acids	138-59-0	B	180250	195900	158750	172220	155950	189480	78575	109300	104960	173120	85815	194100	151570	110380	110460	C00493	ko00400,ko01100,ko01110,ko01230	--
TMK0294		665.21	666.222	C24H42O21	[M-H]-	1,1-Kestotetraose	Others	Saccharides and Alcohols	13133-07-8	B	5775.9	7159.7	4480.9	6499.5	7431.1	10422	3071	4288.3	4796.3	2915.7	7187.5	5479.8	4485.4	3777.1	2152.9	--	--	--
TMK0295		503.16	504.169	C18H32O16	[M-H]-	Panose	Others	Saccharides and Alcohols	33401-87-5	A	122150	121410	121550	156510	199040	240260	66071	98398	73036	48833	58542	59771	132760	132170	124680	C00713	--	--
TMK0296		259.02	260.03	C6H13O9P	[M-H]-	Glucose-1-phosphate	Others	Saccharides and Alcohols	59-56-3	A	883220	1098400	1029200	1490300	1594900	1816600	2223300	2121900	2335100	1441000	1811300	1790000	1336800	1401200	1715800	--	--	--
TMK0299		159.08	160.085	C6H12N2O3	[M-H]-	D-Alanyl-D-Alanine	Amino acids and derivatives	Amino acids and derivatives	923-16-0	B	25542	39383	31806	47010	34949	39328	27084	19243	18576	21425	12412	12143	35406	31045	23799	C00993	ko01100,ko01502	--
TMK0300		124.01	125.015	C2H7NO3S	[M-H]-	2-Aminoethanesulfonic acid	Organic acids	Organic acids	107-35-7	B	113440	128250	106050	102510	119700	110860	75555	67615	89598	115680	155820	144650	115050	97345	100050	C00245	ko00430,ko00920,ko01100,ko02010	--
TMK0301		88.05	89.048	C3H7NO2	[M-H]-	L-Alanine	Amino acids and derivatives	Amino acids and derivatives	56-41-7	A	8577.8	8389.9	8447.8	5968.8	8897.5	7339.8	3663.6	1722.9	4385.1	13634	9622.2	6581.8	7033.6	8488.9	6657.8	C00041	ko00250,ko00270,ko00430,ko00450,ko00710,ko00970,ko01100,ko01200,ko01230,ko01502,ko02010,ko04122	--
TMK0302		649.1	650.227	C24H42O20	[M-H]-	D(+)-Melezitose O-rhamnoside	Others	Saccharides and Alcohols	-	B	8010.2	7495.2	12003	17349	20230	23742	5542.5	5771.9	4636.9	9827.4	10095	7851.6	9687.6	7543	11233	--	--	--
TMK0303		181.07	182.079	C6H14O6	[M-H]-	D-Sorbitol	Others	Saccharides and Alcohols	50-70-4	B	216700	210880	221200	616790	650700	641650	426370	389460	403770	222600	217150	197990	419020	369910	406220	C00794	ko00051,ko00052,ko01100,ko02010	--
TMK0304		307	308.122	C11H20N2O8	[M-H]-	L-Glutamine O-hexside	Amino acids and derivatives	Amino acids and derivatives	-	B	38067	29590	23723	59543	66452	38997	32986	29453	32446	23454	31586	31044	32702	23819	28883	--	--	--
TMK0305		151.06	152.068	C5H12O5	[M-H]-	D-Arabitol	Others	Saccharides and Alcohols	488-82-4	A	7107	50153	36923	28986	50966	33696	49820	52734	36281	44054	59068	34035	51039	56052	25800	C01904	ko00040,ko01100	--
TMK0306		193.04	194.043	C6H10O7	[M-H]-	D-Glucoronic acid	Others	Saccharides and Alcohols	1700908	A	3543000	3867000	4004900	9108600	10334000	8711100	4069900	3872200	3744200	8158600	8254200	7614500	6349600	5248800	4445400	C00191	ko00040,ko00053,ko00520,ko00562,ko01100	--
TMK0309		421.08	422.083	C12H23O14P	[M-H]-	Trehalose 6-phosphate	Others	Saccharides and Alcohols	4484-88-2	A	66684	69699	75666	105900	138710	138620	62649	59325	53812	103080	99836	89304	65704	66074	65092	C00689	ko00500,ko01100	--
TMK0310		259.02	260.03	C6H13O9P	[M-H]-	D-Glucose 6-phosphate	Others	Saccharides and Alcohols	56-73-5	A	2442400	2011600	2411900	2506200	2334200	2824400	5292800	5632800	5536200	3458600	3108100	4256800	3064400	3557000	3344600	C00092	ko00500,ko00562,ko00998,ko01100	--
TMK0311		295.23	296.235	C18H32O3	[M-H]-	9,10-EODE	Lipids	Free fatty acids	65167-83-1	A	845410	596090	603280	591220	649250	649750	584560	564160	560610	931790	906590	855150	790570	780420	712310	--	--	--
TMK0312		245.09	246.1	C13H14N2O3	[M-H]-	Acetyltryptophan	Amino acids and derivatives	Amino acids and derivatives	138798	B	17948	15509	13411	121980	106830	100280	18214	16282	19400	7589.8	5373.7	8215.8	40471	34317	27926	C03137	--	--
TMK0315		315.07	316.079	C13H16O9	[M-H]-	2,5-Dihydroxy benzoic acid O-hexside	Phenolic acids	Phenolic acids	-	B	57706	67938	65823	194150	192730	193330	14505	15249	19993	44517	47636	39223	95347	86804	83153	--	--	--
TMK0330		193.09	194.094	C11H14O3	[M-H]-	Zingerone	Others	Others	122-48-5	B	17266	12853	16615	30725	26022	28672	9081.9	14385	8213	4450.6	4038.8	4129	12154	8985.6	14471	C17497	--	--
TMK0333		187.1	188.105	C9H16O4	[M-H]-	Eucommiol	Others	Others	55930-44-4	A	74333	86464	81263	74999	79830	74515	107490	123040	117280	77007	86137	76903	87038	75712	91058	C17878	--	--
TMK0334		187.1	188.105	C9H16O4	[M-H]-	Anchoic Acid	Organic acids	Organic acids	123-99-9	A	845520	950260	873740	770150	828180	842600	1237700	1271400	1139800	964400	932600	880570	944570	904760	911340	C08261	--	--
TMK0335		621.22	622.226	C30H38O14	[M-H]-	Syringaresinol-aceGlu	Lignans and Coumarins	Lignans	-	B	9	9	9	528990	595550	541090	9	9	9	3098.4	3011.7	4319.2	81263	110860	128610	--	--	--
TMK0336		160.04	161.048	C9H7NO2	[M-H]-	Indole-3-carboxylic acid	Alkaloids	Plumerane	771-50-6	A	17875	22474	15573	7149.6	8913.9	17250	29794	27772	21723	18054	23362	14619	24595	22983	18625	--	--	--
TMK0337		609.18	610.19	C28H34O15	[M-H]-	Hesperetin 7-O-neohesperidoside(Neohesperidin)	Flavonoids	Dihydroflavone	13241-33-3	B	230760	112070	82894	351250	266910	51227	51744	21151	16521	324630	61703	40868	217610	176790	207850	C09806	ko00941	--
TMK0340		181.05	182.058	C9H10O4	[M-H]-	Syringic Aldehyde	Phenolic acids	Phenolic acids	134-96-3	A	434960	378980	391250	291520	284800	298360	40938	32678	41233	33871	32364	23696	270370	274330	269760	--	--	--
TMK0341		193.05	194.058	C10H10O4	[M-H]-	Trans-ferulic acid	Phenolic acids	Phenolic acids	537-98-4	A	506300	57334	56788	1446900	1307700	1144500	187230	162200	162310	965420	967230	1000900	1183700	1004600	1062200	--	--	--
TMK0342		193.05	194.058	C10H10O4	[M-H]-	Ferulic acid	Phenolic acids	Phenolic acids	1135-24-6	A	400540	49394	58052	1519300	1308900	1175800	175610	148580	180800	993940	986450	922540	1041800	1063900	990250	C01494	ko00940,ko01100,ko01110	--
TMK0344		151.04	152.047	C8H8O3	[M-H]-	Vanillin	Phenolic acids	Phenolic acids	121-33-5	A	473210	679920	666490	300290	316660	361830	621520	677730	659390	251880	246690	244070	540450	541680	511390	C00755	ko00999,ko01100,ko01110	--
TMK0345		283.16	284.162	C15H24O5	[M-H]-	Dendrobiumane D	Others	Others	-	B	155970	168020	141030	402010	339510	357620	53065	76996	78894	174990	135150	158310	223170	195080	195170	--	--	--
TMK0347		173.08	174.089	C8H14O4	[M-H]-	SubericAcid	Organic acids	Organic acids	505-48-6	B	648670	647540	950350	954990	1053700	1274600	459690	521840	499830	187630	204960	198890	529380	532860	375440	C08278	--	--
TMK0349		237.08	238.084	C12H14O5	[M-H]-	1-O-p-Cumaroylglycerol	Phenolic acids	Phenolic acids	106055-11-2	B	84257	82073	102030	32723	40436	36581	9	9	9	78677	82106	71568	57897	57043	49319	--	--	--
TMK0352		197.05	198.053	C9H10O5	[M-H]-	Syringic acid	Phenolic acids	Phenolic acids	530-57-4	A	240350	29454	19665	332040	342560	330560	9	9	9	52010	56885	52266	188830	161350	177920	C10833	--	--
TMK0358		325.09	326.1	C15H18O8	[M-H]-	1-O-[(E)-p-Cumaroyl]-β-D-glucopyranose	Phenolic acids	Phenolic acids	-	A	1359900	1349700	1423100	4435200	4576200	4609700	6007100	5422500	5555200	454950	498320	470860	3513600	3365400	3199200	--	--	--
TMK0362		353.09	354.095	C16H18O9	[M-H]-	Chlorogenic acid	Phenolic acids	Phenolic acids	327-97-9	B	53920	48517	44649	71596	74794	72472	40683	43815	37285	25362	23314	25106	35466	30409	32067	C00852	ko00940,ko00941,ko00945,ko01110	--
TMK0366		246.02	247.025	C8H10NO6P	[M-H]-	Pyridoxal 5'-phosphate	Others	Vitamin	54-47-7	B	46988	36963	43461	32967	43224	39674	60245	68884	57562	39301	29642	33363	48813	39379	43129	C00018	ko00730,ko00750,ko01100	--
TMK0368		328.05	329.053	C10H12N5O6P	[M-H]-	Cyclic AMP	Nucleotides and derivatives	Nucleotides and derivatives	60-92-4	A	20977	16479	23145	41920	40813	38818	8200.1	8340.6	10361	5406.3	4777.8	6343.9	18555	18051	20047	C00575	ko00230,ko01100	--
TMK0369		283.07	284.076	C10H12N4O6	[M-H]-	Xanthosine	Nucleotides and derivatives	Nucleotides and derivatives	146-80-5	A	2309300	1973600	2077000	399090	389600	420280	1852700	1930800	2121600	955570	1007700	991300	1779700	1805900	1894700	C01762	ko00230,ko00232,ko01100,ko01110,ko02010	--
TMK0370		169.01	170.022	C7H6O5	[M-H]-	Gallic acid	Tannins	Tannin	149-91-7	B	374450	305560	262790	199990	182540	205030	204940	188510	219440	94556	86684	94992	182760	165030	202900	C01424	--	--
TMK0373		161.05	162.053	C6H10O5	[M-H]-	3-Hydroxy-3-methylpentane-1,5-dioic acid	Amino acids and derivatives	Amino acids and derivatives	503-49-1	B	3921200	3975700	3964100	3158200	3035900	3201700	2396800	2437900	2424600	2206200	2248200	1998100	3120900	2952800	2746900	C03761	--	--
TMK0374		344.04	345.047	C10H12N5O7P	[M-H]-	Guanosine 3',5'-cyclic monophosphate	Nucleotides and derivatives	Nucleotides and derivatives	7665-99-8	B	60496	49324	54606	86625	98239	102530	21770	21245	19114	11542	11072	13626	50621	42290	44287	C00942	ko00230,ko01100	--
TMK0376		117.02	118.027	C4H6O4	[M-H]-	Succinic acid	Organic acids	Organic acids	110-15-6	A	5701600	5644400	5776600	7275900	7252100	7424100	6266000	6241000	6310600	6155400	6010700	5521700	5765000	5800600	5561200	C00042	ko00020,ko00190,ko00250,ko00310,ko00350,ko00360,ko00620,ko00630,ko00640,ko00650,ko00760,ko00920,ko01100,ko01110,ko01200	--
TMK0379		128.04	129.043	C5H7NO3	[M-H]-	5-Oxoproline	Amino acids and derivatives	Amino acids and derivatives	149-87-1	B	15476	18275	14711	19887	28350	23641	8745	5657.7	8895.7	14581	18654	10787	13667	11089	10566	C01879	ko00480,ko01100	--
TMK0381		323.03	324.036	C9H13N2O9P	[M-H]-	Uridine 5'-monophosphate	Nucleotides and derivatives	Nucleotides and derivatives	58-97-9	A	19417	24915	30946	46769	61946	58288	19471	21462	21647	16716	22271	19527	37079	29661	25177	C00105	ko00240,ko01100	--
TMK0382		742.1	743.075	C21H28N7O17P3	[M-H]-	NADP (Nicotinamide adenine dinucleotide phosphate)	Nucleotides and derivatives	Nucleotides and derivatives	53-59-8	A	30131	28642	20896	38991	40393	52638	40303	42060	50610	58510	45306	39138	54423	45695	49657	C00006	ko00195,ko00480,ko00760,ko01100	--
TMK0383		339	340.12	C6H14O12P2	[M-H]-	D-Fructose-1,6-biphosphate	Others	Saccharides and Alcohols	-	B	22545	22311	18594	33965	32658	37124	31290	45837	26328	15210	21255	16960	18547	25731	34131	--	--	--
TMK0384		160.06	161.069	C6H11NO4	[M-H]-	N-Acetylthreonine	Amino acids and derivatives	Amino acids and derivatives	17093-74-2	B	65676	70422	66776	72344	69017	80005	37025	24772	37257	77077	71650	73683	60086	69745	57166	--	--	--
TMK0388		217.08	218.09	C8H14N2O5	[M-H]-	(5-L-Glutamyl)-L-amino acid	Amino acids and derivatives	Amino acids and derivatives	5875-41-2	B	150150	101240	130500	107530	137110	125930	54175	47168	54777	93515	88563	87995	84481	79407	85126	C03740	ko00480,ko01100	--
TMK0390		289	290.004	C6H11PO11	[M-H]-	Glucarate O-Phosphoric acid	Others	Saccharides and Alcohols	-	B	2405900	1641200	1482000	1343700	1610200	2088500	1886700	1944300	1848500	1074800	1010400	1137500	2371200	2042100	1655100	--	--	--
TMK0391		149.01	150.016	C4H6O6	[M-H]-	L-(+)-Tartaric acid	Organic acids	Organic acids	87-69-4	B	193160	213780	168690	159140	146130	123610	149430	139690	152490	192220	218190	202870	155170	172920	163210	--	--	--
TMK0393		133.01	134.022	C4H6O5	[M-H]-	L-(-)-Malic acid	Organic acids	Organic acids	636-61-3	A	4076700	3896100	3953500	5994200	4790000	5534100	4724600	4239000	5151700	2160700	2312900	2364100	3688600	3780300	4296900	C00497	ko00650,ko01100	--
TMK0396		191.02	192.027	C6H8O7	[M-H]-	Citric Acid	Organic acids	Organic acids	77-92-9	A	53430000	48770000	47017000	47186000	43998000	43670000	59119000	63571000	65290000	50882000	42015000	40306000	57181000	50513000	47998000	C00158	ko00020,ko00250,ko00630,ko01100,ko01110,ko01200,ko01210,ko01230	--
TMK0397		163.2	164.069	C6H12O5	[M-H]-	1,5-Anhydro-D-glucitol	Others	Saccharides and Alcohols	154-58-5	B	1352100	1407400	1336400	1499800	1622200	1623600	1247900	1330000	1406600	1522500	1524700	1712800	1562200	1688300	1423200	C07326	--	--
TMK0398		322	323.052	C9H14N3O8P	[M-H]-	Cytidine 5'-monophosphate (Cytidylic acid)	Nucleotides and derivatives	Nucleotides and derivatives	63-37-6	A	24731	27402	27916	58357	54667	70550	30738	16907	26703	23124	12363	17803	31860	35515	26006	C00055	ko00240,ko01100	--
TMK0399		163	164.069	C6H12O5	[M-H]-	L-Fucose	Others	Saccharides and Alcohols	2438-80-4	B	381090	415360	421860	477260	470650	532620	320390	354740	422760	629090	515420	542180	396090	455180	402240	C01019	ko00051,ko00520,ko01100	--
TMK0400		162.04	163.048	C5H9NO5	[M-H]-	4-Hydroxy-L-glutamic acid	Amino acids and derivatives	Amino acids and derivatives	3913-68-6	B	303160	316620	310080	316380	269490	353140	482420	587880	566130	795610	817680	755530	521040	585500	480840	C03079	--	--
TMK0401		177.14	178.048	C6H10O6	[M-H]-	D-(+)-Glucono-1,5-lactone	Others	Saccharides and Alcohols	90-80-2	B	2391700	2113800	1868400	4150700	4988200	4470500	3209200	3301000	3245700	1967100	1806500	1697800	3541500	3029300	3006800	C00198	ko00030,ko01100,ko01110,ko01200	--
TMK0403		193.04	194.043	C6H10O7	[M-H]-	Aldehydo-D-galacturonate	Organic acids	Organic acids	685-73-4	A	3606100	4111200	3608400	7535200	8340600	8306900	4268700	4267500	4538700	7816000	8607300	8002600	5177400	5718000	5342800	--	--	--
TMK0404		193.1	194.033	C6H10O7	[M-H]-	D-Galacturonic acid(Gal A)	Organic acids	Organic acids	91510-62-2	B	3750400	3155900	3351300	7821500	8801400	7311900	3586200	4179600	3488800	6372000	7295900	6745500	4764100	5345500	4323700	C00333	ko00040,ko00053,ko00520,ko01100,ko02010	--
TMK0407		193.07	194.079	C7H14O6	[M-H]-	D-Pinitol	Others	Others	10284-63-6	B	124290	182860	149930	220590	216100	225580	118280	117860	103110	141080	181140	124980	129710	137490	132320	--	--	--
TMK0408		131.05	132.054	C4H8N2O3	[M-H]-	L-Asparagine	Amino acids and derivatives	Amino acids and derivatives	70-47-3	A	19381000	19451000	16235000	1830000	2488800	2312100	428620	446290	394980	949300	1001200	1020200	9978600	8148200	6259300	C00152	ko00250,ko00460,ko00970,ko01100,ko01110,ko01230	0.73
TMK0409		308.1	309.106	C11H19NO9	[M-H]-	L-Glutamic acid O-glycoside	Amino acids and derivatives	Amino acids and derivatives	-	B	65669	66538	65092	279030	321310	330440	85055	79266	77301	124150	136050	112410	115390	135940	103350	--	--	--
TMK0411		141.02	142.027	C6H6O4	[M-H]-	Trans,trans-Muconic acid	Organic acids	Organic acids	3588-17-8	B	1839700	2024000	1795000	1790600	1795000	1657100	940540	1056100	1011100	1277300	1048500	1057800	1387600	1397100	1252000	--	--	--
TMK0412		402.99	404.002	C9H14N2O12P2	[M-H]-	Uridine 5'-diphosphate	Nucleotides and derivatives	Nucleotides and derivatives	27821-45-0	A	9577.2	9827.2	8067.3	10420	8740.3	9678.5	32509	39415	51480	39735	43612	25287	12496	36303	26250	C00015	ko00240,ko00908,ko01100	--
TMK0414		214.1	215.095	C13H13NO2	[M-H]-	3-(2-Naphthyl)-D-alanine	Amino acids and derivatives	Amino acids and derivatives	76985-09-6	B	43010	62487	49377	34060	31507	45352	51213	45415	48432	90635	61804	46327	51139	45071	54560	--	--	--
TMK0415		355.28	354.277	C21H38O4	[M+H]+	MAG(18:2)	Lipids	Glycerol ester	-	A	65570	63935	62739	92987	85683	80684	103720	85677	90918	159300	134490	151620	115540	108830	99085	--	--	--
TMK0418		478.29	477.286	C23H44NO7P	[M+H]+	LysoPE 18:2(2n isomer)	Lipids	LPE	-	A	173010	129210	161750	177540	215770	156530	375120	467050	401380	162280	204650	167130	230100	201760	196990	--	--	--
TMK0419		518.32	517.317	C26H48NO7P	[M+H]+	LysoPC 18:3(2n isomer)	Lipids	LPC	-	A	68736	50926	51365	46320	57041	45666	106190	118440	108680	47482	49373	51031	67142	66859	64843	--	--	--
TMK0421		492.31	491.301	C24H46NO7P	[M+H]+	LysoPC 16:2(2n isomer)	Lipids	LPC	-	A	75351	73667	79239	34242	38495	38399	29899	27202	27357	46335	42750	42695	46040	43985	44578	--	--	--
TMK0422		302.31	301.298	C18H39NO2	[M+H]+	D-erythro-Dihydrosphingosine	Lipids	Sphingolipids	764-22-7	A	17306	16834	19181	12655	10962	15791	10405	8529.5	9014.2	51441	53407	57240	21587	19759	17353	C00836	ko00600,ko01100	--
TMK0425		144.05	143.04	C6H9NOS	[M+H]+	4-Methyl-5-thiazoleethanol	Others	Others	137-00-8	A	48701	52526	47941	34373	31323	31464	62548	60991	61372	25412	30770	32038	56547	60562	68284	C04294	ko00730,ko01100	--
TMK0426		180	179	C6H13NO5	[M+H]+	Glucosamine	Others	Saccharides and Alcohols	3416-24-8	B	221650	179000	186950	195130	218320	179190	254760	230330	223010	185150	254820	224360	273220	247300	257510	C00329	ko00520,ko01100	--
TMK0442		373.13	372.121	C20H20O7	[M+H]+	Tangeretin	Flavonoids	Flavonols	481-53-8	A	252160	116600	77258	304170	621080	127270	88143	136310	26662	374360	61524	48576	215380	215050	230490	C10190	--	--
TMK0464		371.21	370.199	C19H30O7	[M+H]+	Byzantionoside A	Others	Others	189109-41-9	A	87183	88238	81503	179490	201090	190950	10163	7404.1	11382	67923	51118	49327	97767	87677	101470	--	--	--
TMK0469		193.05	192.042	C10H8O4	[M+H]+	Scopoletin(7-Hydroxy-5-methoxycoumarin)	Lignans and Coumarins	Coumarins	92-61-5	B	28313	35731	25703	204960	214920	196090	15208	26937	18480	9	9	9	65306	61555	69223	C01752	ko00940,ko01110	--
TMK0472		165.05	164.047	C9H8O3	[M+H]+	p-Coumaric acid	Phenolic acids	Phenolic acids	501-98-4	A	694230	623680	628710	1043100	978640	890420	2534700	2269600	2055800	501840	531910	509850	1160700	1216200	1155300	C00811	ko00130,ko00350,ko00940,ko00950,ko00999,ko01100,ko01110	--
TMK0474		138.05	137.048	C7H7NO2	[M+H]+	Nicotinic Acid Methyl Ester(Methyl Nicotinate)	Alkaloids	Alkaloids	93-60-7	B	16041	17889	22150	9907.4	5071	5521.8	20809	27963	25685	26030	21698	28336	22486	19506	22479	--	--	--
TMK0482		194.08	193.074	C10H11NO3	[M+H]+	N-Phenylacetylglycine	Amino acids and derivatives	Amino acids and derivatives	500-98-1	B	14061	6745.6	11593	13972	19435	6698.7	17153	12963	20678	9	9	9	16824	9653.6	6732.6	C05598	ko00360	--
TMK0484		219.11	218.106	C12H14N2O2	[M+H]+	N-Acetyl-5-hydroxytryptamine	Alkaloids	Alkaloids	1210-83-9	B	10908	11260	7751.9	29133	28401	24006	10243	10920	9695.1	10427	12538	11893	11714	10598	12631	C00978	ko00380,ko01100	--
TMK0485		377.15	376.138	C17H20N4O6	[M+H]+	Riboflavin	Others	Vitamin	83-88-5	A	1673500	1940300	1609000	1087900	1010600	1048400	2219900	2118200	1974000	473930	577670	629860	1800200	1691900	2147100	C00255	ko00740,ko01100,ko01110,ko02010	--
TMK0491		265.15	264.147	C14H20N2O3	[M+H]+	N-Feruloylputrescine	Alkaloids	Phenolamine	501-13-3	A	182490	40332	57119	225330	189830	210640	74144	70662	61946	114480	122370	101500	220600	198170	195100	C10497	ko00330,ko01100	--
TMK0498		224.09	223.084	C11H13NO4	[M+H]+	N-Acetyl-L-tyrosine	Amino acids and derivatives	Amino acids and derivatives	537-55-3	B	17234	18118	18921	40332	42235	30966	20053	18615	16307	13109	7314.3	12437	22247	23432	17743	--	--	--
TMK0499		281.11	280.106	C13H16N2O5	[M+H]+	Asp-phe	Amino acids and derivatives	Amino acids and derivatives	13433-09-5	B	22162	23081	23542	17789	23015	20527	24651	28696	25370	23012	24999	21144	27599	22014	21496	--	--	--
TMK0501		220.12	219.111	C9H17NO5	[M+H]+	D-Pantothenic Acid	Others	Vitamin	79-83-4	A	962220	969260	1017500	717610	703270	702360	988580	1014100	960420	1188900	1400000	1290800	971510	942310	1034600	C00864	ko00410,ko00770,ko01100,ko01110	--
TMK0503		252.11	251.102	C10H13N5O3	[M+H]+	Deoxyadenosine	Nucleotides and derivatives	Nucleotides and derivatives	958-09-8	A	524100	539890	498300	619170	606870	579680	220800	250700	205640	83192	75447	79180	470570	466160	432830	C00559	ko00230,ko01100,ko02010	--
TMK0504		166.09	165.07	C9H11NO2	[M+H]+	L-Phenylalanine	Amino acids and derivatives	Amino acids and derivatives	63-91-2	A	16836000	17146000	16060000	20421000	20153000	21458000	14586000	13881000	13976000	19802000	20799000	20830000	18497000	19109000	18789000	C00079	ko00360,ko00400,ko00460,ko00940,ko00960,ko00966,ko00970,ko01100,ko01110,ko01210,ko01230,ko02010	1.94
TMK0505		189.12	188.116	C8H16N2O3	[M+H]+	N-Glycyl-L-leucine	Amino acids and derivatives	Amino acids and derivatives	869-19-2	B	48411	55499	30878	42456	30593	40642	79912	80757	69068	31753	35854	31900	56902	43321	44931	C02155	--	--
TMK0507		268.1	267.097	C10H13N5O4	[M+H]+	Adenosine	Nucleotides and derivatives	Nucleotides and derivatives	58-61-7	A	2499800	2719100	2620100	5417900	5856000	5803500	1117700	1054200	1025300	462030	456660	464030	2718300	2669000	2501000	C00212	ko00230,ko01100,ko02010	--
TMK0518		137.05	136.039	C5H4N4O	[M+H]+	Allopurinol	Nucleotides and derivatives	Nucleotides and derivatives	315-30-0	A	28160	45550	42046	62976	45604	45154	35101	35978	22371	32234	40996	33382	38788	43807	41294	--	--	--
TMK0519		132.1	131.095	C6H13NO2	[M+H]+	α-Aminocaproic acid	Amino acids and derivatives	Amino acids and derivatives	327-57-1	A	352070	339880	363360	818820	804480	870430	282420	304190	290130	1087700	1115500	1168300	839930	913910	967520	--	--	1.35
TMK0520		385.13	384.122	C14H20N6O5S	[M+H]+	S-(5'-Adenosy)-L-homocysteine	Amino acids and derivatives	Amino acids and derivatives	979-92-0	B	4511.3	7092.1	4162.6	5142.9	5701.1	4252.8	12590	11161	12295	6026.7	5706.4	7393.3	9034.2	10912	10219	C00021	ko00270,ko01100,ko01230	--
TMK0521		250.05	249.04	C8H12NO6P	[M+H]+	Pyridoxine 5'-phosphate	Others	Vitamin	447-05-2	B	7959.9	6915.6	12359	11562	8070	11103	7842.3	15635	10218	11899	9007.7	9866.4	11063	10835	6968.2	C00627	ko00750,ko01100	--
TMK0522		322.11	321.099	C11H19N3O6S	[M+H]+	S-(methyl)glutathione	Amino acids and derivatives	Amino acids and derivatives	2922-56-7	A	302050	267960	203480	452050	474360	476470	137480	163240	199490	215690	183110	158230	338170	242180	293330	C11347	--	--
TMK0523		132.1	131.095	C6H13NO2	[M+H]+	L-Isoleucine	Amino acids and derivatives	Amino acids and derivatives	73-32-5	A	384790	339630	359120	878650	862100	871830	278030	273700	280980	1056200	1190400	1242900	879700	890840	977760	C00407	ko00280,ko00290,ko00460,ko00960,ko00966,ko00970,ko01100,ko01110,ko01210,ko01230,ko02010	1.23
TMK0524		138.09	137.084	C8H11NO	[M+H]+	L-Tyramine	Amino acids and derivatives	Amino acids and derivatives	51-67-2	A	509350	548730	504810	907590	921220	955610	5390100	5090600	5010900	2419600	2767500	2829800	2455800	2761100	3085200	C00483	ko00350,ko00950,ko01100,ko01110	1.2
TMK0525		132.1	131.095	C6H13NO2	[M+H]+	L-Leucine	Amino acids and derivatives	Amino acids and derivatives	61-90-5	A	365600	336790	362110	861050	831190	876350	292270	293460	293980	1056500	1181000	1231500	798720	899910	955660	C00123	ko00280,ko00290,ko00966,ko00970,ko01100,ko01110,ko01210,ko01230,ko02010	1.2
TMK0526		132.1	131.095	C6H13NO2	[M+H]+	6-Deoxyfagomine	Alkaloids	Alkaloids	197449-09-5	A	1059300	1055500	1002200	2353400	2378400	2335200	842450	867700	814220	2917200	3052300	3154000	2213400	2203100	2472400	--	--	--
TMK0528		150.06	149.051	C5H11NO2S	[M+H]+	L-Methionine	Amino acids and derivatives	Amino acids and derivatives	63-68-3	B	802260	770280	868740	928490	958740	912340	802830	655350	816060	1324800	1537100	1570900	1163700	1284300	1470700	C00073	ko00270,ko00966,ko00970,ko01100,ko01110,ko01210,ko01230	1.18
TMK0529		198.08	197.069	C9H11NO4	[M+H]+	3,4-Dihydroxy-DL-phenylalanine	Amino acids and derivatives	Amino acids and derivatives	63-84-3	B	984230	1119200	971240	1374700	1682200	1650800	550880	520040	530660	667590	527880	713630	965060	1038000	1001100	C00355	ko00350,ko00950,ko00965,ko01100,ko01110	--
TMK0531		298.1	297.107	C11H15N5O5	[M+H]+	N2-methylguanosine	Nucleotides and derivatives	Nucleotides and derivatives	2140-77-4	B	57001	54850	42111	21867	19731	14045	67197	72342	67091	53169	61248	44028	47566	46062	49196	--	--	--
TMK0532		182.08	181.074	C9H11NO3	[M+H]+	L-(-)-Tyrosine	Amino acids and derivatives	Amino acids and derivatives	60-18-4	A	5898700	5879600	6239400	9572300	9458500	9853000	2235300	2192800	2295600	3055900	3271800	3206100	5627800	6007800	5987300	C00082	ko00130,ko00261,ko00350,ko00360,ko00400,ko00460,ko00730,ko00940,ko00950,ko00965,ko00966,ko00970,ko01100,ko01110,ko01210,ko01230	--
TMK0534		228.1	227.091	C9H13N3O4	[M+H]+	Deoxycytidine	Nucleotides and derivatives	Nucleotides and derivatives	951-77-9	B	52715	48333	30469	23843	21853	30617	38743	23658	26887	14103	13411	9356.5	24178	30941	22063	C00881	ko00240,ko01100,ko02010	--
TMK0535		217.13	216.122	C8H16N4O3	[M+H]+	N-α-Acetyl-L-arginine	Amino acids and derivatives	Amino acids and derivatives	155-84-0	B	51122	63845	37158	40928	42195	22549	18461	18893	13428	53353	12163	20419	36813	37551	59480	--	--	--
TMK0536		189.12	188.116	C8H16N2O3	[M+H]+	N6-Acetyl-L-lysine	Amino acids and derivatives	Amino acids and derivatives	692-04-6	A	2442500	2534600	3441900	4108800	4182400	4032500	2893800	3346700	2930000	1588100	1645500	1461000	3411800	3767700	3652000	C02727	ko00310,ko01100	--
TMK0537		132.1	131.095	C6H13NO2	[M+H]+	6-Aminocaproic acid	Organic acids	Organic acids	60-32-2	B	855320	801130	811700	1954600	2032200	1753100	719180	715510	666350	2392600	2526000	2641600	1866000	1765100	1815400	C02378	ko01100	--
TMK0538		130.09	129.079	C6H11NO2	[M+H]+	Pipecolic acid	Amino acids and derivatives	Amino acids and derivatives	4043-87-2	B	966480	897070	1039700	1207100	1215300	1060900	1568500	1551900	1387500	1219500	1301700	1518700	1650200	1689000	1650400	--	--	--
TMK0539		132	131.095	C6H13NO2	[M+H]+	L-Allo-Isoleucine	Amino acids and derivatives	Amino acids and derivatives	1509-34-8	B	4276700	3979600	4214900	10211000	10413000	9300700	3507800	3400600	3340200	12487000	13290000	12818000	9981200	9489100	9557200	C21096	--	0.87
TMK0540		152.06	151.049	C5H5N5O	[M+H]+	2-Hydroxy-6-aminopurine	Nucleotides and derivatives	Nucleotides and derivatives	3373-53-3	A	88638	75193	82464	87191	100350	69145	106970	105760	80938	105200	125450	144910	121310	152850	152600	--	--	--
TMK0543		118.09	117.079	C5H11NO2	[M+H]+	L-Valine	Amino acids and derivatives	Amino acids and derivatives	72-18-4	A	742090	830030	639020	1312700	1305600	1400600	480650	398850	365090	1433100	1433600	1912200	1357900	1101600	1200200	C00183	ko00280,ko00290,ko00460,ko00770,ko00966,ko00970,ko01100,ko01110,ko01210,ko01230,ko02010	--
TMK0544		190.12	189.111	C7H15N3O3	[M+H]+	L-Homocitrulline	Amino acids and derivatives	Amino acids and derivatives	1190-49-4	B	239630	287310	343250	326200	356150	373630	403320	363080	384140	219400	222380	249440	374110	362430	341850	C02427	--	--
TMK0545		148.06	147.053	C5H9NO4	[M+H]+	O-Acetylserine	Amino acids and derivatives	Amino acids and derivatives	5147-00-2	B	481010	504060	517720	706490	678260	644980	455050	464510	433540	509870	572690	567160	639970	666940	679950	C00979	ko00270,ko00908,ko00920,ko00998,ko01100,ko01110,ko01200,ko01230,ko04122	--
TMK0549		148.06	147.053	C5H9NO4	[M+H]+	Glutamic acid	Amino acids and derivatives	Amino acids and derivatives	617-65-2	A	1716400	1648100	1577800	3937800	4029200	4974900	1482700	1051800	1094300	2681800	3372500	3954300	2420300	2336200	2429400	--	--	0.81
TMK0550		120.07	119.058	C4H9NO3	[M+H]+	L-(-)-Threonine	Amino acids and derivatives	Amino acids and derivatives	72-19-5	A	1803500	1881400	1818900	4643000	4989100	4358900	1001900	992890	1052100	2657000	3124400	3505700	2985500	2948000	2928200	C00188	ko00260,ko00261,ko00290,ko00860,ko00970,ko01100,ko01110,ko01230,ko02010	0.81
TMK0551		256.2	256.082	C11H14NO6+	[M+H]+	Nicotinate D-ribonucleoside	Others	Vitamin	17720-18-2	B	2144500	2435600	2756700	1608800	1813600	1557700	4454500	5214000	5100900	1089800	1075800	917570	2874000	2465600	2474000	C05841	ko00760,ko01100	0.8
TMK0552		118.09	117.079	C5H11NO2	[M+H]+	5-Aminovaleric acid	Amino acids and derivatives	Amino acids and derivatives	660-88-8	B	33037	43631	36649	24089	28722	31443	32528	44386	48066	53632	70151	79786	60401	43907	55996	C00431	ko00310,ko00330,ko01100	--
TMK0553		162.08	161.069	C6H11NO4	[M+H]+	DL-2-Aminoadipic acid	Alkaloids	Alkaloids	542-32-5	B	1264500	1438700	1490500	1782800	1858400	1789500	2092600	2031500	2008800	3705400	4036500	4351900	2743600	2652000	2847100	--	--	--
TMK0555		335.06	334.057	C11H15N2O8P	[M+H]+	β-Nicotinamide mononucleotide	Nucleotides and derivatives	Nucleotides and derivatives	1094-61-7	B	58923	66058	78132	70131	67024	58131	46066	55807	63950	23181	56608	50873	75344	56401	35597	C00455	ko00760,ko01100	--
TMK0556		458.1	457.143	C16H27NO14	[M+H]+	Aspartic acid di-O-glucoside	Amino acids and derivatives	Amino acids and derivatives	-	B	499950	334330	677560	1160600	1482800	1231800	370610	528760	539360	905440	877620	998290	895210	1223700	997550	--	--	--
TMK0557		173.09	172.085	C7H12N2O3	[M+H]+	Glycyl-L-proline	Amino acids and derivatives	Amino acids and derivatives	704-15-4	B	25284	29845	28480	26268	28995	20662	64126	70180	59485	12395	23587	27791	46128	40147	46050	--	--	--
TMK0558		127.04	126.032	C6H6O3	[M+H]+	5-Hydroxymethylfurfural	Phenolic acids	Phenolic acids	67-47-0	A	397860	517810	554300	1318900	1139800	1220300	733090	918020	750930	488780	466750	455300	948890	882820	881250	C11101	--	--
TMK0559		132.07	131.058	C5H9NO3	[M+H]+	Cis-4-Hydroxy-D-proline	Amino acids and derivatives	Amino acids and derivatives	2584-71-6	B	99559	98370	105320	85262	76219	112060	44970	51177	59844	146700	208790	215320	150640	133740	165890	C03440	ko00330,ko01100	--
TMK0560		179.05	178.041	C5H10N2O3S	[M+H]+	Cys-Gly	Amino acids and derivatives	Amino acids and derivatives	19246-18-5	B	8050	5420.1	8002.4	44515	25519	47004	4096.5	8605.1	11745	117140	91762	50200	41826	21723	36590	C01419	ko00480,ko01100	0.78
TMK0561		241.03	240.024	C6H12N2O4S2	[M+H]+	L-(-)-Cystine	Amino acids and derivatives	Amino acids and derivatives	56-89-3	B	21543	13496	16957	41204	33381	28137	56978	42007	37857	27571	36576	24415	44522	30745	32278	C00491	ko00270,ko01100,ko02010	--
TMK0562		235.1	234.158	C10H22N2O4	[M+H]+	Lysine butyrate	Amino acids and derivatives	Amino acids and derivatives	80407-71-2	B	18470	21404	22286	36254	32131	16451	9774	8167.9	10663	55570	51776	65935	26853	21153	30003	--	--	--
TMK0563		146.09	145.085	C5H11N3O2	[M+H]+	4-Guanidinobutyric acid	Organic acids	Organic acids	463-00-3	B	6035200	5909000	6100600	950050	879900	911010	1475200	1373700	1403700	2463300	2670100	2600400	3489400	3785900	4267200	C01035	ko00330,ko01100	--
TMK0564		176.1	175.096	C6H13N3O3	[M+H]+	L-Citrulline	Amino acids and derivatives	Amino acids and derivatives	372-75-8	B	864550	755200	755440	698600	706740	707580	601230	439350	566130	606530	660010	731880	767330	717250	882880	C00327	ko00220,ko01100,ko01110,ko01230	--
TMK0565		134	133.038	C4H7NO4	[M+H]+	Aspartic acid	Amino acids and derivatives	Amino acids and derivatives	617-45-8	B	33160000	27893000	30543000	22945000	24303000	26298000	17623000	15413000	14172000	34888000	38993000	36774000	33706000	32201000	31818000	C16433	--	--
TMK0566		104.07	103.063	C4H9NO2	[M+H]+	N,N-Dimethylglycine	Amino acids and derivatives	Amino acids and derivatives	1118-68-9	A	370990	377570	386630	304490	307010	295900	274330	265210	171320	386130	457160	421450	379970	445750	385070	C01026	ko00260,ko01100	--
TMK0567		120.07	119.058	C4H9NO3	[M+H]+	L-Homoserine	Organic acids	Organic acids	672-15-1	B	2176700	2038800	1935100	4723200	4883600	5540500	1082200	900980	856440	3385400	3802100	3896500	3189300	2588000	2998600	C00263	ko00260,ko00270,ko00300,ko00920,ko01100,ko01110,ko01230	--
TMK0568		265.1	265.1	C12H17N4OS+	[M+H]+	Thiamine	Others	Vitamin	-	B	228630	286200	265680	377920	435000	389470	453110	427210	413540	270520	275560	305170	413550	451670	466720	C00378	ko00730,ko01100,ko02010,ko04122	0.74
TMK0571		104.07	103.063	C4H9NO2	[M-H]-	3-Aminoisobutanoic acid	Amino acids and derivatives	Amino acids and derivatives	144-90-1	A	7676400	7740800	7095100	4814800	4935000	5194800	3236400	3077300	3171900	3143800	3607000	3317200	5364300	5008200	5287500	C05145	--	--
TMK0572		191.1	190.095	C7H14N2O4	[M+H]+	2,6-Diaminooimelic acid	Amino acids and derivatives	Amino acids and derivatives	583-93-7	B	8461800	9727800	9686800	3463500	3381500	3091500	1129800	1190000	1206900	1046500	1026700	1125400	4711400	4690300	4490500	C00666	ko00300,ko01100,ko01110,ko01230	0.73
TMK0573		175.12	174.112	C6H14N4O2	[M+H]+	L-(+)-Arginine	Amino acids and derivatives	Amino acids and derivatives	74-79-3	A	11086000	12559000	13008000	13651000	13525000	14112000	602470	796220	841960	4741600	6119400	5905000	11666000	12465000	9455700	C00062	ko00220,ko00261,ko00330,ko00472,ko00970,ko00998,ko01100,ko01110,ko01230,ko02010	0.73
TMK0574		170.09	169.085	C7H11N3O2	[M+H]+	1-Methylhistidine	Amino acids and derivatives	Amino acids and derivatives	332-80-9	B	5601100	5075100	4824500	4445800	4566500	4878600	1804700	2069600	2195500	10576000	11469000	11221000	5579700	5568200	6284600	C01152	ko00340,ko01100	--
TMK0575		131.12	130.111	C6H14N2O	[M+H]+	N-Acetylputrescine	Alkaloids	Phenolamine	18233-70-0	B	355800	310440	349780	387840	403470	390470	334830	331730	295540	507320	565690	581820	447570	469060	493640	C02714	ko00330,ko01100	--
TMK0576		189.13	188.127	C7H16N4O2	[M+H]+	H-HomoArg-OH	Amino acids and derivatives	Amino acids and derivatives	156-86-5	A	503510	439690	455580	706870	629240	627780	526770	489850	495150	431550	470030	521280	540930	549650	618260	C01924	--	--
TMK0577		156.08	155.069	C6H9N3O2	[M+H]+	L-Histidine	Amino acids and derivatives	Amino acids and derivatives	71-00-1	A	906270	728750	893270	511810	524350	383030	92862	80960	86123	225890	263570	261740	460100	495610	532260	C00135	ko00340,ko00410,ko00970,ko01100,ko01110,ko01230,ko02010	--
TMK0578		147.11	146.106	C6H14N2O2	[M+H]+	L-(+)-Lysine	Amino acids and derivatives	Amino acids and derivatives	56-87-1	A	14356000	13256000	13547000	13593000	12988000	13361000	2694300	2526500	2207800	8250800	8398400	8603900	10668000	11652000	12952000	C00047	ko00300,ko00310,ko00780,ko00960,ko00970,ko01100,ko01110,ko01210,ko01230,ko02010	0.68
TMK0579		133	132.09	C5H12N2O2	[M+H]+	L-Ornithine	Amino acids and derivatives	Amino acids and derivatives	70-26-8	B	140230	139720	142790	150470	152610	149400	7376.4	4787.2	5461.1	14367	13289	12300	81313	78099	89659	C00077	ko00220,ko00330,ko00472,ko00480,ko00998,ko00999,ko01100,ko01110,ko01210,ko01230,ko02010	0.65
TMK0580		166.05	165.046	C5H11NO3S	[M+H]+	Methionine sulfoxide	Amino acids and derivatives	Amino acids and derivatives	62697-73-8	B	868440	790050	844990	782690	825590	744020	1135700	1140600	1051300	1106100	1175100	1147900	1168700	1254600	1329200	--	--	--
TMK0581		222	221.09	C8H15NO6	[M+H]+	N-Acetyl-D-glucosamine	Others	Saccharides and Alcohols	7512-17-6	B	252580	260160	253500	276120	228440	225460	390460	322240	395980	332910	374170	361470	396030	376020	417580	C00140	ko00520,ko01100,ko02010	--
TMK0583		353.27	352.261	C21H36O4	[M+H]+	MAG(18:3)isomer1	Lipids	Glycerol ester	-	A	166090	184260	159940	158700	161630	158760	344670	393330	323890	366000	378070	423580	332040	283730	303640	--	--	--
TMK0585		353.27	352.261	C21H36O4	[M+H]+	MAG(18:3)isomer4	Lipids	Glycerol ester	-	A	1989.1	2823.9	1776.2	1644.1	1880.1	1747.9	4517.2	4054	3740.4	4178.6	4373.2	4853.7	3743.4	4266.3	3675.3	--	--	--
TMK0590		279.23	278.225	C18H30O2	[M+H]+	Punicic acid	Lipids	Free fatty acids	544-72-9	A	551380	367440	358330	391520	391410	426090	337280	305520	322760	621720	602390	510440	509380	437730	392450	C08364	--	--
TMK0592		496.34	495.332	C24H50NO7P	[M+H]+	LysoPC 16:0	Lipids	LPC	17364-16-8	A	1737000	1522200	1640900	1512200	1546000	1562300	1288600	1348900	1310200	1186900	1359200	1233300	1339200	1427100	1365600	--	--	--
TMK0595		355.28	354.277	C21H38O4	[M+H]+	MAG(18:2)isomer1	Lipids	Glycerol ester	-	A	4711.2	3980.1	6693.9	6214.1	10819	5271.5	7293.7	5556.6	6352.1	6094.7	7646.9	7371.4	6833.5	7155.1	7541.6	--	--	--
TMK0604		480.31	479.301	C23H46NO7P	[M+H]+	LysoPC 15:1	Lipids	LPC	-	B	64464	52567	53531	29196	36125	36309	49700	54530	52934	30968	24199	29158	38356	46310	43606	--	--	--
TMK0613		163.08	162.068	C10H10O2	[M+H]+	4-MethoxycinnaMaldehyde	Phenolic acids	Phenolic acids	1963-36-6	B	177910	159140	161220	170670	185540	152720	163960	169620	161280	168210	174160	174330	140440	159030	136740	--	--	--
TMK0618		353.15	352.142	C20H20N2O4	[M+H]+	N-Feruloyl serotonin	Alkaloids	Phenolamine	68573-23-9	B	16445	16671	13226	17594	29355	21435	16340	12454	11182	9708.3	12216	11266	12790	13358	13073	--	--	--
TMK0621		243.09	242.08	C12H10N4O2	[M+H]+	Lumichrome	Alkaloids	Alkaloids	1086-80-2	A	297770	241790	235750	129600	140530	120690	236750	214970	210700	112550	116380	103510	128850	129560	130000	C01727	ko00740	--
TMK0622		213.08	212.068	C10H12O5	[M+H]+	Eudesmic acid(3,4,5-trimethoxybenzoic acid)	Phenolic acids	Phenolic acids	118-41-2	B	13564	14285	13572	13387	12726	15920	28722	41946	34346	11135	12709	7357.4	14268	16498	19819	--	--	--
TMK0643		269.1	268.095	C13H16O6	[M+H]+	1-Feruloyl-sn-glycerol	Phenolic acids	Phenolic acids	-	B	37595	30423	36348	9	9	9	92676	92442	85770	43222	54431	55814	47115	45542	53622	--	--	--
TMK0653		245.1	244.088	C10H16N2O3S	[M+H]+	Biotin	Others	Vitamin	58-85-5	A	262240	183070	230080	207340	203400	202020	203270	183890	203260	158840	168310	175720	218230	171280	191680	C00120	ko00780,ko01100,ko02010	3.32
TMK0661		288.13	287.127	C15H17N3O3	[M+H]+	Feruloylhistamine	Alkaloids	Phenolamine	94848-18-7	B	10702	3557.5	5540.7	4957.1	3480.9	3508.2	9882.9	9002	10438	7556.4	4577.4	6930.4	14049	15149	11909	--	--	--
TMK0663		118.07	117.058	C8H7N	[M+H]+	Indole	Alkaloids	Plumerane	120-72-9	A	25377	23448	23994	97039	86453	93039	32548	23721	26013	38877	40012	43965	58624	62683	58867	C00463	ko00380,ko00400,ko00402,ko01100,ko01110	--
TMK0665		206.14	205.131	C9H19NO4	[M+H]+	Pantothenol	Others	Saccharides and Alcohols	16485-10-2	B	38157	30845	34457	30699	30323	24289	89686	82662	102350	57416	72573	59934	56846	48013	45723	C05944	ko00770	--
TMK0666		312.13	311.123	C12H17N5O5	[M+H]+	2-(Dimethylamino)guanosine	Nucleotides and derivatives	Nucleotides and derivatives	2140-67-2	B	651280	649890	563290	395710	383870	403340	997130	936560	942250	424660	416660	423450	713860	639890	632120	--	--	--
TMK0667		384.12	383.108	C14H17N5O8	[M+H]+	N6-Succinyl Adenosine	Nucleotides and derivatives	Nucleotides and derivatives	4542-23-8	A	48478	44700	39703	77937	77294	79414	34735	27513	32629	20430	25157	22265	59591	66288	70211	--	--	--
TMK0668		243.1	242.09	C10H14N2O5	[M+H]+	Thymidine	Nucleotides and derivatives	Nucleotides and derivatives	50-89-5	A	68475	56039	49559	46545	43974	46535	66509	96661	68583	12240	10100	17421	52350	43143	60908	C00214	ko00240,ko01100	--
TMK0669		167.1	166.1	C6H6N4S	[M+H]+	6-Methylmercaptopurine	Nucleotides and derivatives	Nucleotides and derivatives	50-66-8	A	1618700	1680000	1681200	2255500	2290200	2343300	1407500	1406000	1376800	2028500	2088900	2152200	2062000	2018600	2066700	C16614	--	--
TMK0673		268.1	267.097	C10H13N5O4	[M+H]+	Deoxyguanosine	Nucleotides and derivatives	Nucleotides and derivatives	961-07-9	B	1033600	1051900	1003000	208410	208990	208840	1555000	1609000	1548300	368100	430140	435000	871600	869000	856010	C00330	ko00230,ko01100,ko02010	--
TMK0674		184.06	183.053	C8H9NO4	[M+H]+	4-Pyridoxic acid	Others	Vitamin	82-82-6	B	16589	10620	14988	16096	13739	16901	20248	19821	17169	18310	24811	29675	16411	18181	17224	C00847	ko00750,ko01100	--
TMK0677		284.1	283.092	C10H13N5O5	[M+H]+	Guanosine	Nucleotides and derivatives	Nucleotides and derivatives	118-00-3	A	3711200	3628200	3308800	4559900	4678000	4905500	2572400	2560000	2590300	1992000	1994100	1980000	3683000	3292300	3194000	C00387	ko00230,ko01100,ko02010	--
TMK0680		364.07	363.058	C10H14N5O8P	[M+H]+	Guanosine 5'-monophosphate	Nucleotides and derivatives	Nucleotides and derivatives	85-32-5	B	22011	32078	29546	64771	37340	42967	14522	13972	15611	3069.3	5011.4	6869.3	20942	28697	25636	C00144	ko00230,ko01100	--
TMK0681		332.08	331.068	C10H14N5O6P	[M+H]+	2'-Deoxyadenosine-5'-monophosphate	Nucleotides and derivatives	Nucleotides and derivatives	653-63-4	A	98256	72694	71957	87345	76296	68535	108610	116650	100380	92317	55952	63151	108080	84817	78490	C00360	ko00230,ko01100	--
TMK0682		121.04	120.042	C4H8O4	[M+H]+	D(-)-Threose	Others	Saccharides and Alcohols	95-43-2	B	46645	36434	44310	63936	62948	58347	349430	391520	343670	176590	176610	203180	176350	188590	223540	--	--	--
TMK0683		175.11	174.1	C7H14N2O3	[M+H]+	L-theanine	Amino acids and derivatives	Amino acids and derivatives	3081-61-6	B	52773	27818	21016	8659.9	5287	10126	9666	7189.4	6399.6	10528	16601	9893.1	14762	19674	12938	C01047	--	--
TMK0684		170.08	169.074	C8H11NO3	[M+H]+	Pyridoxine	Others	Vitamin	65-23-6	B	193460	193670	176430	126190	122250	149220	246090	253430	227910	179610	195470	214820	197070	228690	221910	C00314	ko00750,ko01100	--
TMK0685		124.04	123.032	C6H5NO2	[M+H]+	Nicotinic acid	Others	Vitamin	59-67-6	A	168490	117840	123540	78543	114530	70431	226320	191170	226360	186880	207430	183710	177990	172010	155160	C00253	ko00760,ko00960,ko01100,ko01110	1.11
TMK0686		168.1	167.095	C9H13NO2	[M+H]+	Synephrine	Alkaloids	Amphetamine alkaloids	34520	B	265370	306030	291870	232660	195580	203450	336070	309250	310540	134840	174120	155300	258260	289120	256080	C04548	--	--
TMK0687		150.08	149.07	C6H7N5	[M+H]+	1-Methyladenine	Nucleotides and derivatives	Nucleotides and derivatives	5142-22-3	A	201020	179660	183140	291820	272750	238640	307810	407900	333610	311530	360750	385220	324460	297030	400940	C02216	--	--
TMK0688		244.09	243.086	C9H13N3O5	[M+H]+	Cytidine	Nucleotides and derivatives	Nucleotides and derivatives	65-46-3	B	1063100	1189500	1175000	3108700	2981400	2681800	1153600	1205300	1232500	673860	663980	685530	1417100	1464700	1387900	C00475	ko00240,ko01100,ko02010	--
TMK0689		366.2	365.17	C16H23N5O5	[M+H]+	Isopentenyladenine-7-N-glucoside	Nucleotides and derivatives	Nucleotides and derivatives	-	B	482680	608650	426090	521320	593000	496560	477690	430440	305300	501000	739240	622920	639980	491090	539740	--	--	--
TMK0690		138.05	137.048	C7H7NO2	[M+H]+	Trigonelline	Alkaloids	Alkaloids	535-83-1	B	379040	401370	414090	237160	223250	198110	132970	101750	99424	516520	514980	535410	412000	383030	432590	C01004	ko00760	--
TMK0691		116.07	115.063	C5H9NO2	[M+H]+	L-Proline	Amino acids and derivatives	Amino acids and derivatives	147-85-3	A	1928100	1996400	2087200	6421300	6648900	6699800	1973500	2069400	2082000	3759200	4140400	4257900	4386400	4023900	4398900	C00148	ko00330,ko00332,ko00970,ko01100,ko01110,ko01230,ko02010	--
TMK0694		147.13	146.118	C7H16NO2	[M+H]+	Acetylcholine	Alkaloids	Alkaloids	60-31-1	B	539630	446430	570450	250250	225010	198260	769900	728390	647310	409200	357000	437750	536880	511820	567020	C08201	--	--
TMK0695		399.2	398.137	C15H22N6O5S	[M+H]+	S-Adenosylmethionine	Amino acids and derivatives	Amino acids and derivatives	29908-03-0	B	264710	291140	262650	331200	378160	327690	558870	409340	457530	268270	289480	347560	451290	378010	428840	C00019	ko00261,ko00270,ko00330,ko00908,ko01100,ko01110,ko01230,ko04122	--
TMK0697		74	73.097	C2H7N3	[M+H]+	1-methylguanidine	Nucleotides and derivatives	Nucleotides and derivatives	471-29-4	A	25054	23642	36856	96419	102610	132760	35118	9	9	93537	130240	55135	49161	26551	49980	--	--	--
TMK0698		106.09	105.079	C4H11NO2	[M+H]+	Diethanolamine	Others	Others	111-42-2	B	258880	224910	169650	185950	175270	193600	165240	140480	121790	288160	379480	310010	271020	176810	245860	C06772	ko00564	--
TMK0699		333.05	332.052	C10H13N4O7P	[M+H]+	2'-Deoxyinosine-5'-monophosphate	Nucleotides and derivatives	Nucleotides and derivatives	3393-18-8	A	1686000	1582000	1390000	1996200	1891400	2031000	2311400	2157100	2310400	1444300	1533000	1692400	1946400	1725100	1708300	C06196	ko00230	--
TMK0703		164.09	163.084	C6H13NO4	[M+H]+	1-Deoxynojirimycin	Alkaloids	Alkaloids	19130-96-2	B	20877	13629	16951	29458	27377	34648	37518	40042	55928	24012	43784	31584	50367	32314	38317	C16843	--	--
TMK0704		131.13	130.122	C5H14N4	[M+H]+	Agmatine	Alkaloids	Phenolamine	306-60-5	B	347180	326130	320940	382780	359850	362260	316930	315690	309080	513830	552920	568690	433740	438750	497500	C00179	ko00330,ko01100	0.64
TMK0705		146.17	145.158	C7H19N3	[M+H]+	Spermidine	Alkaloids	Phenolamine	124-20-9	B	24144	20755	24860	24450	18045	19212	23485	25907	26948	20700	21362	20296	19278	15441	20502	C00315	ko00330,ko00410,ko00480,ko00940,ko01100,ko02010	0.57
TMK0707		282.28	281.272	C18H35NO	[M+H]+	Octadecenoic amide	Others	Others	-	A	66990	39540	28161	39965	80465	52603	121770	23271	27633	185180	21070	15854	68003	50589	44703	--	--	--
TMK0708		326.31	325.298	C20H39NO2	[M+H]+	N-Oleoylethanolamine	Others	Others	111-58-0	B	4523.7	4844.6	4565.9	4344.8	4614.6	3952.9	5708	3742.6	4081.2	2833.5	3334.8	4057	4671	3680.5	3043.3	--	--	--
TMK0710		427.39	426.386	C30H50O	[M+H]+	Taraxerol	Terpenoids	Triterpene	-	A	6405	2268.9	2117.2	9638	11876	12747	2241.8	2157.7	2060.6	8901.4	10491	10952	9873.1	8275.2	7755.6	--	--	--
TMK0713		149.02	148.016	C8H4O3	[M+H]+	Phthalic anhydride	Phenolic acids	Phenolic acids	85-44-9	A	223200	199320	213580	223870	255450	260720	251260	232310	212270	250990	242580	267270	245320	247700	237190	--	--	--
TMK0714		524.37	523.364	C26H54NO7P	[M+H]+	LysoPC 18:0(2n isomer)	Lipids	LPC	-	A	8408.1	5567.6	8165.2	10343	9259.6	12749	14348	9411.9	10394	6484.7	7953.4	7509.4	5587.6	5776.6	7446.9	--	--	--
TMK0718		355.28	354.277	C21H38O4	[M+H]+	Glyceryl linoleate	Lipids	Glycerol ester	26545-74-4	A	2525.1	1895.8	2125.5	2598.3	2575.6	2466.9	4402.8	4875.9	4010.4	2900.3	2286.6	2248.6	3598.2	4072.8	3559	--	--	--
TMK0719		522.36	521.348	C26H52NO7P	[M+H]+	LysoPC 18:1	Lipids	LPC	-	A	194800	191460	210670	67836	70852	70961	65905	60217	66889	33232	36923	29836	98314	90815	90982	--	--	--
TMK0721		480.31	479.301	C23H46NO7P	[M+H]+	LysoPE 18:1	Lipids	LPE	89576-29-4	A	34953	27412	38471	13042	17151	15725	30132	26523	36398	8015.9	10820	10953	20277	23793	19161	--	--	--
TMK0722		279.23	278.193	C17H28NO2+	[M+H]+	N-methyldendrobine	Alkaloids	Sesquiterpene alkaloids	-	B	27244	28161	22501	22503	25748	19865	25997	33310	25667	28100	27418	27016	26993	29689	24673	--	--	--
TMK0723		480.31	479.301	C23H46NO7P	[M+H]+	LysoPE 18:1(2n isomer)	Lipids	LPE	-	A	27247	17286	23540	6676	13260	11293	23166	30810	26390	6644.2	7457.4	8695	19134	15655	15726	--	--	--
TMK0725		518.32	517.313	C21H48N3O9P	[M+H]+	Bis(N,N-diethylethanaminium)-2-acetamido-1,5-anhydro-2-deoxy-1-[-hydroxy(phosphonato)methyl]-D-glucitol	Alkaloids	Alkaloids	-	A	89924	77415	76085	68428	58967	67519	59928	66090	59795	52164	56813	54400	63034	57043	51600	--	--	--
TMK0728		496.34	495.332	C24H50NO7P	[M+H]+	LysoPC 16:0(2n isomer)	Lipids	LPC	-	A	1621300	1518000	1557600	1410300	1428100	1439500	1194200	1297600	1347900	1124400	1211400	1229000	1268800	1258700	1372800	--	--	--
TMK0729		454.29	453.286	C21H44NO7P	[M+H]+	LysoPE 16:0(2n isomer)	Lipids	LPE	-	A	311800	241040	255260	300540	329950	331230	525440	541500	566130	167840	219200	197750	310990	331580	320470	--	--	--
TMK0730		353.27	352.261	C21H36O4	[M+H]+	MAG(18:3)isomer3	Lipids	Glycerol ester	-	A	12893	8174	9752	18022	22132	15563	25080	30293	22859	9315.6	9826.9	13215	14562	15941	14506	--	--	--
TMK0731		542.32	541.317	C28H48NO7P	[M+H]+	2-Hydroxy-5,8,11,14,17-icosapentaenoyloxy]propyl-2-(trimethylammonio)ethyl phosphate	Alkaloids	Alkaloids	-	A	12989	10394	11042	10783	10918	10806	12455	13031	10465	7882.3	6639.6	7834.2	8735.2	8231	9073.7	--	--	--
TMK0732		520.34	519.332	C26H50NO7P	[M+H]+	LysoPC 18:2	Lipids	LPC	-	A	1143000	1085400	1146600	985180	999670	1104300	1156700	1130600	1167200	783400	835930	827310	951000	1011300	984130	--	--	--
TMK0737		520.34	519.332	C26H50NO7P	[M+H]+	LysoPC 18:2(isomer)	Lipids	LPC	-	A	1934900	1641000	1766100	1642300	1748600	1612900	2674700	3071900	3195600	1405000	1526900	1487900	1958500	2015000	1920600	--	--	--
TMK0739		494.32	493.317	C24H48NO7P	[M+H]+	LysoPC 16:1	Lipids	LPC	-	A	184090	177750	193680	69267	60184	68772	42593	53548	50400	43113	47942	53861	73261	91005	88704	--	--	--
TMK0747		468.31	467.301	C22H46NO7P	[M+H]+	LysoPC 14:0(2n isomer)	Lipids	LPC	-	A	10245	11787	11105	10747	8366.4	10690	7139.8	8092.6	6722.5	6030.3	6045.4	5828.6	8316.5	8133.1	9989.3	--	--	--
TMK0748		353.27	352.261	C21H36O4	[M+H]+	MAG(18:3)isomer5	Lipids	Glycerol ester	-	A	4536	4560.4	4688.9	3258.2	4883.6	3101.2	6288.6	7156.6	7476.4	5527.1	5494.9	4091	6165.5	4741.3	7673.3	--	--	--
TMK0756		318.3	317.293	C18H39NO3	[M+H]+	4-Hydroxysphinganine	Lipids	Sphingolipids	554-62-1	A	777510	723250	699630	500240	494130	554480	487810	450600	428970	877030	856880	1065200	694770	607280	621960	C12144	ko00600,ko01100	--
TMK0771		274.27	273.267	C16H35NO2	[M+H]+	Hexadecylsphingosine	Lipids	Sphingolipids	-	A	3583900	3005700	2892000	3715200	4434400	3600000	3134600	3539500	3677500	3760500	3591900	3754100	3285800	3337500	3047200	--	--	--
TMK0772		271.1	270.089	C16H14O4	[M+H]+	Denthyrsinin	Others	Others	118169-17-8	B	5394.5	31732	23260	9	9	9	8357.8	10367	7032.3	9	9	9	1823.7	1700.3	1768.9	--	--	--
TMK0774		271.1	270.089	C16H14O4	[M+H]+	2,5-Dihydroxy-4,9-dimethoxylphenanthrene	Others	Others	-	B	6008.1	29946	26843	9	9	9	7760.4	10066	8726.5	9	9	9	2071.4	2159.5	2238.7	--	--	--
TMK0800		107.05	106.041	C7H6O	[M+H]+	Benzaldehyde	Others	Others	100-52-7	A	2015500	2005400	1962400	1928100	1875500	1903300	1918500	1907400	1752400	1358900	1354900	1302700	2116800	1918000	2072700	--	--	--
TMK0828		329.16	328.152	C16H24O7	[M+H]+	Jasminoside C	Terpenoids	Monoterpenoids	214125-05-0	B	17803	15149	11659	14218	20487	15343	6563.4	4311.8	6116.9	2893.5	3085.7	4908.3	14425	12976	14711	--	--	--
TMK0829		535.14	534.137	C25H26O13	[M+H]+	Apigenin-6-C-β-D-xyloside-8-C-β-Darabinoside	Flavonoids	Flavonoid carbonoside	-	B	46467	38744	47607	40198	44687	47196	43863	45679	37469	33236	35984	35151	41576	42821	31764	--	--	--
TMK0839		279.17	278.163	C15H22N2O3	[M+H]+	Leucylphenylalanine	Amino acids and derivatives	Amino acids and derivatives	56217-82-4	B	27777	29844	14009	17538	13124	15115	34554	22239	25601	11777	15274	15808	27721	24134	17751	--	--	--
TMK0850		166.05	165.042	C8H7NO3	[M+H]+	HBOA	Alkaloids	Alkaloids	23520-34-5	B	1889700	2363900	1934900	2109400	1943500	1933300	1414100	1581300	1348400	1560200	1620200	1442300	1768000	1963700	1946800	--	--	--
TMK0867		428.15	427.147	C19H25NO10	[M+H]+	4-[β-D-Apiofuranosyl-(1→6)-O-β-D-glicopyranosyloxy]phenylacetonitrile	Alkaloids	Alkaloids	-	B	16258	17212	14102	24574	21105	19816	11877	18111	22790	71196	45846	43756	35079	31467	37818	--	--	--
TMK0870		200.05	199.04	C9H10ClNO2	[M+H]+	L-2-chlorophenylalanine	Amino acids and derivatives	Amino acids and derivatives	103616-89-3	B	4688300	4742400	4531700	4802900	4743100	4597000	4587500	4589200	4623600	4774000	4934900	4951800	4742800	4738400	4446600	--	--	2.57
TMK0875		203.14	202.132	C9H18N2O3	[M+H]+	Alanylleucine	Amino acids and derivatives	Amino acids and derivatives	1999-42-4	B	48947	41491	42650	21755	18951	22482	35786	35218	36243	18603	13298	14773	33053	30452	28756	--	--	--
TMK0877		361.15	360.142	C16H24O9	[M+H]+	Ixoroside	Terpenoids	Sesquiterpenoids	58514-30-0	B	12745	12484	10060	13480	17170	17181	3534.2	3929.8	4319.4	9	9	9	9907.4	10303	11606	--	--	--
TMK0878		237.12	236.116	C12H16N2O3	[M+H]+	DL-Alanyl-DL-phenylalanine	Amino acids and derivatives	Amino acids and derivatives	1999-45-7	B	13131	8949.9	11227	10270	14818	8915.6	14406	16613	13051	6998.2	7972.5	5385.3	14230	11979	10056	--	--	--
TMK0880		223.11	222.1	C11H14N2O3	[M+H]+	Glycylphenylalanine	Amino acids and derivatives	Amino acids and derivatives	721-66-4	B	73183	62420	70105	47409	41109	50124	106380	108330	118780	41071	46801	34476	59128	76956	68716	--	--	--
TMK0882		242.1	241.096	C12H11N5O	[M+H]+	N6-(4-hydroxybenzyl) adnine riboside	Phenolic acids	Phenolic acids	-	A	75226	104790	81333	83194	54435	58772	121520	62138	77132	131740	115070	119050	99452	132410	120870	--	--	--
TMK0883		120.08	119.073	C8H9N	[M+H]+	N-Benzylmethylene isomethylamine	Alkaloids	Alkaloids	-	A	2183200	2187000	1988000	2734000	2630300	2863200	1853800	1789100	1683200	2604400	2769200	2859800	2706400	2751900	2932300	--	--	--
TMK0884		136.06	135.054	C5H5N5	[M+H]+	Aminopurine	Alkaloids	Alkaloids	452-06-2	A	254160	282300	247150	576820	546570	563510	121570	104760	120640	32627	43359	43227	297900	276950	284650	--	--	--
TMK0885		189.12	188.116	C8H16N2O3	[M+H]+	Glycylisoleucine	Amino acids and derivatives	Amino acids and derivatives	19461-38-2	B	19309	40526	34791	36430	33040	30001	57415	51216	33687	28324	23975	24327	31680	38535	23302	--	--	--
TMK0888		268.11	267.097	C10H13N5O4	[M+H]+	adenine nucleoside	Nucleotides and derivatives	Nucleotides and derivatives	-	A	2582200	2714800	2442300	5749000	5931800	5571500	1056800	1036400	1027600	464280	462340	452860	2748000	2486000	2447000	--	--	--
TMK0893		332.1	331.127	C14H21NO8	[M+H]+	Pyridoxine-5'-O-glucoside	Others	Vitamin	-	B	236100	220570	236520	314820	329000	336890	419840	430970	444150	223360	240910	209410	372140	321120	321140	C03996	--	--
TMK0895		348.07	347.063	C10H14N5O7P	[M+H]+	Adenosine 5'-monophosphate	Nucleotides and derivatives	Nucleotides and derivatives	61-19-8	A	1677000	1512100	2222300	2616300	2984800	3112700	1184800	1009200	998400	316300	321810	382800	1760700	1808200	1761000	C00020	ko00230,ko00908,ko01100,ko01110	--
TMK0897		265.08	264.084	C10H16O8	[M+H]+	3-O-β-D-Glucoside-3-hydroxy-y-butyrolactone	Others	Others	-	B	42792	47380	40993	43827	41335	20964	64056	48447	64885	79610	85287	96998	46357	56011	51916	--	--	--
TMK0904		365.11	364.078	C12H21O11Na	[M+H]+	Turanose	Others	Saccharides and Alcohols	547-25-1	B	1062600	724560	557910	503530	554930	672070	668910	626870	643190	958880	972700	799620	748960	686010	803200	--	--	--
TMK0908		104.11	103.063	C4H9NO2	[M+H]+	2-Aminoisobutyric acid	Amino acids and derivatives	Amino acids and derivatives	62-57-7	A	11556000	9226300	7702800	5765800	5331700	5593100	4500100	3407000	3211800	3243800	3275600	3337000	6186600	6900900	5669800	C03665	--	--
TMK0909		222.1	221.09	C8H15NO6	[M+H]+	N-Acetyl-D-galactosamine	Others	Others	1811-31-0	B	1944300	1925800	2969300	1421000	1309600	1140000	1381300	1610600	1766100	573330	577410	595650	1808700	1640700	1500400	--	--	--
TMK0910		222.1	221.09	C8H15NO6	[M+H]+	N-Acetyl-β-D-mannosamine	Others	Others	7772-94-3	B	77813	84630	112790	353120	344960	326330	399740	473410	543500	471980	649350	656920	403080	362240	371090	--	--	--
TMK0914		258.11	257.103	C8H20NO6P	[M+H]+	Choline alfoscerate	Lipids	PC	28319-77-9	A	1476900	1415500	1518300	230490	217130	219560	5919700	5659600	5640600	4516300	4663600	5277300	3778200	3012000	3309000	--	--	--
TMK0915		304.15	303.143	C12H21N3O6	[M+H]+	Nicotianamine	Amino acids and derivatives	Amino acids and derivatives	34441-14-0	A	1683600	1356600	1512700	2652600	2333100	2734600	973640	708340	869750	3128600	3110200	3511300	2069400	1604900	1702400	--	--	0.75
TMK0917		203.22	202.216	C10H26N4	[M+H]+	Spermine	Alkaloids	Phenolamine	71-44-3	B	4281200	3952800	4207500	3993300	3733400	3842500	5149100	5117400	4950500	5086400	5685200	5306900	5620000	5575200	5307700	C00750	ko00330,ko00410,ko00480,ko01100	0.6
TMK0922		454.29	453.286	C21H44NO7P	[M+H]+	LysoPE 16:0	Lipids	LPE	53862-35-4	A	314930	216720	271640	274060	340160	315880	533710	548930	564760	156180	203520	201040	357670	329960	333930	--	--	--
TMK0924		482.32	481.317	C23H48NO7P	[M+H]+	LysoPC 15:0	Lipids	LPC	-	A	216530	207820	206310	210430	207320	212280	131240	143220	117280	156140	188760	190140	176970	177470	198780	--	--	--
TMK0926		518.32	517.317	C26H48NO7P	[M+H]+	LysoPC 18:3	Lipids	LPC	-	A	96350	89934	100200	82787	81578	69989	116750	117160	130100	81641	79667	75985	95641	90947	92433	--	--	--
TMK0928		433.15	432.142	C22H24O9	[M+H]+	3,5,6,7,8,3',4'-Heptamethoxyflavone	Flavonoids	Flavonols	1178-24-1	A	14533	4936.2	3722.7	12337	18815	5400.3	4715.9	7971.1	1937.2	14633	2938.2	2712.9	18264	19534	21063	--	--	--
TMK0929		403.14	402.131	C21H22O8	[M+H]+	Nobiletin	Flavonoids	Flavonoid	478-01-3	A	266730	111750	81110	314500	561630	135390	84677	145090	24206	360300	60112	50642	222170	225340	260280	C10112	--	--
TMK0932		343.3	342.288	C19H38N2O3	[M+H]+	Cocamidopropyl βine	Alkaloids	Alkaloids	873943	A	14488	14591	12515	12136	9603.2	10884	39007	33609	34070	14483	14120	13546	18224	19063	19201	--	--	--
TMK0935		373.13	372.121	C20H20O7	[M+H]+	Isosinensetin	Flavonoids	Flavonoid	17290-70-9	A	11828	4003	2780.7	15794	15424	4076.4	3106.7	7968.6	1506	10841	1974.8	982.07	9406.2	9702.4	9233.3	--	--	--
TMK0948		314.14	313.131	C18H19NO4	[M+H]+	N-Feruloyltyramine	Alkaloids	Phenolamine	66648-43-9	A	16231	4589.2	4947.4	78039	104970	75572	159650	138780	154150	139790	143340	144760	230180	215940	216830	--	--	--
TMK0983		298.1	297.09	C11H15N5O3S	[M+H]+	5'-Deoxy-5'-(methylthio)adenosine	Nucleotides and derivatives	Nucleotides and derivatives	2457-80-9	A	787220	706180	739400	586830	599790	624820	990210	1036500	1325400	1115500	1086000	1006600	933360	867100	848130	C00170	ko00270,ko00908,ko01100	--
TMK0989		123.06	122.048	C6H6N2O	[M+H]+	Nicotinamide	Others	Vitamin	98-92-0	A	475040	396270	443230	392560	423890	400940	622500	606150	690270	668220	667820	707730	640580	596550	647650	C00153	ko00760,ko01100	1.49
TMK0991		126.07	125.059	C5H7N3O	[M+H]+	5-Methylcytosine	Nucleotides and derivatives	Nucleotides and derivatives	554-01-8	A	51491	30039	46846	49312	44744	51916	33362	51224	36010	50962	77565	73054	67240	50522	62065	C02376	ko00240,ko01100	--
TMK0992		136.06	135.054	C5H5N5	[M+H]+	Adenine	Nucleotides and derivatives	Nucleotides and derivatives	73-24-5	B	692070	744030	742080	1020200	909530	971480	441150	317040	435500	721440	715170	703410	808440	853730	864350	C00147	ko00230,ko00908,ko01100	--
TMK0994		118.09	117.079	C5H11NO2	[M+H]+	Betaine	Alkaloids	Alkaloids	107-43-7	B	940270	794790	878090	704630	661540	733980	372420	361620	364250	620620	756450	664770	828230	713060	783060	C00719	ko00260,ko01100,ko02010	--
TMK0996		112.05	111.043	C4H5N3O	[M+H]+	Cytosine	Nucleotides and derivatives	Nucleotides and derivatives	71-30-7	B	100530	99310	88879	151210	185730	173240	67503	59441	81340	55488	58125	48326	110090	100450	124400	C00380	ko00240,ko01100	--
TMK0997		104.1	103.091	C5H13NO	[M+H]+	Choline	Alkaloids	Alkaloids	62-49-7	B	9753000	7227800	7367900	4928200	4802700	5173300	3699900	3044100	2991500	3071200	2918300	3043600	6063600	6363100	5080500	C00114	ko00260,ko00564,ko01100,ko02010	--
TMK0998		102.05	101.048	C4H7NO2	[M+H]+	1-Aminocyclopropane-1-carboxylic acid	Others	Others	22059-21-8	B	425760	458350	422120	1125800	1037800	1050600	269840	310410	249360	811870	841430	952030	834860	582330	643160	C01234	ko00270,ko01100,ko01110	--
TMK0999		112.09	111.08	C5H9N3	[M+H]+	Histamine	Amino acids and derivatives	Amino acids and derivatives	51-45-6	B	28802	34712	33993	24585	21960	16710	10595	7869.7	14112	17178	12815	15325	20898	24355	20125	C00388	ko00340,ko01100,ko01110	0.63
TMK1037		144.1	143.095	C7H13NO2	[M+H]+	Stachydrine	Alkaloids	Pyrrole alkaloids	471-87-4	B	159510	151850	249570	155150	237590	174280	232340	381800	291550	284180	199180	201310	302020	221060	245000	C10172	--	--
