# Supplementary material for: Insights into the nutritional properties and molecular basis of biosynthesis of amino acids and vitamins of Gastrodia elata offered by metabolomic and transcriptomic analysis
Source: Front Plant Sci. 2023 Jun 26;14:1183139. doi: 10.3389/fpls.2023.1183139 (PMC10331839; doi:10.3389/fpls.2023.1183139)
Supplement: Supplementary Data Sheet 7 — List of differentially expressed genes (DEGs). [file DataSheet_1.zip › Data Sheet 3 (2).XLSX]

## Sheet: Title
		Dataset3 KEGG annotation statistics of all metabolites of GE

## Sheet: Sheet1
#Kegg_pathway	ko_id	Cluter_frequency	Metabolome_frequency	P-value	Corrected_P-value
Citrate cycle (TCA cycle)	ko00020	2 out of 140 1.42857142857143%	2 out of 140 1.42857142857143%	1	1
Pentose phosphate pathway	ko00030	3 out of 140 2.14285714285714%	3 out of 140 2.14285714285714%	1	1
Pentose and glucuronate interconversions	ko00040	4 out of 140 2.85714285714286%	4 out of 140 2.85714285714286%	1	1
Fructose and mannose metabolism	ko00051	3 out of 140 2.14285714285714%	3 out of 140 2.14285714285714%	1	1
Galactose metabolism	ko00052	5 out of 140 3.57142857142857%	5 out of 140 3.57142857142857%	1	1
Ascorbate and aldarate metabolism	ko00053	5 out of 140 3.57142857142857%	5 out of 140 3.57142857142857%	1	1
Fatty acid biosynthesis	ko00061	1 out of 140 0.714285714285714%	1 out of 140 0.714285714285714%	1	1
Fatty acid elongation	ko00062	1 out of 140 0.714285714285714%	1 out of 140 0.714285714285714%	1	1
Fatty acid degradation	ko00071	1 out of 140 0.714285714285714%	1 out of 140 0.714285714285714%	1	1
Cutin, suberine and wax biosynthesis	ko00073	1 out of 140 0.714285714285714%	1 out of 140 0.714285714285714%	1	1
Ubiquinone and other terpenoid-quinone biosynthesis	ko00130	3 out of 140 2.14285714285714%	3 out of 140 2.14285714285714%	1	1
Oxidative phosphorylation	ko00190	2 out of 140 1.42857142857143%	2 out of 140 1.42857142857143%	1	1
Photosynthesis	ko00195	2 out of 140 1.42857142857143%	2 out of 140 1.42857142857143%	1	1
Arginine biosynthesis	ko00220	4 out of 140 2.85714285714286%	4 out of 140 2.85714285714286%	1	1
Purine metabolism	ko00230	15 out of 140 10.7142857142857%	15 out of 140 10.7142857142857%	1	1
Caffeine metabolism	ko00232	1 out of 140 0.714285714285714%	1 out of 140 0.714285714285714%	1	1
Pyrimidine metabolism	ko00240	12 out of 140 8.57142857142857%	12 out of 140 8.57142857142857%	1	1
Alanine, aspartate and glutamate metabolism	ko00250	5 out of 140 3.57142857142857%	5 out of 140 3.57142857142857%	1	1
Glycine, serine and threonine metabolism	ko00260	6 out of 140 4.28571428571429%	6 out of 140 4.28571428571429%	1	1
Monobactam biosynthesis	ko00261	4 out of 140 2.85714285714286%	4 out of 140 2.85714285714286%	1	1
Cysteine and methionine metabolism	ko00270	10 out of 140 7.14285714285714%	10 out of 140 7.14285714285714%	1	1
Valine, leucine and isoleucine degradation	ko00280	3 out of 140 2.14285714285714%	3 out of 140 2.14285714285714%	1	1
Valine, leucine and isoleucine biosynthesis	ko00290	4 out of 140 2.85714285714286%	4 out of 140 2.85714285714286%	1	1
Lysine biosynthesis	ko00300	3 out of 140 2.14285714285714%	3 out of 140 2.14285714285714%	1	1
Lysine degradation	ko00310	4 out of 140 2.85714285714286%	4 out of 140 2.85714285714286%	1	1
Penicillin and cephalosporin biosynthesis	ko00311	1 out of 140 0.714285714285714%	1 out of 140 0.714285714285714%	1	1
Arginine and proline metabolism	ko00330	12 out of 140 8.57142857142857%	12 out of 140 8.57142857142857%	1	1
Carbapenem biosynthesis	ko00332	2 out of 140 1.42857142857143%	2 out of 140 1.42857142857143%	1	1
Histidine metabolism	ko00340	3 out of 140 2.14285714285714%	3 out of 140 2.14285714285714%	1	1
Tyrosine metabolism	ko00350	5 out of 140 3.57142857142857%	5 out of 140 3.57142857142857%	1	1
Phenylalanine metabolism	ko00360	6 out of 140 4.28571428571429%	6 out of 140 4.28571428571429%	1	1
Tryptophan metabolism	ko00380	3 out of 140 2.14285714285714%	3 out of 140 2.14285714285714%	1	1
Phenylalanine, tyrosine and tryptophan biosynthesis	ko00400	6 out of 140 4.28571428571429%	6 out of 140 4.28571428571429%	1	1
Benzoxazinoid biosynthesis	ko00402	1 out of 140 0.714285714285714%	1 out of 140 0.714285714285714%	1	1
beta-Alanine metabolism	ko00410	5 out of 140 3.57142857142857%	5 out of 140 3.57142857142857%	1	1
Taurine and hypotaurine metabolism	ko00430	2 out of 140 1.42857142857143%	2 out of 140 1.42857142857143%	1	1
Phosphonate and phosphinate metabolism	ko00440	1 out of 140 0.714285714285714%	1 out of 140 0.714285714285714%	1	1
Selenocompound metabolism	ko00450	1 out of 140 0.714285714285714%	1 out of 140 0.714285714285714%	1	1
Cyanoamino acid metabolism	ko00460	5 out of 140 3.57142857142857%	5 out of 140 3.57142857142857%	1	1
D-Arginine and D-ornithine metabolism	ko00472	2 out of 140 1.42857142857143%	2 out of 140 1.42857142857143%	1	1
Glutathione metabolism	ko00480	9 out of 140 6.42857142857143%	9 out of 140 6.42857142857143%	1	1
Starch and sucrose metabolism	ko00500	4 out of 140 2.85714285714286%	4 out of 140 2.85714285714286%	1	1
Amino sugar and nucleotide sugar metabolism	ko00520	6 out of 140 4.28571428571429%	6 out of 140 4.28571428571429%	1	1
Glycerolipid metabolism	ko00561	1 out of 140 0.714285714285714%	1 out of 140 0.714285714285714%	1	1
Inositol phosphate metabolism	ko00562	3 out of 140 2.14285714285714%	3 out of 140 2.14285714285714%	1	1
Glycerophospholipid metabolism	ko00564	2 out of 140 1.42857142857143%	2 out of 140 1.42857142857143%	1	1
Sphingolipid metabolism	ko00600	2 out of 140 1.42857142857143%	2 out of 140 1.42857142857143%	1	1
Pyruvate metabolism	ko00620	1 out of 140 0.714285714285714%	1 out of 140 0.714285714285714%	1	1
Glyoxylate and dicarboxylate metabolism	ko00630	2 out of 140 1.42857142857143%	2 out of 140 1.42857142857143%	1	1
Propanoate metabolism	ko00640	1 out of 140 0.714285714285714%	1 out of 140 0.714285714285714%	1	1
Butanoate metabolism	ko00650	2 out of 140 1.42857142857143%	2 out of 140 1.42857142857143%	1	1
Carbon fixation in photosynthetic organisms	ko00710	3 out of 140 2.14285714285714%	3 out of 140 2.14285714285714%	1	1
Thiamine metabolism	ko00730	4 out of 140 2.85714285714286%	4 out of 140 2.85714285714286%	1	1
Riboflavin metabolism	ko00740	3 out of 140 2.14285714285714%	3 out of 140 2.14285714285714%	1	1
Vitamin B6 metabolism	ko00750	5 out of 140 3.57142857142857%	5 out of 140 3.57142857142857%	1	1
Nicotinate and nicotinamide metabolism	ko00760	7 out of 140 5%	7 out of 140 5%	1	1
Pantothenate and CoA biosynthesis	ko00770	7 out of 140 5%	7 out of 140 5%	1	1
Biotin metabolism	ko00780	2 out of 140 1.42857142857143%	2 out of 140 1.42857142857143%	1	1
Porphyrin and chlorophyll metabolism	ko00860	1 out of 140 0.714285714285714%	1 out of 140 0.714285714285714%	1	1
Indole alkaloid biosynthesis	ko00901	1 out of 140 0.714285714285714%	1 out of 140 0.714285714285714%	1	1
Zeatin biosynthesis	ko00908	8 out of 140 5.71428571428571%	8 out of 140 5.71428571428571%	1	1
Sulfur metabolism	ko00920	4 out of 140 2.85714285714286%	4 out of 140 2.85714285714286%	1	1
Phenylpropanoid biosynthesis	ko00940	10 out of 140 7.14285714285714%	10 out of 140 7.14285714285714%	1	1
Flavonoid biosynthesis	ko00941	4 out of 140 2.85714285714286%	4 out of 140 2.85714285714286%	1	1
Flavone and flavonol biosynthesis	ko00944	1 out of 140 0.714285714285714%	1 out of 140 0.714285714285714%	1	1
Stilbenoid, diarylheptanoid and gingerol biosynthesis	ko00945	1 out of 140 0.714285714285714%	1 out of 140 0.714285714285714%	1	1
Isoquinoline alkaloid biosynthesis	ko00950	4 out of 140 2.85714285714286%	4 out of 140 2.85714285714286%	1	1
Tropane, piperidine and pyridine alkaloid biosynthesis	ko00960	4 out of 140 2.85714285714286%	4 out of 140 2.85714285714286%	1	1
Betalain biosynthesis	ko00965	2 out of 140 1.42857142857143%	2 out of 140 1.42857142857143%	1	1
Glucosinolate biosynthesis	ko00966	7 out of 140 5%	7 out of 140 5%	1	1
Aminoacyl-tRNA biosynthesis	ko00970	14 out of 140 10%	14 out of 140 10%	1	1
Biosynthesis of various secondary metabolites - part 2	ko00998	8 out of 140 5.71428571428571%	8 out of 140 5.71428571428571%	1	1
Biosynthesis of unsaturated fatty acids	ko01040	1 out of 140 0.714285714285714%	1 out of 140 0.714285714285714%	1	1
Metabolic pathways	ko01100	126 out of 140 90%	126 out of 140 90%	1	1
Biosynthesis of secondary metabolites	ko01110	55 out of 140 39.2857142857143%	55 out of 140 39.2857142857143%	1	1
Carbon metabolism	ko01200	8 out of 140 5.71428571428571%	8 out of 140 5.71428571428571%	1	1
2-Oxocarboxylic acid metabolism	ko01210	11 out of 140 7.85714285714286%	11 out of 140 7.85714285714286%	1	1
Fatty acid metabolism	ko01212	1 out of 140 0.714285714285714%	1 out of 140 0.714285714285714%	1	1
Biosynthesis of amino acids	ko01230	25 out of 140 17.8571428571429%	25 out of 140 17.8571428571429%	1	1
ABC transporters	ko02010	34 out of 140 24.2857142857143%	34 out of 140 24.2857142857143%	1	1
Phosphatidylinositol signaling system	ko04070	1 out of 140 0.714285714285714%	1 out of 140 0.714285714285714%	1	1
Sulfur relay system	ko04122	4 out of 140 2.85714285714286%	4 out of 140 2.85714285714286%	1	1
