# Supplementary material for: Insights into the nutritional properties and molecular basis of biosynthesis of amino acids and vitamins of Gastrodia elata offered by metabolomic and transcriptomic analysis
Source: Front Plant Sci. 2023 Jun 26;14:1183139. doi: 10.3389/fpls.2023.1183139 (PMC10331839; doi:10.3389/fpls.2023.1183139)
Supplement: Supplementary Data Sheet 7 — List of differentially expressed genes (DEGs). [file DataSheet_1.zip › Data Sheet 4 (2).XLSX]

## Sheet: Title
		Tables	Titles
		D4-1	Annotation and genome location information of all expressed genes in tuber tissues of GE
		D4-2	GO annotation statistics of all GE genes
		D4-3	KEGG annotation statistics of all GE genes
		Please keep these dataset as long as possible

## Sheet: D4-1
Gene_Name	chromosome location	start site	end site	strand	KEGG	KEGG pathway	NR	Swissprot	Tremble	KOG	GO	Pfam
tia000002	Superscaffold1	47637	69108	+	--	--	succinate dehydrogenase subunit 6, mitochondrial [Dendrobium catenatum]	RecName: Full=Succinate dehydrogenase subunit 6, mitochondrial {ECO:0000305};	SubName: Full=Uncharacterized protein {ECO:0000313|EMBL:PKU71622.1};	--	GO:0005749,mitochondrial respiratory chain complex II, succinate dehydrogenase complex (ubiquinone); GO:0019867,outer membrane; GO:0009536,plastid; GO:0045273,respiratory chain complex II; GO:0005774,vacuolar membrane; GO:0043495,protein membrane anchor; GO:0006099,tricarboxylic acid cycle	PF05433.15:Glycine zipper 2TM domain
tia000003	Superscaffold1	99313	121694	+	K20291 conserved oligomeric Golgi complex subunit 4 | (RefSeq) pentatricopeptide repeat-containing protein At4g01400, mitochondrial (A)	--	pentatricopeptide repeat-containing protein At1g80150, mitochondrial [Dendrobium catenatum]	RecName: Full=Pentatricopeptide repeat-containing protein At1g80150, mitochondrial; Flags: Precursor;	SubName: Full=Pentatricopeptide repeat-containing protein {ECO:0000313|EMBL:PKU73146.1};	FOG: PPR repeat	GO:0043231,intracellular membrane-bounded organelle; GO:0005739,mitochondrion; GO:0004519,endonuclease activity; GO:0003723,RNA binding; GO:0009451,RNA modification	PF13041.6:PPR repeat family
tia000004	Superscaffold1	422475	423978	+	K16040 trans-resveratrol di-O-methyltransferase [EC:2.1.1.240] | (RefSeq) trans-resveratrol di-O-methyltransferase-like (A)	ko00945: Stilbenoid, diarylheptanoid and gingerol biosynthesis	trans-resveratrol di-O-methyltransferase-like [Dendrobium catenatum]	RecName: Full=Trans-resveratrol di-O-methyltransferase; EC=2.1.1.240; AltName: Full=Resveratrol O-methyltransferase; Short=ROMT; Short=VvROMT;	SubName: Full=Trans-resveratrol di-O-methyltransferase {ECO:0000313|EMBL:PKU68357.1};	Hydroxyindole-O-methyltransferase and related SAM-dependent methyltransferases	GO:0008171,O-methyltransferase activity; GO:0046983,protein dimerization activity; GO:0102303,resveratrol 3,5-O-dimethyltransferase activity; GO:0008757,S-adenosylmethionine-dependent methyltransferase activity; GO:0019438,aromatic compound biosynthetic process	PF00891.18:O-methyltransferase domain
tia000005	Superscaffold1	526602	545569	+	K06874 zinc finger protein | (RefSeq) zinc finger protein ZPR1-like (A)	--	zinc finger protein ZPR1-like [Phalaenopsis equestris]	--	SubName: Full=Uncharacterized protein {ECO:0000313|EMBL:PKU76351.1};	C4-type Zn-finger protein	--	PF03367.13:ZPR1 zinc-finger domain
tia000007	Superscaffold1	1026482	1028816	-	K13422 transcription factor MYC2 | (RefSeq) transcription factor MYC2-like (A)	ko04016: MAPK signaling pathway - plant; ko04075: Plant hormone signal transduction	transcription factor bHLH18-like [Dendrobium catenatum]	RecName: Full=Transcription factor bHLH25; AltName: Full=Basic helix-loop-helix protein 25; Short=AtbHLH25; Short=bHLH 25; AltName: Full=Transcription factor EN 29; AltName: Full=bHLH transcription factor bHLH025;	SubName: Full=Transcription factor bHLH25 {ECO:0000313|EMBL:PKU78397.1};	--	GO:0005634,nucleus; GO:0003677,DNA binding; GO:0003700,DNA-binding transcription factor activity; GO:0046983,protein dimerization activity; GO:0006355,regulation of transcription, DNA-templated; GO:0006351,transcription, DNA-templated	PF00010.26:Helix-loop-helix DNA-binding domain
tia000008	Superscaffold1	1253531	1286920	+	K14544 U3 small nucleolar RNA-associated protein 22 | (RefSeq) nucleolar protein 6 isoform X1 (A)	ko03008: Ribosome biogenesis in eukaryotes	nucleolar protein 6 isoform X1 [Phalaenopsis equestris]	--	SubName: Full=Uncharacterized protein {ECO:0000313|EMBL:PKU81278.1};	Nucleolar RNA-associated protein (NRAP)	--	PF17406.2:Nrap protein PAP/OAS1-like domain 5
tia000009	Superscaffold1	1292486	1295393	+	--	--	--	--	--	--	--	--
tia000010	Superscaffold1	1329383	1401545	+	K09571 FK506-binding protein 4/5 [EC:5.2.1.8] | (RefSeq) 70 kDa peptidyl-prolyl isomerase-like (A)	--	70 kDa peptidyl-prolyl isomerase-like [Dendrobium catenatum]	RecName: Full=Peptidyl-prolyl cis-trans isomerase FKBP65; Short=PPIase FKBP65; EC=5.2.1.8; AltName: Full=70 kDa peptidyl-prolyl isomerase; AltName: Full=FK506-binding protein 65; Short=AtFKBP65; AltName: Full=Immunophilin FKBP65; AltName: Full=Peptidyl-prolyl isomerase ROF2; AltName: Full=Protein ROTAMASE FKBP 2; AltName: Full=Rotamase;	RecName: Full=Peptidylprolyl isomerase {ECO:0000256|PROSITE-ProRule:PRU00277}; EC=5.2.1.8 {ECO:0000256|PROSITE-ProRule:PRU00277};	FKBP-type peptidyl-prolyl cis-trans isomerase	GO:0005634,nucleus; GO:0005773,vacuole; GO:0005516,calmodulin binding; GO:0005528,FK506 binding; GO:0003755,peptidyl-prolyl cis-trans isomerase activity; GO:0070370,cellular heat acclimation; GO:0061077,chaperone-mediated protein folding	PF00254.28:FKBP-type peptidyl-prolyl cis-trans isomerase
tia000011	Superscaffold1	1458296	1460783	+	K07297 adiponectin receptor | (RefSeq) heptahelical transmembrane protein 4-like (A)	--	heptahelical transmembrane protein 4-like [Phalaenopsis equestris]	RecName: Full=Heptahelical transmembrane protein 4; AltName: Full=PAQR family protein HHP4;	SubName: Full=Uncharacterized protein {ECO:0000313|EMBL:PKA50423.1};	Predicted membrane proteins, contain hemolysin III domain	GO:0016021,integral component of membrane; GO:0004872,NA; GO:0009725,response to hormone; GO:0009744,response to sucrose	PF03006.20:Haemolysin-III related
tia000012	Superscaffold1	1461037	1562290	+	--	--	--	--	--	--	--	--
tia000013	Superscaffold1	1562467	1567551	+	K03978 GTP-binding protein | (RefSeq) GTP-binding protein At2g22870 (A)	--	GTP-binding protein At2g22870 [Dendrobium catenatum]	RecName: Full=GTP-binding protein At2g22870; AltName: Full=Protein EMBRYO DEFECTIVE 2001;	SubName: Full=GTP-binding protein At2g22870 {ECO:0000313|RefSeq:XP_008790252.1};	Predicted GTPase	GO:0005737,cytoplasm; GO:0005525,GTP binding; GO:0046872,metal ion binding	PF01926.23:50S ribosome-binding GTPase
tia000014	Superscaffold1	1687525	1701795	+	K13523 lysophosphatidic acid acyltransferase / lysophosphatidylinositol acyltransferase [EC:2.3.1.51 2.3.1.-] | (RefSeq) 1-acyl-sn-glycerol-3-phosphate acyltransferase PLS1 (A)	ko00561: Glycerolipid metabolism; ko00564: Glycerophospholipid metabolism	1-acyl-sn-glycerol-3-phosphate acyltransferase PLS1 [Dendrobium catenatum]	RecName: Full=1-acyl-sn-glycerol-3-phosphate acyltransferase PLS1; EC=2.3.1.51; AltName: Full=Phospholipid synthesis protein 1;	SubName: Full=1-acyl-sn-glycerol-3-phosphate acyltransferase PLS1 {ECO:0000313|EMBL:PKU67777.1};	Lysophosphatidic acid acyltransferase LPAAT and related acyltransferases	GO:0016021,integral component of membrane; GO:0003841,1-acylglycerol-3-phosphate O-acyltransferase activity; GO:0016024,CDP-diacylglycerol biosynthetic process	PF16076.5:Acyltransferase C-terminus
tia000015	Superscaffold1	1701098	1818209	+	K03124 transcription initiation factor TFIIB | (RefSeq) plant-specific TFIIB-related protein 1 (A)	ko03022: Basal transcription factors	plant-specific TFIIB-related protein 1 [Phalaenopsis equestris]	RecName: Full=Plant-specific TFIIB-related protein 1 {ECO:0000305}; AltName: Full=Plant-specific TFIIB-related protein {ECO:0000303|PubMed:12697827}; Short=AtPBRP {ECO:0000303|PubMed:12697827}; AltName: Full=TFIIB-related protein PBRP1 {ECO:0000305};	SubName: Full=Transcription initiation factor IIB {ECO:0000313|EMBL:PKU87089.1};	Transcription initiation factor TFIIB	GO:0009707,chloroplast outer membrane; GO:0005634,nucleus; GO:0009527,plastid outer membrane; GO:0046872,metal ion binding; GO:0000182,rDNA binding; GO:0017025,TBP-class protein binding; GO:0070897,transcription preinitiation complex assembly; GO:0006355,regulation of transcription, DNA-templated	PF00382.19:Transcription factor TFIIB repeat
tia000016	Superscaffold1	1854343	1882540	-	--	--	uncharacterized protein LOC110098962 isoform X1 [Dendrobium catenatum]	--	SubName: Full=Uncharacterized protein {ECO:0000313|EMBL:PKU81735.1};	--	--	--
tia000017	Superscaffold1	1925644	1936062	+	--	--	protein OVEREXPRESSOR OF CATIONIC PEROXIDASE 3 isoform X1 [Dendrobium catenatum]	RecName: Full=Protein OVEREXPRESSOR OF CATIONIC PEROXIDASE 3 {ECO:0000303|PubMed:15923348};	SubName: Full=Uncharacterized protein {ECO:0000313|EMBL:PKU74243.1};	--	GO:0005634,nucleus; GO:0003677,DNA binding; GO:0003700,DNA-binding transcription factor activity; GO:0004601,peroxidase activity; GO:0009738,abscisic acid-activated signaling pathway; GO:0006952,defense response; GO:0042742,defense response to bacterium; GO:0050832,defense response to fungus; GO:0002229,defense response to oomycetes; GO:0009682,induced systemic resistance; GO:0009867,jasmonic aci…	PF00046.29:Homeodomain
tia000018	Superscaffold1	2095682	2096301	-	K13945 LOB domain-containing protein 29 | (RefSeq) LOB domain-containing protein 14-like (A)	--	LOB domain-containing protein 38-like [Dendrobium catenatum]	RecName: Full=LOB domain-containing protein 37; AltName: Full=ASYMMETRIC LEAVES 2-like protein 39; Short=AS2-like protein 39;	SubName: Full=LOB domain-containing protein 38 {ECO:0000313|EMBL:PKU77700.1};	--	GO:0006807,nitrogen compound metabolic process; GO:0060776,simple leaf morphogenesis	PF03195.14:Lateral organ boundaries (LOB) domain
tia000019	Superscaffold1	2206912	2208333	-	K08235 xyloglucan:xyloglucosyl transferase [EC:2.4.1.207] | (RefSeq) probable xyloglucan endotransglucosylase/hydrolase protein 10 (A)	--	probable xyloglucan endotransglucosylase/hydrolase protein 10 [Dendrobium catenatum]	RecName: Full=Probable xyloglucan endotransglucosylase/hydrolase protein 10; Short=At-XTH10; Short=XTH-10; EC=2.4.1.207; Flags: Precursor;	SubName: Full=Putative xyloglucan endotransglucosylase/hydrolase protein 10 {ECO:0000313|EMBL:PKU78387.1};	--	GO:0048046,apoplast; GO:0005618,cell wall; GO:0004553,hydrolase activity, hydrolyzing O-glycosyl compounds; GO:0016762,xyloglucan:xyloglucosyl transferase activity; GO:0042546,cell wall biogenesis; GO:0071555,cell wall organization; GO:0010411,xyloglucan metabolic process	PF00722.21:Glycosyl hydrolases family 16
tia000020	Superscaffold1	2411851	2424776	+	--	--	sulfite exporter TauE/SafE family protein 4 [Dendrobium catenatum]	RecName: Full=Sulfite exporter TauE/SafE family protein 4 {ECO:0000312|EMBL:AEC09275.1};	SubName: Full=Uncharacterized protein {ECO:0000313|EMBL:PKU78388.1};	--	GO:0016021,integral component of membrane	PF01925.19:Sulfite exporter TauE/SafE
tia000021	Superscaffold1	2706851	2708117	+	K09338 homeobox-leucine zipper protein | (RefSeq) homeobox-leucine zipper protein HOX19-like (A)	--	homeobox-leucine zipper protein HOX19-like [Dendrobium catenatum]	RecName: Full=Homeobox-leucine zipper protein HOX19; AltName: Full=HD-ZIP protein HOX19; AltName: Full=Homeodomain transcription factor HOX19; AltName: Full=OsHox19;	SubName: Full=Homeobox-leucine zipper protein HOX19 {ECO:0000313|EMBL:PKU78384.1};	Transcription factor HEX, contains HOX and HALZ domains	GO:0005634,nucleus; GO:0003700,DNA-binding transcription factor activity; GO:0043565,sequence-specific DNA binding; GO:0006351,transcription, DNA-templated	PF00046.29:Homeodomain
tia000022	Superscaffold1	2920561	2947150	+	K00826 branched-chain amino acid aminotransferase [EC:2.6.1.42] | (RefSeq) branched-chain-amino-acid aminotransferase 5, chloroplastic-like (A)	ko00270: Cysteine and methionine metabolism; ko00280: Valine, leucine and isoleucine degradation; ko00290: Valine, leucine and isoleucine biosynthesis; ko00770: Pantothenate and CoA biosynthesis; ko00966: Glucosinolate biosynthesis; ko01210: 2-Oxocarboxylic acid metabolism; ko01230: Biosynthesis of amino acids	branched-chain-amino-acid aminotransferase 5, chloroplastic-like [Dendrobium catenatum]	RecName: Full=Branched-chain-amino-acid aminotransferase 5, chloroplastic; Short=Atbcat-5; EC=2.6.1.42; Flags: Precursor;	SubName: Full=Branched-chain-amino-acid aminotransferase 5, chloroplastic {ECO:0000313|EMBL:PKU78383.1};	Branched chain aminotransferase BCAT1, pyridoxal phosphate enzymes type IV superfamily	GO:0009507,chloroplast; GO:0052656,L-isoleucine transaminase activity; GO:0052654,L-leucine transaminase activity; GO:0052655,L-valine transaminase activity; GO:0009097,isoleucine biosynthetic process; GO:0009098,leucine biosynthetic process; GO:0009099,valine biosynthetic process	PF01063.19:Amino-transferase class IV
tia000023	Superscaffold1	2954251	2954660	-	K14301 nuclear pore complex protein Nup107 | (RefSeq) nuclear pore complex protein NUP107 (A)	ko03013: RNA transport	RNA-directed DNA polymerase [Dendrobium catenatum]	RecName: Full=RNA-directed DNA polymerase homolog; EC=2.7.7.48; AltName: Full=Reverse transcriptase homolog;	SubName: Full=RNA-directed DNA polymerase {ECO:0000313|EMBL:PKU69278.1};	FOG: Transposon-encoded proteins with TYA, reverse transcriptase, integrase domains in various combinations	GO:0005739,mitochondrion; GO:0003968,RNA-directed 5'-3' RNA polymerase activity; GO:0003964,RNA-directed DNA polymerase activity	PF00078.27:Reverse transcriptase (RNA-dependent DNA polymerase)
tia000025	Superscaffold1	3029082	3168922	+	K09422 transcription factor MYB, plant | (RefSeq) transcription factor MYB36-like (A)	--	transcription factor MYB36-like [Dendrobium catenatum]	RecName: Full=Transcription factor RAX3; AltName: Full=Myb-related protein 84; Short=AtMYB84; AltName: Full=Protein REGULATOR OF AXILLARY MERISTEMS 3;	SubName: Full=Transcription factor RAX3 {ECO:0000313|EMBL:PKU78382.1};	Transcription factor, Myb superfamily	GO:0005634,nucleus; GO:0003700,DNA-binding transcription factor activity; GO:0000981,DNA-binding transcription factor activity, RNA polymerase II-specific; GO:0043565,sequence-specific DNA binding; GO:0001135,RNA polymerase II transcription regulator recruiting activity; GO:0044212,transcription regulatory region DNA binding; GO:0030154,cell differentiation; GO:0007275,multicellular organism deve…	PF00249.31:Myb-like DNA-binding domain
tia000026	Superscaffold1	3339913	3370187	+	K09422 transcription factor MYB, plant | (RefSeq) uncharacterized LOC100262671 (A)	--	uncharacterized protein LOC110110299 [Dendrobium catenatum]	--	SubName: Full=uncharacterized protein LOC103707527 isoform X2 {ECO:0000313|RefSeq:XP_008790276.1};	--	--	--
tia000027	Superscaffold1	3396962	3406102	-	--	--	PREDICTED: B3 domain-containing protein Os07g0563300-like isoform X2 [Musa acuminata subsp. malaccensis]	RecName: Full=B3 domain-containing protein Os07g0563300;	SubName: Full=B3 domain-containing protein Os07g0563300-like {ECO:0000313|RefSeq:XP_008806760.1};	--	GO:0005634,nucleus; GO:0003677,DNA binding; GO:0008270,zinc ion binding; GO:0006355,regulation of transcription, DNA-templated; GO:0006351,transcription, DNA-templated	--
tia000028	Superscaffold1	3409671	3445091	-	K21989 calcium permeable stress-gated cation channel | (RefSeq) CSC1-like protein RXW8 isoform X1 (A)	--	CSC1-like protein RXW8 isoform X1 [Phalaenopsis equestris]	RecName: Full=CSC1-like protein RXW8;	SubName: Full=CSC1-like protein RXW8 {ECO:0000313|EMBL:OAY63339.1};	Uncharacterized conserved protein	GO:0016021,integral component of membrane; GO:0006811,ion transport	PF02714.15:Calcium-dependent channel, 7TM region, putative phosphate
tia000029	Superscaffold1	3430821	3433223	-	K21989 calcium permeable stress-gated cation channel | (RefSeq) CSC1-like protein RXW8 isoform X1 (A)	--	CSC1-like protein RXW8 isoform X3 [Dendrobium catenatum]	--	SubName: Full=DNA-directed RNA polymerase III subunit RPC2 {ECO:0000313|EMBL:PKU67237.1};	--	--	--
tia000031	Superscaffold1	3445093	3449768	-	--	--	--	--	--	--	--	--
tia000032	Superscaffold1	3460516	3544680	+	K15450 tRNA wybutosine-synthesizing protein 3 [EC:2.1.1.282] | (RefSeq) tRNA wybutosine-synthesizing protein 2/3/4 (A)	--	PREDICTED: tRNA wybutosine-synthesizing protein 2/3/4 isoform X1 [Elaeis guineensis]	RecName: Full=tRNA wybutosine-synthesizing protein 2/3/4; Includes: RecName: Full=tRNA wybutosine-synthesizing protein 3 homolog; Short=tRNA-yW-synthesizing protein 3; EC=2.1.1.282; AltName: Full=tRNA(Phe) 7-((3-amino-3-carboxypropyl)-4-demethylwyosine(37)-N(4))-methyltransferase; Includes: RecName: Full=tRNA wybutosine-synthesizing protein 2 homolog; Short=tRNA-yW-synthesizing protein 2; EC=2.5.…	SubName: Full=tRNA wybutosine-synthesizing protein 2/3/4 {ECO:0000313|EMBL:PKU62447.1};	Putative methyltransferase	GO:0008168,methyltransferase activity; GO:0102522,tRNA 4-demethylwyosine alpha-amino-alpha-carboxypropyltransferase activity; GO:0008033,tRNA processing	PF02676.14:Methyltransferase TYW3
tia000033	Superscaffold1	3607850	3636904	+	K14782 protein AATF/BFR2 | (RefSeq) protein AATF isoform X1 (A)	--	protein AATF isoform X1 [Dendrobium catenatum]	--	SubName: Full=Uncharacterized protein {ECO:0000313|EMBL:PKU59850.1};	Apoptosis antagonizing transcription factor/protein transport protein	--	PF13339.6:Apoptosis antagonizing transcription factor
tia000035	Superscaffold1	3818051	3822443	+	--	--	uncharacterized protein LOC110115014 isoform X3 [Dendrobium catenatum]	--	SubName: Full=Uncharacterized protein {ECO:0000313|EMBL:PKU65009.1};	--	--	--
tia000036	Superscaffold1	3822551	3825915	+	--	--	uncharacterized protein LOC110115014 isoform X1 [Dendrobium catenatum]	--	SubName: Full=Uncharacterized protein {ECO:0000313|EMBL:PKU65009.1};	--	--	--
tia000037	Superscaffold1	3854286	3855089	-	K13420 LRR receptor-like serine/threonine-protein kinase FLS2 [EC:2.7.11.1] | (RefSeq) receptor kinase-like protein Xa21 (A)	ko04016: MAPK signaling pathway - plant; ko04626: Plant-pathogen interaction	inactive LRR receptor-like serine/threonine-protein kinase BIR2 [Dendrobium catenatum]	RecName: Full=Inactive LRR receptor-like serine/threonine-protein kinase BIR2 {ECO:0000305}; AltName: Full=Protein BAK1-INTERACTING RECEPTOR-LIKE KINASE 2 {ECO:0000303|PubMed:24388849}; Flags: Precursor;	SubName: Full=Putative inactive receptor kinase {ECO:0000313|EMBL:PKU67235.1};	FOG: Leucine rich repeat	GO:0009507,chloroplast; GO:0016021,integral component of membrane; GO:0016020,membrane; GO:0005886,plasma membrane; GO:0000166,nucleotide binding; GO:0006952,defense response; GO:1900425,negative regulation of defense response to bacterium; GO:0006468,protein phosphorylation; GO:1900150,regulation of defense response to fungus	PF13855.6:Leucine rich repeat
tia000038	Superscaffold1	3901931	3913464	-	K18878 BHLH transcription factor Upa20 | (RefSeq) Upa20; transcription factor bHLH137-like (A)	ko04626: Plant-pathogen interaction	transcription factor bHLH74-like [Dendrobium catenatum]	RecName: Full=Transcription factor bHLH74; AltName: Full=Basic helix-loop-helix protein 74; Short=AtbHLH74; Short=bHLH 74; AltName: Full=Protein ACTIVATOR FOR CELL ELONGATION 2; AltName: Full=Transcription factor EN 90; AltName: Full=bHLH transcription factor bHLH074;	SubName: Full=Myc-type {ECO:0000313|EMBL:OVA00296.1};	--	GO:0005634,nucleus; GO:0003677,DNA binding; GO:0003700,DNA-binding transcription factor activity; GO:0046983,protein dimerization activity; GO:0040008,regulation of growth; GO:0006355,regulation of transcription, DNA-templated; GO:0009637,response to blue light; GO:0006351,transcription, DNA-templated	PF00010.26:Helix-loop-helix DNA-binding domain
tia000039	Superscaffold1	4317584	4320981	-	K09285 AP2-like factor, ANT lineage | (RefSeq) AP2-like ethylene-responsive transcription factor ANT (A)	--	AP2-like ethylene-responsive transcription factor ANT [Dendrobium catenatum]	RecName: Full=AP2-like ethylene-responsive transcription factor ANT; AltName: Full=Complementing a protein kinase C mutant protein 1; AltName: Full=Protein AINTEGUMENTA; AltName: Full=Protein DRAGON; AltName: Full=Protein OVULE MUTANT;	SubName: Full=AP2-like ethylene-responsive transcription factor ANT {ECO:0000313|EMBL:PKU74523.1};	--	GO:0005634,nucleus; GO:0003677,DNA binding; GO:0003700,DNA-binding transcription factor activity; GO:0043565,sequence-specific DNA binding; GO:0030154,cell differentiation; GO:0009908,flower development; GO:0019760,glucosinolate metabolic process; GO:0010492,maintenance of shoot apical meristem identity; GO:0042127,regulation of cell proliferation; GO:0006351,transcription, DNA-templated	PF00847.20:AP2 domain
tia000040	Superscaffold1	4608542	4689858	-	K20222 importin-5 | (RefSeq) importin-5-like (A)	--	importin-5 [Quercus suber]	--	SubName: Full=importin-5-like {ECO:0000313|RefSeq:XP_008803428.1};	Karyopherin (importin) beta 3	--	PF02985.22:HEAT repeat
tia000041	Superscaffold1	4874246	4878860	+	K20718 LRR receptor-like serine/threonine-protein kinase ERECTA [EC:2.7.11.1] | (RefSeq) ERECTA-like kinase (A)	ko04016: MAPK signaling pathway - plant	probable LRR receptor-like serine/threonine-protein kinase At2g16250 [Dendrobium catenatum]	RecName: Full=Probable LRR receptor-like serine/threonine-protein kinase At2g16250; EC=2.7.11.1; Flags: Precursor;	SubName: Full=Putative LRR receptor-like serine/threonine-protein kinase {ECO:0000313|EMBL:PKU81281.1};	--	GO:0016021,integral component of membrane; GO:0009505,plant-type cell wall; GO:0005886,plasma membrane; GO:0009506,plasmodesma; GO:0005524,ATP binding; GO:0004674,protein serine/threonine kinase activity	PF13855.6:Leucine rich repeat
tia000042	Superscaffold1	4896000	4915919	-	K15356 GDP-mannose transporter | (RefSeq) GDP-mannose transporter GONST1 (A)	--	GDP-mannose transporter GONST1 [Phalaenopsis equestris]	RecName: Full=GDP-mannose transporter GONST1 {ECO:0000303|PubMed:11595802}; AltName: Full=Protein GOLGI NUCLEOTIDE SUGAR TRANSPORTER 1 {ECO:0000303|PubMed:11595802};	SubName: Full=GDP-mannose transporter GONST1 {ECO:0000313|EMBL:PKU73615.1};	Nucleotide-sugar transporter VRG4/SQV-7	GO:0005794,Golgi apparatus; GO:0000139,Golgi membrane; GO:0016021,integral component of membrane; GO:0015297,antiporter activity; GO:0005457,GDP-fucose transmembrane transporter activity; GO:0005458,GDP-mannose transmembrane transporter activity; GO:0005338,nucleotide-sugar transmembrane transporter activity; GO:0008643,carbohydrate transport; GO:0015783,GDP-fucose transmembrane transport; GO:199…	PF03151.16:Triose-phosphate Transporter family
tia000044	Superscaffold1	5291692	5293089	+	K23260 scopoletin glucosyltransferase [EC:2.4.1.128] | (RefSeq) scopoletin glucosyltransferase (A)	ko00940: Phenylpropanoid biosynthesis	scopoletin glucosyltransferase-like [Dendrobium catenatum]	RecName: Full=Scopoletin glucosyltransferase; EC=2.4.1.128; AltName: Full=Phenylpropanoid:glucosyltransferase 1;	SubName: Full=UDP-glycosyltransferase 73B4 {ECO:0000313|EMBL:PKU81283.1};	UDP-glucuronosyl and UDP-glucosyl transferase	GO:0042802,identical protein binding; GO:0050275,scopoletin glucosyltransferase activity; GO:0008152,metabolic process	PF00201.18:UDP-glucoronosyl and UDP-glucosyl transferase
tia000045	Superscaffold1	5293822	5338742	+	K12259 spermine oxidase [EC:1.5.3.16 1.5.3.-] | (RefSeq) probable polyamine oxidase 5 isoform X1 (A)	ko00330: Arginine and proline metabolism; ko00410: beta-Alanine metabolism	putative polyamine oxidase 5 [Apostasia shenzhenica]	RecName: Full=Probable polyamine oxidase 5; Short=AtPAO5; EC=1.5.3.-;	SubName: Full=Putative polyamine oxidase 5 {ECO:0000313|EMBL:PKA58990.1}; EC=1.5.3.16 {ECO:0000313|EMBL:PKA58990.1};	--	GO:0005737,cytoplasm; GO:1990534,thermospermine oxidase activity; GO:0048510,regulation of timing of transition from vegetative to reproductive phase	--
tia000046	Superscaffold1	5368042	5402037	+	K09587 steroid 22-alpha-hydroxylase [EC:1.14.13.-] | (RefSeq) cytochrome P450 90B2-like isoform X1 (A)	ko00905: Brassinosteroid biosynthesis	cytochrome P450 90B2-like isoform X1 [Dendrobium catenatum]	RecName: Full=Cytochrome P450 90B2 {ECO:0000305}; EC=1.14.13.- {ECO:0000305}; AltName: Full=Protein DWARF4 homolog {ECO:0000303|PubMed:16369540}; Short=OsDWARF4 {ECO:0000303|PubMed:16369540}; AltName: Full=Steroid 22-alpha-hydroxylase {ECO:0000305};	SubName: Full=cytochrome P450 90B1-like {ECO:0000313|RefSeq:XP_008778138.1};	Cytochrome P450 CYP4/CYP19/CYP26 subfamilies	GO:0005783,endoplasmic reticulum; GO:0016021,integral component of membrane; GO:0005886,plasma membrane; GO:0080132,fatty acid alpha-hydroxylase activity; GO:0020037,heme binding; GO:0005506,iron ion binding; GO:0004497,monooxygenase activity; GO:0016705,oxidoreductase activity, acting on paired donors, with incorporation or reduction of molecular oxygen; GO:0010012,steroid 22-alpha hydroxylase a…	PF00067.22:Cytochrome P450
tia000047	Superscaffold1	5474080	5486723	-	K13430 serine/threonine-protein kinase PBS1 [EC:2.7.11.1] | (RefSeq) serine/threonine-protein kinase CDL1 (A)	ko04626: Plant-pathogen interaction	probable receptor-like serine/threonine-protein kinase At4g34500 [Dendrobium catenatum]	RecName: Full=Probable receptor-like serine/threonine-protein kinase At4g34500; EC=2.7.11.1;	SubName: Full=Putative receptor-like serine/threonine-protein kinase {ECO:0000313|EMBL:PKU81284.1};	Serine/threonine protein kinase	GO:0016021,integral component of membrane; GO:0005886,plasma membrane; GO:0005524,ATP binding; GO:0004675,transmembrane receptor protein serine/threonine kinase activity; GO:0007166,cell surface receptor signaling pathway; GO:0006468,protein phosphorylation	PF00069.25:Protein kinase domain
tia000051	Superscaffold1	5825526	5827373	-	K02377 GDP-L-fucose synthase [EC:1.1.1.271] | (RefSeq) probable GDP-L-fucose synthase 1 (A)	ko00051: Fructose and mannose metabolism; ko00520: Amino sugar and nucleotide sugar metabolism	probable GDP-L-fucose synthase 1 [Dendrobium catenatum]	RecName: Full=Probable GDP-L-fucose synthase 1; EC=1.1.1.271 {ECO:0000250|UniProtKB:O49213}; AltName: Full=GDP-4-keto-6-deoxy-D-mannose-3,5-epimerase-4-reductase 1;	SubName: Full=Putative GDP-L-fucose synthase 1 {ECO:0000313|EMBL:PKU75255.1};	GDP-L-fucose synthetase	GO:0050662,coenzyme binding; GO:0050577,GDP-L-fucose synthase activity; GO:0016853,isomerase activity; GO:0042351,'de novo' GDP-L-fucose biosynthetic process	PF01370.21:NAD dependent epimerase/dehydratase family
tia000052	Superscaffold1	5944376	5961245	-	--	--	type 2 DNA topoisomerase 6 subunit B-like [Phalaenopsis equestris]	RecName: Full=Type 2 DNA topoisomerase 6 subunit B-like {ECO:0000305}; AltName: Full=Meiotic topoisomerase VIB-like {ECO:0000303|PubMed:26917763}; Short=AtMTOPVIB {ECO:0000303|PubMed:26917764};	SubName: Full=type 2 DNA topoisomerase 6 subunit B-like {ECO:0000313|RefSeq:XP_017697029.1};	--	GO:0000793,condensed chromosome; GO:0003918,DNA topoisomerase type II (ATP-hydrolyzing) activity; GO:0030674,protein binding, bridging; GO:0048314,embryo sac morphogenesis; GO:0042138,meiotic DNA double-strand break formation; GO:0048235,pollen sperm cell differentiation; GO:0006461,NA; GO:0007131,reciprocal meiotic recombination	--
tia000053	Superscaffold1	5962198	5994847	-	K08232 monodehydroascorbate reductase (NADH) [EC:1.6.5.4] | (RefSeq) monodehydroascorbate reductase 4, peroxisomal (A)	ko00053: Ascorbate and aldarate metabolism	monodehydroascorbate reductase 4, peroxisomal, partial [Phalaenopsis equestris]	RecName: Full=Monodehydroascorbate reductase 2, peroxisomal {ECO:0000305}; Short=OsMDAR2 {ECO:0000303|PubMed:25546583}; Short=OsMDHAR2 {ECO:0000303|PubMed:25546583}; EC=1.6.5.4 {ECO:0000250|UniProtKB:Q652L6};	SubName: Full=Putative monodehydroascorbate reductase, cytoplasmic isoform 2 {ECO:0000313|EMBL:PKU70471.1};	Monodehydroascorbate/ferredoxin reductase	GO:0016021,integral component of membrane; GO:0005778,peroxisomal membrane; GO:0050660,flavin adenine dinucleotide binding; GO:0016656,monodehydroascorbate reductase (NADH) activity	PF07992.14:Pyridine nucleotide-disulphide oxidoreductase
tia000054	Superscaffold1	6105448	6119723	-	--	--	uncharacterized protein LOC110114065 [Dendrobium catenatum]	--	SubName: Full=Uncharacterized protein {ECO:0000313|EMBL:PKU67019.1};	--	--	PF18159.1:SMODS-associating 4TM effector domain
tia000055	Superscaffold1	6229381	6230575	-	--	--	zinc finger protein ZAT4-like [Dendrobium catenatum]	RecName: Full=Zinc finger protein ZAT9;	SubName: Full=Zinc finger protein ZAT1 {ECO:0000313|EMBL:PKU74918.1};	FOG: Zn-finger	GO:0005634,nucleus; GO:0003700,DNA-binding transcription factor activity; GO:0046872,metal ion binding; GO:0044212,transcription regulatory region DNA binding; GO:0006355,regulation of transcription, DNA-templated; GO:0006351,transcription, DNA-templated	PF13912.6:C2H2-type zinc finger
tia000056	Superscaffold1	6371583	6373098	+	K13496 UDP-glucosyltransferase 73C [EC:2.4.1.-] | (RefSeq) UDP-glycosyltransferase 73C5-like isoform X1 (A)	ko00908: Zeatin biosynthesis	UDP-glycosyltransferase 73C5 [Dendrobium catenatum]	RecName: Full=UDP-glycosyltransferase 73C4; EC=2.4.1.-;	SubName: Full=UDP-glycosyltransferase 73C5 {ECO:0000313|EMBL:PKU74919.1};	UDP-glucuronosyl and UDP-glucosyl transferase	GO:0043231,intracellular membrane-bounded organelle; GO:0080043,quercetin 3-O-glucosyltransferase activity; GO:0080044,quercetin 7-O-glucosyltransferase activity; GO:0008152,metabolic process	PF00201.18:UDP-glucoronosyl and UDP-glucosyl transferase
tia000057	Superscaffold1	6493109	6526160	+	K17732 mitochondrial-processing peptidase subunit beta [EC:3.4.24.64] | (RefSeq) probable mitochondrial-processing peptidase subunit beta, mitochondrial (A)	--	probable mitochondrial-processing peptidase subunit beta, mitochondrial [Dendrobium catenatum]	RecName: Full=Probable mitochondrial-processing peptidase subunit beta, mitochondrial; EC=3.4.24.64; AltName: Full=Beta-MPP; Flags: Precursor;	SubName: Full=Putative mitochondrial-processing peptidase subunit beta {ECO:0000313|EMBL:PKU74920.1};	Mitochondrial processing peptidase, beta subunit, and related enzymes (insulinase superfamily)	GO:0005618,cell wall; GO:0009507,chloroplast; GO:0016020,membrane; GO:0005743,mitochondrial inner membrane; GO:0005758,mitochondrial intermembrane space; GO:0005759,mitochondrial matrix; GO:0005741,mitochondrial outer membrane; GO:0005750,mitochondrial respiratory chain complex III; GO:0005739,mitochondrion; GO:0005730,nucleolus; GO:0005774,vacuolar membrane; GO:0004222,metalloendopeptidase activ…	PF00675.20:Insulinase (Peptidase family M16)
tia000058	Superscaffold1	6549440	6551083	-	--	--	--	--	--	--	--	--
tia000059	Superscaffold1	6548366	6552731	-	K12741 heterogeneous nuclear ribonucleoprotein A1/A3 | (RefSeq) UBP1-associated protein 2C-like (A)	ko03040: Spliceosome	UBP1-associated protein 2C-like [Dendrobium catenatum]	RecName: Full=UBP1-associated protein 2C;	SubName: Full=Heterogeneous nuclear ribonucleoprotein 1 {ECO:0000313|EMBL:PKU85132.1};	FOG: RRM domain	GO:0005730,nucleolus; GO:0005634,nucleus; GO:0003729,mRNA binding; GO:0008219,cell death; GO:0006952,defense response; GO:0009693,ethylene biosynthetic process; GO:0010150,leaf senescence	PF00076.22:RNA recognition motif. (a.k.a. RRM, RBD, or RNP domain)
tia000060	Superscaffold1	6620356	6640873	+	K19891 glucan endo-1,3-beta-glucosidase 1/2/3 [EC:3.2.1.39] | (RefSeq) glucan endo-1,3-beta-glucosidase 3-like (A)	ko00500: Starch and sucrose metabolism	PLASMODESMATA CALLOSE-BINDING PROTEIN 3-like [Phalaenopsis equestris]	RecName: Full=PLASMODESMATA CALLOSE-BINDING PROTEIN 3; Short=AtPDCB3; Flags: Precursor;	SubName: Full=Uncharacterized protein {ECO:0000313|EnsemblPlants:GSMUA_AchrUn_randomP09900_001};	--	GO:0031225,anchored component of membrane; GO:0046658,anchored component of plasma membrane; GO:0009506,plasmodesma; GO:0001872,(1->3)-beta-D-glucan binding; GO:0004553,hydrolase activity, hydrolyzing O-glycosyl compounds; GO:0030247,polysaccharide binding	PF07983.13:X8 domain
tia000061	Superscaffold1	6697582	6744763	-	--	--	protein root UVB sensitive 3 isoform X1 [Dendrobium catenatum]	RecName: Full=Protein root UVB sensitive 3 {ECO:0000303|PubMed:19515790};	SubName: Full=Glutamate N-acetyltransferase / amino-acid N-acetyltransferase {ECO:0000313|EMBL:PKA50355.1}; EC=2.3.1.1 {ECO:0000313|EMBL:PKA50355.1}; EC=2.3.1.35 {ECO:0000313|EMBL:PKA50355.1};	Uncharacterized conserved protein	GO:0016021,integral component of membrane	PF04884.14:Vitamin B6 photo-protection and homoeostasis
tia000062	Superscaffold1	6804900	6805538	-	--	--	--	--	--	--	--	--
tia000063	Superscaffold1	6834733	6842240	-	K07943 ADP-ribosylation factor-like protein 2 | (RefSeq) ADP-ribosylation factor-like protein 2 (A)	--	PREDICTED: ADP-ribosylation factor-like protein 2 isoform X2 [Elaeis guineensis]	RecName: Full=ADP-ribosylation factor-like protein 2; AltName: Full=Protein ARF-like 2; AltName: Full=Protein HALLIMASCH; AltName: Full=Protein TITAN 5;	SubName: Full=Putative ADP-ribosylation factor {ECO:0000313|EMBL:PKU81279.1};	GTP-binding ADP-ribosylation factor-like protein ARL2	GO:0005737,cytoplasm; GO:0005525,GTP binding; GO:0009793,embryo development ending in seed dormancy; GO:0009558,embryo sac cellularization; GO:0009960,endosperm development; GO:0007264,small GTPase mediated signal transduction; GO:0007021,tubulin complex assembly	PF00025.21:ADP-ribosylation factor family
tia000064	Superscaffold1	6914282	6951307	-	K10684 ubiquitin-like 1-activating enzyme E1 A [EC:6.2.1.45] | (RefSeq) SUMO-activating enzyme subunit 1B-1-like isoform X1 (A)	ko04120: Ubiquitin mediated proteolysis	SUMO-activating enzyme subunit 1B-1-like isoform X2 [Phalaenopsis equestris]	RecName: Full=SUMO-activating enzyme subunit 1B-2; AltName: Full=SUMO-activating enzyme subunit 1-2; AltName: Full=Ubiquitin-like 1-activating enzyme E1A;	SubName: Full=SUMO-activating enzyme subunit 1A {ECO:0000313|EMBL:PKA55534.1};	SMT3/SUMO-activating complex, AOS1/RAD31 component	GO:0005737,cytoplasm; GO:0005634,nucleus; GO:0019948,SUMO activating enzyme activity; GO:0016925,protein sumoylation	PF00899.21:ThiF family
tia000065	Superscaffold1	7070144	7071948	-	--	--	--	--	--	--	--	--
tia000066	Superscaffold1	7072053	7076558	+	--	--	--	--	--	--	--	--
tia000067	Superscaffold1	7060838	7115443	+	K02874 large subunit ribosomal protein L14 | (RefSeq) 50S ribosomal protein HLP, mitochondrial isoform X1 (A)	ko03010: Ribosome	50S ribosomal protein HLP, mitochondrial isoform X1 [Dendrobium catenatum]	RecName: Full=50S ribosomal protein HLP, mitochondrial; AltName: Full=Protein HUELLENLOS PARALOG; Flags: Precursor;	SubName: Full=50S ribosomal protein L14, chloroplastic {ECO:0000313|EMBL:PKU62381.1};	60S ribosomal protein L14/L17/L23	GO:0005762,mitochondrial large ribosomal subunit; GO:0005739,mitochondrion; GO:0070180,large ribosomal subunit rRNA binding; GO:0003735,structural constituent of ribosome; GO:0006412,translation	PF00238.19:Ribosomal protein L14p/L23e
tia000068	Superscaffold1	7207698	7215487	-	K13266 pterocarpan reductase [EC:1.23.1.-] | (Kazusa) Lj3g3v3360930.1; - (A)	ko00943: Isoflavonoid biosynthesis	isoflavone reductase homolog isoform X1 [Dendrobium catenatum]	RecName: Full=Isoflavone reductase homolog; EC=1.3.1.-; AltName: Full=CP100;	SubName: Full=Isoflavone reductase {ECO:0000313|EMBL:PKU76976.1};	--	GO:0005737,cytoplasm; GO:0016491,oxidoreductase activity	PF05368.13:NmrA-like family
tia000069	Superscaffold1	7314560	7320151	+	K13422 transcription factor MYC2 | (RefSeq) uncharacterized protein LOC112027245 (A)	ko04016: MAPK signaling pathway - plant; ko04075: Plant hormone signal transduction	hypothetical protein MA16_Dca021327 [Dendrobium catenatum]	--	SubName: Full=Uncharacterized protein {ECO:0000313|EMBL:PKU80152.1};	FOG: Transposon-encoded proteins with TYA, reverse transcriptase, integrase domains in various combinations	--	PF03732.17:Retrotransposon gag protein
tia000070	Superscaffold1	7324909	7328331	-	--	--	protein LONGIFOLIA 2-like isoform X1 [Dendrobium catenatum]	RecName: Full=Protein LONGIFOLIA 2; AltName: Full=Protein TON1 RECRUITING MOTIF 1;	SubName: Full=Uncharacterized protein {ECO:0000313|EMBL:EEF34772.1};	--	GO:0005737,cytoplasm; GO:0005856,cytoskeleton; GO:0008017,microtubule binding; GO:0051513,regulation of monopolar cell growth	PF14309.6:Domain of unknown function (DUF4378)
tia000071	Superscaffold1	7329085	7329795	+	--	--	--	--	--	--	--	--
tia000072	Superscaffold1	7339183	7381938	-	K20285 Rab9 effector protein with kelch motifs | (RefSeq) hypothetical protein (A)	--	RING finger protein B-like isoform X2 [Dendrobium catenatum]	RecName: Full=Acyl-CoA-binding domain-containing protein 4; Short=Acyl-CoA binding protein 4;	SubName: Full=Acyl-CoA-binding domain-containing protein 4 {ECO:0000313|EMBL:PKU67005.1};	Kelch repeat-containing proteins	GO:0005737,cytoplasm; GO:0005829,cytosol; GO:0005634,nucleus; GO:0000062,fatty-acyl-CoA binding; GO:0008289,lipid binding; GO:0006869,lipid transport; GO:0009723,response to ethylene; GO:0009753,response to jasmonic acid; GO:0009416,response to light stimulus	PF13418.6:Galactose oxidase, central domain
tia000073	Superscaffold1	7486136	7487867	-	K20619 cytochrome P450 family 78 subfamily A | (RefSeq) cytochrome P450 78A5-like (A)	--	cytochrome P450 78A5-like [Phalaenopsis equestris]	RecName: Full=Cytochrome P450 78A5; EC=1.14.-.-; AltName: Full=Protein KLUH;	SubName: Full=Cytochrome P450 78A4 {ECO:0000313|EMBL:PKU67007.1};	Cytochrome P450 CYP2 subfamily	GO:0005783,endoplasmic reticulum; GO:0016021,integral component of membrane; GO:0016020,membrane; GO:0020037,heme binding; GO:0005506,iron ion binding; GO:0016709,oxidoreductase activity, acting on paired donors, with incorporation or reduction of molecular oxygen, NAD(P)H as one donor, and incorporation of one atom of oxygen; GO:0048437,floral organ development; GO:0035265,organ growth; GO:00082…	PF00067.22:Cytochrome P450
tia000074	Superscaffold1	7721490	7733336	+	--	--	--	--	--	--	--	--
tia000075	Superscaffold1	7780212	7799577	-	--	--	--	--	--	--	--	--
tia000076	Superscaffold1	7927963	7929573	+	K13457 disease resistance protein RPM1 | (RefSeq) disease resistance protein RPM1-like (A)	ko04626: Plant-pathogen interaction	Putative disease resistance RPP13-like protein 1 [Dendrobium catenatum]	RecName: Full=Putative disease resistance protein RGA1; AltName: Full=RGA3-blb;	SubName: Full=Disease resistance RPP13-like protein 1 {ECO:0000313|EMBL:PKU59061.1};	Apoptotic ATPase	GO:0043531,ADP binding; GO:0005524,ATP binding; GO:0006952,defense response	PF00931.22:NB-ARC domain
tia000077	Superscaffold1	7929606	7931067	+	--	--	putative disease resistance RPP13-like protein 1, partial [Dendrobium catenatum]	--	SubName: Full=Disease resistance RPP13-like protein 1 {ECO:0000313|EMBL:PKU59059.1};	--	--	PF12799.7:Leucine Rich repeats (2 copies)
tia000079	Superscaffold1	7970508	8030926	-	--	--	uncharacterized protein LOC110025963 [Phalaenopsis equestris]	--	SubName: Full=Uncharacterized protein {ECO:0000313|EMBL:PKU67015.1};	--	--	--
tia000081	Superscaffold1	8112138	8114712	-	K00688 glycogen phosphorylase [EC:2.4.1.1] | (RefSeq) glycogen phosphorylase 1-like (A)	ko00500: Starch and sucrose metabolism	ACT domain-containing protein ACR4 [Phalaenopsis equestris]	RecName: Full=ACT domain-containing protein ACR4 {ECO:0000305}; AltName: Full=Protein ACT DOMAIN REPEATS 4 {ECO:0000303|PubMed:12481063};	SubName: Full=Uncharacterized protein {ECO:0000313|EMBL:PKU67011.1};	--	GO:0009506,plasmodesma	PF01842.25:ACT domain
tia000082	Superscaffold1	8126783	8127809	-	K07025 putative hydrolase of the HAD superfamily | (RefSeq) uncharacterized protein C24B11.05 (A)	--	uncharacterized protein C24B11.05 [Dendrobium catenatum]	--	SubName: Full=Uncharacterized protein {ECO:0000313|EMBL:PKU79199.1};	Haloacid dehalogenase-like hydrolase	--	--
tia000083	Superscaffold1	8139076	8261253	+	--	--	--	--	--	--	--	--
tia000084	Superscaffold1	8262542	8267179	+	K14709 solute carrier family 39 (zinc transporter), member 1/2/3 | (RefSeq) zinc transporter 2 (A)	--	zinc transporter 2 isoform X2 [Dendrobium catenatum]	RecName: Full=Zinc transporter 2; AltName: Full=ZRT/IRT-like protein 2; Short=OsZIP2; Flags: Precursor;	SubName: Full=Zinc transporter 2 {ECO:0000313|EMBL:PKU67017.1};	Fe2+/Zn2+ regulated transporter	GO:0016021,integral component of membrane; GO:0016020,membrane; GO:0005886,plasma membrane; GO:0005385,zinc ion transmembrane transporter activity; GO:0071577,zinc ion transmembrane transport	PF02535.22:ZIP Zinc transporter
tia000085	Superscaffold1	8403552	8412693	-	K01180 endo-1,3(4)-beta-glucanase [EC:3.2.1.6] | (RefSeq) uncharacterized protein LOC111487562 (A)	--	proline-rich receptor-like protein kinase PERK5 [Dendrobium catenatum]	RecName: Full=Proline-rich receptor-like protein kinase PERK5; EC=2.7.11.1; AltName: Full=Proline-rich extensin-like receptor kinase 5; Short=AtPERK5;	SubName: Full=Proline-rich receptor-like protein kinase PERK4 {ECO:0000313|EMBL:PKA50381.1}; EC=2.7.11.1 {ECO:0000313|EMBL:PKA50381.1};	Serine/threonine protein kinase	GO:0016021,integral component of membrane; GO:0005886,plasma membrane; GO:0005524,ATP binding; GO:0004674,protein serine/threonine kinase activity; GO:0004675,transmembrane receptor protein serine/threonine kinase activity; GO:0007166,cell surface receptor signaling pathway; GO:0046777,protein autophosphorylation	PF07714.17:Protein tyrosine kinase
tia000086	Superscaffold1	8442243	8444710	-	K17710 pentatricopeptide repeat domain-containing protein 1 | (RefSeq) pentatricopeptide repeat-containing protein At2g18940, chloroplastic (A)	--	pentatricopeptide repeat-containing protein At2g01860 [Dendrobium catenatum]	RecName: Full=Pentatricopeptide repeat-containing protein At2g01860; AltName: Full=Protein EMBRYO DEFECTIVE 975;	SubName: Full=Pentatricopeptide repeat-containing protein {ECO:0000313|EMBL:PKU77672.1};	FOG: PPR repeat	GO:0043231,intracellular membrane-bounded organelle; GO:0004519,endonuclease activity; GO:0003723,RNA binding; GO:0009451,RNA modification	PF01535.20:PPR repeat
tia000087	Superscaffold1	8467512	8478702	+	--	--	membrane-anchored ubiquitin-fold protein 1-like isoform X2 [Dendrobium catenatum]	RecName: Full=Membrane-anchored ubiquitin-fold protein 1; Short=Membrane-anchored ub-fold protein 1; AltName: Full=OsMUB1; Flags: Precursor;	SubName: Full=Membrane-anchored ubiquitin-fold protein 1 {ECO:0000313|EMBL:PKU68295.1};	--	GO:0005886,plasma membrane	PF13881.6:Ubiquitin-2 like Rad60 SUMO-like
tia000088	Superscaffold1	8522021	8559847	+	K07964 heparanase [EC:3.2.1.166] | (RefSeq) heparanase-like protein 1 (A)	ko00531: Glycosaminoglycan degradation	heparanase-like protein 1 [Dendrobium catenatum]	RecName: Full=Heparanase-like protein 1; EC=3.2.-.-; Flags: Precursor;	SubName: Full=Heparanase-like protein 1 {ECO:0000313|EMBL:PKA50322.1}; EC=3.2.1.166 {ECO:0000313|EMBL:PKA50322.1};	--	GO:0005618,cell wall; GO:0005576,extracellular region; GO:0005765,lysosomal membrane; GO:0009505,plant-type cell wall; GO:0004566,beta-glucuronidase activity; GO:0009826,unidimensional cell growth	PF03662.14:Glycosyl hydrolase family 79, N-terminal domain
tia000090	Superscaffold1	8601244	8622189	+	K03695 ATP-dependent Clp protease ATP-binding subunit ClpB | (RefSeq) LOW QUALITY PROTEIN: chaperone protein ClpB3, chloroplastic-like (A)	--	LOW QUALITY PROTEIN: chaperone protein ClpB3, chloroplastic-like [Phalaenopsis equestris]	RecName: Full=Chaperone protein ClpB3, chloroplastic; AltName: Full=ATP-dependent Clp protease ATP-binding subunit ClpB homolog 3; AltName: Full=Casein lytic proteinase B3; AltName: Full=Protein ALBINO OR PALE GREEN 6; Flags: Precursor;	SubName: Full=LOW QUALITY PROTEIN: chaperone protein ClpB3, chloroplastic {ECO:0000313|RefSeq:XP_008792748.1};	Chaperone HSP104 and related ATP-dependent Clp proteases	GO:0009507,chloroplast; GO:0009570,chloroplast stroma; GO:0009532,plastid stroma; GO:0005524,ATP binding; GO:0009658,chloroplast organization; GO:0016485,protein processing; GO:0009408,response to heat	PF07724.14:AAA domain (Cdc48 subfamily)
tia000091	Superscaffold1	8666261	8721388	+	--	--	uncharacterized protein LOC110098123 isoform X1 [Dendrobium catenatum]	--	SubName: Full=S phase cyclin A-associated protein in the endoplasmic reticulum-like isoform X2 {ECO:0000313|RefSeq:XP_008792750.1, ECO:0000313|RefSeq:XP_008792751.1};	Zn-finger protein	--	PF16501.5:S phase cyclin A-associated protein in the endoplasmic reticulum
tia000092	Superscaffold1	8738533	8750408	-	K17964 leucine-rich PPR motif-containing protein, mitochondrial | (RefSeq) hypothetical protein (A)	--	LOW QUALITY PROTEIN: pentatricopeptide repeat-containing protein At3g29290 [Dendrobium catenatum]	RecName: Full=Pentatricopeptide repeat-containing protein At3g29290; AltName: Full=Protein EMBRYO DEFECTIVE 2076;	SubName: Full=Pentatricopeptide repeat-containing protein {ECO:0000313|EMBL:PKA66305.1}; EC=2.1.1.204 {ECO:0000313|EMBL:PKA66305.1};	FOG: PPR repeat	GO:0009507,chloroplast; GO:0004519,endonuclease activity; GO:0003723,RNA binding; GO:0009451,RNA modification	PF13041.6:PPR repeat family
tia000094	Superscaffold1	8945983	8949374	-	--	--	uncharacterized protein LOC110098130 [Dendrobium catenatum]	--	SubName: Full=Uncharacterized protein {ECO:0000313|EMBL:PKU74909.1};	--	--	PF07839.11:Plant calmodulin-binding domain
tia000096	Superscaffold1	9092293	9114033	-	--	--	uncharacterized protein LOC110098144 [Dendrobium catenatum]	--	SubName: Full=Uncharacterized protein {ECO:0000313|EMBL:PKU74908.1};	--	--	PF13445.6:RING-type zinc-finger
tia000097	Superscaffold1	9193396	9349756	-	K02293 15-cis-phytoene desaturase [EC:1.3.5.5] | (RefSeq) 15-cis-phytoene desaturase, chloroplastic/chromoplastic (A)	ko00906: Carotenoid biosynthesis	15-cis-phytoene desaturase, chloroplastic/chromoplastic [Dendrobium catenatum]	RecName: Full=15-cis-phytoene desaturase, chloroplastic/chromoplastic; EC=1.3.5.5; AltName: Full=Phytoene dehydrogenase; Short=OgPDS; Flags: Precursor;	SubName: Full=Phytoene desaturase {ECO:0000313|EMBL:AGC74040.1};	Amine oxidase	GO:0009507,chloroplast; GO:0009509,chromoplast; GO:0016705,oxidoreductase activity, acting on paired donors, with incorporation or reduction of molecular oxygen; GO:0016117,carotenoid biosynthetic process	PF01593.24:Flavin containing amine oxidoreductase
tia000099	Superscaffold1	9424497	9424975	-	K13250 translocon-associated protein subunit beta | (RefSeq) translocon-associated protein subunit beta (A)	ko04141: Protein processing in endoplasmic reticulum	translocon-associated protein subunit beta [Dendrobium catenatum]	--	SubName: Full=Uncharacterized protein {ECO:0000313|EMBL:PKU74501.1};	Translocon-associated complex TRAP, beta subunit	--	PF05753.14:Translocon-associated protein beta (TRAPB)
tia000100	Superscaffold1	9430832	9468779	+	--	--	protein SSUH2 homolog isoform X2 [Dendrobium catenatum]	--	SubName: Full=Uncharacterized protein {ECO:0000313|EMBL:PKU65095.1};	Predicted molecular chaperone, contains DnaJ domain	--	PF00684.19:DnaJ central domain
tia000101	Superscaffold1	9522798	9533082	-	K02896 large subunit ribosomal protein L24e | (RefSeq) 60S ribosomal protein L24-like (A)	ko03010: Ribosome	60S ribosomal protein L24-like [Phalaenopsis equestris]	RecName: Full=60S ribosomal protein L24;	SubName: Full=60S ribosomal protein L24 {ECO:0000313|EMBL:PKA57153.1};	60s ribosomal protein L24	GO:0005840,ribosome	PF01246.20:Ribosomal protein L24e
tia000102	Superscaffold1	9586834	9591702	+	K05391 cyclic nucleotide gated channel, plant | (RefSeq) cyclic nucleotide-gated ion channel 2 (A)	ko04626: Plant-pathogen interaction	cyclic nucleotide-gated ion channel 2 [Dendrobium catenatum]	RecName: Full=Cyclic nucleotide-gated ion channel 2; Short=AtCNGC2; AltName: Full=Cyclic nucleotide- and calmodulin-regulated ion channel 2; AltName: Full=Protein DEFENSE NO DEATH 1;	SubName: Full=Cyclic nucleotide-gated ion channel 2 {ECO:0000313|EMBL:PKU74907.1};	K+-channel ERG and related proteins, contain PAS/PAC sensor domain	GO:0005887,integral component of plasma membrane; GO:0005622,intracellular; GO:0005262,calcium channel activity; GO:0005516,calmodulin binding; GO:0030552,cAMP binding; GO:0030553,cGMP binding; GO:0005222,intracellular cAMP-activated cation channel activity; GO:0005221,intracellular cyclic nucleotide activated cation channel activity; GO:0005242,inward rectifier potassium channel activity; GO:007…	--
tia000103	Superscaffold1	9587083	9599569	+	K05391 cyclic nucleotide gated channel, plant | (RefSeq) cyclic nucleotide-gated ion channel 2 (A)	ko04626: Plant-pathogen interaction	cyclic nucleotide-gated ion channel 2 [Dendrobium catenatum]	RecName: Full=Cyclic nucleotide-gated ion channel 2; Short=AtCNGC2; AltName: Full=Cyclic nucleotide- and calmodulin-regulated ion channel 2; AltName: Full=Protein DEFENSE NO DEATH 1;	SubName: Full=cyclic nucleotide-gated ion channel 2-like {ECO:0000313|RefSeq:XP_008777824.1};	K+-channel ERG and related proteins, contain PAS/PAC sensor domain	GO:0005887,integral component of plasma membrane; GO:0005622,intracellular; GO:0005262,calcium channel activity; GO:0005516,calmodulin binding; GO:0030552,cAMP binding; GO:0030553,cGMP binding; GO:0005222,intracellular cAMP-activated cation channel activity; GO:0005221,intracellular cyclic nucleotide activated cation channel activity; GO:0005242,inward rectifier potassium channel activity; GO:007…	PF00520.31:Ion transport protein
tia000104	Superscaffold1	9600014	9603226	-	K13415 protein brassinosteroid insensitive 1 [EC:2.7.10.1 2.7.11.1] | (RefSeq) protein BRASSINOSTEROID INSENSITIVE 1 (A)	ko04075: Plant hormone signal transduction	probable LRR receptor-like serine/threonine-protein kinase At1g74360 [Dendrobium catenatum]	RecName: Full=Probable LRR receptor-like serine/threonine-protein kinase At1g74360; EC=2.7.11.1; Flags: Precursor;	SubName: Full=Putative LRR receptor-like serine/threonine-protein kinase {ECO:0000313|EMBL:PKU74905.1};	--	GO:0016021,integral component of membrane; GO:0031966,mitochondrial membrane; GO:0005739,mitochondrion; GO:0005886,plasma membrane; GO:0005524,ATP binding; GO:0004674,protein serine/threonine kinase activity; GO:0002215,defense response to nematode	PF00069.25:Protein kinase domain
tia000105	Superscaffold1	9951743	9971900	+	--	--	hypothetical protein MA16_Dca020674 [Dendrobium catenatum]	--	SubName: Full=Uncharacterized protein {ECO:0000313|EMBL:PKU74902.1};	--	--	PF07059.12:Protein of unknown function (DUF1336)
tia000106	Superscaffold1	9989270	10026722	-	--	--	PREDICTED: LOW QUALITY PROTEIN: probable cytochrome c biosynthesis protein [Ricinus communis]	RecName: Full=Probable cytochrome c biosynthesis protein;	SubName: Full=Cytochrome c biogenesis Fn {ECO:0000313|EMBL:ACJ09779.1}; Flags: Fragment;	--	GO:0016020,membrane; GO:0005739,mitochondrion; GO:0020037,heme binding; GO:0015232,heme transporter activity; GO:0017004,cytochrome complex assembly	--
tia000107	Superscaffold1	10037808	10054649	+	K04797 prefoldin alpha subunit | (RefSeq) probable prefoldin subunit 5 (A)	--	protein UXT homolog [Dendrobium catenatum]	--	SubName: Full=Uncharacterized protein {ECO:0000313|EnsemblPlants:GSMUA_Achr1P24460_001};	Predicted transcriptional regulator UXT	GO:0001106,NA	PF02996.17:Prefoldin subunit
tia000108	Superscaffold1	10137106	10141027	+	--	--	uncharacterized protein LOC110029401 [Phalaenopsis equestris]	--	SubName: Full=Uncharacterized protein {ECO:0000313|EMBL:PKU62274.1};	--	--	--
tia000109	Superscaffold1	10157613	10162203	-	--	--	uncharacterized protein LOC110115649 [Dendrobium catenatum]	--	SubName: Full=Uncharacterized protein {ECO:0000313|EMBL:PKU66408.1};	--	--	--
tia000110	Superscaffold1	10291367	10336610	-	K19984 exocyst complex component 5 | (RefSeq) uncharacterized protein LOC112294431 (A)	--	formin-like protein 20 [Dendrobium catenatum]	RecName: Full=Formin-like protein 20; Short=AtFH20;	SubName: Full=Formin-like protein 5 {ECO:0000313|EMBL:PKU66407.1};	--	GO:0004721,phosphoprotein phosphatase activity	PF10409.9:C2 domain of PTEN tumour-suppressor protein
tia000111	Superscaffold1	10528484	10540331	+	K04508 transducin (beta)-like 1 | (RefSeq) WD40 repeat-containing protein HOS15 (A)	--	hypothetical protein CRG98_038365 [Punica granatum]	RecName: Full=WD40 repeat-containing protein HOS15 {ECO:0000305}; AltName: Full=HIGH OSMOTIC STRESS GENE EXPRESSION 15 {ECO:0000303|PubMed:18356294};	SubName: Full=Uncharacterized protein {ECO:0000313|EMBL:PKI41253.1};	Beta-transducin family (WD-40 repeat) protein	GO:0080008,Cul4-RING E3 ubiquitin ligase complex; GO:0000118,histone deacetylase complex; GO:0005634,nucleus; GO:0003714,transcription corepressor activity; GO:0016575,histone deacetylation; GO:0006357,regulation of transcription by RNA polymerase II; GO:0009409,response to cold; GO:0006351,transcription, DNA-templated	PF08513.11:LisH
tia000112	Superscaffold1	10620103	10622122	-	--	--	--	--	--	--	--	--
tia000113	Superscaffold1	10690512	10693667	-	--	--	--	--	--	--	--	--
tia000114	Superscaffold1	10728342	10730138	-	K22395 cinnamyl-alcohol dehydrogenase [EC:1.1.1.195] | (RefSeq) berberine bridge enzyme-like 23 (A)	ko00940: Phenylpropanoid biosynthesis	berberine bridge enzyme-like 23 [Phalaenopsis equestris]	RecName: Full=Berberine bridge enzyme-like 13 {ECO:0000303|PubMed:26037923}; Short=AtBBE-like 13 {ECO:0000303|PubMed:26037923}; EC=1.1.1.194 {ECO:0000269|PubMed:26037923}; EC=1.1.1.195 {ECO:0000269|PubMed:26037923}; Flags: Precursor;	SubName: Full=Cannabidiolic acid synthase-like 1 {ECO:0000313|EMBL:PKU69889.1};	--	GO:0005618,cell wall; GO:0005576,extracellular region; GO:0045551,cinnamyl-alcohol dehydrogenase activity; GO:0050268,coniferyl-alcohol dehydrogenase activity; GO:0050660,flavin adenine dinucleotide binding; GO:0052747,sinapyl alcohol dehydrogenase activity	PF01565.23:FAD binding domain
tia000115	Superscaffold1	10897190	10905931	+	K00485 dimethylaniline monooxygenase (N-oxide forming) [EC:1.14.13.8] | (RefSeq) probable flavin-containing monooxygenase 1 (A)	--	putative flavin-containing monooxygenase 1 [Apostasia shenzhenica]	RecName: Full=Probable flavin-containing monooxygenase 1; EC=1.14.13.-;	SubName: Full=Putative flavin-containing monooxygenase 1 {ECO:0000313|EMBL:PKA46209.1}; EC=1.14.13.8 {ECO:0000313|EMBL:PKA46209.1};	Flavin-containing monooxygenase	GO:0050660,flavin adenine dinucleotide binding; GO:0004497,monooxygenase activity; GO:0004499,N,N-dimethylaniline monooxygenase activity; GO:0050661,NADP binding; GO:0071456,cellular response to hypoxia; GO:0009870,defense response signaling pathway, resistance gene-dependent; GO:0010204,defense response signaling pathway, resistance gene-independent; GO:0042742,defense response to bacterium; GO:…	PF00743.19:Flavin-binding monooxygenase-like
tia000116	Superscaffold1	11017572	11085288	-	--	--	--	--	--	--	--	--
tia000117	Superscaffold1	11110945	11113059	+	K13420 LRR receptor-like serine/threonine-protein kinase FLS2 [EC:2.7.11.1] | (RefSeq) hypothetical protein (A)	ko04016: MAPK signaling pathway - plant; ko04626: Plant-pathogen interaction	leucine-rich repeat receptor-like protein CLAVATA2 [Dendrobium catenatum]	RecName: Full=Receptor-like protein CLAVATA2 {ECO:0000312|EMBL:AAF02654.1, ECO:0000312|EMBL:AAF02655.1, ECO:0000312|EMBL:AAF02656.1}; AltName: Full=Receptor-like protein 10 {ECO:0000303|PubMed:18434605}; Short=AtRLP10 {ECO:0000303|PubMed:18434605}; Flags: Precursor;	SubName: Full=Leucine-rich repeat receptor-like protein CLAVATA2 {ECO:0000313|EMBL:PKU68145.1};	FOG: Leucine rich repeat	GO:0005789,endoplasmic reticulum membrane; GO:0016021,integral component of membrane; GO:0016020,membrane; GO:0005886,plasma membrane; GO:0048507,meristem development; GO:0007275,multicellular organism development; GO:0010075,regulation of meristem growth	PF13855.6:Leucine rich repeat
tia000118	Superscaffold1	11117806	11127703	-	K05605 3-hydroxyisobutyryl-CoA hydrolase [EC:3.1.2.4] | (RefSeq) 3-hydroxyisobutyryl-CoA hydrolase-like protein 3, mitochondrial (A)	ko00280: Valine, leucine and isoleucine degradation; ko00410: beta-Alanine metabolism; ko00640: Propanoate metabolism; ko01200: Carbon metabolism	probable esterase D14L isoform X1 [Phalaenopsis equestris]	RecName: Full=Probable esterase D14L; AltName: Full=Protein DWARF-14-like; Short=Protein D14-like; AltName: Full=Protein HEBIBA D14L {ECO:0000303|PubMed:26680197};	SubName: Full=Uncharacterized protein {ECO:0000313|EnsemblPlants:GSMUA_Achr10P11480_001};	--	GO:0005737,cytoplasm; GO:0005634,nucleus; GO:0016787,hydrolase activity; GO:0036377,arbuscular mycorrhizal association; GO:0080167,response to karrikin	PF12697.7:Alpha/beta hydrolase family
tia000119	Superscaffold1	11216716	11224030	-	K01102 pyruvate dehydrogenase phosphatase [EC:3.1.3.43] | (RefSeq) probable protein phosphatase 2C 78 (A)	--	probable protein phosphatase 2C 78 [Phalaenopsis equestris]	RecName: Full=Probable protein phosphatase 2C 78; Short=OsPP2C78; EC=3.1.3.16;	SubName: Full=Uncharacterized protein {ECO:0000313|EMBL:PKU77686.1};	Protein phosphatase 2C/pyruvate dehydrogenase (lipoamide) phosphatase	GO:0046872,metal ion binding; GO:0004722,protein serine/threonine phosphatase activity	PF00481.21:Protein phosphatase 2C
tia000120	Superscaffold1	11347380	11367868	-	--	--	--	--	--	--	--	--
tia000121	Superscaffold1	11789498	11790647	+	--	--	--	--	--	--	--	--
tia000122	Superscaffold1	12300601	12378110	-	--	--	--	--	--	--	--	--
tia000123	Superscaffold1	12540952	12556691	-	K03063 26S proteasome regulatory subunit T3 | (RefSeq) 26S protease regulatory subunit 6B homolog (A)	ko03050: Proteasome	BTB/POZ domain-containing protein NPY4-like [Dendrobium catenatum]	RecName: Full=BTB/POZ domain-containing protein NPY2; AltName: Full=Protein NAKED PINS IN YUC MUTANTS 2;	SubName: Full=BTB/POZ domain-containing protein NPY2 {ECO:0000313|EMBL:PKU77699.1};	--	GO:0071944,cell periphery; GO:0009958,positive gravitropism; GO:0016567,protein ubiquitination	PF03000.14:NPH3 family
tia000124	Superscaffold1	12678890	12749390	-	--	--	myosin-2 heavy chain isoform X2 [Dendrobium catenatum]	--	SubName: Full=Uncharacterized protein {ECO:0000313|EMBL:PKU74609.1};	--	--	--
tia000125	Superscaffold1	12888145	12891124	-	K18810 cyclin D1/2/4, plant | (RefSeq) cyclin-D2-1-like isoform X1 (A)	--	cyclin-D2-1-like isoform X1 [Dendrobium catenatum]	RecName: Full=Cyclin-D1-1; AltName: Full=Cyclin-delta-1; Short=Cyclin-d1; AltName: Full=G1/S-specific cyclin-D1-1; Short=CycD1;1;	SubName: Full=Cyclin-D1-1 {ECO:0000313|EMBL:PKU74612.1};	G1/S-specific cyclin D	GO:0005634,nucleus; GO:0007049,cell cycle; GO:0051301,cell division	PF00134.23:Cyclin, N-terminal domain
tia000126	Superscaffold1	12908391	12908954	-	K03452 magnesium/proton exchanger | (RefSeq) pentatricopeptide repeat-containing protein At3g62890-like (A)	--	pentatricopeptide repeat-containing protein At3g51320-like [Phalaenopsis equestris]	RecName: Full=Pentatricopeptide repeat-containing protein At4g14820;	SubName: Full=Pentatricopeptide repeat-containing protein {ECO:0000313|EMBL:PKU73030.1};	FOG: PPR repeat	GO:0043231,intracellular membrane-bounded organelle; GO:0004519,endonuclease activity; GO:0003723,RNA binding; GO:0008270,zinc ion binding; GO:0009451,RNA modification	--
tia000127	Superscaffold1	12909277	12911443	+	K07297 adiponectin receptor | (RefSeq) heptahelical transmembrane protein 4-like (A)	--	heptahelical transmembrane protein 4-like [Dendrobium catenatum]	RecName: Full=Heptahelical transmembrane protein ADIPOR3; AltName: Full=PAQR family protein ADIPOR3;	SubName: Full=Uncharacterized protein {ECO:0000313|EMBL:PKU86597.1};	Predicted membrane proteins, contain hemolysin III domain	GO:0016021,integral component of membrane; GO:0004872,NA; GO:0009725,response to hormone	PF03006.20:Haemolysin-III related
tia000128	Superscaffold1	12990499	12994723	+	--	--	--	--	--	--	--	--
tia000129	Superscaffold1	13048484	13072008	+	--	--	uncharacterized protein LOC110093599 isoform X1 [Dendrobium catenatum]	--	SubName: Full=Uncharacterized protein {ECO:0000313|EMBL:PKU84748.1};	--	--	--
tia000131	Superscaffold1	13214932	13215957	+	K11446 [histone H3]-trimethyl-L-lysine4 demethylase [EC:1.14.11.67] | (RefSeq) lysine-specific demethylase 5D isoform X1 (A)	--	Histone-lysine N-methyltransferase ATXR6 [Dendrobium catenatum]	RecName: Full=Histone-lysine N-methyltransferase ATXR6; EC=2.1.1.43; AltName: Full=Protein SET DOMAIN GROUP 34; AltName: Full=Trithorax-related protein 6; Short=TRX-related protein 6;	SubName: Full=Histone-lysine N-methyltransferase ATXR6 {ECO:0000313|EMBL:PKU76940.1};	Putative transcription factor ASH1/LIN-59	GO:0005634,nucleus; GO:0046976,histone methyltransferase activity (H3-K27 specific); GO:0046872,metal ion binding; GO:0009901,anther dehiscence; GO:0070734,histone H3-K27 methylation; GO:0051726,regulation of cell cycle; GO:0006275,regulation of DNA replication	PF00628.29:PHD-finger
tia000132	Superscaffold1	13264412	13297394	-	K06941 23S rRNA (adenine2503-C2)-methyltransferase [EC:2.1.1.192] | (RefSeq) uncharacterized protein LOC110794827 (A)	--	uncharacterized protein LOC110027216 isoform X2 [Phalaenopsis equestris]	--	SubName: Full=23S rRNA (Adenine2503-C2)-methyltransferase {ECO:0000313|EMBL:PKU84743.1};	--	--	PF04055.21:Radical SAM superfamily
tia000133	Superscaffold1	13371339	13393894	+	K09495 T-complex protein 1 subunit gamma | (RefSeq) T-complex protein 1 subunit gamma (A)	--	T-complex protein 1 subunit gamma [Dendrobium catenatum]	RecName: Full=T-complex protein 1 subunit gamma {ECO:0000303|PubMed:11599560}; Short=TCP-1-gamma {ECO:0000303|PubMed:11599560}; AltName: Full=CCT-gamma {ECO:0000303|PubMed:11599560}; AltName: Full=Chaperonin CCT3 {ECO:0000303|PubMed:21868675};	SubName: Full=T-complex protein 1 subunit gamma {ECO:0000313|EMBL:PKU77371.1};	Chaperonin complex component, TCP-1 gamma subunit (CCT3)	GO:0005832,chaperonin-containing T-complex; GO:0005829,cytosol; GO:0005524,ATP binding; GO:0044183,protein binding involved in protein folding; GO:0051082,unfolded protein binding; GO:0006458,'de novo' protein folding; GO:0061077,chaperone-mediated protein folding	PF00118.24:TCP-1/cpn60 chaperonin family
tia000135	Superscaffold1	13468386	13499525	-	--	--	uncharacterized protein LOC110114591 [Dendrobium catenatum]	--	SubName: Full=Uncharacterized protein {ECO:0000313|EMBL:PKU77692.1};	--	--	PF04398.12:Protein of unknown function, DUF538
tia000136	Superscaffold1	13547540	13553265	+	--	--	Os07g0120600-like protein [Zea mays]	--	SubName: Full=Os07g0120600-like protein {ECO:0000313|EMBL:ONM12777.1};	--	--	PF04398.12:Protein of unknown function, DUF538
tia000137	Superscaffold1	13608309	13608986	-	--	--	uncharacterized protein LOC110114591 [Dendrobium catenatum]	--	SubName: Full=Uncharacterized protein {ECO:0000313|EMBL:PKU77692.1};	--	--	PF04398.12:Protein of unknown function, DUF538
tia000138	Superscaffold1	13805932	13818826	+	K19984 exocyst complex component 5 | (RefSeq) uncharacterized protein LOC112294431 (A)	--	Formin-like protein 8 [Dendrobium catenatum]	RecName: Full=Formin-like protein 8; AltName: Full=OsFH8; Flags: Precursor;	SubName: Full=Formin-like protein 8 {ECO:0000313|EMBL:PKU77697.1};	Rho GTPase effector BNI1 and related formins	GO:0016021,integral component of membrane	PF02181.23:Formin Homology 2 Domain
tia000139	Superscaffold1	13895530	13898328	+	--	--	uncharacterized protein LOC110027213 [Phalaenopsis equestris]	--	SubName: Full=Uncharacterized protein {ECO:0000313|EMBL:PKU74607.1};	--	--	--
tia000140	Superscaffold1	13898732	13899360	+	--	--	hypothetical protein AXF42_Ash012902 [Apostasia shenzhenica]	--	SubName: Full=Uncharacterized protein {ECO:0000313|EMBL:PKA58179.1};	--	--	PF04043.15:Plant invertase/pectin methylesterase inhibitor
tia000141	Superscaffold1	13913266	13935728	-	K02180 cell cycle arrest protein BUB3 | (RefSeq) mitotic checkpoint protein BUB3.1-like (A)	--	mitotic checkpoint protein BUB3.1-like [Dendrobium catenatum]	RecName: Full=Mitotic checkpoint protein BUB3.1; AltName: Full=Protein BUDDING UNINHIBITED BY BENZYMIDAZOL 3.1;	SubName: Full=Rae1-like protein {ECO:0000313|EMBL:PKU59470.1};	Mitotic spindle checkpoint protein BUB3, WD repeat superfamily	GO:1990298,bub1-bub3 complex; GO:0000777,condensed chromosome kinetochore; GO:0080008,Cul4-RING E3 ubiquitin ligase complex; GO:0000776,kinetochore; GO:0005828,kinetochore microtubule; GO:0033597,mitotic checkpoint complex; GO:0009524,phragmoplast; GO:0005876,spindle microtubule; GO:0043130,ubiquitin binding; GO:0051301,cell division; GO:0007059,chromosome segregation; GO:0051321,meiotic cell cyc…	PF00400.32:WD domain, G-beta repeat
tia000142	Superscaffold1	14033391	14036794	-	K09422 transcription factor MYB, plant | (RefSeq) transcription factor MYB98-like (A)	--	transcription factor MYB98-like [Dendrobium catenatum]	RecName: Full=Transcription factor MYB98 {ECO:0000303|PubMed:11597504}; AltName: Full=Myb-related protein 98 {ECO:0000303|PubMed:11597504}; Short=AtMYB98 {ECO:0000303|PubMed:11597504};	SubName: Full=uncharacterized protein LOC103724184 {ECO:0000313|RefSeq:XP_008813584.1};	Transcription factor, Myb superfamily	GO:0005634,nucleus; GO:0003700,DNA-binding transcription factor activity; GO:0000981,DNA-binding transcription factor activity, RNA polymerase II-specific; GO:0043565,sequence-specific DNA binding; GO:0001135,RNA polymerase II transcription regulator recruiting activity; GO:0044212,transcription regulatory region DNA binding; GO:0009553,embryo sac development; GO:0010183,pollen tube guidance; GO:…	PF00249.31:Myb-like DNA-binding domain
tia000143	Superscaffold1	14120062	14126734	+	--	--	uncharacterized protein LOC110105902 isoform X1 [Dendrobium catenatum]	--	SubName: Full=Uncharacterized protein {ECO:0000313|EMBL:PKU74192.1};	--	--	PF04616.14:Glycosyl hydrolases family 43
tia000144	Superscaffold1	14180281	14186058	-	--	--	uncharacterized protein LOC110105880 [Dendrobium catenatum]	--	SubName: Full=Uncharacterized protein {ECO:0000313|EMBL:PKU74194.1};	--	--	PF13867.6:Sin3 binding region of histone deacetylase complex subunit SAP30
tia000145	Superscaffold1	14189504	14216154	-	--	--	--	--	--	--	--	--
tia000146	Superscaffold1	14390067	14391080	+	K13789 geranylgeranyl diphosphate synthase, type II [EC:2.5.1.1 2.5.1.10 2.5.1.29] | (RefSeq) geranylgeranyl pyrophosphate synthase 7, chloroplastic-like (A)	ko00900: Terpenoid backbone biosynthesis	geranylgeranyl pyrophosphate synthase 7, chloroplastic-like [Phalaenopsis equestris]	RecName: Full=Geranylgeranyl pyrophosphate synthase 7, chloroplastic; Short=GGPP synthase 7; Short=GGPS7; EC=2.5.1.-; AltName: Full=(2E,6E)-farnesyl diphosphate synthase 7; AltName: Full=Dimethylallyltranstransferase 7; EC=2.5.1.1; AltName: Full=Farnesyl diphosphate synthase 7; AltName: Full=Farnesyltranstransferase 7; EC=2.5.1.29; AltName: Full=Geranyltranstransferase 7; EC=2.5.1.10; Flags: Prec…	SubName: Full=Geranylgeranyl diphosphate synthase {ECO:0000313|EMBL:APX64493.1};	Geranylgeranyl pyrophosphate synthase/Polyprenyl synthetase	GO:0009507,chloroplast; GO:0005622,intracellular; GO:0004161,dimethylallyltranstransferase activity; GO:0004311,farnesyltranstransferase activity; GO:0004337,geranyltranstransferase activity; GO:0046872,metal ion binding; GO:0016117,carotenoid biosynthetic process; GO:0045337,farnesyl diphosphate biosynthetic process; GO:0033384,geranyl diphosphate biosynthetic process; GO:0033386,geranylgeranyl …	PF00348.17:Polyprenyl synthetase
tia000147	Superscaffold1	14573376	14574574	-	K14503 brassinosteroid resistant 1/2 | (RefSeq) protein BZR1 homolog 1-like (A)	ko04075: Plant hormone signal transduction	protein BZR1 homolog 1-like [Phalaenopsis equestris]	RecName: Full=BES1/BZR1 homolog protein 1;	SubName: Full=Protein BRASSINAZOLE-RESISTANT 1 {ECO:0000313|EMBL:PKU87073.1};	--	GO:0005773,vacuole; GO:0003677,DNA binding; GO:0003700,DNA-binding transcription factor activity; GO:0009742,brassinosteroid mediated signaling pathway; GO:0006355,regulation of transcription, DNA-templated; GO:0006351,transcription, DNA-templated	PF05687.13:BES1/BZR1 plant transcription factor, N-terminal
tia000148	Superscaffold1	14977415	14983490	+	--	--	--	--	--	--	--	--
tia000149	Superscaffold1	15038946	15130146	-	K01262 Xaa-Pro aminopeptidase [EC:3.4.11.9] | (RefSeq) probable Xaa-Pro aminopeptidase P (A)	--	probable Xaa-Pro aminopeptidase P [Dendrobium catenatum]	--	SubName: Full=Xaa-Pro aminopeptidase {ECO:0000313|EMBL:PKA59917.1}; EC=3.4.11.9 {ECO:0000313|EMBL:PKA59917.1};	Xaa-Pro aminopeptidase	--	PF00557.24:Metallopeptidase family M24
tia000150	Superscaffold1	15236055	15246181	+	K20241 WD repeat-containing protein 44 | (RefSeq) WD repeat-containing protein 44-like isoform X1 (A)	--	WD repeat-containing protein 44-like isoform X1 [Dendrobium catenatum]	RecName: Full=COMPASS-like H3K4 histone methylase component WDR5A {ECO:0000303|PubMed:19567704}; Short=AtWDR5A {ECO:0000303|PubMed:19567704};	SubName: Full=U4/U6 small nuclear ribonucleoprotein PRP4-like protein {ECO:0000313|EMBL:PKA60623.1};	WD40 repeat-containing protein	GO:0005634,nucleus; GO:0048188,Set1C/COMPASS complex; GO:0042393,histone binding; GO:0008168,methyltransferase activity; GO:0010228,vegetative to reproductive phase transition of meristem	PF00400.32:WD domain, G-beta repeat
tia000152	Superscaffold1	15412369	15413105	+	K09338 homeobox-leucine zipper protein | (RefSeq) homeobox-leucine zipper protein HOX12-like (A)	--	homeobox-leucine zipper protein HOX12-like [Dendrobium catenatum]	RecName: Full=Homeobox-leucine zipper protein HOX14; AltName: Full=HD-ZIP protein HOX14; AltName: Full=Homeodomain transcription factor HOX14; AltName: Full=OsHox14;	SubName: Full=Homeobox-leucine zipper protein HOX14 {ECO:0000313|EMBL:PKU87078.1};	Transcription factor HEX, contains HOX and HALZ domains	GO:0005634,nucleus; GO:0043565,sequence-specific DNA binding; GO:0006355,regulation of transcription, DNA-templated; GO:0006351,transcription, DNA-templated	PF00046.29:Homeodomain
tia000153	Superscaffold1	15509001	15510932	+	K15271 ATP-dependent DNA helicase HFM1/MER3 [EC:3.6.4.12] | (RefSeq) LOW QUALITY PROTEIN: uncharacterized protein LOC104120869 (A)	--	pentatricopeptide repeat-containing protein At3g04750, mitochondrial [Dendrobium catenatum]	RecName: Full=Pentatricopeptide repeat-containing protein At3g04750, mitochondrial; Flags: Precursor;	SubName: Full=Pentatricopeptide repeat-containing protein {ECO:0000313|EMBL:PKU64781.1};	FOG: PPR repeat	GO:0009507,chloroplast; GO:0005739,mitochondrion; GO:0004519,endonuclease activity; GO:0003723,RNA binding; GO:1900865,chloroplast RNA modification; GO:0031425,chloroplast RNA processing	PF13041.6:PPR repeat family
tia000154	Superscaffold1	15511247	15554874	-	K00278 L-aspartate oxidase [EC:1.4.3.16] | (RefSeq) L-aspartate oxidase, chloroplastic isoform X1 (A)	ko00250: Alanine, aspartate and glutamate metabolism; ko00760: Nicotinate and nicotinamide metabolism	Succinate dehydrogenase [ubiquinone]	RecName: Full=L-aspartate oxidase, chloroplastic; EC=1.4.3.16; AltName: Full=Protein FLAGELLIN-INSENSITIVE 4; Flags: Precursor;	SubName: Full=Succinate dehydrogenase [ubiquinone] flavoprotein subunit 1, mitochondrial {ECO:0000313|EMBL:PKU74968.1};	Succinate dehydrogenase, flavoprotein subunit	GO:0009507,chloroplast; GO:0008734,L-aspartate oxidase activity; GO:0044318,L-aspartate:fumarate oxidoreductase activity; GO:0009435,NAD biosynthetic process	PF00890.24:FAD binding domain
tia000155	Superscaffold1	15610216	15626326	+	K15639 PHYB activation tagged suppressor 1 [EC:1.14.-.-] | (RefSeq) cytochrome P450 734A5-like (A)	ko00905: Brassinosteroid biosynthesis	cytochrome P450 734A1-like [Dendrobium catenatum]	RecName: Full=Cytochrome P450 734A1; EC=1.14.-.-; AltName: Full=Protein PHYB ACTIVATION-TAGGED SUPPRESSOR 1;	SubName: Full=Cytochrome P450 734A1 {ECO:0000313|EMBL:PKU87080.1};	Cytochrome P450 CYP4/CYP19/CYP26 subfamilies	GO:0016021,integral component of membrane; GO:0020037,heme binding; GO:0005506,iron ion binding; GO:0016705,oxidoreductase activity, acting on paired donors, with incorporation or reduction of molecular oxygen; GO:0008395,steroid hydroxylase activity; GO:0010268,brassinosteroid homeostasis; GO:0016131,brassinosteroid metabolic process; GO:0040008,regulation of growth; GO:0009741,response to brass…	PF00067.22:Cytochrome P450
tia000156	Superscaffold1	15630009	15649347	-	K11593 eukaryotic translation initiation factor 2C | (RefSeq) protein argonaute 7-like (A)	--	protein argonaute 7-like [Dendrobium catenatum]	RecName: Full=Protein argonaute 7; Short=OsAGO7; AltName: Full=Protein SHOOT ORGANIZATION 2; AltName: Full=Protein SHOOTLESS 4;	SubName: Full=Protein argonaute 7 {ECO:0000313|EMBL:PKU59453.1};	--	GO:0005737,cytoplasm; GO:0003676,nucleic acid binding; GO:0010492,maintenance of shoot apical meristem identity; GO:0010599,production of lsiRNA involved in RNA interference; GO:0010267,production of ta-siRNAs involved in RNA interference; GO:0040034,regulation of development, heterochronic; GO:0016246,RNA interference; GO:0010050,vegetative phase change; GO:0060145,viral gene silencing in virus …	--
tia000157	Superscaffold1	15682297	15732808	+	K12883 nuclear cap-binding protein subunit 2 | (RefSeq) nuclear cap-binding protein subunit 2 isoform X1 (A)	ko03013: RNA transport; ko03015: mRNA surveillance pathway; ko03040: Spliceosome	nuclear cap-binding protein subunit 2 isoform X1 [Phalaenopsis equestris]	RecName: Full=Nuclear cap-binding protein subunit 2; AltName: Full=20 kDa nuclear cap-binding protein; AltName: Full=NCBP 20 kDa subunit; Short=CBP20;	SubName: Full=Nuclear cap-binding protein subunit 2 {ECO:0000313|EMBL:PKU87095.1};	Nuclear cap-binding protein complex, subunit CBP20 (RRM superfamily)	GO:0005737,cytoplasm; GO:0005846,nuclear cap binding complex; GO:0005634,nucleus; GO:0000339,RNA cap binding; GO:0031047,gene silencing by RNA; GO:0045292,mRNA cis splicing, via spliceosome; GO:0000398,mRNA splicing, via spliceosome	PF00076.22:RNA recognition motif. (a.k.a. RRM, RBD, or RNP domain)
tia000158	Superscaffold1	15799139	15801841	+	K17964 leucine-rich PPR motif-containing protein, mitochondrial | (RefSeq) hypothetical protein (A)	--	Pentatricopeptide repeat-containing protein [Dendrobium catenatum]	RecName: Full=Pentatricopeptide repeat-containing protein At5g65560;	SubName: Full=Pentatricopeptide repeat-containing protein {ECO:0000313|EMBL:PKU87093.1};	FOG: PPR repeat	GO:0043231,intracellular membrane-bounded organelle; GO:0004519,endonuclease activity; GO:0003723,RNA binding; GO:0009451,RNA modification	PF13041.6:PPR repeat family
tia000159	Superscaffold1	15854445	15856090	+	--	--	hypothetical protein MA16_Dca006500 [Dendrobium catenatum]	--	SubName: Full=Uncharacterized protein {ECO:0000313|EMBL:PKU87092.1};	--	--	--
tia000161	Superscaffold1	16042133	16044713	-	K00412 ubiquinol-cytochrome c reductase cytochrome b subunit | (RefSeq) uncharacterized protein LOC111256049 (A)	ko00190: Oxidative phosphorylation	apocytochrome b, partial (mitochondrion) [Phalaenopsis violacea]	RecName: Full=Cytochrome b; AltName: Full=Complex III subunit 3; AltName: Full=Complex III subunit III; AltName: Full=Cytochrome b-c1 complex subunit 3; AltName: Full=Ubiquinol-cytochrome-c reductase complex cytochrome b subunit;	RecName: Full=Cytochrome b {ECO:0000256|RuleBase:RU362117}; Flags: Fragment;	Cytochrome b	GO:0016021,integral component of membrane; GO:0005743,mitochondrial inner membrane; GO:0045275,respiratory chain complex III; GO:0046872,metal ion binding; GO:0008121,ubiquinol-cytochrome-c reductase activity; GO:0006122,mitochondrial electron transport, ubiquinol to cytochrome c	PF00032.17:Cytochrome b(C-terminal)/b6/petD
tia000162	Superscaffold1	16044715	16045257	-	K03935 NADH dehydrogenase (ubiquinone) Fe-S protein 2 [EC:7.1.1.2 1.6.99.3] | (RefSeq) uncharacterized protein LOC111880662 (A)	ko00190: Oxidative phosphorylation	uncharacterized protein LOC110101068 [Dendrobium catenatum]	RecName: Full=60S ribosomal protein L5, mitochondrial;	SubName: Full=60S ribosomal protein L5, mitochondrial {ECO:0000313|EMBL:PKU61798.1};	--	GO:0022625,cytosolic large ribosomal subunit; GO:0005739,mitochondrion; GO:0003723,RNA binding; GO:0003735,structural constituent of ribosome; GO:0000027,ribosomal large subunit assembly; GO:0006412,translation	PF00673.21:ribosomal L5P family C-terminus
tia000163	Superscaffold1	16067501	16103136	+	--	--	--	RecName: Full=CASP-like protein 2B2; Short=AlCASPL2B2;	--	--	GO:0016021,integral component of membrane; GO:0005886,plasma membrane	PF04535.12:Domain of unknown function (DUF588)
tia000164	Superscaffold1	16126547	16154428	+	--	--	CASP-like protein 2B1 [Dendrobium catenatum]	RecName: Full=CASP-like protein 2B1; Short=VvCASPL2B1;	RecName: Full=CASP-like protein {ECO:0000256|RuleBase:RU361233};	--	GO:0016021,integral component of membrane; GO:0005886,plasma membrane	PF04535.12:Domain of unknown function (DUF588)
tia000165	Superscaffold1	16239275	16244567	-	--	--	--	--	--	--	--	--
tia000166	Superscaffold1	16250158	16254249	+	--	--	--	--	--	--	--	--
tia000167	Superscaffold1	16418250	16418408	+	--	--	hypothetical protein MA16_Dca027452 [Dendrobium catenatum]	--	SubName: Full=Uncharacterized protein {ECO:0000313|EMBL:PKU62885.1};	--	--	--
tia000168	Superscaffold1	16594892	16595899	-	K00640 serine O-acetyltransferase [EC:2.3.1.30] | (RefSeq) probable serine acetyltransferase 4 (A)	ko00270: Cysteine and methionine metabolism; ko00920: Sulfur metabolism; ko01200: Carbon metabolism; ko01230: Biosynthesis of amino acids	probable serine acetyltransferase 4 [Phalaenopsis equestris]	RecName: Full=Serine acetyltransferase 3, mitochondrial; Short=AtSAT-3; Short=AtSERAT2;2; Short=SAT-m; EC=2.3.1.30; Flags: Precursor;	SubName: Full=Serine acetyltransferase 3, mitochondrial {ECO:0000313|EMBL:PKU87090.1};	Serine O-acetyltransferase	GO:0005829,cytosol; GO:0005739,mitochondrion; GO:0009001,serine O-acetyltransferase activity; GO:0008270,zinc ion binding; GO:0019344,cysteine biosynthetic process; GO:0006535,cysteine biosynthetic process from serine; GO:0046686,response to cadmium ion	PF06426.14:Serine acetyltransferase, N-terminal
tia000169	Superscaffold1	16685908	16697297	-	--	--	--	--	--	--	--	--
tia000170	Superscaffold1	16773147	16775422	-	K08150 MFS transporter, SP family, solute carrier family 2 (myo-inositol transporter), member 13 | (RefSeq) inositol transporter 1-like (A)	--	polyol transporter 5-like [Dendrobium catenatum]	RecName: Full=Polyol transporter 5; AltName: Full=Protein POLYOL TRANSPORTER 5; Short=AtPLT5; AltName: Full=Sugar-proton symporter PLT5;	SubName: Full=Polyol transporter 5 {ECO:0000313|EMBL:PKU87084.1};	Predicted transporter (major facilitator superfamily)	GO:0016021,integral component of membrane; GO:0005886,plasma membrane; GO:0015591,D-ribose transmembrane transporter activity; GO:0015148,D-xylose transmembrane transporter activity; GO:0005354,galactose transmembrane transporter activity; GO:0005355,glucose transmembrane transporter activity; GO:0015168,glycerol transmembrane transporter activity; GO:0015575,mannitol transmembrane transporter ac…	PF00083.24:Sugar (and other) transporter
tia000171	Superscaffold1	16899258	16913225	+	--	--	--	--	--	--	--	--
tia000172	Superscaffold1	16992321	17058336	+	--	--	uncharacterized protein LOC110104675 isoform X2 [Dendrobium catenatum]	--	SubName: Full=uncharacterized protein LOC103713631 {ECO:0000313|RefSeq:XP_008798854.1};	--	--	PF13320.6:Domain of unknown function (DUF4091)
tia000173	Superscaffold1	17093411	17111002	+	K18835 WRKY transcription factor 2 | (RefSeq) WRKY transcription factor SUSIBA2-like (A)	ko04626: Plant-pathogen interaction	WRKY transcription factor SUSIBA2-like isoform X1 [Dendrobium catenatum]	RecName: Full=WRKY transcription factor SUSIBA2 {ECO:0000305|PubMed:12953112}; AltName: Full=Sugar signaling in barley 2 {ECO:0000303|PubMed:12953112}; AltName: Full=WRKY transcription factor 46;	SubName: Full=Putative WRKY transcription factor 20 {ECO:0000313|EMBL:PKU87097.1};	--	GO:0005634,nucleus; GO:0003700,DNA-binding transcription factor activity; GO:0043565,sequence-specific DNA binding; GO:0045893,positive regulation of transcription, DNA-templated; GO:0009961,response to 1-aminocyclopropane-1-carboxylic acid; GO:0009611,response to wounding; GO:0006351,transcription, DNA-templated	PF03106.15:WRKY DNA -binding domain
tia000174	Superscaffold1	17241642	17293290	+	K03063 26S proteasome regulatory subunit T3 | (RefSeq) 26S protease regulatory subunit 6B homolog (A)	ko03050: Proteasome	BTB/POZ domain-containing protein At5g48130 [Dendrobium catenatum]	RecName: Full=BTB/POZ domain-containing protein At5g48130;	SubName: Full=BTB/POZ domain-containing protein {ECO:0000313|EMBL:PKU87098.1};	--	GO:0016567,protein ubiquitination	PF03000.14:NPH3 family
tia000175	Superscaffold1	17298132	17298852	+	--	--	--	--	--	--	--	--
tia000176	Superscaffold1	17508899	17512728	-	K14411 RNA-binding protein Musashi | (RefSeq) heterogeneous nuclear ribonucleoprotein 1-like (A)	ko03015: mRNA surveillance pathway	heterogeneous nuclear ribonucleoprotein 1-like [Dendrobium catenatum]	RecName: Full=Heterogeneous nuclear ribonucleoprotein 1; Short=hnRNP1;	SubName: Full=Heterogeneous nuclear ribonucleoprotein 1 {ECO:0000313|EMBL:PKU87099.1};	RNA-binding protein musashi/mRNA cleavage and polyadenylation factor I complex, subunit HRP1	GO:0005829,cytosol; GO:0005634,nucleus; GO:0005681,spliceosomal complex; GO:0003729,mRNA binding; GO:0006397,mRNA processing; GO:0051028,mRNA transport; GO:1901000,regulation of response to salt stress; GO:2000070,regulation of response to water deprivation; GO:0008380,RNA splicing; GO:0010228,vegetative to reproductive phase transition of meristem	PF00076.22:RNA recognition motif. (a.k.a. RRM, RBD, or RNP domain)
tia000177	Superscaffold1	17727820	17753050	+	K17964 leucine-rich PPR motif-containing protein, mitochondrial | (RefSeq) hypothetical protein (A)	--	pentatricopeptide repeat-containing protein At5g64320, mitochondrial [Dendrobium catenatum]	RecName: Full=Pentatricopeptide repeat-containing protein At5g64320, mitochondrial; Flags: Precursor;	SubName: Full=Pentatricopeptide repeat-containing protein {ECO:0000313|EMBL:PKA59934.1}; EC=2.1.1.204 {ECO:0000313|EMBL:PKA59934.1};	FOG: PPR repeat	GO:0005739,mitochondrion; GO:0004519,endonuclease activity; GO:0003723,RNA binding; GO:0032543,mitochondrial translation; GO:0009451,RNA modification	PF13041.6:PPR repeat family
tia000178	Superscaffold1	17794471	17825966	+	K17790 mitochondrial import inner membrane translocase subunit TIM22 | (RefSeq) mitochondrial import inner membrane translocase subunit TIM22-3-like isoform X1 (A)	--	mitochondrial import inner membrane translocase subunit TIM22-3-like isoform X1 [Dendrobium catenatum]	RecName: Full=Mitochondrial import inner membrane translocase subunit TIM22-2;	SubName: Full=Mitochondrial import inner membrane translocase subunit TIM22-3 {ECO:0000313|EMBL:PKU87100.1};	Mitochondrial import inner membrane translocase, subunit TIM17	GO:0009507,chloroplast; GO:0009941,chloroplast envelope; GO:0016021,integral component of membrane; GO:0005743,mitochondrial inner membrane; GO:0015266,NA; GO:0033365,protein localization to organelle	PF02466.19:Tim17/Tim22/Tim23/Pmp24 family
tia000179	Superscaffold1	17864132	17908943	+	K19045 E3 ubiquitin-protein ligase BIG BROTHER and related proteins [EC:2.3.2.27] | (RefSeq) E3 ubiquitin ligase BIG BROTHER (A)	--	E3 ubiquitin ligase BIG BROTHER [Dendrobium catenatum]	RecName: Full=E3 ubiquitin ligase BIG BROTHER; EC=2.3.2.27 {ECO:0000269|PubMed:16461280, ECO:0000269|PubMed:18483219}; AltName: Full=Protein ENHANCER OF DA1-1; AltName: Full=RING-type E3 ubiquitin transferase BIG BROTHER {ECO:0000305};	SubName: Full=E3 ubiquitin ligase BIG BROTHER {ECO:0000313|EMBL:PKU73284.1};	FOG: Predicted E3 ubiquitin ligase	GO:0046872,metal ion binding; GO:0031624,ubiquitin conjugating enzyme binding; GO:0061630,ubiquitin protein ligase activity; GO:0004842,ubiquitin-protein transferase activity; GO:0048437,floral organ development; GO:0008285,negative regulation of cell proliferation; GO:0046621,negative regulation of organ growth; GO:1900057,positive regulation of leaf senescence; GO:0043161,proteasome-mediated ub…	PF13639.6:Ring finger domain
tia000180	Superscaffold1	17994282	18003476	-	K01939 adenylosuccinate synthase [EC:6.3.4.4] | (RefSeq) adenylosuccinate synthetase, chloroplastic (A)	ko00230: Purine metabolism; ko00250: Alanine, aspartate and glutamate metabolism	adenylosuccinate synthetase, chloroplastic [Dendrobium catenatum]	RecName: Full=Adenylosuccinate synthetase, chloroplastic {ECO:0000255|HAMAP-Rule:MF_03125}; Short=AMPSase {ECO:0000255|HAMAP-Rule:MF_03125}; Short=AdSS {ECO:0000255|HAMAP-Rule:MF_03125}; EC=6.3.4.4 {ECO:0000255|HAMAP-Rule:MF_03125}; AltName: Full=IMP--aspartate ligase {ECO:0000255|HAMAP-Rule:MF_03125}; Flags: Precursor;	RecName: Full=Adenylosuccinate synthetase, chloroplastic {ECO:0000256|HAMAP-Rule:MF_03125}; Short=AMPSase {ECO:0000256|HAMAP-Rule:MF_03125}; Short=AdSS {ECO:0000256|HAMAP-Rule:MF_03125}; AltName: Full=IMP--aspartate ligase {ECO:0000256|HAMAP-Rule:MF_03125};	Adenylosuccinate synthase	GO:0009507,chloroplast; GO:0004019,adenylosuccinate synthase activity; GO:0005525,GTP binding; GO:0046872,metal ion binding; GO:0044208,'de novo' AMP biosynthetic process	PF00709.21:Adenylosuccinate synthetase
tia000182	Superscaffold1	18415681	18430371	-	K20456 oxysterol-binding protein 1 | (RefSeq) hypothetical protein (A)	--	protein DETOXIFICATION 42-like isoform X1 [Dendrobium catenatum]	RecName: Full=Protein DETOXIFICATION 42 {ECO:0000303|PubMed:11739388}; Short=AtDTX42 {ECO:0000303|PubMed:11739388}; AltName: Full=Aluminum-activated citrate transporter {ECO:0000303|PubMed:18826429}; AltName: Full=AtMATE {ECO:0000303|PubMed:18826429}; AltName: Full=FRD-like protein {ECO:0000303|PubMed:12172022}; AltName: Full=Multidrug and toxic compound extrusion protein 42 {ECO:0000305}; Short=…	SubName: Full=MATE efflux family protein 1 {ECO:0000313|EMBL:PKA58232.1};	Uncharacterized membrane protein, predicted efflux pump	GO:0016021,integral component of membrane; GO:0005886,plasma membrane; GO:0015297,antiporter activity; GO:0015137,citrate transmembrane transporter activity; GO:0015238,drug transmembrane transporter activity; GO:0015746,citrate transport; GO:0010044,response to aluminum ion	PF01554.18:MatE
tia000183	Superscaffold1	18510830	18511664	+	K17769 mitochondrial import receptor subunit TOM22 | (RefSeq) mitochondrial import receptor subunit TOM9-2-like (A)	--	mitochondrial import receptor subunit TOM9-2-like [Phalaenopsis equestris]	RecName: Full=Mitochondrial import receptor subunit TOM9-2; AltName: Full=Mitochondrial import receptor subunit TOM22 homolog 2; AltName: Full=Translocase of outer membrane 22 kDa subunit homolog 2; AltName: Full=Translocase of outer membrane 9 kDa subunit TOM9-2;	SubName: Full=Mitochondrial import receptor subunit TOM9-2 {ECO:0000313|EMBL:PKU71809.1};	Translocase of outer mitochondrial membrane complex, subunit TOM22	GO:0031307,integral component of mitochondrial outer membrane; GO:0005742,mitochondrial outer membrane translocase complex; GO:0005739,mitochondrion; GO:0009536,plastid; GO:0005774,vacuolar membrane; GO:0015450,P-P-bond-hydrolysis-driven protein transmembrane transporter activity; GO:0030150,protein import into mitochondrial matrix; GO:0045040,protein import into mitochondrial outer membrane; GO:…	PF04281.13:Mitochondrial import receptor subunit Tom22
tia000184	Superscaffold1	18596486	18651342	+	K23334 Ran-binding protein 9/10 | (RefSeq) ran-binding protein 9-like (A)	--	ran-binding protein 9-like [Phalaenopsis equestris]	RecName: Full=Ran-binding protein M homolog {ECO:0000305}; Short=AtRanBPM {ECO:0000303|PubMed:22676313};	SubName: Full=E3 ubiquitin-protein ligase RKP {ECO:0000313|EMBL:PKU79664.1};	SPRY domain-containing proteins	GO:0005737,cytoplasm; GO:0005634,nucleus; GO:0048471,perinuclear region of cytoplasm	PF10607.9:CTLH/CRA C-terminal to LisH motif domain
tia000185	Superscaffold1	18827675	18829735	-	K15172 transcription elongation factor SPT5 | (RefSeq) hypothetical protein (A)	--	zinc finger CCCH domain-containing protein 24-like [Dendrobium catenatum]	RecName: Full=Zinc finger CCCH domain-containing protein 30; Short=AtC3H30;	SubName: Full=Zinc finger CCCH domain-containing protein 24 {ECO:0000313|EMBL:PKU70055.1};	CCCH-type Zn-finger protein	GO:0005737,cytoplasm; GO:0005634,nucleus; GO:0003677,DNA binding; GO:0003700,DNA-binding transcription factor activity; GO:0046872,metal ion binding; GO:0006355,regulation of transcription, DNA-templated	PF12796.7:Ankyrin repeats (3 copies)
tia000186	Superscaffold1	19221122	19231537	-	K08064 nuclear transcription factor Y, alpha | (RefSeq) nuclear transcription factor Y subunit A-1-like isoform X1 (A)	--	nuclear transcription factor Y subunit A-1-like isoform X1 [Dendrobium catenatum]	RecName: Full=Nuclear transcription factor Y subunit A-9; Short=AtNF-YA-9;	SubName: Full=nuclear transcription factor Y subunit A-1 {ECO:0000313|RefSeq:XP_008790783.1, ECO:0000313|RefSeq:XP_008790792.1};	CCAAT-binding factor, subunit B (HAP2)	GO:0016602,CCAAT-binding factor complex; GO:0003677,DNA binding; GO:0003700,DNA-binding transcription factor activity; GO:0009793,embryo development ending in seed dormancy; GO:0055046,microgametogenesis; GO:0045892,negative regulation of transcription, DNA-templated; GO:0009555,pollen development; GO:0048316,seed development; GO:0010262,somatic embryogenesis; GO:0006351,transcription, DNA-templa…	PF02045.15:CCAAT-binding transcription factor (CBF-B/NF-YA) subunit B
tia000187	Superscaffold1	19281946	19282395	-	--	--	--	--	--	--	--	--
tia000188	Superscaffold1	19476765	19478834	+	K22733 magnesium transporter | (RefSeq) uncharacterized protein LOC102612526 (A)	--	putative pentatricopeptide repeat-containing protein At3g08820 [Dendrobium catenatum]	RecName: Full=Putative pentatricopeptide repeat-containing protein At3g08820;	SubName: Full=Pentatricopeptide repeat-containing protein {ECO:0000313|EMBL:PKU65201.1};	FOG: PPR repeat	GO:0043231,intracellular membrane-bounded organelle; GO:0004519,endonuclease activity; GO:0003723,RNA binding; GO:0008270,zinc ion binding; GO:0009451,RNA modification	PF01535.20:PPR repeat
tia000189	Superscaffold1	19566447	19636131	+	K14297 nuclear pore complex protein Nup98-Nup96 | (RefSeq) nuclear pore complex protein NUP96 (A)	ko03013: RNA transport	nuclear pore complex protein NUP96 [Dendrobium catenatum]	RecName: Full=Nuclear pore complex protein NUP96 {ECO:0000303|PubMed:21189294}; Short=AtNUP96; AltName: Full=Nucleoporin 96 {ECO:0000303|PubMed:21189294}; AltName: Full=Nucleoporin PRECOCIOUS; AltName: Full=Nucleoporin PRECOZ; AltName: Full=Protein MODIFIER OF SNC1 3 {ECO:0000303|PubMed:15772285}; AltName: Full=Protein SUPPRESSOR OF AUXIN RESISTANCE 3 {ECO:0000303|PubMed:16751346};	SubName: Full=Uncharacterized protein {ECO:0000313|EMBL:PKU73656.1};	Nuclear pore complex, Nup98 component (sc Nup145/Nup100/Nup116)	GO:0005635,nuclear envelope; GO:0031965,nuclear membrane; GO:0044614,nuclear pore cytoplasmic filaments; GO:0005634,nucleus; GO:0008139,nuclear localization sequence binding; GO:0005487,NA; GO:0015288,porin activity; GO:0003723,RNA binding; GO:0017056,structural constituent of nuclear pore; GO:0006952,defense response; GO:0009870,defense response signaling pathway, resistance gene-dependent; GO:0…	PF12110.8:Nuclear protein 96
tia000190	Superscaffold1	19641077	19646450	+	K11844 ubiquitin carboxyl-terminal hydrolase 16/45 [EC:3.4.19.12] | (RefSeq) ubiquitin carboxyl-terminal hydrolase 2 (A)	--	uncharacterized protein LOC110109684 isoform X2 [Dendrobium catenatum]	RecName: Full=Myosin-binding protein 2 {ECO:0000303|PubMed:23995081};	SubName: Full=Uncharacterized protein {ECO:0000313|EMBL:PKU73655.1};	--	GO:0016021,integral component of membrane; GO:0030133,transport vesicle; GO:0017022,myosin binding	PF04576.15:Zein-binding
tia000191	Superscaffold1	19667907	19668617	-	K04122 ent-kaurene oxidase [EC:1.14.13.78] | (RefSeq) ent-kaurene oxidase, chloroplastic-like (A)	ko00904: Diterpenoid biosynthesis	Retrovirus-related Pol polyprotein from transposon TNT 1-94 [Cajanus cajan]	RecName: Full=Retrovirus-related Pol polyprotein from transposon TNT 1-94; Includes: RecName: Full=Protease; EC=3.4.23.-; Includes: RecName: Full=Reverse transcriptase; EC=2.7.7.49; Includes: RecName: Full=Endonuclease;	SubName: Full=Retrovirus-related Pol polyprotein from transposon TNT 1-94 {ECO:0000313|EMBL:KYP53137.1};	FOG: Transposon-encoded proteins with TYA, reverse transcriptase, integrase domains in various combinations	GO:0004190,aspartic-type endopeptidase activity; GO:0004519,endonuclease activity; GO:0003676,nucleic acid binding; GO:0003964,RNA-directed DNA polymerase activity; GO:0008270,zinc ion binding; GO:0015074,DNA integration	PF14223.6:gag-polypeptide of LTR copia-type
tia000192	Superscaffold1	19741355	19827891	-	K09272 structure-specific recognition protein 1 | (RefSeq) FACT complex subunit SSRP1 (A)	--	high mobility group B protein 15-like [Phalaenopsis equestris]	RecName: Full=High mobility group B protein 15; AltName: Full=Nucleosome/chromatin assembly factor group D 15;	SubName: Full=High mobility group B protein 15 {ECO:0000313|EMBL:PKA54510.1};	DNA-binding proteins Bright/BRCAA1/RBP1 and related proteins containing BRIGHT domain	GO:0005634,nucleus; GO:0090406,pollen tube; GO:0003700,DNA-binding transcription factor activity; GO:0000400,four-way junction DNA binding; GO:0043565,sequence-specific DNA binding; GO:0008134,transcription factor binding; GO:0044212,transcription regulatory region DNA binding; GO:0019760,glucosinolate metabolic process; GO:0009846,pollen germination; GO:0009860,pollen tube growth; GO:0006355,reg…	PF01388.21:ARID/BRIGHT DNA binding domain
tia000193	Superscaffold1	20063558	20096966	+	K15255 ATP-dependent DNA helicase PIF1 [EC:3.6.4.12] | (RefSeq) uncharacterized protein LOC104250162 (A)	--	armadillo repeat-containing protein LFR [Dendrobium catenatum]	RecName: Full=Armadillo repeat-containing protein LFR {ECO:0000305}; AltName: Full=Protein LEAF AND FLOWER RELATED {ECO:0000303|PubMed:18846319};	SubName: Full=Uncharacterized protein {ECO:0000313|EMBL:PKU73659.1};	--	GO:0005634,nucleus; GO:0070603,SWI/SNF superfamily-type complex; GO:0048653,anther development; GO:0006338,chromatin remodeling; GO:0009908,flower development; GO:0048366,leaf development; GO:0040008,regulation of growth	PF12031.8:SWI/SNF-like complex subunit BAF250/Osa
tia000194	Superscaffold1	20096754	20154480	-	K00276 primary-amine oxidase [EC:1.4.3.21] | (RefSeq) uncharacterized protein LOC110027977 (A)	ko00260: Glycine, serine and threonine metabolism; ko00350: Tyrosine metabolism; ko00360: Phenylalanine metabolism; ko00410: beta-Alanine metabolism; ko00950: Isoquinoline alkaloid biosynthesis; ko00960: Tropane, piperidine and pyridine alkaloid biosynthesis	uncharacterized protein LOC110027977 [Phalaenopsis equestris]	RecName: Full=Primary amine oxidase; EC=1.4.3.21 {ECO:0000250|UniProtKB:P12807}; AltName: Full=Amine oxidase [copper-containing]; Flags: Precursor;	SubName: Full=Primary amine oxidase {ECO:0000313|EMBL:PKU73660.1};	Copper amine oxidase	GO:0052595,aliphatic-amine oxidase activity; GO:0052594,aminoacetone:oxygen oxidoreductase(deaminating) activity; GO:0005507,copper ion binding; GO:0052597,diamine oxidase activity; GO:0052596,phenethylamine:oxygen oxidoreductase (deaminating) activity; GO:0008131,primary amine oxidase activity; GO:0048038,quinone binding; GO:0052593,tryptamine:oxygen oxidoreductase (deaminating) activity; GO:000…	PF01179.20:Copper amine oxidase, enzyme domain
tia000196	Superscaffold1	20346805	20352247	-	--	--	--	--	--	--	--	--
tia000197	Superscaffold1	20633079	20633793	-	--	--	--	--	--	--	--	--
tia000198	Superscaffold1	20640176	20641082	-	--	--	--	--	--	--	--	--
tia000199	Superscaffold1	20714815	20721030	-	--	--	--	--	--	--	--	--
tia000200	Superscaffold1	20757291	20784595	-	K02888 large subunit ribosomal protein L21 | (RefSeq) 50S ribosomal protein L21, mitochondrial (A)	ko03010: Ribosome	50S ribosomal protein L21, mitochondrial [Dendrobium catenatum]	RecName: Full=50S ribosomal protein L21, mitochondrial {ECO:0000303|PubMed:11675010}; AltName: Full=Protein NUCLEAR FUSION DEFECTIVE 1 {ECO:0000303|PubMed:16698901}; Flags: Precursor;	SubName: Full=50S ribosomal protein L21, mitochondrial {ECO:0000313|EMBL:PKU73445.1};	Mitochondrial/chloroplast ribosomal L21 protein	GO:0005739,mitochondrion; GO:0005840,ribosome; GO:0019843,rRNA binding; GO:0043565,sequence-specific DNA binding; GO:0003735,structural constituent of ribosome; GO:0009567,double fertilization forming a zygote and endosperm; GO:0009553,embryo sac development; GO:0000741,karyogamy; GO:0010197,polar nucleus fusion; GO:0009555,pollen development; GO:0007338,single fertilization; GO:0006412,translati…	PF00829.21:Ribosomal prokaryotic L21 protein
tia000201	Superscaffold1	20995684	21036673	+	K11374 elongator complex protein 2 | (RefSeq) elongator complex protein 2 (A)	--	elongator complex protein 2 [Phalaenopsis equestris]	RecName: Full=Elongator complex protein 2; Short=AtELP2; AltName: Full=Elongator component 2; AltName: Full=Protein GREEN NPR1 SEEDLING ON SA MEDIUM 1;	SubName: Full=Elongator complex protein 2 {ECO:0000313|EMBL:PKU63264.1};	RNA polymerase II elongator complex, subunit ELP2, WD repeat superfamily	GO:0005737,cytoplasm; GO:0033588,Elongator holoenzyme complex; GO:0005634,nucleus; GO:0016746,transferase activity, transferring acyl groups; GO:0009738,abscisic acid-activated signaling pathway; GO:0006952,defense response; GO:0031538,negative regulation of anthocyanin metabolic process; GO:0008284,positive regulation of cell proliferation; GO:0031349,positive regulation of defense response; GO:…	PF00400.32:WD domain, G-beta repeat
tia000202	Superscaffold1	21234965	21239672	+	--	--	cation/H(+) antiporter 15-like isoform X2 [Ananas comosus]	RecName: Full=Cation/H(+) antiporter 15; AltName: Full=Protein CATION/H+ EXCHANGER 15; Short=AtCHX15;	SubName: Full=cation/H(+) antiporter 15 {ECO:0000313|RefSeq:XP_008799868.1};	Predicted K+/H+-antiporter	GO:0012505,endomembrane system; GO:0016021,integral component of membrane; GO:0015299,solute:proton antiporter activity; GO:0015672,monovalent inorganic cation transport; GO:0006813,potassium ion transport; GO:0006885,regulation of pH	PF00999.21:Sodium/hydrogen exchanger family
tia000203	Superscaffold1	21266283	21279413	-	K03008 DNA-directed RNA polymerase II subunit RPB11 | (RefSeq) DNA-directed RNA polymerases II, IV and V subunit 11 (A)	ko03020: RNA polymerase	DNA-directed RNA polymerases II, IV and V subunit 11 [Dendrobium catenatum]	RecName: Full=DNA-directed RNA polymerases II, IV and V subunit 11; AltName: Full=DNA-directed RNA polymerase II 13.6 kDa polypeptide; AltName: Full=DNA-directed RNA polymerase II subunit J; AltName: Full=DNA-directed RNA polymerase II subunit RPB11; Short=RNA polymerase II subunit B11;	SubName: Full=Uncharacterized protein {ECO:0000313|EnsemblPlants:GSMUA_Achr6P11950_001};	RNA polymerase, subunit L	GO:0005665,RNA polymerase II, core complex; GO:0000418,RNA polymerase IV complex; GO:0000419,RNA polymerase V complex; GO:0003677,DNA binding; GO:0003899,DNA-directed 5'-3' RNA polymerase activity; GO:0046983,protein dimerization activity; GO:0006366,transcription by RNA polymerase II	PF13656.6:RNA polymerase Rpb3/Rpb11 dimerisation domain
tia000204	Superscaffold1	21402296	21422104	+	K18655 ATP-dependent RNA helicase DDX19/DBP5 [EC:3.6.4.13] | (RefSeq) DEAD-box ATP-dependent RNA helicase 38 (A)	ko03013: RNA transport; ko03015: mRNA surveillance pathway	DEAD-box ATP-dependent RNA helicase 38 [Dendrobium catenatum]	RecName: Full=DEAD-box ATP-dependent RNA helicase 38; EC=3.6.4.13;	SubName: Full=DEAD-box ATP-dependent RNA helicase 38 {ECO:0000313|EMBL:PKU69993.1};	ATP-dependent RNA helicase	GO:0005737,cytoplasm; GO:0005635,nuclear envelope; GO:0005730,nucleolus; GO:0005886,plasma membrane; GO:0005524,ATP binding; GO:0004004,ATP-dependent RNA helicase activity; GO:0003723,RNA binding; GO:0016973,poly(A)+ mRNA export from nucleus; GO:0009737,response to abscisic acid; GO:0009409,response to cold; GO:0009408,response to heat; GO:0010501,RNA secondary structure unwinding	PF00270.29:DEAD/DEAH box helicase
tia000205	Superscaffold1	21691039	21694257	+	K00924 kinase [EC:2.7.1.-] | (RefSeq) receptor protein kinase CLAVATA1 (A)	--	probably inactive leucine-rich repeat receptor-like protein kinase At3g28040 [Dendrobium catenatum]	RecName: Full=Probably inactive leucine-rich repeat receptor-like protein kinase At3g28040; Flags: Precursor;	SubName: Full=Inactive leucine-rich repeat receptor-like protein kinase {ECO:0000313|EMBL:PKU73438.1};	--	GO:0016021,integral component of membrane; GO:0005524,ATP binding; GO:0004672,protein kinase activity	PF13855.6:Leucine rich repeat
tia000206	Superscaffold1	21785427	21852518	+	K01823 isopentenyl-diphosphate Delta-isomerase [EC:5.3.3.2] | (RefSeq) isopentenyl-diphosphate Delta-isomerase I (A)	ko00900: Terpenoid backbone biosynthesis	uncharacterized protein LOC100502421 isoform X1 [Zea mays]	RecName: Full=Isopentenyl-diphosphate Delta-isomerase I; EC=5.3.3.2; AltName: Full=Isopentenyl pyrophosphate isomerase I; Short=IPP isomerase I;	SubName: Full=Isopentenyl-diphosphate Delta-isomerase I {ECO:0000313|EMBL:PKA54504.1}; EC=5.3.3.2 {ECO:0000313|EMBL:PKA54504.1};	Isopentenyl pyrophosphate:dimethylallyl pyrophosphate isomerase	GO:0016787,hydrolase activity; GO:0004452,isopentenyl-diphosphate delta-isomerase activity; GO:0046872,metal ion binding; GO:0015995,chlorophyll biosynthetic process; GO:0050992,dimethylallyl diphosphate biosynthetic process; GO:0008299,isoprenoid biosynthetic process; GO:0015979,photosynthesis	PF00293.28:NUDIX domain
tia000207	Superscaffold1	21928344	21941309	-	K17506 protein phosphatase 1L [EC:3.1.3.16] | (RefSeq) probable protein phosphatase 2C 39 (A)	--	probable protein phosphatase 2C 33 [Dendrobium catenatum]	RecName: Full=Probable protein phosphatase 2C 33; Short=AtPP2C33; EC=3.1.3.16; AltName: Full=AtPPC6;1;	SubName: Full=Uncharacterized protein {ECO:0000313|EMBL:PKU73442.1};	Serine/threonine protein phosphatase	GO:0046872,metal ion binding; GO:0004722,protein serine/threonine phosphatase activity	PF00481.21:Protein phosphatase 2C
tia000208	Superscaffold1	22039181	22040034	-	--	--	--	--	--	--	--	--
tia000210	Superscaffold1	22223496	22281300	+	K09286 EREBP-like factor | (RefSeq) ethylene-responsive transcription factor ERF062-like (A)	--	ethylene-responsive transcription factor ERF062-like [Dendrobium catenatum]	RecName: Full=Ethylene-responsive transcription factor ERF062;	SubName: Full=Ethylene-responsive transcription factor ERF062 {ECO:0000313|EMBL:PKA61299.1};	--	GO:0005634,nucleus; GO:0003677,DNA binding; GO:0003700,DNA-binding transcription factor activity; GO:0009873,ethylene-activated signaling pathway; GO:0006351,transcription, DNA-templated	PF00847.20:AP2 domain
tia000211	Superscaffold1	22321098	22326730	-	--	--	High mobility group B protein 15 [Apostasia shenzhenica]	RecName: Full=High mobility group B protein 15; AltName: Full=Nucleosome/chromatin assembly factor group D 15;	SubName: Full=High mobility group B protein 15 {ECO:0000313|EMBL:PKA54510.1};	DNA-binding proteins Bright/BRCAA1/RBP1 and related proteins containing BRIGHT domain	GO:0005634,nucleus; GO:0090406,pollen tube; GO:0003700,DNA-binding transcription factor activity; GO:0000400,four-way junction DNA binding; GO:0043565,sequence-specific DNA binding; GO:0008134,transcription factor binding; GO:0044212,transcription regulatory region DNA binding; GO:0019760,glucosinolate metabolic process; GO:0009846,pollen germination; GO:0009860,pollen tube growth; GO:0006355,reg…	PF01388.21:ARID/BRIGHT DNA binding domain
tia000212	Superscaffold1	22552190	22562951	+	--	--	--	--	--	--	--	--
tia000213	Superscaffold1	22568031	22602164	+	--	--	SUPPRESSOR OF GAMMA RESPONSE 1 isoform X2 [Dendrobium catenatum]	RecName: Full=SUPPRESSOR OF GAMMA RESPONSE 1 {ECO:0000303|PubMed:19549833}; AltName: Full=NAC domain-containing protein 8 {ECO:0000303|PubMed:15029955}; Short=ANAC008 {ECO:0000303|PubMed:15029955}; AltName: Full=Protein SOG1; AltName: Full=SUPPRESSOR OF GAMMA RADIATION 1;	SubName: Full=NAC domain-containing protein 8 {ECO:0000313|EMBL:PKA54511.1};	--	GO:0005634,nucleus; GO:0003700,DNA-binding transcription factor activity; GO:0043565,sequence-specific DNA binding; GO:0000077,DNA damage checkpoint; GO:0040020,regulation of meiotic nuclear division; GO:0010332,response to gamma radiation; GO:0006351,transcription, DNA-templated	PF02365.15:No apical meristem (NAM) protein
tia000214	Superscaffold1	22615328	22618802	-	--	--	--	--	--	--	--	--
tia000216	Superscaffold1	22806593	22860428	+	K00924 kinase [EC:2.7.1.-] | (RefSeq) aspartic proteinase-like protein 2 (A)	--	aspartic proteinase-like protein 2 isoform X2 [Dendrobium catenatum]	RecName: Full=Aspartic proteinase-like protein 2; EC=3.4.23.-; Flags: Precursor;	SubName: Full=Aspartic proteinase-like protein 2 {ECO:0000313|EMBL:PKU73443.1};	Aspartyl protease	GO:0031225,anchored component of membrane; GO:0046658,anchored component of plasma membrane; GO:0005886,plasma membrane; GO:0004190,aspartic-type endopeptidase activity; GO:0030163,protein catabolic process; GO:0006508,proteolysis	PF14543.6:Xylanase inhibitor N-terminal
tia000217	Superscaffold1	22991959	22993719	-	--	--	transcription factor IBH1-like [Dendrobium catenatum]	RecName: Full=Transcription factor IBH1; Short=OsIBH1; AltName: Full=Basic helix-loop-helix protein 175; Short=OsbHLH175; AltName: Full=Protein ILI1-BINDING BHLH 1; AltName: Full=bHLH transcription factor bHLH175;	SubName: Full=Uncharacterized protein {ECO:0000313|EMBL:PKU73448.1};	--	GO:0046983,protein dimerization activity; GO:0009742,brassinosteroid mediated signaling pathway; GO:0040008,regulation of growth; GO:0006355,regulation of transcription, DNA-templated; GO:0006351,transcription, DNA-templated	--
tia000219	Superscaffold1	23649879	23658984	+	K13065 shikimate O-hydroxycinnamoyltransferase [EC:2.3.1.133] | (RefSeq) hqt; hydroxycinnamoyl CoA quinate transferase (A)	ko00940: Phenylpropanoid biosynthesis; ko00941: Flavonoid biosynthesis; ko00945: Stilbenoid, diarylheptanoid and gingerol biosynthesis	protein ECERIFERUM 26-like [Dendrobium catenatum]	RecName: Full=Protein ECERIFERUM 26-like; Short=CER26-like; AltName: Full=CER2-like protein 2; Short=CER2-like2;	SubName: Full=Shikimate O-hydroxycinnamoyltransferase {ECO:0000313|EMBL:PKU85549.1};	--	GO:0009535,chloroplast thylakoid membrane; GO:0016747,transferase activity, transferring acyl groups other than amino-acyl groups; GO:0071555,cell wall organization; GO:0009555,pollen development; GO:0042761,very long-chain fatty acid biosynthetic process	PF02458.15:Transferase family
tia000220	Superscaffold1	23789550	23804740	+	K18187 protein PET100, fungi type | (RefSeq) uncharacterized protein LOC110031791 (A)	--	uncharacterized protein LOC110031791 [Phalaenopsis equestris]	--	SubName: Full=Uncharacterized protein {ECO:0000313|EMBL:PKU85548.1};	--	--	PF09803.9:Pet100
tia000221	Superscaffold1	23811407	23812306	+	--	--	--	--	--	--	--	--
tia000222	Superscaffold1	23961352	24004459	+	--	--	uncharacterized protein LOC110103687 [Dendrobium catenatum]	--	SubName: Full=Uncharacterized protein {ECO:0000313|EMBL:PKA61417.1};	--	--	PF13405.6:EF-hand domain
tia000224	Superscaffold1	24433099	24462577	+	K11593 eukaryotic translation initiation factor 2C | (RefSeq) protein argonaute 10-like (A)	--	protein argonaute 10-like [Dendrobium catenatum]	RecName: Full=Protein argonaute 10; AltName: Full=Protein PINHEAD; AltName: Full=Protein ZWILLE;	SubName: Full=Protein argonaute 10 {ECO:0000313|EMBL:PKU85546.1};	Translation initiation factor 2C (eIF-2C) and related proteins	GO:0030529,NA; GO:0035198,miRNA binding; GO:0051607,defense response to virus; GO:0031047,gene silencing by RNA; GO:0010586,miRNA metabolic process; GO:0007275,multicellular organism development; GO:1902183,regulation of shoot apical meristem development; GO:0006355,regulation of transcription, DNA-templated; GO:0006417,regulation of translation; GO:0035019,somatic stem cell population maintenanc…	PF02171.17:Piwi domain
tia000225	Superscaffold1	24474259	24476334	-	--	--	--	--	--	--	--	--
tia000226	Superscaffold1	24477530	24478633	-	K09591 steroid 5-alpha-reductase [EC:1.3.1.22] | (RefSeq) steroid 5-alpha-reductase DET2 (A)	ko00905: Brassinosteroid biosynthesis	steroid 5-alpha-reductase DET2 [Phalaenopsis equestris]	RecName: Full=Steroid 5-alpha-reductase DET2; Short=AtDET2; EC=1.3.1.22; AltName: Full=Protein COMPACT ROSETTE 1; AltName: Full=Protein DEETIOLATED 2;	SubName: Full=Steroid 5-alpha-reductase DET2 {ECO:0000313|EMBL:PKU66787.1};	Steroid reductase	GO:0005737,cytoplasm; GO:0016021,integral component of membrane; GO:0003865,3-oxo-5-alpha-steroid 4-dehydrogenase activity; GO:0047751,cholestenone 5-alpha-reductase activity; GO:0050213,progesterone 5-alpha-reductase activity; GO:0009917,sterol 5-alpha reductase activity; GO:0016132,brassinosteroid biosynthetic process; GO:0010268,brassinosteroid homeostasis; GO:0055114,oxidation-reduction proce…	PF02544.16:3-oxo-5-alpha-steroid 4-dehydrogenase
tia000228	Superscaffold1	24563423	24581785	-	--	--	protein RDM1 [Dendrobium catenatum]	RecName: Full=Protein RDM1; AltName: Full=Protein RNA-directed DNA methylation 1;	SubName: Full=Protein RDM1 {ECO:0000313|EMBL:PKU67745.1};	--	GO:0000419,RNA polymerase V complex; GO:0005654,nucleoplasm; GO:0005634,nucleus; GO:0003677,DNA binding; GO:0043621,protein self-association; GO:0006306,DNA methylation; GO:0070918,production of small RNA involved in gene silencing by RNA; GO:0044030,regulation of DNA methylation	PF09187.10:RNA-directed DNA methylation 1
tia000229	Superscaffold1	24604234	24645531	+	K18422 helicase MOV-10 [EC:3.6.4.13] | (RefSeq) probable RNA helicase SDE3 (A)	--	probable RNA helicase SDE3 [Dendrobium catenatum]	RecName: Full=Probable RNA helicase SDE3; EC=3.6.4.13; AltName: Full=Silencing defective protein 3;	SubName: Full=Putative RNA helicase SDE3 {ECO:0000313|EMBL:PKU67749.1};	RNA helicase	GO:0005737,cytoplasm; GO:0005524,ATP binding; GO:0003724,RNA helicase activity; GO:0035194,posttranscriptional gene silencing by RNA; GO:0009616,virus induced gene silencing	PF13087.6:AAA domain
tia000230	Superscaffold1	24721070	24723135	-	--	--	protein MARD1-like [Phalaenopsis equestris]	RecName: Full=Protein MARD1 {ECO:0000303|PubMed:15159630}; AltName: Full=Mediator of ABA-regulated dormancy1 {ECO:0000303|PubMed:15159630}; AltName: Full=Senescence-associated protein SAG102 {ECO:0000303|PubMed:11402199};	SubName: Full=Uncharacterized protein {ECO:0000313|EMBL:PKU67750.1};	--	GO:0010494,cytoplasmic stress granule; GO:0000932,P-body; GO:0046872,metal ion binding; GO:0009737,response to abscisic acid; GO:0010162,seed dormancy process	PF04570.14:zinc-finger of the FCS-type, C2-C2
tia000232	Superscaffold1	25196089	25260367	-	K15443 tRNA (guanine-N(7)-)-methyltransferase subunit TRM82 | (RefSeq) tRNA (guanine-N(7)-)-methyltransferase non-catalytic subunit wdr4 isoform X1 (A)	--	tRNA (guanine-N(7)-)-methyltransferase non-catalytic subunit wdr4 isoform X2 [Dendrobium catenatum]	RecName: Full=COMPASS-like H3K4 histone methylase component WDR5A {ECO:0000303|PubMed:19567704}; Short=AtWDR5A {ECO:0000303|PubMed:19567704};	SubName: Full=Guanine nucleotide-binding protein subunit beta-like protein {ECO:0000313|EMBL:PKU67753.1};	WD repeat protein WDR4	GO:0005634,nucleus; GO:0048188,Set1C/COMPASS complex; GO:0042393,histone binding; GO:0008168,methyltransferase activity; GO:0010228,vegetative to reproductive phase transition of meristem	PF00400.32:WD domain, G-beta repeat
tia000233	Superscaffold1	25351484	25356893	+	--	--	uncharacterized protein LOC110031557 [Phalaenopsis equestris]	--	SubName: Full=Uncharacterized protein {ECO:0000313|EMBL:PKU67741.1};	--	--	PF04622.12:ERG2 and Sigma1 receptor like protein
tia000235	Superscaffold1	25365145	25378303	+	K11592 endoribonuclease Dicer [EC:3.1.26.-] | (RefSeq) LOW QUALITY PROTEIN: endoribonuclease Dicer homolog 2-like (A)	--	ribonuclease 3-like protein 3 [Dendrobium catenatum]	RecName: Full=Ribonuclease 3-like protein 3; EC=3.1.26.-; AltName: Full=Ribonuclease III-like protein 3; Short=RNase III-like protein 3;	SubName: Full=Ribonuclease 3-like protein 3 {ECO:0000313|EMBL:PKU85376.1};	dsRNA-specific nuclease Dicer and related ribonucleases	GO:0005737,cytoplasm; GO:0005634,nucleus; GO:0016442,RISC complex; GO:0046872,metal ion binding; GO:0004525,ribonuclease III activity; GO:0003723,RNA binding; GO:0030422,production of siRNA involved in RNA interference	PF14622.6:Ribonuclease-III-like
tia000236	Superscaffold1	25378855	25381106	-	K06180 23S rRNA pseudouridine1911/1915/1917 synthase [EC:5.4.99.23] | (RefSeq) pentatricopeptide repeat-containing protein At1g20230 isoform X1 (A)	--	pentatricopeptide repeat-containing protein At4g14820 [Dendrobium catenatum]	RecName: Full=Pentatricopeptide repeat-containing protein At4g14820;	SubName: Full=Pentatricopeptide repeat-containing protein {ECO:0000313|EMBL:PKU67740.1};	FOG: PPR repeat	GO:0043231,intracellular membrane-bounded organelle; GO:0004519,endonuclease activity; GO:0003723,RNA binding; GO:0008270,zinc ion binding; GO:0009451,RNA modification	PF01535.20:PPR repeat
tia000237	Superscaffold1	25383321	25414141	-	K13525 transitional endoplasmic reticulum ATPase | (RefSeq) cell division cycle protein 48 homolog (A)	ko04141: Protein processing in endoplasmic reticulum	cell division control protein 48 homolog B isoform X1 [Dendrobium catenatum]	RecName: Full=Cell division control protein 48 homolog B; Short=AtCDC48b;	SubName: Full=Cell division control protein 48 like B {ECO:0000313|EMBL:PKU67739.1};	AAA+-type ATPase	GO:0005856,cytoskeleton; GO:0005634,nucleus; GO:0009524,phragmoplast; GO:0005524,ATP binding; GO:0007049,cell cycle; GO:0051301,cell division; GO:0015031,protein transport	PF00004.29:ATPase family associated with various cellular activities (AAA)
tia000238	Superscaffold1	25499694	25541004	-	K02603 origin recognition complex subunit 1 | (RefSeq) origin of replication complex subunit 1-like (A)	--	origin of replication complex subunit 1-like [Dendrobium catenatum]	RecName: Full=Origin of replication complex subunit 1 {ECO:0000303|PubMed:10996242}; Short=OsORC1 {ECO:0000303|PubMed:10996242};	SubName: Full=Uncharacterized protein {ECO:0000313|EMBL:PKU73285.1};	Origin recognition complex, subunit 1, and related proteins	GO:0005634,nucleus; GO:0005524,ATP binding; GO:0003682,chromatin binding; GO:0003677,DNA binding; GO:0046872,metal ion binding; GO:0006260,DNA replication; GO:0006355,regulation of transcription, DNA-templated; GO:0009744,response to sucrose; GO:0006351,transcription, DNA-templated	PF00004.29:ATPase family associated with various cellular activities (AAA)
tia000239	Superscaffold1	25541399	25575433	-	--	--	--	--	--	--	--	--
tia000240	Superscaffold1	25577609	25579642	+	K15333 tRNA guanosine-2'-O-methyltransferase [EC:2.1.1.34] | (RefSeq) uncharacterized protein LOC104224633 (A)	--	PREDICTED: subtilisin-like protease SBT3.18 [Elaeis guineensis]	RecName: Full=Subtilisin-like protease SBT3.18 {ECO:0000303|PubMed:16193095}; EC=3.4.21.- {ECO:0000255|PROSITE-ProRule:PRU10082}; AltName: Full=Subtilase subfamily 3 member 18 {ECO:0000303|PubMed:16193095}; Short=AtSBT3.18 {ECO:0000303|PubMed:16193095}; Flags: Precursor;	SubName: Full=Uncharacterized protein {ECO:0000313|EnsemblPlants:GSMUA_Achr1P04600_001};	--	GO:0005576,extracellular region; GO:0004252,serine-type endopeptidase activity; GO:0009567,double fertilization forming a zygote and endosperm	--
tia000241	Superscaffold1	25733459	25759627	-	K05543 tRNA-dihydrouridine synthase 2 [EC:1.3.1.91] | (RefSeq) uncharacterized protein LOC106347407 isoform X1 (A)	--	uncharacterized protein LOC110114846 isoform X2 [Dendrobium catenatum]	--	SubName: Full=uncharacterized protein LOC103719828 isoform X1 {ECO:0000313|RefSeq:XP_008807468.1};	tRNA-dihydrouridine synthase	--	--
tia000242	Superscaffold1	25811065	25833742	+	--	--	hypothetical protein AXF42_Ash012759 [Apostasia shenzhenica]	--	SubName: Full=Uncharacterized protein {ECO:0000313|EMBL:PKA56629.1};	--	--	PF05347.15:Complex 1 protein (LYR family)
tia000243	Superscaffold1	25829221	25931505	+	--	--	Dual specificity phosphatase [Macleaya cordata]	RecName: Full=Dual specificity protein phosphatase 1; Short=AtDsPTP1; EC=3.1.3.16; EC=3.1.3.48;	SubName: Full=Dual specificity phosphatase {ECO:0000313|EMBL:OVA05514.1};	Dual specificity phosphatase	GO:0005737,cytoplasm; GO:0005634,nucleus; GO:0005516,calmodulin binding; GO:0004725,protein tyrosine phosphatase activity; GO:0008138,protein tyrosine/serine/threonine phosphatase activity; GO:0006470,protein dephosphorylation	--
tia000244	Superscaffold1	25964408	25995122	-	K01723 hydroperoxide dehydratase [EC:4.2.1.92] | (RefSeq) allene oxide synthase-like (A)	ko00592: alpha-Linolenic acid metabolism	uncharacterized protein LOC110108023 [Dendrobium catenatum]	RecName: Full=Thioredoxin-like protein HCF164, chloroplastic; AltName: Full=Protein HIGH CHLOROPHYLL FLUORESCENCE 164; Flags: Precursor;	SubName: Full=Thioredoxin-like protein HCF164, chloroplastic {ECO:0000313|EMBL:PKU67720.1};	--	GO:0009507,chloroplast; GO:0009535,chloroplast thylakoid membrane; GO:0031977,thylakoid lumen; GO:0016671,oxidoreductase activity, acting on a sulfur group of donors, disulfide as acceptor; GO:0015035,protein disulfide oxidoreductase activity; GO:0047134,protein-disulfide reductase activity; GO:0004791,thioredoxin-disulfide reductase activity; GO:0045454,cell redox homeostasis; GO:0034599,cellula…	PF00085.20:Thioredoxin
tia000245	Superscaffold1	26102495	26116413	+	K08511 vesicle-associated membrane protein 72 | (RefSeq) putative vesicle-associated membrane protein 726 (A)	--	Putative vesicle-associated membrane protein 726 [Apostasia shenzhenica]	RecName: Full=Vesicle-associated membrane protein 721 {ECO:0000303|PubMed:11115874}; Short=AtVAMP721 {ECO:0000303|PubMed:11115874}; AltName: Full=v-SNARE synaptobrevin 7B {ECO:0000303|Ref.1}; Short=AtVAMP7B {ECO:0000303|Ref.1};	SubName: Full=Vesicle-associated membrane protein 726 {ECO:0000313|EMBL:PKA61396.1};	Synaptobrevin/VAMP-like protein	GO:0009504,cell plate; GO:0031901,early endosome membrane; GO:0005768,endosome; GO:0016021,integral component of membrane; GO:0005886,plasma membrane; GO:0009506,plasmodesma; GO:0031201,SNARE complex; GO:0005484,SNAP receptor activity; GO:0000149,SNARE binding; GO:0009920,cell plate formation involved in plant-type cell wall biogenesis; GO:0006887,exocytosis; GO:0015031,protein transport; GO:0006…	PF00957.21:Synaptobrevin
tia000246	Superscaffold1	26262121	26287950	+	K14525 ribonucleases P/MRP protein subunit RPP25 [EC:3.1.26.5] | (RAP-DB) Os04g0428950; Similar to Ribonuclease P. (A)	ko03008: Ribosome biogenesis in eukaryotes; ko03013: RNA transport	RNA-binding protein FUS-like [Dendrobium catenatum]	--	SubName: Full=Ribonucleases P/MRP protein subunit RPP25 {ECO:0000313|EMBL:PKU67717.1};	Uncharacterized conserved protein	--	PF01918.21:Alba
tia000247	Superscaffold1	26317412	26318177	-	--	--	--	--	--	--	--	--
tia000248	Superscaffold1	26375108	26376202	+	--	--	protein YLS3-like [Phalaenopsis equestris]	RecName: Full=Protein YLS3; AltName: Full=Protein YELLOW-LEAF-SPECIFIC GENE 3; AltName: Full=Xylogen-like protein 9; Short=AtXYLP9; Flags: Precursor;	SubName: Full=Putative GPI-anchored protein {ECO:0000313|EMBL:PKA58265.1};	--	GO:0031225,anchored component of membrane; GO:0005886,plasma membrane; GO:0008289,lipid binding; GO:0006869,lipid transport	PF14368.6:Probable lipid transfer
tia000249	Superscaffold1	26520195	26580221	+	K01056 peptidyl-tRNA hydrolase, PTH1 family [EC:3.1.1.29] | (RefSeq) peptidyl-tRNA hydrolase, mitochondrial isoform X1 (A)	--	peptidyl-tRNA hydrolase, mitochondrial isoform X1 [Dendrobium catenatum]	RecName: Full=Peptidyl-tRNA hydrolase, mitochondrial; EC=3.1.1.29; AltName: Full=M-PTH; AltName: Full=Mitochondrial CRS2-like protein; AltName: Full=Mitochondrial RNA splicing factor; Flags: Precursor;	SubName: Full=Peptidyl-tRNA hydrolase, mitochondrial {ECO:0000313|EMBL:PKU67716.1};	Peptidyl-tRNA hydrolase	GO:0030529,NA; GO:0005739,mitochondrion; GO:0004045,aminoacyl-tRNA hydrolase activity; GO:0006397,mRNA processing; GO:0008380,RNA splicing	PF01195.19:Peptidyl-tRNA hydrolase
tia000250	Superscaffold1	26616117	26633498	+	K19035 50S ribosomal protein 6 | (RefSeq) 50S ribosomal protein 6, chloroplastic (A)	--	50S ribosomal protein 6, chloroplastic [Phalaenopsis equestris]	RecName: Full=50S ribosomal protein 6, chloroplastic; AltName: Full=CL25; AltName: Full=Plastid-specific 50S ribosomal protein 6; Short=PSRP-6; Flags: Precursor;	SubName: Full=50S ribosomal protein 6, chloroplastic {ECO:0000313|EMBL:PKU78394.1};	--	GO:0009507,chloroplast; GO:0005840,ribosome; GO:0019843,rRNA binding; GO:0003735,structural constituent of ribosome; GO:0006412,translation	PF17257.2:Family of unknown function (DUF5323)
tia000251	Superscaffold1	26701786	26705619	-	K15015 solute carrier family 32 (vesicular inhibitory amino acid transporter) | (RefSeq) uncharacterized protein LOC107609646 isoform X1 (A)	--	IQ domain-containing protein IQM2-like [Phalaenopsis equestris]	RecName: Full=IQ domain-containing protein IQM2 {ECO:0000305}; AltName: Full=IQ motif-containing protein 2 {ECO:0000303|Ref.3};	SubName: Full=Uncharacterized protein {ECO:0000313|EMBL:PKA61388.1};	--	GO:0005737,cytoplasm; GO:0005634,nucleus	PF00612.27:IQ calmodulin-binding motif
tia000252	Superscaffold1	26941012	27168044	-	--	--	--	--	--	--	--	--
tia000253	Superscaffold1	27241669	27242976	-	--	--	protein ROOT PRIMORDIUM DEFECTIVE 1 [Phalaenopsis equestris]	RecName: Full=Protein ROOT PRIMORDIUM DEFECTIVE 1;	SubName: Full=Uncharacterized protein {ECO:0000313|EMBL:PKU70079.1};	--	GO:0010102,lateral root morphogenesis; GO:0008285,negative regulation of cell proliferation	PF11955.8:Plant organelle RNA recognition domain
tia000254	Superscaffold1	27294830	27303245	+	--	--	--	--	--	--	--	--
tia000255	Superscaffold1	27303646	27354827	-	K03857 phosphatidylinositol glycan, class A [EC:2.4.1.198] | (RefSeq) phosphatidylinositol N-acetylglucosaminyltransferase subunit A (A)	ko00563: Glycosylphosphatidylinositol (GPI)-anchor biosynthesis	phosphatidylinositol N-acetylglucosaminyltransferase subunit A [Dendrobium catenatum]	RecName: Full=Phosphatidylinositol N-acetylglucosaminyltransferase subunit A; EC=2.4.1.198; AltName: Full=GlcNAc-PI synthesis protein; AltName: Full=Phosphatidylinositol-glycan biosynthesis class A protein;	SubName: Full=phosphatidylinositol N-acetylglucosaminyltransferase subunit A {ECO:0000313|RefSeq:XP_008809559.1};	N-acetylglucosaminyltransferase complex, subunit PIG-A/SPT14, required for phosphatidylinositol biosynthesis/Sulfolipid synthase	GO:0005789,endoplasmic reticulum membrane; GO:0016021,integral component of membrane; GO:0017176,phosphatidylinositol N-acetylglucosaminyltransferase activity; GO:0016757,transferase activity, transferring glycosyl groups; GO:0006506,GPI anchor biosynthetic process; GO:0009846,pollen germination; GO:0009860,pollen tube growth	PF08288.12:PIGA (GPI anchor biosynthesis)
tia000256	Superscaffold1	27384941	27385956	+	--	--	uncharacterized protein LOC110113070 [Dendrobium catenatum]	--	SubName: Full=Uncharacterized protein {ECO:0000313|EMBL:PKA58387.1};	--	--	--
tia000257	Superscaffold1	27523828	27565903	+	K04565 superoxide dismutase, Cu-Zn family [EC:1.15.1.1] | (RefSeq) superoxide dismutase [Cu-Zn] 2-like (A)	ko04146: Peroxisome	superoxide dismutase [Cu-Zn]	RecName: Full=Superoxide dismutase [Cu-Zn] 2; EC=1.15.1.1;	SubName: Full=Superoxide dismutase [Cu-Zn] 2 {ECO:0000313|EMBL:PKU70077.1};	Cu2+/Zn2+ superoxide dismutase SOD1	GO:0005737,cytoplasm; GO:0046872,metal ion binding; GO:0004784,superoxide dismutase activity	PF00080.20:Copper/zinc superoxide dismutase (SODC)
tia000258	Superscaffold1	27705472	27728286	-	K12135 zinc finger protein CONSTANS | (RefSeq) zinc finger protein CONSTANS (A)	ko04712: Circadian rhythm - plant	uncharacterized protein LOC110031712 [Phalaenopsis equestris]	RecName: Full=Zinc finger protein CONSTANS-LIKE 5;	SubName: Full=Zinc finger protein CONSTANS-LIKE 4 {ECO:0000313|EMBL:PKA58255.1};	GATA-4/5/6 transcription factors	GO:0005634,nucleus; GO:0003700,DNA-binding transcription factor activity; GO:0008270,zinc ion binding; GO:0048571,long-day photoperiodism; GO:0048579,negative regulation of long-day photoperiodism, flowering; GO:0045892,negative regulation of transcription, DNA-templated; GO:0048576,positive regulation of short-day photoperiodism, flowering; GO:0009909,regulation of flower development; GO:0006355…	PF06203.14:CCT motif
tia000261	Superscaffold1	28426678	28428624	+	K10590 E3 ubiquitin-protein ligase TRIP12 [EC:2.3.2.26] | (RefSeq) E3 ubiquitin-protein ligase UPL4 (A)	ko04120: Ubiquitin mediated proteolysis	E3 ubiquitin-protein ligase UPL4 [Dendrobium catenatum]	RecName: Full=E3 ubiquitin-protein ligase UPL4; Short=Ubiquitin-protein ligase 4; EC=2.3.2.26; AltName: Full=HECT-type E3 ubiquitin transferase UPL4;	SubName: Full=E3 ubiquitin-protein ligase UPL4 {ECO:0000313|EMBL:PKU64336.1};	--	GO:0005737,cytoplasm; GO:0061630,ubiquitin protein ligase activity	--
tia000262	Superscaffold1	28575492	28600944	-	K13544 pheophorbidase [EC:3.1.1.82] | (RefSeq) probable pheophorbidase (A)	ko00860: Porphyrin and chlorophyll metabolism	putative methylesterase 12, chloroplastic [Dendrobium catenatum]	RecName: Full=Putative methylesterase 14, chloroplastic; Short=AtMES14; EC=3.1.1.-; Flags: Precursor;	SubName: Full=Methylesterase 12, chloroplastic {ECO:0000313|EMBL:PKU76690.1};	--	GO:0009507,chloroplast; GO:0005886,plasma membrane; GO:0016787,hydrolase activity	PF12697.7:Alpha/beta hydrolase family
tia000263	Superscaffold1	28626591	28652810	+	K14006 protein transport protein SEC23 | (RefSeq) protein transport protein sec23-1 (A)	ko04141: Protein processing in endoplasmic reticulum	protein transport protein sec23-1 [Dendrobium catenatum]	--	SubName: Full=Uncharacterized protein {ECO:0000313|EMBL:PKU64777.1};	Vesicle coat complex COPII, subunit SEC23	--	PF04811.15:Sec23/Sec24 trunk domain
tia000264	Superscaffold1	28924806	28927638	+	K13754 solute carrier family 24 (sodium/potassium/calcium exchanger), member 6 | (RefSeq) cation/calcium exchanger 1-like (A)	--	cation/calcium exchanger 1-like [Phalaenopsis equestris]	RecName: Full=Cation/calcium exchanger 1; Short=AtCCX1; AltName: Full=Protein CATION EXCHANGER 7;	SubName: Full=Cation/calcium exchanger 1 {ECO:0000313|EMBL:PKU64779.1};	K+-dependent Na+:Ca2+ antiporter	GO:0016021,integral component of membrane; GO:0005774,vacuolar membrane; GO:0015297,antiporter activity; GO:0006813,potassium ion transport; GO:0006814,sodium ion transport	PF01699.24:Sodium/calcium exchanger protein
tia000266	Superscaffold1	29444643	29465206	+	K13544 pheophorbidase [EC:3.1.1.82] | (RefSeq) probable pheophorbidase (A)	ko00860: Porphyrin and chlorophyll metabolism	putative methylesterase 12, chloroplastic [Dendrobium catenatum]	RecName: Full=Putative methylesterase 12, chloroplastic; Short=AtMES12; EC=3.1.1.-; Flags: Precursor;	SubName: Full=Methylesterase 12, chloroplastic {ECO:0000313|EMBL:PKU76690.1};	--	GO:0009507,chloroplast; GO:0016787,hydrolase activity	PF12697.7:Alpha/beta hydrolase family
tia000267	Superscaffold1	29488261	29508322	+	K21926 (+)-alpha-terpineol/(4S)-limonene synthase [EC:4.2.3.112 4.2.3.16] | (RefSeq) monoterpene synthase (A)	ko00902: Monoterpenoid biosynthesis	exo-alpha-bergamotene synthase-like [Dendrobium catenatum]	RecName: Full=Alpha-terpineol synthase, chloroplastic; Short=Mg17; EC=4.2.3.111; EC=4.2.3.112; Flags: Precursor;	SubName: Full=Monoterpene synthase-like protein {ECO:0000313|EMBL:AKN58860.1};	--	GO:0009570,chloroplast stroma; GO:0000287,magnesium ion binding; GO:0010333,terpene synthase activity; GO:0033383,geranyl diphosphate metabolic process; GO:0043693,monoterpene biosynthetic process; GO:0016114,terpenoid biosynthetic process	PF03936.16:Terpene synthase family, metal binding domain
tia000268	Superscaffold1	29509834	29511100	-	--	--	Uncharacterized protein AXF42_Ash014342 [Apostasia shenzhenica]	RecName: Full=Uncharacterized protein At2g34160;	SubName: Full=Uncharacterized protein {ECO:0000313|EMBL:PKA61425.1};	--	GO:0005829,cytosol; GO:0003676,nucleic acid binding	PF01918.21:Alba
tia000269	Superscaffold1	29603725	29642512	-	K14441 ribosomal protein S12 methylthiotransferase [EC:2.8.4.4] | (RefSeq) hypothetical protein (A)	--	CDK5RAP1-like protein [Dendrobium catenatum]	RecName: Full=CDK5RAP1-like protein;	SubName: Full=CDK5RAP1-like protein {ECO:0000313|EMBL:PKU71352.1};	CDK5 activator-binding protein	GO:0005737,cytoplasm; GO:0051539,4 iron, 4 sulfur cluster binding; GO:0046872,metal ion binding; GO:0016740,transferase activity; GO:0006400,tRNA modification	PF04055.21:Radical SAM superfamily
tia000271	Superscaffold1	29772890	29808457	+	K18467 vacuolar protein sorting-associated protein 29 | (RefSeq) vacuolar protein sorting-associated protein 29 (A)	ko04144: Endocytosis	vacuolar protein sorting-associated protein 29 [Phalaenopsis equestris]	RecName: Full=Vacuolar protein sorting-associated protein 29; AltName: Full=Protein MAIGO 1 {ECO:0000303|PubMed:16926167}; AltName: Full=Vesicle protein sorting 29;	RecName: Full=Vacuolar protein sorting-associated protein 29 {ECO:0000256|RuleBase:RU362040};	Membrane coat complex Retromer, subunit VPS29/PEP11	GO:0005829,cytosol; GO:0005794,Golgi apparatus; GO:0043231,intracellular membrane-bounded organelle; GO:0031902,late endosome membrane; GO:0016020,membrane; GO:0005771,multivesicular body; GO:0030904,retromer complex; GO:0008270,zinc ion binding; GO:0006623,protein targeting to vacuole; GO:0001881,receptor recycling; GO:0042147,retrograde transport, endosome to Golgi; GO:0007034,vacuolar transport	PF12850.7:Calcineurin-like phosphoesterase superfamily domain
tia000272	Superscaffold1	29903183	29927596	-	K12309 beta-galactosidase [EC:3.2.1.23] | (RefSeq) hypothetical protein (A)	ko00052: Galactose metabolism; ko00511: Other glycan degradation; ko00531: Glycosaminoglycan degradation; ko00600: Sphingolipid metabolism; ko00604: Glycosphingolipid biosynthesis - ganglio series	beta-galactosidase 5 [Dendrobium catenatum]	RecName: Full=Beta-galactosidase 5; Short=Lactase 5; EC=3.2.1.23; Flags: Precursor;	SubName: Full=Beta-galactosidase 5 {ECO:0000313|EMBL:PKU78400.1};	Beta-galactosidase	GO:0048046,apoplast; GO:0005618,cell wall; GO:0005773,vacuole; GO:0004565,beta-galactosidase activity; GO:0030246,carbohydrate binding; GO:0005975,carbohydrate metabolic process	PF01301.19:Glycosyl hydrolases family 35
tia000273	Superscaffold1	30262280	30263235	-	--	--	--	--	--	--	--	--
tia000274	Superscaffold1	30277165	30278791	+	--	--	--	--	--	--	--	--
tia000275	Superscaffold1	30302730	30345357	+	K07056 16S rRNA (cytidine1402-2'-O)-methyltransferase [EC:2.1.1.198] | (RefSeq) LOW QUALITY PROTEIN: uncharacterized protein LOC110031641 (A)	--	LOW QUALITY PROTEIN: uncharacterized protein LOC110031641 [Phalaenopsis equestris]	--	SubName: Full=ribosomal RNA small subunit methyltransferase I {ECO:0000313|RefSeq:XP_008775433.1};	--	GO:0008168,methyltransferase activity	PF00590.20:Tetrapyrrole (Corrin/Porphyrin) Methylases
tia000276	Superscaffold1	30380437	30384473	-	K09527 DnaJ homolog subfamily C member 7 | (RefSeq) TPR repeat-containing thioredoxin TTL1 (A)	--	HSP-interacting protein [Dendrobium catenatum]	RecName: Full=Protein PHOX1 {ECO:0000303|PubMed:20856808}; AltName: Full=Protein MADB1 {ECO:0000303|PubMed:28096376}; AltName: Full=Putative myosin adapter B1 {ECO:0000303|PubMed:28096376};	SubName: Full=TPR repeat-containing thioredoxin TTL4 {ECO:0000313|EMBL:PKU74420.1};	Myosin assembly protein/sexual cycle protein and related proteins	GO:0030659,cytoplasmic vesicle membrane	PF00564.24:PB1 domain
tia000277	Superscaffold1	30406201	30486893	+	--	--	protein SABRE isoform X1 [Dendrobium catenatum]	RecName: Full=Protein SABRE {ECO:0000303|PubMed:8275864}; AltName: Full=Protein HYPERSENSITIVE TO PI STARVATION 4 {ECO:0000303|PubMed:22615140}; Flags: Precursor;	SubName: Full=Uncharacterized protein {ECO:0000313|EMBL:PKU72499.1};	Uncharacterized conserved protein	GO:0005576,extracellular region; GO:0005794,Golgi apparatus; GO:0016036,cellular response to phosphate starvation; GO:0007275,multicellular organism development; GO:0010105,negative regulation of ethylene-activated signaling pathway; GO:0030307,positive regulation of cell growth	PF10351.9:Golgi-body localisation protein domain
tia000278	Superscaffold1	30494277	30494807	-	K02935 large subunit ribosomal protein L7/L12 | (RefSeq) uncharacterized protein LOC110098785 (A)	ko03010: Ribosome	uncharacterized protein LOC110098785 [Dendrobium catenatum]	RecName: Full=50S ribosomal protein L12, chloroplastic {ECO:0000255|HAMAP-Rule:MF_00368};	SubName: Full=50S ribosomal protein L12, chloroplastic {ECO:0000313|EMBL:PKU72498.1};	Mitochondrial/chloroplast ribosomal protein L12	GO:0009507,chloroplast; GO:0005840,ribosome; GO:0003735,structural constituent of ribosome; GO:0006412,translation	PF00542.19:Ribosomal protein L7/L12 C-terminal domain
tia000279	Superscaffold1	30495249	30505246	+	--	--	hypothetical protein AXF42_Ash003503 [Apostasia shenzhenica]	--	SubName: Full=Uncharacterized protein {ECO:0000313|EMBL:PKA66846.1};	--	--	PF16709.5:Ig domain of plant-specific actin-binding protein
tia000280	Superscaffold1	30551134	30565761	-	K00847 fructokinase [EC:2.7.1.4] | (RefSeq) probable fructokinase-7 (A)	ko00051: Fructose and mannose metabolism; ko00500: Starch and sucrose metabolism; ko00520: Amino sugar and nucleotide sugar metabolism	uncharacterized protein LOC110098787 isoform X1 [Dendrobium catenatum]	RecName: Full=Probable fructokinase-1; EC=2.7.1.4;	SubName: Full=Fructokinase-1 {ECO:0000313|EMBL:PKU72497.1};	Ribokinase	GO:0005829,cytosol; GO:0005886,plasma membrane; GO:0005524,ATP binding; GO:0008865,fructokinase activity; GO:0006000,fructose metabolic process; GO:0019252,starch biosynthetic process	PF00294.24:pfkB family carbohydrate kinase
tia000281	Superscaffold1	30570438	30572751	-	--	--	--	--	--	--	--	--
tia000284	Superscaffold1	30706937	30731877	+	K08337 ubiquitin-like modifier-activating enzyme ATG7 | (RefSeq) ubiquitin-like modifier-activating enzyme atg7 (A)	ko04136: Autophagy - other	ubiquitin-like modifier-activating enzyme atg7 [Dendrobium catenatum]	RecName: Full=Ubiquitin-like modifier-activating enzyme atg7; AltName: Full=ATG12-activating enzyme E1 atg7; AltName: Full=Autophagy-related protein 7; Short=AtAPG7; AltName: Full=Protein PEROXISOME UNUSUAL POSITIONING 4 {ECO:0000303|PubMed:24368788};	SubName: Full=Ubiquitin-like modifier-activating enzyme atg7 {ECO:0000313|EMBL:PKU72496.1};	Ubiquitin activating E1 enzyme-like protein	GO:0005829,cytosol; GO:0000407,phagophore assembly site; GO:0019778,Atg12 activating enzyme activity; GO:0019779,Atg8 activating enzyme activity; GO:0000045,autophagosome assembly; GO:0006914,autophagy; GO:0000422,autophagy of mitochondrion; GO:0006501,C-terminal protein lipidation; GO:0006995,cellular response to nitrogen starvation; GO:0050832,defense response to fungus; GO:0044805,late nucleop…	PF16420.5:Ubiquitin-like modifier-activating enzyme ATG7 N-terminus
tia000285	Superscaffold1	30779595	30780666	+	--	--	--	--	--	--	--	--
tia000286	Superscaffold1	30787962	30790529	+	--	--	cysteine-rich repeat secretory protein 12-like [Dendrobium catenatum]	RecName: Full=Cysteine-rich repeat secretory protein 12; AltName: Full=Plasmodesmata-located protein 6; Short=PDLP6; Flags: Precursor;	SubName: Full=Cysteine-rich repeat secretory protein 60 {ECO:0000313|EMBL:PKU72494.1};	--	GO:0016021,integral component of membrane; GO:0009506,plasmodesma; GO:0016032,viral process	PF01657.17:Salt stress response/antifungal
tia000287	Superscaffold1	30796266	30820312	-	K19199 histone-lysine N-methyltransferase SETD3 [EC:2.1.1.43] | (RefSeq) hypothetical protein (A)	--	histone-lysine N-methyltransferase setd3 [Dendrobium catenatum]	RecName: Full=Protein PLASTID TRANSCRIPTIONALLY ACTIVE 14 {ECO:0000303|PubMed:16326926}; Short=pTAC14 {ECO:0000303|PubMed:16326926}; EC=2.1.1.- {ECO:0000255|PROSITE-ProRule:PRU00190}; AltName: Full=Plastid-encoded RNA polymerase-associated protein 7 {ECO:0000303|PubMed:21949211}; Short=PEP-associated protein 7 {ECO:0000303|PubMed:21949211}; Flags: Precursor;	SubName: Full=Ribulose-1,5 bisphosphate carboxylase/oxygenase large subunit N-methyltransferase, chloroplastic {ECO:0000313|EMBL:PKU79963.1};	N-methyltransferase	GO:0009507,chloroplast; GO:0009534,chloroplast thylakoid; GO:0009295,nucleoid; GO:0009508,plastid chromosome; GO:0000427,plastid-encoded plastid RNA polymerase complex; GO:0016279,protein-lysine N-methyltransferase activity; GO:0009658,chloroplast organization; GO:0018026,peptidyl-lysine monomethylation; GO:0006355,regulation of transcription, DNA-templated; GO:0009416,response to light stimulus;…	PF09273.11:Rubisco LSMT substrate-binding
tia000288	Superscaffold1	30903877	30936667	+	K12881 THO complex subunit 4 | (RefSeq) THO complex subunit 4D-like (A)	ko03013: RNA transport; ko03015: mRNA surveillance pathway; ko03040: Spliceosome	THO complex subunit 4D-like [Dendrobium catenatum]	RecName: Full=THO complex subunit 4B; AltName: Full=ALYREF homolog 2; Short=AtALY2;	SubName: Full=Uncharacterized protein {ECO:0000313|EnsemblPlants:GSMUA_Achr5P05950_001};	RRM motif-containing protein	GO:0005654,nucleoplasm; GO:0003729,mRNA binding; GO:0051028,mRNA transport	PF00076.22:RNA recognition motif. (a.k.a. RRM, RBD, or RNP domain)
tia000289	Superscaffold1	30976622	30980196	-	K01179 endoglucanase [EC:3.2.1.4] | (RefSeq) LOW QUALITY PROTEIN: endoglucanase 17-like (A)	ko00500: Starch and sucrose metabolism	LOW QUALITY PROTEIN: endoglucanase 17-like [Phalaenopsis equestris]	RecName: Full=Endoglucanase 17; EC=3.2.1.4; AltName: Full=Endo-1,4-beta glucanase 17; AltName: Full=OsGLU13; Flags: Precursor;	SubName: Full=Endoglucanase 17 {ECO:0000313|EMBL:PKU79965.1};	--	GO:0005576,extracellular region; GO:0008810,cellulase activity; GO:0071555,cell wall organization; GO:0030245,cellulose catabolic process	PF00759.19:Glycosyl hydrolase family 9
tia000291	Superscaffold1	31062211	31084125	-	--	--	--	--	--	--	--	--
tia000293	Superscaffold1	31625505	31627878	+	K09422 transcription factor MYB, plant | (RefSeq) protein ODORANT1-like (A)	--	protein ODORANT1-like [Dendrobium catenatum]	RecName: Full=Transcription factor MYB20 {ECO:0000305}; AltName: Full=Myb-related protein 20 {ECO:0000303|PubMed:16463103}; Short=AtMYB20 {ECO:0000303|PubMed:11597504};	SubName: Full=Protein ODORANT1 {ECO:0000313|EMBL:PKU77970.1};	Transcription factor, Myb superfamily	GO:0005634,nucleus; GO:0001046,core promoter sequence-specific DNA binding; GO:0003700,DNA-binding transcription factor activity; GO:0000981,DNA-binding transcription factor activity, RNA polymerase II-specific; GO:0043565,sequence-specific DNA binding; GO:0001135,RNA polymerase II transcription regulator recruiting activity; GO:0044212,transcription regulatory region DNA binding; GO:0030154,cell…	PF00249.31:Myb-like DNA-binding domain
tia000294	Superscaffold1	31675124	31686350	-	K03257 translation initiation factor 4A | (RefSeq) eukaryotic initiation factor 4A-9-like isoform X1 (A)	ko03013: RNA transport	protein FLX-like 3 [Dendrobium catenatum]	RecName: Full=Protein FLX-like 3; Short=AtFLXL3;	SubName: Full=Uncharacterized protein {ECO:0000313|EMBL:PKU77972.1};	--	GO:0030154,cell differentiation; GO:0009908,flower development	PF10018.9:Vitamin-D-receptor interacting Mediator subunit 4
tia000295	Superscaffold1	31779526	31781578	-	--	--	--	--	--	--	--	--
tia000296	Superscaffold1	31989137	32008803	-	K14431 transcription factor TGA | (RefSeq) transcription factor TGA2.2-like isoform X1 (A)	ko04075: Plant hormone signal transduction	transcription factor TGA2.2-like isoform X1 [Dendrobium catenatum]	RecName: Full=Transcription factor TGAL3 {ECO:0000305}; AltName: Full=bZIP transcription factor 47 {ECO:0000303|PubMed:18065552}; Short=OsbZIP47 {ECO:0000303|PubMed:18065552};	SubName: Full=Uncharacterized protein {ECO:0000313|EnsemblPlants:GSMUA_Achr9P15550_001};	--	GO:0005634,nucleus; GO:0003700,DNA-binding transcription factor activity; GO:0043565,sequence-specific DNA binding; GO:0006952,defense response; GO:0006351,transcription, DNA-templated	PF14144.6:Seed dormancy control
tia000297	Superscaffold1	32213021	32232273	-	K01739 cystathionine gamma-synthase [EC:2.5.1.48] | (RefSeq) cystathionine gamma-synthase 1, chloroplastic (A)	ko00270: Cysteine and methionine metabolism; ko00450: Selenocompound metabolism; ko00920: Sulfur metabolism; ko01230: Biosynthesis of amino acids	cystathionine gamma-synthase 1, chloroplastic [Dendrobium catenatum]	RecName: Full=Cystathionine gamma-synthase 1, chloroplastic {ECO:0000305}; Short=AtCGS1 {ECO:0000305}; EC=2.5.1.48 {ECO:0000269|PubMed:9531508}; AltName: Full=METHIONINE OVERACCUMULATION 1 {ECO:0000303|PubMed:10558994}; AltName: Full=O-succinylhomoserine (thiol)-lyase; Flags: Precursor;	SubName: Full=Cystathionine gamma-synthase, chloroplastic {ECO:0000313|EMBL:PKU77976.1};	Cystathionine beta-lyases/cystathionine gamma-synthases	GO:0009507,chloroplast; GO:0009570,chloroplast stroma; GO:0003962,cystathionine gamma-synthase activity; GO:0030170,pyridoxal phosphate binding; GO:0009086,methionine biosynthetic process; GO:0001887,selenium compound metabolic process	PF01053.20:Cys/Met metabolism PLP-dependent enzyme
tia000298	Superscaffold1	32310232	32420548	-	K01074 palmitoyl-protein thioesterase [EC:3.1.2.22] | (RefSeq) palmitoyl-protein thioesterase 1-like (A)	ko00062: Fatty acid elongation; ko01212: Fatty acid metabolism	palmitoyl-protein thioesterase 1-like [Momordica charantia]	--	SubName: Full=palmitoyl-protein thioesterase 1-like {ECO:0000313|RefSeq:XP_008448812.1};	Palmitoyl protein thioesterase	GO:0098599,palmitoyl hydrolase activity	PF02089.15:Palmitoyl protein thioesterase
tia000300	Superscaffold1	32778329	32801745	-	K01074 palmitoyl-protein thioesterase [EC:3.1.2.22] | (RefSeq) palmitoyl-protein thioesterase 1-like (A)	ko00062: Fatty acid elongation; ko01212: Fatty acid metabolism	hypothetical protein DCAR_027754 [Daucus carota subsp. sativus]	--	SubName: Full=Uncharacterized protein {ECO:0000313|EMBL:KZM84824.1};	Palmitoyl protein thioesterase	GO:0098599,palmitoyl hydrolase activity	PF02089.15:Palmitoyl protein thioesterase
tia000301	Superscaffold1	32836735	32838675	+	--	--	--	--	--	--	--	--
tia000302	Superscaffold1	32981907	33034810	-	K21888 glutathione dehydrogenase/transferase [EC:1.8.5.1 2.5.1.18] | (RefSeq) glutathione S-transferase DHAR2-like (A)	ko00053: Ascorbate and aldarate metabolism; ko00480: Glutathione metabolism	glutathione S-transferase DHAR2-like [Phalaenopsis equestris]	RecName: Full=Probable glutathione S-transferase DHAR2, chloroplastic {ECO:0000305}; EC=2.5.1.18 {ECO:0000305}; AltName: Full=GSH-dependent dehydroascorbate reductase 2 {ECO:0000305}; Short=OsDHAR2 {ECO:0000303|PubMed:20109239}; EC=1.8.5.1 {ECO:0000305}; AltName: Full=Glutathione-dependent dehydroascorbate reductase 2 {ECO:0000305}; Flags: Precursor;	SubName: Full=Glutathione S-transferase DHAR3, chloroplastic {ECO:0000313|EMBL:PKU77981.1};	Intracellular Cl- channel CLIC, contains GST domain	GO:0009507,chloroplast; GO:0005737,cytoplasm; GO:0045174,glutathione dehydrogenase (ascorbate) activity; GO:0004364,glutathione transferase activity; GO:0006749,glutathione metabolic process	PF13417.6:Glutathione S-transferase, N-terminal domain
tia000303	Superscaffold1	33063766	33120091	+	K00413 ubiquinol-cytochrome c reductase cytochrome c1 subunit | (RefSeq) cytochrome c1-2, heme protein, mitochondrial (A)	ko00190: Oxidative phosphorylation	cytochrome c1-2, heme protein, mitochondrial [Dendrobium catenatum]	RecName: Full=Cytochrome c1-1, heme protein, mitochondrial; AltName: Full=Complex III subunit 4-1; AltName: Full=Complex III subunit IV-1; AltName: Full=Cytochrome b-c1 complex subunit 4-1; AltName: Full=Ubiquinol-cytochrome-c reductase complex cytochrome c1 subunit 1; Short=Cytochrome c-1-1; Flags: Precursor;	SubName: Full=Cytochrome c1-1, heme protein, mitochondrial {ECO:0000313|EMBL:PKU77979.1};	Cytochrome c1	GO:0016021,integral component of membrane; GO:0005743,mitochondrial inner membrane; GO:0070469,respiratory chain; GO:0009055,electron transfer activity; GO:0020037,heme binding; GO:0046872,metal ion binding	PF02167.15:Cytochrome C1 family
tia000304	Superscaffold1	33132301	33132871	-	K01512 acylphosphatase [EC:3.6.1.7] | (RefSeq) uncharacterized protein LOC110094739 (A)	ko00620: Pyruvate metabolism	uncharacterized protein LOC110094739 [Dendrobium catenatum]	--	SubName: Full=Acylphosphatase {ECO:0000313|EMBL:PKU77978.1};	Acylphosphatase	--	PF00708.18:Acylphosphatase
tia000305	Superscaffold1	33184041	33187386	+	K19032 30S ribosomal protein 3 | (RefSeq) 30S ribosomal protein 3-1, chloroplastic (A)	--	hypothetical protein [Dendrobium catenatum]	RecName: Full=30S ribosomal protein 3, chloroplastic {ECO:0000303|PubMed:10874039}; AltName: Full=Chloroplastic small ribosomal subunit protein cS23 {ECO:0000303|PubMed:28007896}; AltName: Full=Plastid-specific 30S ribosomal protein 3; Short=PSRP-3; Flags: Precursor;	SubName: Full=Uncharacterized protein {ECO:0000313|EMBL:AQX44100.1};	--	GO:0009507,chloroplast; GO:0005840,ribosome; GO:0019843,rRNA binding; GO:0003735,structural constituent of ribosome; GO:0006412,translation	PF04839.13:Plastid and cyanobacterial ribosomal protein (PSRP-3 / Ycf65)
tia000306	Superscaffold1	33188172	33230610	-	K11786 ATP-dependent helicase STH1/SNF2 [EC:3.6.4.-] | (RefSeq) chromatin structure-remodeling complex subunit snf21-like (A)	--	probable ATP-dependent DNA helicase CHR12 isoform X4 [Dendrobium catenatum]	RecName: Full=Probable ATP-dependent DNA helicase CHR12; EC=3.6.4.12; AltName: Full=Protein CHROMATIN REMODELING 12 {ECO:0000303|PubMed:16547115}; Short=AtCHR12 {ECO:0000303|PubMed:17605754}; AltName: Full=Protein MINUSCULE 1 {ECO:0000303|PubMed:23062007};	SubName: Full=Uncharacterized protein {ECO:0000313|EMBL:AQX44099.1};	Chromatin remodeling complex SWI/SNF, component SWI2 and related ATPases (DNA/RNA helicase superfamily)	GO:0005634,nucleus; GO:0005524,ATP binding; GO:0004386,helicase activity; GO:0042393,histone binding; GO:0016569,covalent chromatin modification; GO:0010078,maintenance of root meristem identity; GO:0010231,maintenance of seed dormancy; GO:0010492,maintenance of shoot apical meristem identity; GO:0040008,regulation of growth; GO:0009408,response to heat; GO:0009651,response to salt stress; GO:000…	PF00176.23:SNF2 family N-terminal domain
tia000307	Superscaffold1	33318721	33319113	-	--	--	PREDICTED: GTPase-activating protein gyp7-like isoform X1 [Lupinus angustifolius]	--	SubName: Full=Uncharacterized protein {ECO:0000313|EMBL:OIV98039.1};	Ypt/Rab-specific GTPase-activating protein GYP7 and related proteins	GO:0016021,integral component of membrane	--
tia000308	Superscaffold1	33319113	33342495	+	K03695 ATP-dependent Clp protease ATP-binding subunit ClpB | (RefSeq) chaperone protein ClpB1-like (A)	--	aluminum-activated malate transporter 4-like [Dendrobium catenatum]	RecName: Full=Aluminum-activated malate transporter 9; Short=AtALMT9;	SubName: Full=Aluminum-activated malate transporter 9 {ECO:0000313|EMBL:JAT66772.1}; Flags: Fragment;	Predicted membrane protein	GO:0016021,integral component of membrane; GO:0009705,plant-type vacuole membrane; GO:0005253,anion channel activity; GO:0015140,malate transmembrane transporter activity; GO:0015743,malate transport	PF11744.8:Aluminium activated malate transporter
tia000309	Superscaffold1	33349666	33381701	-	K12603 CCR4-NOT transcription complex subunit 6 [EC:3.1.13.4] | (RefSeq) probable carbon catabolite repressor Ccr4p (A)	ko03018: RNA degradation	carbon catabolite repressor protein 4 homolog 3-like isoform X1 [Dendrobium catenatum]	RecName: Full=Carbon catabolite repressor protein 4 homolog 3; Short=CCR4 homolog 3; EC=3.1.13.4;	SubName: Full=Carbon catabolite repressor protein 4 like 3 {ECO:0000313|EMBL:PKU77984.1};	Transcriptional effector CCR4-related protein	GO:0005737,cytoplasm; GO:0005634,nucleus; GO:0046872,metal ion binding; GO:0004535,poly(A)-specific ribonuclease activity; GO:0003723,RNA binding; GO:0006355,regulation of transcription, DNA-templated; GO:0006351,transcription, DNA-templated	PF03372.23:Endonuclease/Exonuclease/phosphatase family
tia000310	Superscaffold1	33427216	33436101	-	K00924 kinase [EC:2.7.1.-] | (RefSeq) receptor protein kinase TMK1 (A)	--	probable inactive receptor kinase At1g48480 [Dendrobium catenatum]	RecName: Full=Probable inactive receptor kinase RLK902; AltName: Full=Receptor-like kinase 902; Flags: Precursor;	SubName: Full=Putative inactive receptor kinase {ECO:0000313|EMBL:PKU77987.1};	--	GO:0016021,integral component of membrane; GO:0005886,plasma membrane; GO:0009506,plasmodesma; GO:0005524,ATP binding; GO:0004672,protein kinase activity	PF07714.17:Protein tyrosine kinase
tia000311	Superscaffold1	33453668	33496063	-	--	--	uncharacterized protein LOC110115014 isoform X3 [Dendrobium catenatum]	--	SubName: Full=Uncharacterized protein {ECO:0000313|EMBL:PKU65009.1};	--	--	--
tia000312	Superscaffold1	33505176	33528037	-	K09264 MADS-box transcription factor, plant | (RefSeq) MADS-box transcription factor 23-like isoform X1 (A)	--	MADS-box transcription factor 23-like isoform X2 [Dendrobium catenatum]	RecName: Full=MADS-box transcription factor 27; AltName: Full=OsMADS27; AltName: Full=RMADS218;	SubName: Full=MADS-box transcription factor 27 {ECO:0000313|EMBL:PKU79397.1};	MADS box transcription factor	GO:0005634,nucleus; GO:0003700,DNA-binding transcription factor activity; GO:0046983,protein dimerization activity; GO:0000977,RNA polymerase II regulatory region sequence-specific DNA binding; GO:0045944,positive regulation of transcription by RNA polymerase II; GO:0006351,transcription, DNA-templated	PF00319.18:SRF-type transcription factor (DNA-binding and dimerisation domain)
tia000313	Superscaffold1	33767970	33794048	+	K13206 coiled-coil domain-containing protein 55 | (RefSeq) nuclear speckle splicing regulatory protein 1-like (A)	--	nuclear speckle splicing regulatory protein 1-like [Dendrobium catenatum]	--	SubName: Full=Uncharacterized protein {ECO:0000313|EMBL:PKU64834.1};	Uncharacterized conserved protein	--	PF09745.9:Coiled-coil domain-containing protein 55 (DUF2040)
tia000315	Superscaffold1	34018047	34022132	-	K13415 protein brassinosteroid insensitive 1 [EC:2.7.10.1 2.7.11.1] | (RefSeq) systemin receptor SR160-like (A)	ko04075: Plant hormone signal transduction	probable inactive receptor kinase At1g48480 [Dendrobium catenatum]	RecName: Full=Probable inactive receptor kinase RLK902; AltName: Full=Receptor-like kinase 902; Flags: Precursor;	SubName: Full=Putative inactive receptor kinase {ECO:0000313|EMBL:PKU77987.1};	--	GO:0016021,integral component of membrane; GO:0005886,plasma membrane; GO:0009506,plasmodesma; GO:0005524,ATP binding; GO:0004672,protein kinase activity	PF00069.25:Protein kinase domain
tia000317	Superscaffold1	34094546	34138742	-	K15305 vacuole morphology and inheritance protein 14 | (RefSeq) protein VAC14 homolog isoform X1 (A)	--	protein VAC14 homolog isoform X2 [Dendrobium catenatum]	RecName: Full=Protein VAC14 homolog;	SubName: Full=Protein VAC14 like {ECO:0000313|EMBL:PKU77989.1};	Uncharacterized conserved protein	GO:0070772,PAS complex; GO:0043550,regulation of lipid kinase activity	PF11916.8:Vacuolar protein 14 C-terminal Fig4p binding
tia000318	Superscaffold1	34170207	34171611	+	--	--	--	--	--	--	--	--
tia000319	Superscaffold1	34378740	34385425	+	K13436 pto-interacting protein 1 [EC:2.7.11.1] | (RefSeq) PTI1-like tyrosine-protein kinase 1 isoform X1 (A)	ko04626: Plant-pathogen interaction	probable protein kinase At2g41970 [Dendrobium catenatum]	RecName: Full=Probable protein kinase At2g41970; EC=2.7.11.-;	SubName: Full=Uncharacterized protein {ECO:0000313|EMBL:PKU77991.1};	Serine/threonine protein kinase	GO:0005886,plasma membrane; GO:0005524,ATP binding; GO:0004713,protein tyrosine kinase activity; GO:0004675,transmembrane receptor protein serine/threonine kinase activity; GO:0007166,cell surface receptor signaling pathway; GO:0009860,pollen tube growth; GO:0006468,protein phosphorylation; GO:0048768,root hair cell tip growth	PF07714.17:Protein tyrosine kinase
tia000320	Superscaffold1	34455835	34466605	-	K20476 RAB6A-GEF complex partner protein 1 | (RefSeq) hypothetical protein (A)	--	casein kinase 1-like protein HD16 [Phalaenopsis equestris]	RecName: Full=Casein kinase 1-like protein HD16 {ECO:0000305}; EC=2.7.11.1 {ECO:0000305}; AltName: Full=Os03g0793500 protein {ECO:0000312|EMBL:BAF13445.1}; AltName: Full=Protein EARLY FLOWERING 1 {ECO:0000303|PubMed:20400938}; AltName: Full=Protein HEADING DATE 16 {ECO:0000303|PubMed:23789941};	SubName: Full=Casein kinase I isoform delta-like {ECO:0000313|EMBL:PKU77992.1};	Casein kinase (serine/threonine/tyrosine protein kinase)	GO:0005737,cytoplasm; GO:0005634,nucleus; GO:0005524,ATP binding; GO:0004674,protein serine/threonine kinase activity; GO:0009908,flower development; GO:0009740,gibberellic acid mediated signaling pathway; GO:0010476,gibberellin mediated signaling pathway; GO:0018105,peptidyl-serine phosphorylation; GO:0008360,regulation of cell shape; GO:0040008,regulation of growth; GO:0048586,regulation of lon…	PF00069.25:Protein kinase domain
tia000321	Superscaffold1	34922391	34923132	-	K10773 endonuclease III [EC:4.2.99.18] | (RefSeq) putative DNA glycosylase At3g47830 (A)	ko03410: Base excision repair	zinc finger protein 8-like [Dendrobium catenatum]	RecName: Full=Zinc finger protein GIS; AltName: Full=Protein GLABROUS INFLORESCENCE STEMS;	SubName: Full=Zinc finger protein 6 {ECO:0000313|EMBL:PKU77993.1};	--	GO:0005634,nucleus; GO:0003700,DNA-binding transcription factor activity; GO:0046872,metal ion binding; GO:0003676,nucleic acid binding; GO:0009740,gibberellic acid mediated signaling pathway; GO:0007275,multicellular organism development; GO:0006355,regulation of transcription, DNA-templated; GO:0009739,response to gibberellin; GO:0006351,transcription, DNA-templated; GO:0010091,trichome branchi…	PF13912.6:C2H2-type zinc finger
tia000322	Superscaffold1	35264287	35266038	-	K10355 actin, other eukaryote | (RefSeq) actin-2 (A)	--	hypothetical protein Csa_4G296030 [Cucumis sativus]	RecName: Full=Actin-2;	SubName: Full=Uncharacterized protein {ECO:0000313|EMBL:KGN54250.1};	Actin and related proteins	GO:0005737,cytoplasm; GO:0005856,cytoskeleton; GO:0005524,ATP binding	PF00022.19:Actin
tia000323	Superscaffold1	35392580	35440619	-	--	--	uncharacterized protein C18orf8 [Dendrobium catenatum]	--	SubName: Full=Uncharacterized protein {ECO:0000313|EMBL:PKU77994.1};	Uncharacterized conserved protein	--	PF07035.12:Colon cancer-associated protein Mic1-like
tia000324	Superscaffold1	35654252	35732455	+	--	--	hypothetical protein AXF42_Ash006824 [Apostasia shenzhenica]	--	SubName: Full=Uncharacterized protein {ECO:0000313|EMBL:PKA55622.1};	--	--	--
tia000325	Superscaffold1	35896779	35929084	-	K00521 ferric-chelate reductase [EC:1.16.1.7] | (RefSeq) ferric reduction oxidase 6-like isoform X1 (A)	--	PHD finger protein ALFIN-LIKE 3-like isoform X1 [Dendrobium catenatum]	RecName: Full=PHD finger protein ALFIN-LIKE 3; Short=Protein AL3;	SubName: Full=PHD finger protein ALFIN-LIKE 5 {ECO:0000313|EMBL:PKU77997.1};	Uncharacterized PHD Zn-finger protein	GO:0005634,nucleus; GO:0042393,histone binding; GO:0046872,metal ion binding; GO:0016569,covalent chromatin modification; GO:0006355,regulation of transcription, DNA-templated; GO:0006351,transcription, DNA-templated	PF12165.8:Alfin
tia000326	Superscaffold1	36084759	36090468	-	--	--	uncharacterized protein LOC110094728 [Dendrobium catenatum]	--	SubName: Full=Uncharacterized protein {ECO:0000313|EMBL:PKA55637.1};	--	--	PF01329.19:Pterin 4 alpha carbinolamine dehydratase
tia000328	Superscaffold1	36273101	36306685	-	K15276 solute carrier family 35 (adenosine 3'-phospho 5'-phosphosulfate transporter), member B2 | (RefSeq) UDP-galactose/UDP-glucose transporter 5B-like isoform X1 (A)	--	UDP-galactose/UDP-glucose transporter 5B-like isoform X1 [Dendrobium catenatum]	RecName: Full=UDP-galactose/UDP-glucose transporter 5B {ECO:0000305}; Short=AtUTr5B {ECO:0000305};	SubName: Full=UDP-galactose/UDP-glucose transporter 5B {ECO:0000313|EMBL:PKU81280.1};	UDP-galactose transporter related protein	GO:0030176,integral component of endoplasmic reticulum membrane; GO:0030173,integral component of Golgi membrane; GO:0046964,3'-phosphoadenosine 5'-phosphosulfate transmembrane transporter activity; GO:0015297,antiporter activity; GO:0008643,carbohydrate transport	PF08449.11:UAA transporter family
tia000329	Superscaffold1	36371423	36434695	+	K13566 omega-amidase [EC:3.5.1.3] | (RefSeq) omega-amidase, chloroplastic (A)	ko00250: Alanine, aspartate and glutamate metabolism	omega-amidase, chloroplastic [Phalaenopsis equestris]	RecName: Full=Omega-amidase, chloroplastic; EC=3.5.1.3 {ECO:0000269|PubMed:24461228}; AltName: Full=Nitrilase-like protein 3; Flags: Precursor;	SubName: Full=N-carbamoylputrescine amidase {ECO:0000313|EMBL:PKA47159.1}; EC=3.5.1.3 {ECO:0000313|EMBL:PKA47159.1};	Carbon-nitrogen hydrolase	GO:0009507,chloroplast; GO:0009570,chloroplast stroma; GO:0005829,cytosol; GO:0050152,omega-amidase activity; GO:0008270,zinc ion binding; GO:0006108,malate metabolic process; GO:0006807,nitrogen compound metabolic process; GO:0006107,oxaloacetate metabolic process	PF00795.22:Carbon-nitrogen hydrolase
tia000330	Superscaffold1	36565339	36567061	+	--	--	protein ELF4-LIKE 3-like [Phalaenopsis equestris]	RecName: Full=Protein ELF4-LIKE 3;	SubName: Full=Early flowering 4-like 2 {ECO:0000313|EMBL:AJR35694.1};	--	GO:0005634,nucleus; GO:0042803,protein homodimerization activity; GO:0042753,positive regulation of circadian rhythm; GO:0048511,rhythmic process	PF07011.11:Early Flowering 4 domain
tia000331	Superscaffold1	36594479	36628017	+	K01051 pectinesterase [EC:3.1.1.11] | (RefSeq) pectinesterase-like (A)	ko00040: Pentose and glucuronate interconversions	PREDICTED: pectinesterase-like [Elaeis guineensis]	--	--	--	--	PF01095.19:Pectinesterase
tia000332	Superscaffold1	36628811	36629349	-	K22382 WD repeat-containing protein 26 | (RefSeq) WD repeat-containing protein 26 homolog (A)	--	growth-regulating factor 1-like [Dendrobium catenatum]	RecName: Full=Growth-regulating factor 2; Short=AtGRF2; AltName: Full=Transcription activator GRF2;	SubName: Full=Growth-regulating factor 1 {ECO:0000313|EMBL:PKU78000.1};	--	GO:0005634,nucleus; GO:0005524,ATP binding; GO:0008285,negative regulation of cell proliferation; GO:0006355,regulation of transcription, DNA-templated; GO:0048364,root development; GO:0006351,transcription, DNA-templated	PF08879.10:WRC
tia000333	Superscaffold1	36827842	36833669	-	K02958 small subunit ribosomal protein S15e | (RefSeq) 40S ribosomal protein S15-like (A)	ko03010: Ribosome	40S ribosomal protein S15-like [Hevea brasiliensis]	RecName: Full=40S ribosomal protein S15;	SubName: Full=40S ribosomal protein S15E {ECO:0000313|EMBL:ADR71252.1};	40S ribosomal protein S15	GO:0015935,small ribosomal subunit; GO:0003723,RNA binding; GO:0003735,structural constituent of ribosome; GO:0006412,translation	PF00203.21:Ribosomal protein S19
tia000334	Superscaffold1	36836010	36855459	-	K02109 F-type H+-transporting ATPase subunit b | (RefSeq) uncharacterized protein LOC110036421 (A)	ko00190: Oxidative phosphorylation; ko00195: Photosynthesis	hypothetical protein MA16_Dca029143 [Dendrobium catenatum]	RecName: Full=Putative ATP synthase protein YMF19; EC=3.6.3.14; AltName: Full=18 kDa membrane-bound protein; AltName: Full=Mitochondrial protein YMF19; AltName: Full=ORF156;	SubName: Full=Uncharacterized protein {ECO:0000313|EMBL:PKU60705.1};	--	GO:0016021,integral component of membrane; GO:0031966,mitochondrial membrane; GO:0045263,proton-transporting ATP synthase complex, coupling factor F(o); GO:0005524,ATP binding; GO:0006754,ATP biosynthetic process; GO:0015992,NA	--
tia000335	Superscaffold1	36923785	36925216	+	K11275 histone H1/5 | (RefSeq) histone H1-like (A)	--	histone H1-like [Dendrobium catenatum]	RecName: Full=Histone H1;	SubName: Full=Histone H1 {ECO:0000313|EMBL:PKU78004.1};	--	GO:0000786,nucleosome; GO:0005634,nucleus; GO:0003677,DNA binding; GO:0006334,nucleosome assembly	PF00538.19:linker histone H1 and H5 family
tia000336	Superscaffold1	36925939	36996003	+	K01872 alanyl-tRNA synthetase [EC:6.1.1.7] | (RefSeq) alanine--tRNA ligase (A)	ko00970: Aminoacyl-tRNA biosynthesis	alanine--tRNA ligase [Phalaenopsis equestris]	RecName: Full=Alanine--tRNA ligase {ECO:0000255|HAMAP-Rule:MF_03133}; EC=6.1.1.7 {ECO:0000255|HAMAP-Rule:MF_03133}; AltName: Full=Alanyl-tRNA synthetase {ECO:0000255|HAMAP-Rule:MF_03133}; Short=AlaRS {ECO:0000255|HAMAP-Rule:MF_03133}; Flags: Precursor;	SubName: Full=Alanine--tRNA ligase {ECO:0000313|EMBL:PKU78005.1};	Alanyl-tRNA synthetase	GO:0009507,chloroplast; GO:0005829,cytosol; GO:0005739,mitochondrion; GO:0004813,alanine-tRNA ligase activity; GO:0016597,amino acid binding; GO:0005524,ATP binding; GO:0046872,metal ion binding; GO:0000049,tRNA binding; GO:0006419,alanyl-tRNA aminoacylation; GO:0046686,response to cadmium ion; GO:0006400,tRNA modification	PF01411.19:tRNA synthetases class II (A)
tia000337	Superscaffold1	37067823	37103278	+	--	--	protein SUPPRESSOR OF FRI 4 isoform X1 [Dendrobium catenatum]	RecName: Full=Protein SUPPRESSOR OF FRI 4 {ECO:0000303|PubMed:17079264};	SubName: Full=protein SUPPRESSOR OF FRI 4 isoform X2 {ECO:0000313|RefSeq:XP_008812445.1};	Zn finger protein	GO:0005634,nucleus; GO:0003677,DNA binding; GO:0003700,DNA-binding transcription factor activity; GO:0046872,metal ion binding; GO:0030154,cell differentiation; GO:0009908,flower development; GO:0009910,negative regulation of flower development; GO:0006355,regulation of transcription, DNA-templated	PF13894.6:C2H2-type zinc finger
tia000338	Superscaffold1	37111198	37164958	-	K10838 xeroderma pigmentosum group C-complementing protein | (RefSeq) DNA repair protein RAD4 (A)	ko03420: Nucleotide excision repair	hypothetical protein MA16_Dca011627 [Dendrobium catenatum]	RecName: Full=DNA repair protein RAD4 {ECO:0000312|EMBL:AED92319.1};	SubName: Full=Uncharacterized protein {ECO:0000313|EMBL:PKU78007.1};	Nucleotide excision repair complex XPC-HR23B, subunit XPC/DPB11	GO:0009507,chloroplast; GO:0000111,nucleotide-excision repair factor 2 complex; GO:0071942,XPC complex; GO:0003684,damaged DNA binding; GO:0003697,single-stranded DNA binding; GO:0006298,mismatch repair; GO:0006289,nucleotide-excision repair	PF10405.9:Rad4 beta-hairpin domain 3
tia000339	Superscaffold1	37153391	37195252	-	K10838 xeroderma pigmentosum group C-complementing protein | (RefSeq) DNA repair protein RAD4 (A)	ko03420: Nucleotide excision repair	DNA repair protein RAD4 [Dendrobium catenatum]	--	SubName: Full=Uncharacterized protein {ECO:0000313|EMBL:PKU78007.1};	--	--	--
tia000340	Superscaffold1	37302555	37331817	-	--	--	uncharacterized protein LOC110094756 [Dendrobium catenatum]	--	SubName: Full=Uncharacterized protein {ECO:0000313|EMBL:PKU78009.1};	Uncharacterized conserved protein, contains C1, PH and RUN domains	--	PF13901.6:Putative zinc-RING and/or ribbon
tia000343	Superscaffold1	37468297	37469520	+	K00660 chalcone synthase [EC:2.3.1.74] | (RefSeq) bibenzyl synthase (A)	ko00941: Flavonoid biosynthesis; ko04712: Circadian rhythm - plant	bibenzyl synthase [Phalaenopsis equestris]	RecName: Full=Bibenzyl synthase; EC=2.3.1.-;	SubName: Full=Bibenzyl synthase {ECO:0000313|EMBL:PKU72005.1};	--	GO:0016747,transferase activity, transferring acyl groups other than amino-acyl groups; GO:0009813,flavonoid biosynthetic process	PF00195.19:Chalcone and stilbene synthases, N-terminal domain
tia000344	Superscaffold1	37480950	37516705	-	K13146 integrator complex subunit 9 | (RefSeq) integrator complex subunit 9 homolog (A)	--	integrator complex subunit 9 homolog [Dendrobium catenatum]	--	SubName: Full=Uncharacterized protein {ECO:0000313|EMBL:PKA52438.1};	Predicted cleavage and polyadenylation specificity factor (CPSF subunit)	--	PF16661.5:Metallo-beta-lactamase superfamily domain
tia000345	Superscaffold1	37517150	37539584	-	K13146 integrator complex subunit 9 | (RefSeq) integrator complex subunit 9 homolog (A)	--	integrator complex subunit 9 homolog [Phalaenopsis equestris]	--	SubName: Full=Uncharacterized protein {ECO:0000313|EMBL:PKA52438.1};	Predicted cleavage and polyadenylation specificity factor (CPSF subunit)	--	--
tia000347	Superscaffold1	37612907	37621265	-	K10406 kinesin family member C2/C3 | (RefSeq) kinesin-like protein KIN-14J isoform X1 (A)	--	kinesin-like protein KIN-14J isoform X3 [Dendrobium catenatum]	RecName: Full=Kinesin-like protein KIN-14J {ECO:0000305};	SubName: Full=Kinesin-4 {ECO:0000313|EMBL:PKU75575.1};	Kinesin (KAR3 subfamily)	GO:0005871,kinesin complex; GO:0005874,microtubule; GO:0005524,ATP binding; GO:0016887,ATPase activity; GO:0008017,microtubule binding; GO:0003777,microtubule motor activity; GO:0007018,microtubule-based movement	PF00225.23:Kinesin motor domain
tia000348	Superscaffold1	37843521	37901158	-	K11699 RNA-dependent RNA polymerase [EC:2.7.7.48] | (RefSeq) probable RNA-dependent RNA polymerase 1 isoform X1 (A)	--	probable RNA-dependent RNA polymerase 1 isoform X1 [Dendrobium catenatum]	RecName: Full=RNA-dependent RNA polymerase 1; Short=AtRDRP1; EC=2.7.7.48; AltName: Full=RNA-directed RNA polymerase 1;	SubName: Full=RNA-dependent RNA polymerase 1 {ECO:0000313|EMBL:PKA52371.1};	RNA-directed RNA polymerase QDE-1 required for posttranscriptional gene silencing and RNA interference	GO:0003723,RNA binding; GO:0003968,RNA-directed 5'-3' RNA polymerase activity; GO:0006952,defense response; GO:0060148,positive regulation of posttranscriptional gene silencing; GO:0030422,production of siRNA involved in RNA interference; GO:0009751,response to salicylic acid; GO:0009615,response to virus; GO:0010025,wax biosynthetic process	PF05183.12:RNA dependent RNA polymerase
tia000349	Superscaffold1	37984306	37985054	-	--	--	hypothetical protein MA16_Dca011631 [Dendrobium catenatum]	--	SubName: Full=Uncharacterized protein {ECO:0000313|EMBL:PKU78011.1};	--	--	--
tia000350	Superscaffold1	38231119	38238733	+	K01915 glutamine synthetase [EC:6.3.1.2] | (RefSeq) glutamine synthetase nodule isozyme (A)	ko00220: Arginine biosynthesis; ko00250: Alanine, aspartate and glutamate metabolism; ko00630: Glyoxylate and dicarboxylate metabolism; ko00910: Nitrogen metabolism; ko01230: Biosynthesis of amino acids	PREDICTED: glutamine synthetase nodule isozyme [Musa acuminata subsp. malaccensis]	RecName: Full=Glutamine synthetase nodule isozyme; Short=GS; EC=6.3.1.2; AltName: Full=Glutamate--ammonia ligase;	RecName: Full=Glutamine synthetase {ECO:0000256|RuleBase:RU004356}; EC=6.3.1.2 {ECO:0000256|RuleBase:RU004356};	Glutamine synthetase	GO:0005737,cytoplasm; GO:0005524,ATP binding; GO:0004356,glutamate-ammonia ligase activity; GO:0006542,glutamine biosynthetic process; GO:0009399,nitrogen fixation	PF00120.24:Glutamine synthetase, catalytic domain
tia000351	Superscaffold1	38362773	38365497	-	K16055 trehalose 6-phosphate synthase/phosphatase [EC:2.4.1.15 3.1.3.12] | (RefSeq) alpha,alpha-trehalose-phosphate synthase [UDP-forming] 6-like (A)	ko00500: Starch and sucrose metabolism	alpha,alpha-trehalose-phosphate synthase [UDP-forming]	RecName: Full=Alpha,alpha-trehalose-phosphate synthase [UDP-forming] 6; EC=2.4.1.15; AltName: Full=Trehalose-6-phosphate synthase 6; Short=AtTPS6;	SubName: Full=Alpha,alpha-trehalose-phosphate synthase [UDP-forming] 6 {ECO:0000313|EMBL:PKU78015.1};	Trehalose-6-phosphate synthase component TPS1 and related subunits	GO:0005737,cytoplasm; GO:0003825,alpha,alpha-trehalose-phosphate synthase (UDP-forming) activity; GO:0004805,trehalose-phosphatase activity; GO:0005992,trehalose biosynthetic process; GO:0070413,trehalose metabolism in response to stress	PF00982.21:Glycosyltransferase family 20
tia000353	Superscaffold1	38783086	38825311	-	K22736 vacuolar iron transporter family protein | (RefSeq) vacuolar fusion protein CCZ1 homolog (A)	--	vacuolar fusion protein CCZ1 homolog [Dendrobium catenatum]	RecName: Full=Vacuolar fusion protein CCZ1 homolog {ECO:0000305};	SubName: Full=vacuolar fusion protein CCZ1 homolog isoform X5 {ECO:0000313|RefSeq:XP_008795353.1};	Putative myrosinase precursor	GO:0005770,late endosome; GO:0031982,vesicle; GO:0005085,guanyl-nucleotide exchange factor activity; GO:0016192,vesicle-mediated transport	PF08217.11:Fungal domain of unknown function (DUF1712)
tia000354	Superscaffold1	39011692	39012616	-	K14496 abscisic acid receptor PYR/PYL family | (RefSeq) abscisic acid receptor PYL12-like (A)	ko04016: MAPK signaling pathway - plant; ko04075: Plant hormone signal transduction	PREDICTED: abscisic acid receptor PYL12-like [Musa acuminata subsp. malaccensis]	RecName: Full=Abscisic acid receptor PYL8; AltName: Full=ABI1-binding protein 1; AltName: Full=PYR1-like protein 8; AltName: Full=Regulatory components of ABA receptor 3;	SubName: Full=Abscisic acid receptor PYL5 {ECO:0000313|EMBL:JAT62404.1}; Flags: Fragment;	--	GO:0005737,cytoplasm; GO:0005634,nucleus; GO:0005886,plasma membrane; GO:0010427,abscisic acid binding; GO:0042803,protein homodimerization activity; GO:0004864,protein phosphatase inhibitor activity; GO:0004872,NA; GO:0009738,abscisic acid-activated signaling pathway; GO:0009789,positive regulation of abscisic acid-activated signaling pathway; GO:0009737,response to abscisic acid	PF10604.9:Polyketide cyclase / dehydrase and lipid transport
tia000355	Superscaffold1	39659244	39750923	+	K04424 sterile alpha motif and leucine zipper containing kinase AZK [EC:2.7.11.25] | (RefSeq) serine/threonine-protein kinase EDR1 isoform X1 (A)	--	PREDICTED: serine/threonine-protein kinase EDR1 isoform X1 [Gossypium arboreum]	RecName: Full=Probable serine/threonine-protein kinase SIS8 {ECO:0000305}; EC=2.7.11.1 {ECO:0000305}; AltName: Full=MAPKK kinase SIS8 {ECO:0000305}; AltName: Full=Protein SUGAR INSENSITIVE 8 {ECO:0000303|PubMed:24320620};	SubName: Full=Serine/threonine-protein kinase CTR1 {ECO:0000313|EMBL:PKA66564.1}; EC=2.7.11.1 {ECO:0000313|EMBL:PKA66564.1};	Tyrosine kinase specific for activated (GTP-bound) p21cdc42Hs	GO:0005634,nucleus; GO:0005524,ATP binding; GO:0004672,protein kinase activity; GO:0004674,protein serine/threonine kinase activity; GO:0004712,protein serine/threonine/tyrosine kinase activity; GO:0004871,NA; GO:0035556,intracellular signal transduction; GO:0006468,protein phosphorylation; GO:0009651,response to salt stress; GO:0010182,sugar mediated signaling pathway	PF07714.17:Protein tyrosine kinase
tia000356	Superscaffold1	39802952	39804114	-	--	--	--	--	--	--	--	--
tia000357	Superscaffold1	39806549	39808089	-	--	--	--	--	--	--	--	--
tia000358	Superscaffold1	39831421	39852571	+	K01595 phosphoenolpyruvate carboxylase [EC:4.1.1.31] | (RefSeq) phosphoenolpyruvate carboxylase 2 (A)	ko00620: Pyruvate metabolism; ko00710: Carbon fixation in photosynthetic organisms; ko01200: Carbon metabolism	LOW QUALITY PROTEIN: uncharacterized protein LOC110113993 [Dendrobium catenatum]	RecName: Full=Phosphoenolpyruvate carboxylase; Short=PEPC; Short=PEPCase; EC=4.1.1.31;	SubName: Full=Phosphoenolpyruvate carboxylase 1 {ECO:0000313|EMBL:AAB80714.1}; EC=4.1.1.31 {ECO:0000313|EMBL:AAB80714.1}; SubName: Full=phosphoenolpyruvate carboxylase 2 {ECO:0000313|RefSeq:XP_016668157.1};	--	GO:0005737,cytoplasm; GO:0008964,phosphoenolpyruvate carboxylase activity; GO:0015977,carbon fixation; GO:0015979,photosynthesis; GO:0006099,tricarboxylic acid cycle	PF00311.17:Phosphoenolpyruvate carboxylase
tia000359	Superscaffold1	39993955	40034936	+	K00790 UDP-N-acetylglucosamine 1-carboxyvinyltransferase [EC:2.5.1.7] | (RefSeq) uncharacterized protein LOC110781239 (A)	ko00520: Amino sugar and nucleotide sugar metabolism	uncharacterized protein LOC110094769 [Dendrobium catenatum]	--	SubName: Full=Uncharacterized protein {ECO:0000313|EMBL:PKU78029.1};	--	--	PF00275.20:EPSP synthase (3-phosphoshikimate 1-carboxyvinyltransferase)
tia000360	Superscaffold1	40008072	40034936	+	--	--	hypothetical protein MA16_Dca011647 [Dendrobium catenatum]	--	SubName: Full=Uncharacterized protein {ECO:0000313|EMBL:PKU78027.1};	--	--	PF00275.20:EPSP synthase (3-phosphoshikimate 1-carboxyvinyltransferase)
tia000361	Superscaffold1	40102086	40126894	+	K06689 ubiquitin-conjugating enzyme E2 D [EC:2.3.2.23] | (RefSeq) ubiquitin-conjugating enzyme E2 E2-like (A)	ko04120: Ubiquitin mediated proteolysis; ko04141: Protein processing in endoplasmic reticulum	uncharacterized protein LOC110094763 [Dendrobium catenatum]	--	SubName: Full=Uncharacterized protein {ECO:0000313|EMBL:PKU78026.1};	Putative Zn-finger protein	--	--
tia000362	Superscaffold1	40127788	40128436	-	--	--	--	--	--	--	--	--
tia000363	Superscaffold1	40170308	40198390	-	--	--	hypothetical protein MA16_Dca011642 [Dendrobium catenatum]	--	SubName: Full=Uncharacterized protein {ECO:0000313|EMBL:PKU78022.1};	--	--	--
tia000364	Superscaffold1	40347261	40349685	+	K16221 transcription factor TCP21 (protein CCA1 HIKING EXPEDITION) | (RefSeq) transcription factor TCP7 (A)	ko04712: Circadian rhythm - plant	TCP-like protein, partial [Cymbidium sinense]	RecName: Full=Transcription factor TCP3;	SubName: Full=TCP-like protein {ECO:0000313|EMBL:ATU32554.1}; Flags: Fragment;	--	GO:0005634,nucleus; GO:0003677,DNA binding; GO:0003700,DNA-binding transcription factor activity; GO:0030154,cell differentiation; GO:0048366,leaf development; GO:0009965,leaf morphogenesis; GO:0045962,positive regulation of development, heterochronic; GO:0006355,regulation of transcription, DNA-templated; GO:0009733,response to auxin; GO:0006351,transcription, DNA-templated	PF03634.13:TCP family transcription factor
tia000367	Superscaffold1	41212541	41213527	-	K08332 vacuolar protein 8 | (RefSeq) U-box domain-containing protein 2-like (A)	--	U-box domain-containing protein 21-like [Dendrobium catenatum]	RecName: Full=U-box domain-containing protein 21; EC=2.3.2.27; AltName: Full=Plant U-box protein 21; AltName: Full=RING-type E3 ubiquitin transferase PUB21 {ECO:0000305};	SubName: Full=U-box domain-containing protein 21 {ECO:0000313|EMBL:PKU78019.1};	--	GO:0004842,ubiquitin-protein transferase activity; GO:0010200,response to chitin	PF08167.12:rRNA processing/ribosome biogenesis
tia000368	Superscaffold1	41279176	41313948	-	K03377 N-acetylneuraminate 9-O-acetyltransferase [EC:2.3.1.45] | (RefSeq) protein REDUCED WALL ACETYLATION 1-like isoform X1 (A)	--	protein REDUCED WALL ACETYLATION 1-like isoform X1 [Dendrobium catenatum]	RecName: Full=Protein REDUCED WALL ACETYLATION 3 {ECO:0000303|PubMed:21212300, ECO:0000303|PubMed:21673009}; EC=2.3.1.- {ECO:0000305};	SubName: Full=Uncharacterized protein {ECO:0000313|EMBL:PKA65584.1};	O-acetyltransferase	GO:0005794,Golgi apparatus; GO:0000139,Golgi membrane; GO:0016021,integral component of membrane; GO:0016491,oxidoreductase activity; GO:0016740,transferase activity; GO:0009834,plant-type secondary cell wall biogenesis; GO:1990937,xylan acetylation; GO:0045492,xylan biosynthetic process; GO:0045491,xylan metabolic process	PF07779.12:10 TM Acyl Transferase domain found in Cas1p
tia000369	Superscaffold1	41386501	41387124	-	K05752 chromosome 3 open reading frame 10 | (RefSeq) probable protein BRICK1 (A)	--	uncharacterized protein LOC110027370 [Phalaenopsis equestris]	--	SubName: Full=Uncharacterized protein {ECO:0000313|EMBL:PKU77943.1};	--	--	PF02181.23:Formin Homology 2 Domain
tia000370	Superscaffold1	41481459	41484293	-	--	--	uncharacterized protein LOC110093799 [Dendrobium catenatum]	--	SubName: Full=Uncharacterized protein {ECO:0000313|EMBL:PKU77942.1};	--	--	PF05097.12:Protein of unknown function (DUF688)
tia000371	Superscaffold1	41629602	41637804	-	K02941 large subunit ribosomal protein LP0 | (RefSeq) 60S acidic ribosomal protein P0-like (A)	ko03010: Ribosome	60S acidic ribosomal protein P0-like [Phalaenopsis equestris]	RecName: Full=60S acidic ribosomal protein P0-1;	SubName: Full=60S acidic ribosomal protein P0-1 {ECO:0000313|EMBL:PKU87266.1};	60S acidic ribosomal protein P0	GO:0022626,cytosolic ribosome; GO:0003735,structural constituent of ribosome; GO:0042254,ribosome biogenesis	PF17777.1:Insertion domain in 60S ribosomal protein L10P
tia000372	Superscaffold1	41923279	41926289	+	K15333 tRNA guanosine-2'-O-methyltransferase [EC:2.1.1.34] | (RefSeq) uncharacterized protein LOC104224633 (A)	--	subtilisin-like protease SBT1.5 [Dendrobium catenatum]	RecName: Full=Subtilisin-like protease SBT1.7 {ECO:0000303|PubMed:16193095}; EC=3.4.21.- {ECO:0000305}; AltName: Full=Cucumisin-like serine protease; AltName: Full=Subtilase subfamily 1 member 7 {ECO:0000303|PubMed:16193095}; Short=AtSBT1.7 {ECO:0000303|PubMed:16193095}; AltName: Full=Subtilisin-like serine protease 1 {ECO:0000303|PubMed:12702015}; Short=At-SLP1 {ECO:0000303|PubMed:12702015}; Fla…	SubName: Full=Subtilisin-like protease {ECO:0000313|EMBL:PKU78518.1};	--	GO:0048046,apoplast; GO:0005618,cell wall; GO:0005576,extracellular region; GO:0009505,plant-type cell wall; GO:0004252,serine-type endopeptidase activity; GO:0080001,mucilage extrusion from seed coat; GO:0048359,mucilage metabolic process involved in seed coat development; GO:0010214,seed coat development	PF00082.22:Subtilase family
tia000373	Superscaffold1	41987422	42008710	-	--	--	--	--	--	--	--	--
tia000374	Superscaffold1	42047998	42052627	+	K13430 serine/threonine-protein kinase PBS1 [EC:2.7.11.1] | (RefSeq) serine/threonine-protein kinase PBS1 (A)	ko04626: Plant-pathogen interaction	probable receptor-like protein kinase At2g42960 [Dendrobium catenatum]	RecName: Full=Probable receptor-like protein kinase At2g42960; EC=2.7.11.1;	SubName: Full=Putative receptor-like protein kinase {ECO:0000313|EMBL:PKU77947.1};	Serine/threonine protein kinase	GO:0016021,integral component of membrane; GO:0005886,plasma membrane; GO:0005524,ATP binding; GO:0004675,transmembrane receptor protein serine/threonine kinase activity; GO:0007166,cell surface receptor signaling pathway; GO:0006468,protein phosphorylation	PF00069.25:Protein kinase domain
tia000375	Superscaffold1	42056346	42057544	+	K10808 ribonucleoside-diphosphate reductase subunit M2 [EC:1.17.4.1] | (RefSeq) ribonucleoside-diphosphate reductase small chain-like (A)	ko00230: Purine metabolism; ko00240: Pyrimidine metabolism; ko00480: Glutathione metabolism	ribonucleoside-diphosphate reductase small chain-like [Dendrobium catenatum]	RecName: Full=Ribonucleoside-diphosphate reductase small chain; EC=1.17.4.1; AltName: Full=Ribonucleoside-diphosphate reductase R2 subunit; AltName: Full=Ribonucleotide reductase small subunit;	SubName: Full=Ribonucleoside-diphosphate reductase small chain {ECO:0000313|EMBL:PKU74535.1};	Ribonucleotide reductase, beta subunit	GO:0005737,cytoplasm; GO:0046872,metal ion binding; GO:0004748,ribonucleoside-diphosphate reductase activity, thioredoxin disulfide as acceptor; GO:0009263,deoxyribonucleotide biosynthetic process; GO:0006260,DNA replication	PF00268.21:Ribonucleotide reductase, small chain
tia000376	Superscaffold1	42058681	42133867	+	K13430 serine/threonine-protein kinase PBS1 [EC:2.7.11.1] | (RefSeq) serine/threonine-protein kinase PBS1-like (A)	ko04626: Plant-pathogen interaction	probable receptor-like protein kinase At2g42960 [Phalaenopsis equestris]	RecName: Full=Probable receptor-like protein kinase At2g42960; EC=2.7.11.1;	SubName: Full=Uncharacterized protein {ECO:0000313|EnsemblPlants:HORVU3Hr1G056650.3};	Serine/threonine protein kinase	GO:0016021,integral component of membrane; GO:0005886,plasma membrane; GO:0005524,ATP binding; GO:0004675,transmembrane receptor protein serine/threonine kinase activity; GO:0007166,cell surface receptor signaling pathway; GO:0006468,protein phosphorylation	PF00069.25:Protein kinase domain
tia000377	Superscaffold1	42047099	42148780	+	K13430 serine/threonine-protein kinase PBS1 [EC:2.7.11.1] | (RefSeq) serine/threonine-protein kinase PBS1 (A)	ko04626: Plant-pathogen interaction	probable receptor-like protein kinase At2g42960 [Dendrobium catenatum]	RecName: Full=Probable receptor-like protein kinase At2g42960; EC=2.7.11.1;	SubName: Full=Putative receptor-like protein kinase {ECO:0000313|EMBL:PKU77947.1};	Serine/threonine protein kinase	GO:0016021,integral component of membrane; GO:0005886,plasma membrane; GO:0005524,ATP binding; GO:0004675,transmembrane receptor protein serine/threonine kinase activity; GO:0007166,cell surface receptor signaling pathway; GO:0006468,protein phosphorylation	PF00069.25:Protein kinase domain
tia000378	Superscaffold1	42149586	42151018	+	K10808 ribonucleoside-diphosphate reductase subunit M2 [EC:1.17.4.1] | (RefSeq) ribonucleoside-diphosphate reductase small chain-like (A)	ko00230: Purine metabolism; ko00240: Pyrimidine metabolism; ko00480: Glutathione metabolism	ribonucleoside-diphosphate reductase small chain-like [Dendrobium catenatum]	RecName: Full=Ribonucleoside-diphosphate reductase small chain; EC=1.17.4.1; AltName: Full=Ribonucleoside-diphosphate reductase R2 subunit; AltName: Full=Ribonucleotide reductase small subunit;	SubName: Full=Ribonucleoside-diphosphate reductase small chain {ECO:0000313|EMBL:PKU74535.1};	Ribonucleotide reductase, beta subunit	GO:0005737,cytoplasm; GO:0046872,metal ion binding; GO:0004748,ribonucleoside-diphosphate reductase activity, thioredoxin disulfide as acceptor; GO:0009263,deoxyribonucleotide biosynthetic process; GO:0006260,DNA replication	PF00268.21:Ribonucleotide reductase, small chain
tia000379	Superscaffold1	42206824	42207732	-	K15429 tRNA (guanine37-N1)-methyltransferase [EC:2.1.1.228] | (RefSeq) hypothetical protein (A)	--	PREDICTED: glucan endo-1,3-beta-D-glucosidase-like isoform X2 [Musa acuminata subsp. malaccensis]	RecName: Full=Major pollen allergen Ole e 10; AltName: Allergen=Ole e 10; Flags: Precursor;	SubName: Full=Uncharacterized protein {ECO:0000313|EnsemblPlants:GSMUA_Achr6P27160_001};	--	GO:0031410,cytoplasmic vesicle	PF07983.13:X8 domain
tia000380	Superscaffold1	42247202	42252050	+	K18835 WRKY transcription factor 2 | (RefSeq) probable WRKY transcription factor 34 (A)	ko04626: Plant-pathogen interaction	PREDICTED: probable WRKY transcription factor 31 isoform X3 [Lupinus angustifolius]	RecName: Full=WRKY transcription factor 6 {ECO:0000303|PubMed:11722756}; AltName: Full=WRKY DNA-binding protein 6 {ECO:0000303|PubMed:11722756}; Short=AtWRKY6 {ECO:0000303|PubMed:11722756};	SubName: Full=Putative WRKY transcription factor 42 {ECO:0000313|EMBL:PKU79527.1};	--	GO:0005634,nucleus; GO:0003700,DNA-binding transcription factor activity; GO:0043565,sequence-specific DNA binding; GO:0044212,transcription regulatory region DNA binding; GO:0080169,cellular response to boron-containing substance deprivation; GO:0016036,cellular response to phosphate starvation; GO:0009873,ethylene-activated signaling pathway; GO:0045892,negative regulation of transcription, DNA…	PF03106.15:WRKY DNA -binding domain
tia000381	Superscaffold1	42252178	42269755	-	K02909 large subunit ribosomal protein L31 | (RefSeq) 50S ribosomal protein L31, chloroplastic (A)	ko03010: Ribosome	50S ribosomal protein L31, chloroplastic [Dendrobium catenatum]	RecName: Full=50S ribosomal protein L31, chloroplastic {ECO:0000303|PubMed:10874046}; AltName: Full=CL31; AltName: Full=Chloroplastic large ribosomal subunit protein bL31c {ECO:0000303|PubMed:28007896}; Flags: Precursor;	SubName: Full=50S ribosomal protein L31, chloroplastic {ECO:0000313|EMBL:PKU77954.1};	--	GO:0009507,chloroplast; GO:0005840,ribosome; GO:0019843,rRNA binding; GO:0003735,structural constituent of ribosome; GO:0006412,translation	PF01197.18:Ribosomal protein L31
tia000382	Superscaffold1	42387454	42390278	+	--	--	SNF1-related protein kinase regulatory subunit gamma-1 [Dendrobium catenatum]	RecName: Full=SNF1-related protein kinase regulatory subunit gamma-1-like; AltName: Full=AKIN subunit gamma-1-like; AltName: Full=CBS domain-containing protein CBSCBS2;	SubName: Full=SNF1-related protein kinase regulatory subunit gamma-1 {ECO:0000313|EMBL:PKU77958.1};	5'-AMP-activated protein kinase, gamma subunit	GO:0005975,carbohydrate metabolic process	--
tia000383	Superscaffold1	42387454	42449017	+	--	--	SNF1-related protein kinase regulatory subunit gamma-1-like [Dendrobium catenatum]	RecName: Full=SNF1-related protein kinase regulatory subunit gamma-1; Short=AKIN subunit gamma-1; Short=AKING1; Short=AKINgamma1; AltName: Full=CBS domain-containing protein CBSCBS1;	SubName: Full=SNF1-related protein kinase regulatory subunit gamma-1-like {ECO:0000313|RefSeq:XP_008800740.1};	5'-AMP-activated protein kinase, gamma subunit	GO:0009505,plant-type cell wall; GO:0005524,ATP binding; GO:0003824,catalytic activity; GO:0019887,protein kinase regulator activity; GO:0005975,carbohydrate metabolic process; GO:0006633,fatty acid biosynthetic process; GO:0042128,nitrate assimilation	PF00571.28:CBS domain
tia000384	Superscaffold1	42550372	42551070	-	--	--	uncharacterized protein LOC110093782 [Dendrobium catenatum]	--	SubName: Full=Uncharacterized protein {ECO:0000313|EMBL:PKU77961.1};	--	--	--
tia000385	Superscaffold1	42673487	42713370	+	K01792 glucose-6-phosphate 1-epimerase [EC:5.1.3.15] | (RefSeq) putative glucose-6-phosphate 1-epimerase isoform X1 (A)	ko00010: Glycolysis / Gluconeogenesis	putative glucose-6-phosphate 1-epimerase isoform X1 [Dendrobium catenatum]	RecName: Full=Putative glucose-6-phosphate 1-epimerase {ECO:0000250|UniProtKB:Q03161}; EC=5.1.3.15 {ECO:0000250|UniProtKB:Q03161}; AltName: Full=Putative D-hexose-6-phosphate mutarotase {ECO:0000250|UniProtKB:Q03161}; AltName: Full=Putative apospory-associated protein C;	RecName: Full=Glucose-6-phosphate 1-epimerase {ECO:0000256|PIRNR:PIRNR016020}; EC=5.1.3.15 {ECO:0000256|PIRNR:PIRNR016020};	Uncharacterized enzymes related to aldose 1-epimerase	GO:0030246,carbohydrate binding; GO:0047938,glucose-6-phosphate 1-epimerase activity; GO:0005975,carbohydrate metabolic process	PF01263.20:Aldose 1-epimerase
tia000386	Superscaffold1	42714033	42736275	-	--	--	protein RER1B-like [Dendrobium catenatum]	RecName: Full=Protein RER1B; Short=AtRER1B;	SubName: Full=Protein RER1B {ECO:0000313|EMBL:PKU77962.1};	Golgi proteins involved in ER retention (RER)	GO:0005801,cis-Golgi network; GO:0005783,endoplasmic reticulum; GO:0005794,Golgi apparatus; GO:0016021,integral component of membrane; GO:0006890,retrograde vesicle-mediated transport, Golgi to ER	PF03248.13:Rer1 family
tia000387	Superscaffold1	42839445	42841937	-	K05909 laccase [EC:1.10.3.2] | (RefSeq) laccase-11-like (A)	--	laccase-11-like [Dendrobium catenatum]	RecName: Full=Laccase-11; EC=1.10.3.2; AltName: Full=Benzenediol:oxygen oxidoreductase 11; AltName: Full=Diphenol oxidase 11; AltName: Full=Urishiol oxidase 11; Flags: Precursor;	SubName: Full=Laccase-11 {ECO:0000313|EMBL:PKU77964.1};	Multicopper oxidases	GO:0048046,apoplast; GO:0005507,copper ion binding; GO:0052716,hydroquinone:oxygen oxidoreductase activity; GO:0016722,oxidoreductase activity, oxidizing metal ions; GO:0046274,lignin catabolic process	PF07732.15:Multicopper oxidase
tia000388	Superscaffold1	42868852	42869701	-	K00600 glycine hydroxymethyltransferase [EC:2.1.2.1] | (RefSeq) serine hydroxymethyltransferase 4 (A)	ko00260: Glycine, serine and threonine metabolism; ko00460: Cyanoamino acid metabolism; ko00630: Glyoxylate and dicarboxylate metabolism; ko00670: One carbon pool by folate; ko01200: Carbon metabolism; ko01230: Biosynthesis of amino acids	serine hydroxymethyltransferase 4 [Phalaenopsis equestris]	RecName: Full=Serine hydroxymethyltransferase 4; Short=AtSHMT4; EC=2.1.2.1; AltName: Full=Glycine hydroxymethyltransferase 4; AltName: Full=Serine methylase 4;	SubName: Full=Serine hydroxymethyltransferase 4 {ECO:0000313|EMBL:PKU82756.1};	Glycine/serine hydroxymethyltransferase	GO:0005829,cytosol; GO:0016020,membrane; GO:0005886,plasma membrane; GO:0009506,plasmodesma; GO:0004372,glycine hydroxymethyltransferase activity; GO:0030170,pyridoxal phosphate binding; GO:0007623,circadian rhythm; GO:0019264,glycine biosynthetic process from serine; GO:0046686,response to cadmium ion; GO:0035999,tetrahydrofolate interconversion	PF00464.19:Serine hydroxymethyltransferase
tia000391	Superscaffold1	43298878	43299651	-	K01247 DNA-3-methyladenine glycosylase II [EC:3.2.2.21] | (RefSeq) probable DNA-3-methyladenine glycosylase 2 (A)	ko03410: Base excision repair	probable DNA-3-methyladenine glycosylase 2 [Dendrobium catenatum]	--	SubName: Full=probable DNA-3-methyladenine glycosylase 2 {ECO:0000313|RefSeq:XP_008810730.1, ECO:0000313|RefSeq:XP_008810731.1, ECO:0000313|RefSeq:XP_008810732.1};	3-methyladenine DNA glycosidase	--	PF00730.25:HhH-GPD superfamily base excision DNA repair protein
tia000392	Superscaffold1	43442384	43442845	+	K03936 NADH dehydrogenase (ubiquinone) Fe-S protein 3 [EC:1.6.5.3 1.6.99.3] | (RefSeq) nad9, SobioMp03; NADH dehydrogenase subunit 9 (A)	ko00190: Oxidative phosphorylation	NADH dehydrogenase subunit 9 (mitochondrion) [Liriope spicata]	RecName: Full=NADH dehydrogenase [ubiquinone] iron-sulfur protein 3; EC=1.6.5.3; EC=1.6.99.3; AltName: Full=NADH dehydrogenase subunit 9;	SubName: Full=NADH dehydrogenase subunit 9 {ECO:0000313|EMBL:AFB35059.1};	NADH-ubiquinone oxidoreductase, NDUFS3/30 kDa subunit	GO:0005747,mitochondrial respiratory chain complex I; GO:0005739,mitochondrion; GO:0008137,NADH dehydrogenase (ubiquinone) activity; GO:0045333,cellular respiration	PF00329.19:Respiratory-chain NADH dehydrogenase, 30 Kd subunit
tia000393	Superscaffold1	43480547	43521461	+	K08145 MFS transporter, SP family, solute carrier family 2 (facilitated glucose transporter), member 8 | (RefSeq) sugar transporter ERD6-like 6 (A)	--	sugar transporter ERD6-like 6 [Dendrobium catenatum]	RecName: Full=Sugar transporter ERD6-like 6;	SubName: Full=Sugar transporter ERD6-like 6 {ECO:0000313|EMBL:PKU72012.1};	Predicted transporter (major facilitator superfamily)	GO:0005794,Golgi apparatus; GO:0016021,integral component of membrane; GO:0009705,plant-type vacuole membrane; GO:0005774,vacuolar membrane; GO:0005355,glucose transmembrane transporter activity; GO:0005351,carbohydrate:proton symporter activity; GO:0042593,glucose homeostasis; GO:0046323,glucose import; GO:0035428,NA; GO:0010030,positive regulation of seed germination	PF00083.24:Sugar (and other) transporter
tia000394	Superscaffold1	43621796	43626280	+	K01184 polygalacturonase [EC:3.2.1.15] | (RefSeq) polygalacturonase At1g48100 (A)	ko00040: Pentose and glucuronate interconversions	polygalacturonase At1g48100-like [Phalaenopsis equestris]	RecName: Full=Polygalacturonase At1g48100; Short=PG; EC=3.2.1.15; AltName: Full=Pectinase At1g48100; Flags: Precursor;	SubName: Full=Polygalacturonase 1 {ECO:0000313|EMBL:ABV24998.1};	--	GO:0005618,cell wall; GO:0005576,extracellular region; GO:0004650,polygalacturonase activity; GO:0005975,carbohydrate metabolic process; GO:0009831,plant-type cell wall modification involved in multidimensional cell growth	PF00295.17:Glycosyl hydrolases family 28
tia000395	Superscaffold1	43839279	43843404	+	K09422 transcription factor MYB, plant | (RefSeq) myb-related protein 305-like (A)	--	myb-related protein 305-like [Dendrobium catenatum]	RecName: Full=Myb-related protein 305;	SubName: Full=Myb-related protein 305 {ECO:0000313|EMBL:PKU72007.1};	Transcription factor, Myb superfamily	GO:0005634,nucleus; GO:0003677,DNA binding; GO:0006355,regulation of transcription, DNA-templated; GO:0006351,transcription, DNA-templated	PF00249.31:Myb-like DNA-binding domain
tia000396	Superscaffold1	44417714	44418877	+	--	--	--	--	--	--	--	--
tia000397	Superscaffold1	44513842	44515084	+	K00660 chalcone synthase [EC:2.3.1.74] | (RefSeq) bibenzyl synthase (A)	ko00941: Flavonoid biosynthesis; ko04712: Circadian rhythm - plant	bibenzyl synthase [Cymbidium hybrid cultivar]	RecName: Full=Bibenzyl synthase; EC=2.3.1.-;	SubName: Full=Bibenzyl synthase {ECO:0000313|EMBL:AIM58716.1};	--	GO:0016747,transferase activity, transferring acyl groups other than amino-acyl groups; GO:0009813,flavonoid biosynthetic process	PF00195.19:Chalcone and stilbene synthases, N-terminal domain
tia000398	Superscaffold1	44584293	44619030	+	--	--	protein CROWDED NUCLEI 1-like [Phalaenopsis equestris]	RecName: Full=Protein CROWDED NUCLEI 3 {ECO:0000303|PubMed:24308514}; AltName: Full=Protein LITTLE NUCLEI 3 {ECO:0000303|PubMed:17873096};	SubName: Full=Nuclear matrix constituent protein 1-like protein {ECO:0000313|EMBL:PKU79339.1};	--	GO:0005737,cytoplasm; GO:0005652,nuclear lamina; GO:0031965,nuclear membrane; GO:0005730,nucleolus; GO:0005654,nucleoplasm; GO:0009506,plasmodesma; GO:0006997,nucleus organization	--
tia000399	Superscaffold1	44740924	44766241	-	K13960 ubiquitin-conjugating enzyme E2 T [EC:2.3.2.23] | (RefSeq) probable ubiquitin-conjugating enzyme E2 37 isoform X1 (A)	--	probable ubiquitin-conjugating enzyme E2 37 isoform X1 [Phalaenopsis equestris]	RecName: Full=Probable ubiquitin-conjugating enzyme E2 37; EC=2.3.2.23; AltName: Full=E2 ubiquitin-conjugating enzyme 37; AltName: Full=Ubiquitin carrier protein 37;	SubName: Full=Putative ubiquitin-conjugating enzyme E2 37 {ECO:0000313|EMBL:PKU79340.1};	Ubiquitin-protein ligase	GO:0005737,cytoplasm; GO:0005634,nucleus; GO:0005524,ATP binding; GO:0061630,ubiquitin protein ligase activity; GO:0031625,ubiquitin protein ligase binding; GO:0006974,cellular response to DNA damage stimulus; GO:0000209,protein polyubiquitination	PF00179.26:Ubiquitin-conjugating enzyme
tia000401	Superscaffold1	44860831	44862072	+	K00660 chalcone synthase [EC:2.3.1.74] | (RefSeq) bibenzyl synthase (A)	ko00941: Flavonoid biosynthesis; ko04712: Circadian rhythm - plant	bibenzyl synthase [Cymbidium hybrid cultivar]	RecName: Full=Bibenzyl synthase; EC=2.3.1.-;	SubName: Full=Bibenzyl synthase {ECO:0000313|EMBL:AIM58716.1};	--	GO:0016747,transferase activity, transferring acyl groups other than amino-acyl groups; GO:0009813,flavonoid biosynthetic process	PF00195.19:Chalcone and stilbene synthases, N-terminal domain
tia000402	Superscaffold1	44860831	44985639	+	K00660 chalcone synthase [EC:2.3.1.74] | (RefSeq) bibenzyl synthase (A)	ko00941: Flavonoid biosynthesis; ko04712: Circadian rhythm - plant	bibenzyl synthase [Cymbidium hybrid cultivar]	RecName: Full=Bibenzyl synthase; EC=2.3.1.-;	SubName: Full=Bibenzyl synthase {ECO:0000313|EMBL:AIM58716.1};	--	GO:0016747,transferase activity, transferring acyl groups other than amino-acyl groups; GO:0009813,flavonoid biosynthetic process	PF00195.19:Chalcone and stilbene synthases, N-terminal domain
tia000403	Superscaffold1	44860831	44985639	+	K00660 chalcone synthase [EC:2.3.1.74] | (RefSeq) bibenzyl synthase (A)	ko00941: Flavonoid biosynthesis; ko04712: Circadian rhythm - plant	bibenzyl synthase [Cymbidium hybrid cultivar]	RecName: Full=Bibenzyl synthase; EC=2.3.1.-;	SubName: Full=Bibenzyl synthase {ECO:0000313|EMBL:AIM58716.1};	--	GO:0016747,transferase activity, transferring acyl groups other than amino-acyl groups; GO:0009813,flavonoid biosynthetic process	PF00195.19:Chalcone and stilbene synthases, N-terminal domain
tia000404	Superscaffold1	45029454	45080479	+	K16175 protein scribble | (RefSeq) FKB42; peptidyl-prolyl cis-trans isomerase, FKBP-type (A)	--	peptidyl-prolyl cis-trans isomerase FKBP42 [Phalaenopsis equestris]	RecName: Full=Peptidyl-prolyl cis-trans isomerase FKBP42; Short=PPIase FKBP42; EC=5.2.1.8; AltName: Full=42 kDa peptidyl-prolyl isomerase; AltName: Full=FK506-binding protein 42; Short=AtFKBP42; AltName: Full=Immunophilin FKBP42; AltName: Full=Protein TWISTED DWARF 1; AltName: Full=Protein ULTRACURVATA 2; AltName: Full=Rotamase;	RecName: Full=Peptidylprolyl isomerase {ECO:0000256|PROSITE-ProRule:PRU00277}; EC=5.2.1.8 {ECO:0000256|PROSITE-ProRule:PRU00277};	FKBP-type peptidyl-prolyl cis-trans isomerase	GO:0005783,endoplasmic reticulum; GO:0016021,integral component of membrane; GO:0005886,plasma membrane; GO:0005774,vacuolar membrane; GO:0005516,calmodulin binding; GO:0003755,peptidyl-prolyl cis-trans isomerase activity; GO:0009734,auxin-activated signaling pathway; GO:0048366,leaf development	PF00254.28:FKBP-type peptidyl-prolyl cis-trans isomerase
tia000405	Superscaffold1	45086698	45089499	-	--	--	--	--	--	--	--	--
tia000406	Superscaffold1	45090993	45093410	-	--	--	--	--	--	--	--	--
tia000407	Superscaffold1	45100676	45103063	+	--	--	hypothetical protein MA16_Dca017322 [Dendrobium catenatum]	--	SubName: Full=Uncharacterized protein {ECO:0000313|EMBL:PKU86894.1};	--	--	PF03732.17:Retrotransposon gag protein
tia000408	Superscaffold1	45103196	45104032	-	--	--	--	--	--	--	--	--
tia000409	Superscaffold1	45299879	45355930	+	K04411 serine/threonine kinase 4 | (RefSeq) MAPKKKK1; mitogen activated protein kinase kinase kinase kinase 1 (A)	--	serine/threonine-protein kinase dst1 [Dendrobium catenatum]	RecName: Full=MAP3K epsilon protein kinase 1 {ECO:0000303|PubMed:11489177}; Short=AtM3KE1 {ECO:0000303|PubMed:11489177}; EC=2.7.11.1 {ECO:0000250|UniProtKB:A0A078CGE6}; AltName: Full=Mitogen-activated protein kinase kinase kinase 7 {ECO:0000305};	SubName: Full=Mitogen-activated protein kinase kinase kinase ANP1 {ECO:0000313|EMBL:PKU78622.1};	Mitogen-activated protein kinase kinase kinase kinase (MAP4K), germinal center kinase family	GO:0005829,cytosol; GO:0005815,microtubule organizing center; GO:0005730,nucleolus; GO:0005886,plasma membrane; GO:0005524,ATP binding; GO:0004674,protein serine/threonine kinase activity; GO:0032147,activation of protein kinase activity; GO:0007049,cell cycle; GO:0051301,cell division; GO:0046777,protein autophosphorylation; GO:0051302,regulation of cell division; GO:0045995,regulation of embryo…	PF00069.25:Protein kinase domain
tia000410	Superscaffold1	45463580	45472192	+	K14774 U3 small nucleolar RNA-associated protein 25 | (RefSeq) digestive organ expansion factor homolog (A)	--	digestive organ expansion factor homolog [Dendrobium catenatum]	--	SubName: Full=Uncharacterized protein {ECO:0000313|EMBL:PKA55224.1};	Uncharacterized conserved protein	--	PF06862.12:Utp25, U3 small nucleolar RNA-associated SSU processome protein 25
tia000411	Superscaffold1	45511040	45581599	+	K10878 meiotic recombination protein SPO11 | (RefSeq) meiotic recombination protein SPO11-1 (A)	--	meiotic recombination protein SPO11-1 isoform X3 [Phalaenopsis equestris]	RecName: Full=Meiotic recombination protein SPO11-1; Short=OsSPO11-1; AltName: Full=OsSPO11A; AltName: Full=Putative topoisomerase VI subunit A1; Short=OsTOP6A1;	SubName: Full=Meiotic recombination protein SPO11-1 {ECO:0000313|EMBL:PKA61686.1};	Catalytic subunit of the meiotic double strand break transesterase	GO:0000228,nuclear chromosome; GO:0005524,ATP binding; GO:0003677,DNA binding; GO:0003918,DNA topoisomerase type II (ATP-hydrolyzing) activity; GO:0016889,endodeoxyribonuclease activity, producing 3'-phosphomonoesters; GO:0046872,metal ion binding; GO:0051026,chiasma assembly; GO:0000737,DNA catabolic process, endonucleolytic; GO:0000724,double-strand break repair via homologous recombination; GO…	PF09983.9:Uncharacterized protein conserved in bacteria C-term(DUF2220)
tia000412	Superscaffold1	45623938	45630693	+	K09775 uncharacterized protein | (RefSeq) uncharacterized protein LOC111283728 isoform X1 (A)	--	uncharacterized protein LOC110017903 [Phalaenopsis equestris]	--	SubName: Full=Uncharacterized protein {ECO:0000313|EMBL:PKU66188.1};	--	--	PF02485.21:Core-2/I-Branching enzyme
tia000413	Superscaffold1	45666742	45669310	-	K06670 cohesin complex subunit SCC1 | (RefSeq) sister chromatid cohesion 1 protein 2-like (A)	--	Sister chromatid cohesion 1 protein 2 [Dendrobium catenatum]	RecName: Full=Sister chromatid cohesion 1 protein 2; AltName: Full=SCC1 homolog 2; Short=AtRAD21-1;	SubName: Full=Sister chromatid cohesion 1 protein 2 {ECO:0000313|EMBL:PKU61577.1};	Sister chromatid cohesion complex Cohesin, subunit RAD21/SCC1	GO:0000798,nuclear cohesin complex; GO:0005634,nucleus; GO:0003682,chromatin binding; GO:0051301,cell division; GO:0006302,double-strand break repair; GO:0000278,mitotic cell cycle; GO:0007062,sister chromatid cohesion	PF04825.13:N terminus of Rad21 / Rec8 like protein
tia000414	Superscaffold1	45708451	45726711	-	--	--	hypothetical protein AXF42_Ash006260 [Apostasia shenzhenica]	--	SubName: Full=Uncharacterized protein {ECO:0000313|EMBL:PKA60627.1};	Glycosylphosphatidylinositol-specific phospholipase C	--	--
tia000416	Superscaffold1	45801973	45861851	+	K13435 serine/threonine-protein kinase Pto | (RefSeq) Pto; serine/threonine protein kinase Pto (A)	ko04626: Plant-pathogen interaction	probable inactive leucine-rich repeat receptor-like protein kinase At3g03770 [Phalaenopsis equestris]	RecName: Full=Probable inactive leucine-rich repeat receptor-like protein kinase At3g03770; Flags: Precursor;	SubName: Full=Putative inactive leucine-rich repeat receptor-like protein kinase {ECO:0000313|EMBL:PKA54500.1}; EC=2.7.10.1 {ECO:0000313|EMBL:PKA54500.1}; EC=2.7.11.1 {ECO:0000313|EMBL:PKA54500.1};	--	GO:0016021,integral component of membrane; GO:0005886,plasma membrane; GO:0005524,ATP binding; GO:0004672,protein kinase activity	PF07714.17:Protein tyrosine kinase
tia000417	Superscaffold1	45864762	45871675	-	K02943 large subunit ribosomal protein LP2 | (RefSeq) 60S acidic ribosomal protein P2A-like (A)	ko03010: Ribosome	60S acidic ribosomal protein P2A-like [Phalaenopsis equestris]	RecName: Full=60S acidic ribosomal protein P2;	SubName: Full=Ribosomal protein L10/L12 {ECO:0000313|EMBL:OVA05964.1};	60S acidic ribosomal protein P2	GO:0005840,ribosome; GO:0003735,structural constituent of ribosome; GO:0006414,translational elongation	PF00428.19:60s Acidic ribosomal protein
tia000418	Superscaffold1	45957944	45960851	+	K03013 DNA-directed RNA polymerases I, II, and III subunit RPABC1 | (RefSeq) DNA-directed RNA polymerases II and IV subunit 5A-like (A)	ko03020: RNA polymerase	DNA-directed RNA polymerases II and IV subunit 5A-like [Dendrobium catenatum]	RecName: Full=DNA-directed RNA polymerases II and IV subunit 5A; Short=RPB5a; AltName: Full=DNA-directed RNA polymerase II subunit E; AltName: Full=RNA polymerase I, II and III 24.3 kDa subunit; Short=AtRPB24.3;	SubName: Full=Uncharacterized protein {ECO:0000313|EMBL:PKU63532.1};	RNA polymerase, 25-kDa subunit (common to polymerases I, II and III)	GO:0005736,RNA polymerase I complex; GO:0005665,RNA polymerase II, core complex; GO:0005666,RNA polymerase III complex; GO:0000418,RNA polymerase IV complex; GO:0003677,DNA binding; GO:0003899,DNA-directed 5'-3' RNA polymerase activity; GO:0006360,transcription by RNA polymerase I; GO:0006366,transcription by RNA polymerase II; GO:0006383,transcription by RNA polymerase III	PF01191.19:RNA polymerase Rpb5, C-terminal domain
tia000419	Superscaffold1	45962530	45965613	-	--	--	--	--	--	--	--	--
tia000420	Superscaffold1	45987048	45988334	+	K20291 conserved oligomeric Golgi complex subunit 4 | (RefSeq) pentatricopeptide repeat-containing protein At4g01400, mitochondrial-like (A)	--	pentatricopeptide repeat-containing protein At1g61870, mitochondrial [Phalaenopsis equestris]	RecName: Full=Pentatricopeptide repeat-containing protein At1g61870, mitochondrial; AltName: Full=Protein PENTATRICOPEPTIDE REPEAT 336; Flags: Precursor;	SubName: Full=Pentatricopeptide repeat-containing protein {ECO:0000313|EMBL:PKU69640.1};	FOG: PPR repeat	GO:0016020,membrane; GO:0005743,mitochondrial inner membrane; GO:0005739,mitochondrion; GO:0004519,endonuclease activity; GO:0000166,nucleotide binding; GO:0003723,RNA binding; GO:0009451,RNA modification	PF13041.6:PPR repeat family
tia000421	Superscaffold1	45994378	46004705	+	K08744 cardiolipin synthase (CMP-forming) [EC:2.7.8.41] | (RefSeq) CDP-diacylglycerol--glycerol-3-phosphate 3-phosphatidyltransferase 1, chloroplastic (A)	ko00564: Glycerophospholipid metabolism	CDP-diacylglycerol--glycerol-3-phosphate 3-phosphatidyltransferase 1, chloroplastic [Phalaenopsis equestris]	RecName: Full=Cardiolipin synthase (CMP-forming), mitochondrial; Short=CLS; EC=2.7.8.41 {ECO:0000269|PubMed:15527784, ECO:0000269|PubMed:15811335}; AltName: Full=Phosphatidylglycerophosphate synthase 3; Short=PGP synthase 3; Flags: Precursor;	SubName: Full=CDP-diacylglycerol--glycerol-3-phosphate 3-phosphatidyltransferase 1, chloroplastic {ECO:0000313|RefSeq:XP_008803768.2};	CDP-alcohol phosphatidyltransferase/Phosphatidylglycerol-phosphate synthase	GO:0016021,integral component of membrane; GO:0005743,mitochondrial inner membrane; GO:0005739,mitochondrion; GO:0008808,cardiolipin synthase activity; GO:0030145,manganese ion binding; GO:0032049,cardiolipin biosynthetic process	PF01066.21:CDP-alcohol phosphatidyltransferase
tia000422	Superscaffold1	46005563	46011143	-	--	--	hypothetical protein MA16_Dca005937 [Dendrobium catenatum]	--	SubName: Full=Uncharacterized protein {ECO:0000313|EMBL:PKU75890.1};	--	--	--
tia000423	Superscaffold1	46023604	46024673	-	--	--	--	--	--	--	--	--
tia000424	Superscaffold1	46066169	46092365	+	K03013 DNA-directed RNA polymerases I, II, and III subunit RPABC1 | (RefSeq) DNA-directed RNA polymerases II and IV subunit 5A-like (A)	ko03020: RNA polymerase	uncharacterized protein LOC110094261 [Dendrobium catenatum]	--	SubName: Full=Uncharacterized protein {ECO:0000313|EMBL:PKU63531.1};	--	--	--
tia000425	Superscaffold1	46094219	46114991	-	K00472 prolyl 4-hydroxylase [EC:1.14.11.2] | (RefSeq) prolyl 4-hydroxylase 1-like (A)	ko00330: Arginine and proline metabolism	Prolyl 4-hydroxylase 1, partial [Dichanthelium oligosanthes]	RecName: Full=Prolyl 4-hydroxylase 1 {ECO:0000305}; Short=AtP4H-1 {ECO:0000303|PubMed:11976332}; Short=AtP4H1 {ECO:0000303|Ref.6}; EC=1.14.11.2 {ECO:0000269|PubMed:11976332};	SubName: Full=Prolyl 4-hydroxylase 1 {ECO:0000313|EMBL:OEL19031.1}; Flags: Fragment;	Prolyl 4-hydroxylase alpha subunit	GO:0005789,endoplasmic reticulum membrane; GO:0005794,Golgi apparatus; GO:0016021,integral component of membrane; GO:0005506,iron ion binding; GO:0031418,L-ascorbic acid binding; GO:0004656,procollagen-proline 4-dioxygenase activity; GO:0018401,peptidyl-proline hydroxylation to 4-hydroxy-L-proline	PF13640.6:2OG-Fe(II) oxygenase superfamily
tia000426	Superscaffold1	46093688	46144699	-	K00472 prolyl 4-hydroxylase [EC:1.14.11.2] | (RefSeq) prolyl 4-hydroxylase 1 isoform X1 (A)	ko00330: Arginine and proline metabolism	prolyl 4-hydroxylase 1 isoform X1 [Dendrobium catenatum]	RecName: Full=Prolyl 4-hydroxylase 1 {ECO:0000305}; Short=AtP4H-1 {ECO:0000303|PubMed:11976332}; Short=AtP4H1 {ECO:0000303|Ref.6}; EC=1.14.11.2 {ECO:0000269|PubMed:11976332};	SubName: Full=Prolyl 4-hydroxylase {ECO:0000313|EMBL:PKA61288.1}; EC=1.14.11.2 {ECO:0000313|EMBL:PKA61288.1};	Prolyl 4-hydroxylase alpha subunit	GO:0005789,endoplasmic reticulum membrane; GO:0005794,Golgi apparatus; GO:0016021,integral component of membrane; GO:0005506,iron ion binding; GO:0031418,L-ascorbic acid binding; GO:0004656,procollagen-proline 4-dioxygenase activity; GO:0018401,peptidyl-proline hydroxylation to 4-hydroxy-L-proline	PF13640.6:2OG-Fe(II) oxygenase superfamily
tia000427	Superscaffold1	46445086	46446009	+	--	--	uncharacterized protein LOC110094217 [Dendrobium catenatum]	--	SubName: Full=Uncharacterized protein {ECO:0000313|EMBL:PKU63529.1};	--	--	--
tia000428	Superscaffold1	46447785	46448611	-	--	--	uncharacterized protein LOC110094242 isoform X2 [Dendrobium catenatum]	--	SubName: Full=Uncharacterized protein {ECO:0000313|EMBL:PKU63529.1};	--	--	--
tia000429	Superscaffold1	46462253	46486934	-	K07904 Ras-related protein Rab-11A | (RefSeq) ras-related protein RABA5c (A)	ko04144: Endocytosis	ras-related protein RABA5c [Dendrobium catenatum]	RecName: Full=Ras-related protein RABA5c; Short=AtRABA5c; AltName: Full=Ras-related protein Ara-4; AltName: Full=Ras-related protein Rab11F; Short=AtRab11F;	SubName: Full=Ras-related protein RABA5c {ECO:0000313|EMBL:PKU63525.1};	GTPase Rab11/YPT3, small G protein superfamily	GO:0005829,cytosol; GO:0000139,Golgi membrane; GO:0005795,Golgi stack; GO:0005798,Golgi-associated vesicle; GO:0005886,plasma membrane; GO:0005802,trans-Golgi network; GO:0005525,GTP binding; GO:0003924,GTPase activity; GO:0048219,inter-Golgi cisterna vesicle-mediated transport; GO:0009408,response to heat	PF00071.22:Ras family
tia000430	Superscaffold1	46571071	46586761	-	K01893 asparaginyl-tRNA synthetase [EC:6.1.1.22] | (RefSeq) asparagine--tRNA ligase, cytoplasmic 2 (A)	ko00970: Aminoacyl-tRNA biosynthesis	asparagine--tRNA ligase, cytoplasmic 2 [Dendrobium catenatum]	RecName: Full=Asparagine--tRNA ligase, cytoplasmic 2 {ECO:0000305}; EC=6.1.1.22 {ECO:0000305}; AltName: Full=Asparaginyl-tRNA synthetase 2 {ECO:0000305}; Short=AsnRS 2 {ECO:0000305}; AltName: Full=AtNS2 {ECO:0000303|PubMed:9655910};	SubName: Full=Asparagine--tRNA ligase, cytoplasmic 2 {ECO:0000313|EMBL:PKU63524.1};	Asparaginyl-tRNA synthetase (mitochondrial)	GO:0009507,chloroplast; GO:0005829,cytosol; GO:0005739,mitochondrion; GO:0004816,asparagine-tRNA ligase activity; GO:0005524,ATP binding; GO:0006421,asparaginyl-tRNA aminoacylation	PF00152.20:tRNA synthetases class II (D, K and N)
tia000431	Superscaffold1	46621562	46646640	+	K14768 U3 small nucleolar RNA-associated protein 7 | (RefSeq) probable U3 small nucleolar RNA-associated protein 7 (A)	--	probable U3 small nucleolar RNA-associated protein 7 [Dendrobium catenatum]	RecName: Full=Pre-mRNA-processing factor 19 {ECO:0000305}; EC=2.3.2.27 {ECO:0000269|PubMed:19825583}; AltName: Full=Plant U-box protein 72; Short=OsPUB72; AltName: Full=RING-type E3 ubiquitin transferase PRP19 {ECO:0000305}; AltName: Full=U-box domain-containing protein 72;	SubName: Full=U-box domain-containing protein 72 {ECO:0000313|EMBL:PKU74504.1};	WD40-repeat-containing subunit of the 18S rRNA processing complex	GO:0005634,nucleus; GO:0000974,Prp19 complex; GO:0071006,U2-type catalytic step 1 spliceosome; GO:0061630,ubiquitin protein ligase activity; GO:0004842,ubiquitin-protein transferase activity; GO:0006281,DNA repair; GO:0000349,generation of catalytic spliceosome for first transesterification step; GO:0045087,innate immune response; GO:0070534,protein K63-linked ubiquitination; GO:0016567,protein u…	PF08149.11:BING4CT (NUC141) domain
tia000432	Superscaffold1	46736662	46796924	+	K00721 dolichol-phosphate mannosyltransferase [EC:2.4.1.83] | (RefSeq) dolichol-phosphate mannosyltransferase subunit 1 (A)	ko00510: N-Glycan biosynthesis	dolichol-phosphate mannosyltransferase subunit 1 [Dendrobium catenatum]	RecName: Full=Dolichol-phosphate mannosyltransferase subunit 1 {ECO:0000305}; EC=2.4.1.83 {ECO:0000269|PubMed:21558543}; AltName: Full=Dol-P-Man synthase1 {ECO:0000303|PubMed:21558543}; AltName: Full=Dolichol-phosphate mannose synthase subunit 1 {ECO:0000305}; Short=DPM synthase subunit 1 {ECO:0000305};	SubName: Full=Dolichol-phosphate mannosyltransferase {ECO:0000313|EMBL:PKA61056.1}; EC=2.4.1.83 {ECO:0000313|EMBL:PKA61056.1};	Dolichol-phosphate mannosyltransferase	GO:0033185,dolichol-phosphate-mannose synthase complex; GO:0005783,endoplasmic reticulum; GO:0005789,endoplasmic reticulum membrane; GO:0004582,dolichyl-phosphate beta-D-mannosyltransferase activity; GO:0006486,protein glycosylation; GO:0060359,response to ammonium ion	PF00535.26:Glycosyl transferase family 2
tia000433	Superscaffold1	46800263	46811080	-	K06911 uncharacterized protein | (RefSeq) pirin-like protein (A)	--	pirin-like protein [Phalaenopsis equestris]	RecName: Full=Pirin-like protein;	SubName: Full=Pirin-like protein {ECO:0000313|EMBL:PKU73454.1};	--	GO:0005634,nucleus	PF05726.13:Pirin C-terminal cupin domain
tia000434	Superscaffold1	46812577	46813668	-	K06911 uncharacterized protein | (RefSeq) pirin-like protein (A)	--	pirin-like protein [Dendrobium catenatum]	RecName: Full=Pirin-like protein;	SubName: Full=Pirin-like protein {ECO:0000313|EMBL:PKU73454.1};	--	GO:0005634,nucleus	PF02678.16:Pirin
tia000435	Superscaffold1	47010918	47013328	+	--	--	--	--	--	--	--	--
tia000436	Superscaffold1	47042099	47048764	-	--	--	uncharacterized protein LOC110108576 [Dendrobium catenatum]	--	SubName: Full=Uncharacterized protein {ECO:0000313|EMBL:PKU73452.1};	--	--	--
tia000437	Superscaffold1	47049888	47055553	-	--	--	uncharacterized protein LOC110108576 [Dendrobium catenatum]	--	SubName: Full=Uncharacterized protein {ECO:0000313|EMBL:PKU73452.1};	--	--	--
tia000438	Superscaffold1	47059633	47072635	-	--	--	--	--	--	--	--	--
tia000439	Superscaffold1	47074457	47075866	+	--	--	--	--	--	--	--	--
tia000440	Superscaffold1	47042099	47103717	-	K18875 enhanced disease susceptibility 1 protein | (RefSeq) protein EDS1L-like (A)	ko04626: Plant-pathogen interaction	uncharacterized protein LOC110108576 [Dendrobium catenatum]	RecName: Full=Protein EDS1B {ECO:0000305}; AltName: Full=Enhanced disease susceptibility 1 protein B;	SubName: Full=Uncharacterized protein {ECO:0000313|EMBL:PKU73452.1};	--	GO:0005737,cytoplasm; GO:0005634,nucleus; GO:0016787,hydrolase activity; GO:0006952,defense response; GO:0006629,lipid metabolic process	PF01764.25:Lipase (class 3)
tia000442	Superscaffold1	47268047	47303205	-	K03037 26S proteasome regulatory subunit N7 | (RefSeq) 26S proteasome non-ATPase regulatory subunit 6 (A)	ko03050: Proteasome	26S proteasome non-ATPase regulatory subunit 6 [Dendrobium catenatum]	RecName: Full=26S proteasome non-ATPase regulatory subunit 6; AltName: Full=26S proteasome regulatory particle non-ATPase subunit 7; Short=OsRPN7; AltName: Full=26S proteasome regulatory subunit RPN7;	SubName: Full=26S proteasome non-ATPase regulatory subunit 6 {ECO:0000313|EMBL:PKU73451.1};	26S proteasome regulatory complex, subunit RPN7/PSMD6	GO:0000502,proteasome complex; GO:0030234,enzyme regulator activity; GO:0043161,proteasome-mediated ubiquitin-dependent protein catabolic process	PF10602.9:26S proteasome subunit RPN7
tia000444	Superscaffold1	47421928	47466032	-	K08246 cycloeucalenol cycloisomerase [EC:5.5.1.9] | (RefSeq) cycloeucalenol cycloisomerase (A)	ko00100: Steroid biosynthesis	PREDICTED: cycloeucalenol cycloisomerase [Elaeis guineensis]	RecName: Full=Cycloeucalenol cycloisomerase; EC=5.5.1.9; AltName: Full=Cycloeucalenol--obtusifoliol isomerase; AltName: Full=Cyclopropyl sterol isomerase;	SubName: Full=Cycloeucalenol cycloisomerase {ECO:0000313|EMBL:PKU73450.1};	--	GO:0016021,integral component of membrane; GO:0047793,cycloeucalenol cycloisomerase activity	--
tia000445	Superscaffold1	47568761	47589490	+	K10260 F-box and WD-40 domain protein 7 | (RefSeq) predicted protein (A)	ko04120: Ubiquitin mediated proteolysis	U-box domain-containing protein 6 [Apostasia shenzhenica]	RecName: Full=U-box domain-containing protein 7; EC=2.3.2.27; AltName: Full=Plant U-box protein 7; AltName: Full=RING-type E3 ubiquitin transferase PUB7 {ECO:0000305};	SubName: Full=U-box domain-containing protein 6 {ECO:0000313|EMBL:PKA66133.1};	FOG: Armadillo/beta-catenin-like repeats	GO:0004842,ubiquitin-protein transferase activity	PF04564.15:U-box domain
tia000446	Superscaffold1	47594623	47629073	-	K18878 BHLH transcription factor Upa20 | (RefSeq) Upa20; transcription factor bHLH137-like (A)	ko04626: Plant-pathogen interaction	transcription factor bHLH128 [Phalaenopsis equestris]	RecName: Full=Transcription factor bHLH128; AltName: Full=Basic helix-loop-helix protein 128; Short=AtbHLH128; Short=bHLH 128; AltName: Full=Transcription factor EN 74; AltName: Full=bHLH transcription factor bHLH128;	SubName: Full=Transcription factor bHLH128 {ECO:0000313|EMBL:PKU73449.1};	--	GO:0005829,cytosol; GO:0005634,nucleus; GO:0001046,core promoter sequence-specific DNA binding; GO:0003700,DNA-binding transcription factor activity; GO:0046983,protein dimerization activity; GO:0044212,transcription regulatory region DNA binding; GO:0001228,DNA-binding transcription activator activity, RNA polymerase II-specific; GO:0010119,regulation of stomatal movement; GO:0006355,regulation …	PF00010.26:Helix-loop-helix DNA-binding domain
tia000447	Superscaffold1	47714606	47720732	-	K12742 isoprene synthase [EC:4.2.3.27] | (RefSeq) terpene synthase 10-like isoform X1 (A)	ko00900: Terpenoid backbone biosynthesis	alpha-terpineol synthase, chloroplastic-like [Dendrobium catenatum]	RecName: Full=Myrcene synthase, chloroplastic; EC=4.2.3.15; Flags: Precursor;	SubName: Full=Alpha-terpineol synthase, chloroplastic {ECO:0000313|EMBL:PKU67637.1};	--	GO:0009507,chloroplast; GO:0000287,magnesium ion binding; GO:0050551,myrcene synthase activity; GO:0008152,metabolic process	--
tia000448	Superscaffold1	47720859	47722879	-	K19968 (E)-beta-ocimene synthase [EC:4.2.3.106] | (RefSeq) TPS03; terpene synthase 03 (A)	--	Terpene synthase 10 [Ananas comosus]	RecName: Full=Tricyclene synthase, chloroplastic; EC=4.2.3.105; AltName: Full=(E)-beta-ocimene synthase; EC=4.2.3.106; AltName: Full=(E,E)-alpha-farnesene synthase; EC=4.2.3.46; AltName: Full=Terpenoid synthase 3; Short=AtTPS03; Flags: Precursor;	SubName: Full=Terpene synthase 10 {ECO:0000313|EMBL:OAY75917.1};	--	GO:0009570,chloroplast stroma; GO:0005829,cytosol; GO:0034768,(E)-beta-ocimene synthase activity; GO:0052578,alpha-farnesene synthase activity; GO:0000287,magnesium ion binding; GO:0050551,myrcene synthase activity; GO:0010333,terpene synthase activity; GO:0102701,tricyclene synthase activity; GO:0080027,response to herbivore; GO:0009625,response to insect; GO:0009753,response to jasmonic acid; G…	PF03936.16:Terpene synthase family, metal binding domain
tia000449	Superscaffold1	47739969	47762249	+	K09667 protein O-GlcNAc transferase [EC:2.4.1.255] | (RefSeq) probable UDP-N-acetylglucosamine--peptide N-acetylglucosaminyltransferase SEC (A)	ko00514: Other types of O-glycan biosynthesis	ETO1-like protein 1 isoform X1 [Dendrobium catenatum]	RecName: Full=ETO1-like protein 1; AltName: Full=Ethylene overproducer 1-like protein 1;	SubName: Full=ETO1-like protein 1 {ECO:0000313|EMBL:PKU85550.1};	--	GO:0005622,intracellular; GO:0009873,ethylene-activated signaling pathway; GO:0016567,protein ubiquitination; GO:0010364,regulation of ethylene biosynthetic process	PF07719.17:Tetratricopeptide repeat
tia000450	Superscaffold1	47863191	47865034	-	K22395 cinnamyl-alcohol dehydrogenase [EC:1.1.1.195] | (RefSeq) berberine bridge enzyme-like 23 (A)	ko00940: Phenylpropanoid biosynthesis	berberine bridge enzyme-like 23 [Phalaenopsis equestris]	RecName: Full=Berberine bridge enzyme-like 18 {ECO:0000303|PubMed:26037923}; Short=AtBBE-like 18 {ECO:0000303|PubMed:26037923}; EC=1.1.1.- {ECO:0000250|UniProtKB:O64743}; Flags: Precursor;	SubName: Full=Cannabidiolic acid synthase-like 1 {ECO:0000313|EMBL:PKU69889.1};	--	GO:0005618,cell wall; GO:0005576,extracellular region; GO:0050660,flavin adenine dinucleotide binding; GO:0016614,oxidoreductase activity, acting on CH-OH group of donors	PF01565.23:FAD binding domain
tia000451	Superscaffold1	47988630	48075133	+	--	--	hypothetical protein CRG98_018752 [Punica granatum]	--	SubName: Full=Uncharacterized protein {ECO:0000313|EMBL:EOD22695.1, ECO:0000313|EnsemblProtists:EOD22695};	--	--	--
tia000452	Superscaffold1	48244647	48245030	-	K20729 protein EPIDERMAL PATTERNING FACTOR 1/2 | (RefSeq) protein EPIDERMAL PATTERNING FACTOR 1 (A)	ko04016: MAPK signaling pathway - plant	EPIDERMAL PATTERNING FACTOR-like protein 4 [Dendrobium catenatum]	RecName: Full=EPIDERMAL PATTERNING FACTOR-like protein 4 {ECO:0000303|PubMed:19435754}; Short=EPF-like protein 4; Contains: RecName: Full=CHALLAH-LIKE2 {ECO:0000303|PubMed:21862708}; Flags: Precursor;	SubName: Full=EPIDERMAL PATTERNING FACTOR-like protein 4 {ECO:0000313|EMBL:PKU85552.1};	--	GO:0005576,extracellular region; GO:0010052,guard cell differentiation; GO:0010374,stomatal complex development	PF17181.4:Epidermal patterning factor proteins
tia000453	Superscaffold1	48408239	48426069	-	--	--	--	--	--	--	--	--
tia000456	Superscaffold1	48630202	48661511	+	K17500 integrin-linked kinase-associated serine/threonine phosphatase 2C [EC:3.1.3.16] | (RefSeq) WAT1-related protein At3g18200 isoform X1 (A)	--	WAT1-related protein At3g30340-like [Dendrobium catenatum]	RecName: Full=WAT1-related protein At3g30340;	SubName: Full=WAT1-related protein {ECO:0000313|EMBL:PKU77513.1};	--	GO:0016021,integral component of membrane; GO:0005886,plasma membrane; GO:0022857,transmembrane transporter activity	PF00892.20:EamA-like transporter family
tia000457	Superscaffold1	48703701	48707194	-	K15718 linoleate 9S-lipoxygenase [EC:1.13.11.58] | (RefSeq) probable linoleate 9S-lipoxygenase 5 (A)	ko00591: Linoleic acid metabolism	probable linoleate 9S-lipoxygenase 5 [Dendrobium catenatum]	RecName: Full=Probable linoleate 9S-lipoxygenase 5; EC=1.13.11.58; AltName: Full=Leaf lipoxygenase;	SubName: Full=Putative linoleate 9S-lipoxygenase 5 {ECO:0000313|EMBL:PKU70072.1};	--	GO:0005737,cytoplasm; GO:0046872,metal ion binding; GO:0016702,oxidoreductase activity, acting on single donors with incorporation of molecular oxygen, incorporation of two atoms of oxygen; GO:0031408,oxylipin biosynthetic process	PF00305.19:Lipoxygenase
tia000458	Superscaffold1	48839706	48873586	+	K15718 linoleate 9S-lipoxygenase [EC:1.13.11.58] | (RefSeq) probable linoleate 9S-lipoxygenase 5 (A)	ko00591: Linoleic acid metabolism	probable linoleate 9S-lipoxygenase 5 [Dendrobium catenatum]	RecName: Full=Probable linoleate 9S-lipoxygenase 5; EC=1.13.11.58; AltName: Full=Leaf lipoxygenase;	SubName: Full=Putative linoleate 9S-lipoxygenase 5 {ECO:0000313|EMBL:PKU70072.1};	--	GO:0005737,cytoplasm; GO:0046872,metal ion binding; GO:0016702,oxidoreductase activity, acting on single donors with incorporation of molecular oxygen, incorporation of two atoms of oxygen; GO:0031408,oxylipin biosynthetic process	PF00305.19:Lipoxygenase
tia000459	Superscaffold1	49021381	49073402	-	K01922 phosphopantothenate---cysteine ligase (ATP) [EC:6.3.2.51] | (RefSeq) phosphopantothenate--cysteine ligase 2-like isoform X1 (A)	ko00770: Pantothenate and CoA biosynthesis	phosphopantothenate--cysteine ligase 2-like isoform X2 [Phalaenopsis equestris]	RecName: Full=Phosphopantothenate--cysteine ligase 2; EC=6.3.2.5; AltName: Full=Phosphopantothenoylcysteine synthetase 2; Short=PPC synthetase 2;	SubName: Full=phosphopantothenate--cysteine ligase 2 {ECO:0000313|RefSeq:XP_008801026.1, ECO:0000313|RefSeq:XP_008801027.1};	Uncharacterized conserved protein with similarity to phosphopantothenoylcysteine synthetase/decarboxylase	GO:0004632,phosphopantothenate--cysteine ligase activity; GO:0015937,coenzyme A biosynthetic process	PF04127.15:DNA / pantothenate metabolism flavoprotein
tia000460	Superscaffold1	49146098	49213551	+	K05016 chloride channel 7 | (RefSeq) chloride channel protein CLC-d isoform X1 (A)	--	chloride channel protein CLC-d isoform X4 [Dendrobium catenatum]	RecName: Full=Chloride channel protein CLC-d; Short=AtCLC-d; AltName: Full=CBS domain-containing protein CBSCLC2;	SubName: Full=Chloride channel protein CLC-d {ECO:0000313|EMBL:PKU70069.1};	Cl- channel CLC-7 and related proteins (CLC superfamily)	GO:0034707,chloride channel complex; GO:0005802,trans-Golgi network; GO:0005247,voltage-gated chloride channel activity; GO:0034765,regulation of ion transmembrane transport; GO:0009826,unidimensional cell growth	PF00654.20:Voltage gated chloride channel
tia000461	Superscaffold1	49308519	49321971	-	--	--	protein OBERON 3 [Dendrobium catenatum]	RecName: Full=Protein OBERON 4;	SubName: Full=Protein OBERON 4 {ECO:0000313|EMBL:PKU70066.1};	--	GO:0005634,nucleus; GO:0046872,metal ion binding; GO:0001708,cell fate specification; GO:0090421,embryonic meristem initiation; GO:0009880,embryonic pattern specification	PF07227.11:PHD - plant homeodomain finger protein
tia000463	Superscaffold1	49372954	49379596	-	K02980 small subunit ribosomal protein S29e | (RefSeq) 40S ribosomal protein S29-like (A)	ko03010: Ribosome	40S ribosomal protein S29, partial [Dichanthelium oligosanthes]	RecName: Full=40S ribosomal protein S29;	SubName: Full=40S ribosomal protein S29 {ECO:0000313|EMBL:OEL38634.1}; Flags: Fragment;	40S ribosomal protein S29	GO:0005840,ribosome; GO:0046872,metal ion binding; GO:0003735,structural constituent of ribosome; GO:0006412,translation	PF00253.21:Ribosomal protein S14p/S29e
tia000464	Superscaffold1	49421880	49430879	+	K17710 pentatricopeptide repeat domain-containing protein 1 | (RefSeq) putative pentatricopeptide repeat-containing protein At2g02150 (A)	--	pentatricopeptide repeat-containing protein At5g27270 isoform X2 [Dendrobium catenatum]	RecName: Full=Pentatricopeptide repeat-containing protein At5g27270; AltName: Full=Protein EMBRYO DEFECTIVE 976;	SubName: Full=Pentatricopeptide repeat-containing protein {ECO:0000313|EMBL:PKU82041.1};	FOG: PPR repeat	GO:0043231,intracellular membrane-bounded organelle; GO:0004519,endonuclease activity; GO:0003723,RNA binding; GO:0009451,RNA modification	PF13041.6:PPR repeat family
tia000465	Superscaffold1	49596331	49628299	+	K12275 translocation protein SEC62 | (RefSeq) uncharacterized protein LOC110111045 (A)	ko03060: Protein export; ko04141: Protein processing in endoplasmic reticulum	uncharacterized protein LOC110111045 [Dendrobium catenatum]	--	SubName: Full=Uncharacterized protein {ECO:0000313|EMBL:PKA59948.1};	Membrane component of ER protein translocation complex	--	PF03839.16:Translocation protein Sec62
tia000466	Superscaffold1	49786245	49789550	-	K13412 calcium-dependent protein kinase [EC:2.7.11.1] | (RefSeq) calcium-dependent protein kinase 20-like (A)	ko04626: Plant-pathogen interaction	calcium-dependent protein kinase 20-like [Phalaenopsis equestris]	RecName: Full=Calcium-dependent protein kinase 20 {ECO:0000305}; Short=OsCDPK20 {ECO:0000305}; Short=OsCPK20 {ECO:0000303|PubMed:15695435}; EC=2.7.11.1 {ECO:0000305};	SubName: Full=Calcium-dependent protein kinase 7 {ECO:0000313|EMBL:PKU70058.1};	Ca2+/calmodulin-dependent protein kinase, EF-Hand protein superfamily	GO:0005737,cytoplasm; GO:0005634,nucleus; GO:0005886,plasma membrane; GO:0005524,ATP binding; GO:0005509,calcium ion binding; GO:0009931,calcium-dependent protein serine/threonine kinase activity; GO:0005516,calmodulin binding; GO:0004683,calmodulin-dependent protein kinase activity; GO:0009738,abscisic acid-activated signaling pathway; GO:0035556,intracellular signal transduction; GO:0018105,pep…	PF00069.25:Protein kinase domain
tia000467	Superscaffold1	49992378	50077257	-	K06966 uncharacterized protein | (RefSeq) probable cytokinin riboside 5'-monophosphate phosphoribohydrolase LOG4 (A)	ko00230: Purine metabolism; ko00240: Pyrimidine metabolism	PREDICTED: probable cytokinin riboside 5'-monophosphate phosphoribohydrolase LOG4 isoform X2 [Elaeis guineensis]	RecName: Full=Cytokinin riboside 5'-monophosphate phosphoribohydrolase LOG4; EC=3.2.2.n1; AltName: Full=Protein LONELY GUY 4;	RecName: Full=Cytokinin riboside 5'-monophosphate phosphoribohydrolase {ECO:0000256|RuleBase:RU363015}; EC=3.2.2.n1 {ECO:0000256|RuleBase:RU363015}; Flags: Fragment;	--	GO:0005829,cytosol; GO:0005634,nucleus; GO:0016787,hydrolase activity; GO:0009691,cytokinin biosynthetic process	PF03641.14:Possible lysine decarboxylase
tia000468	Superscaffold1	50144172	50165134	+	K01358 ATP-dependent Clp protease, protease subunit [EC:3.4.21.92] | (RefSeq) ATP-dependent Clp protease proteolytic subunit-related protein 1, chloroplastic (A)	--	ATP-dependent Clp protease proteolytic subunit-related protein 1, chloroplastic [Phalaenopsis equestris]	RecName: Full=ATP-dependent Clp protease proteolytic subunit-related protein 1, chloroplastic {ECO:0000303|PubMed:11299370}; Short=ClpR1 {ECO:0000303|PubMed:11299370}; AltName: Full=Protein SUPPRESSOR OF VARIEGATION 2 {ECO:0000303|PubMed:18599582}; AltName: Full=nClpP5; Flags: Precursor;	SubName: Full=ATP-dependent Clp protease proteolytic subunit-related protein 1, chloroplastic {ECO:0000313|EMBL:PKU73444.1};	ATP-dependent Clp protease, proteolytic subunit	GO:0009507,chloroplast; GO:0009941,chloroplast envelope; GO:0009570,chloroplast stroma; GO:0009534,chloroplast thylakoid; GO:0009840,chloroplastic endopeptidase Clp complex; GO:0009532,plastid stroma; GO:0003723,RNA binding; GO:0004252,serine-type endopeptidase activity; GO:0009658,chloroplast organization; GO:0006396,RNA processing; GO:0006364,rRNA processing	PF00574.23:Clp protease
tia000470	Superscaffold1	50308837	50309121	-	K17108 non-lysosomal glucosylceramidase [EC:3.2.1.45] | (RefSeq) non-lysosomal glucosylceramidase-like isoform X1 (A)	ko00511: Other glycan degradation; ko00600: Sphingolipid metabolism	non-lysosomal glucosylceramidase-like isoform X2 [Dendrobium catenatum]	--	SubName: Full=Uncharacterized protein {ECO:0000313|EMBL:PKU60847.1};	Predicted bile acid beta-glucosidase	--	PF04685.13:Glycosyl-hydrolase family 116, catalytic region
tia000471	Superscaffold1	50309668	50323993	+	--	--	--	--	--	--	--	--
tia000472	Superscaffold1	50747543	50750136	+	--	--	--	--	--	--	--	--
tia000473	Superscaffold1	50753198	50755638	+	--	--	--	--	--	--	--	--
tia000474	Superscaffold1	50758999	50768936	-	K01530 phospholipid-translocating ATPase [EC:3.6.3.1] | (RefSeq) phospholipid-transporting ATPase 2-like (A)	--	uncharacterized protein LOC110104445 [Dendrobium catenatum]	--	SubName: Full=Uncharacterized protein {ECO:0000313|EMBL:PKU87014.1};	--	--	--
tia000475	Superscaffold1	50867289	50869521	+	--	--	--	--	--	--	--	--
tia000476	Superscaffold1	50904090	50917426	+	--	--	--	--	--	--	--	--
tia000477	Superscaffold1	50917540	50918472	+	K01517 manganese-dependent ADP-ribose/CDP-alcohol diphosphatase [EC:3.6.1.13 3.6.1.16 3.6.1.53] | (RefSeq) manganese-dependent ADP-ribose/CDP-alcohol diphosphatase (A)	ko00230: Purine metabolism; ko00564: Glycerophospholipid metabolism	Manganese-dependent ADP-ribose/CDP-alcohol diphosphatase [Apostasia shenzhenica]	RecName: Full=Manganese-dependent ADP-ribose/CDP-alcohol diphosphatase; EC=3.6.1.13; EC=3.6.1.16; EC=3.6.1.53; AltName: Full=ADPRibase-Mn; AltName: Full=CDP-choline phosphohydrolase;	SubName: Full=Manganese-dependent ADP-ribose/CDP-alcohol diphosphatase {ECO:0000313|EMBL:JAT60319.1};	--	GO:0047631,ADP-ribose diphosphatase activity; GO:0047734,CDP-glycerol diphosphatase activity; GO:0046872,metal ion binding	PF00149.28:Calcineurin-like phosphoesterase
tia000478	Superscaffold1	51052275	51063844	-	--	--	eukaryotic translation initiation factor 4B1-like [Phalaenopsis equestris]	RecName: Full=Eukaryotic translation initiation factor 4B1 {ECO:0000303|PubMed:10600500}; Short=TaTif4B1 {ECO:0000303|PubMed:10600500}; Short=eIF4B {ECO:0000303|PubMed:10600500};	SubName: Full=Uncharacterized protein {ECO:0000313|EMBL:PKU87010.1};	--	GO:0005634,nucleus; GO:0042803,protein homodimerization activity; GO:0003743,translation initiation factor activity	PF06273.11:Plant specific eukaryotic initiation factor 4B
tia000479	Superscaffold1	51113835	51144806	-	K13025 ATP-dependent RNA helicase [EC:3.6.4.13] | (RefSeq) eukaryotic initiation factor 4A-3 (A)	ko03013: RNA transport; ko03015: mRNA surveillance pathway; ko03040: Spliceosome	eukaryotic initiation factor 4A-3 [Dendrobium catenatum]	RecName: Full=Eukaryotic initiation factor 4A-III homolog A {ECO:0000305}; Short=OseIF4AIIIa {ECO:0000303|PubMed:27071313}; Short=eIF-4A-III {ECO:0000305}; Short=eIF4A-III {ECO:0000305}; EC=3.6.4.13 {ECO:0000305}; AltName: Full=DEAD-box ATP-dependent RNA helicase 2 {ECO:0000303|PubMed:27071313}; Short=OsRH2 {ECO:0000303|PubMed:27071313};	SubName: Full=DEAD-box ATP-dependent RNA helicase 34 {ECO:0000313|EMBL:PKU87007.1};	Predicted ATP-dependent RNA helicase FAL1, involved in rRNA maturation, DEAD-box superfamily	GO:0071013,catalytic step 2 spliceosome; GO:0005737,cytoplasm; GO:0005730,nucleolus; GO:0005524,ATP binding; GO:0004004,ATP-dependent RNA helicase activity; GO:0003723,RNA binding; GO:0006397,mRNA processing; GO:0051028,mRNA transport; GO:0000184,nuclear-transcribed mRNA catabolic process, nonsense-mediated decay; GO:0010468,regulation of gene expression; GO:0006417,regulation of translation; GO:…	PF00270.29:DEAD/DEAH box helicase
tia000480	Superscaffold1	51224878	51225708	-	--	--	--	--	--	--	--	--
tia000481	Superscaffold1	51553187	51555516	+	K00737 beta-1,4-mannosyl-glycoprotein beta-1,4-N-acetylglucosaminyltransferase [EC:2.4.1.144] | (RefSeq) beta-1,4-mannosyl-glycoprotein 4-beta-N-acetylglucosaminyltransferase-like (A)	ko00510: N-Glycan biosynthesis	beta-1,4-mannosyl-glycoprotein 4-beta-N-acetylglucosaminyltransferase-like [Dendrobium catenatum]	--	SubName: Full=Beta-1,4-mannosyl-glycoprotein beta-1,4-N-acetylglucosaminyltransferase {ECO:0000313|EMBL:PKU78292.1};	--	--	PF04724.13:Glycosyltransferase family 17
tia000482	Superscaffold1	51744055	51751606	+	--	--	SUPPRESSOR OF GAMMA RESPONSE 1-like [Dendrobium catenatum]	RecName: Full=SUPPRESSOR OF GAMMA RESPONSE 1 {ECO:0000303|PubMed:19549833}; AltName: Full=NAC domain-containing protein 8 {ECO:0000303|PubMed:15029955}; Short=ANAC008 {ECO:0000303|PubMed:15029955}; AltName: Full=Protein SOG1; AltName: Full=SUPPRESSOR OF GAMMA RADIATION 1;	SubName: Full=NAC domain-containing protein 8 {ECO:0000313|EMBL:PKU78293.1};	--	GO:0005634,nucleus; GO:0003700,DNA-binding transcription factor activity; GO:0043565,sequence-specific DNA binding; GO:0000077,DNA damage checkpoint; GO:0040020,regulation of meiotic nuclear division; GO:0010332,response to gamma radiation; GO:0006351,transcription, DNA-templated	PF02365.15:No apical meristem (NAM) protein
tia000483	Superscaffold1	51894426	52021633	+	K11643 chromodomain-helicase-DNA-binding protein 4 [EC:3.6.4.12] | (RefSeq) CHD3-type chromatin-remodeling factor PICKLE isoform X1 (A)	--	CHD3-type chromatin-remodeling factor PICKLE isoform X3 [Dendrobium catenatum]	RecName: Full=CHD3-type chromatin-remodeling factor PICKLE; EC=3.6.4.-; AltName: Full=Protein CHROMATIN REMODELING 6 {ECO:0000303|PubMed:16547115}; Short=AtCHR6; AltName: Full=Protein GYMNOS;	SubName: Full=CHD3-type chromatin-remodeling factor PICKLE {ECO:0000313|EMBL:PKU78296.1};	Predicted helicase	GO:0005634,nucleus; GO:0005524,ATP binding; GO:0003677,DNA binding; GO:0004386,helicase activity; GO:0046872,metal ion binding; GO:0008283,cell proliferation; GO:0006338,chromatin remodeling; GO:0016569,covalent chromatin modification; GO:0009736,cytokinin-activated signaling pathway; GO:0009788,negative regulation of abscisic acid-activated signaling pathway; GO:0045892,negative regulation of tr…	PF00176.23:SNF2 family N-terminal domain
tia000484	Superscaffold1	52005268	52021524	+	K11643 chromodomain-helicase-DNA-binding protein 4 [EC:3.6.4.12] | (RefSeq) CHD3-type chromatin-remodeling factor PICKLE isoform X1 (A)	--	CHD3-type chromatin-remodeling factor PICKLE isoform X3 [Dendrobium catenatum]	RecName: Full=CHD3-type chromatin-remodeling factor PICKLE; EC=3.6.4.-; AltName: Full=Protein CHROMATIN REMODELING 6 {ECO:0000303|PubMed:16547115}; Short=AtCHR6; AltName: Full=Protein GYMNOS;	SubName: Full=CHD3-type chromatin-remodeling factor PICKLE {ECO:0000313|EMBL:PKU78296.1};	Predicted helicase	GO:0005634,nucleus; GO:0005524,ATP binding; GO:0003677,DNA binding; GO:0004386,helicase activity; GO:0046872,metal ion binding; GO:0008283,cell proliferation; GO:0006338,chromatin remodeling; GO:0016569,covalent chromatin modification; GO:0009736,cytokinin-activated signaling pathway; GO:0009788,negative regulation of abscisic acid-activated signaling pathway; GO:0045892,negative regulation of tr…	--
tia000485	Superscaffold1	52123947	52128119	+	--	--	uncharacterized protein LOC110102596 [Dendrobium catenatum]	--	SubName: Full=Uncharacterized protein {ECO:0000313|EMBL:PKU78301.1};	--	--	PF15243.6:Anaphase-promoting complex subunit 15
tia000486	Superscaffold1	52128005	52130896	-	K03122 transcription initiation factor TFIIA large subunit | (RefSeq) uncharacterized protein LOC114825099 (A)	ko03022: Basal transcription factors	uncharacterized protein LOC110102617 [Dendrobium catenatum]	--	SubName: Full=Uncharacterized protein {ECO:0000313|EMBL:PKU78302.1};	--	--	PF00564.24:PB1 domain
tia000488	Superscaffold1	52502213	52502916	-	--	--	--	--	--	--	--	--
tia000489	Superscaffold1	52504463	52561045	-	K10744 ribonuclease H2 subunit B | (RefSeq) ribonuclease H2 subunit B isoform X1 (A)	ko03030: DNA replication	ribonuclease H2 subunit B isoform X1 [Phalaenopsis equestris]	--	SubName: Full=Uncharacterized protein {ECO:0000313|EMBL:PKA66147.1};	Uncharacterized conserved protein	--	PF09468.10:Ydr279p protein family (RNase H2 complex component) wHTH domain
tia000490	Superscaffold1	52793033	52793803	+	K19995 secretory carrier-associated membrane protein | (RefSeq) uncharacterized LOC100825352 (A)	--	agamous-like MADS-box protein AGL80 [Phalaenopsis equestris]	RecName: Full=Agamous-like MADS-box protein AGL80;	SubName: Full=Agamous-like MADS-box protein AGL80 {ECO:0000313|EMBL:PKU74851.1};	MADS box transcription factor	GO:0005634,nucleus; GO:0043078,polar nucleus; GO:0003700,DNA-binding transcription factor activity; GO:0046983,protein dimerization activity; GO:0000987,proximal promoter sequence-specific DNA binding; GO:0043565,sequence-specific DNA binding; GO:0000982,transcription factor activity, RNA polymerase II proximal promoter sequence-specific DNA binding; GO:0045944,positive regulation of transcriptio…	PF00319.18:SRF-type transcription factor (DNA-binding and dimerisation domain)
tia000491	Superscaffold1	52805199	52805861	+	K19995 secretory carrier-associated membrane protein | (RefSeq) uncharacterized LOC100825352 (A)	--	agamous-like MADS-box protein AGL80 [Phalaenopsis equestris]	RecName: Full=Agamous-like MADS-box protein AGL80;	SubName: Full=Agamous-like MADS-box protein AGL80 {ECO:0000313|EMBL:PKU74851.1};	MADS box transcription factor	GO:0005634,nucleus; GO:0043078,polar nucleus; GO:0003700,DNA-binding transcription factor activity; GO:0046983,protein dimerization activity; GO:0000987,proximal promoter sequence-specific DNA binding; GO:0043565,sequence-specific DNA binding; GO:0000982,transcription factor activity, RNA polymerase II proximal promoter sequence-specific DNA binding; GO:0045944,positive regulation of transcriptio…	PF00319.18:SRF-type transcription factor (DNA-binding and dimerisation domain)
tia000492	Superscaffold1	52812112	52815508	-	--	--	uncharacterized protein LOC110106147 [Dendrobium catenatum]	--	SubName: Full=Uncharacterized protein {ECO:0000313|EMBL:PKU78775.1};	--	--	PF09597.10:IGR protein motif
tia000493	Superscaffold1	52846232	52866860	+	K01267 aspartyl aminopeptidase [EC:3.4.11.21] | (RefSeq) probable aspartyl aminopeptidase (A)	--	uncharacterized protein LOC110018930 [Phalaenopsis equestris]	RecName: Full=Ankyrin repeat-containing protein ITN1; AltName: Full=Protein INCREASED TOLERANCE TO NACL {ECO:0000303|PubMed:18643991};	SubName: Full=Ankyrin repeat-containing protein {ECO:0000313|EMBL:PKU87021.1};	FOG: Ankyrin repeat	GO:0016021,integral component of membrane; GO:0005634,nucleus; GO:0005886,plasma membrane; GO:0034613,cellular protein localization; GO:0009651,response to salt stress; GO:0007165,signal transduction	PF12796.7:Ankyrin repeats (3 copies)
tia000494	Superscaffold1	52941542	52973628	+	K02321 DNA polymerase alpha subunit B | (RefSeq) DNA polymerase alpha subunit B (A)	ko03030: DNA replication	DNA polymerase alpha subunit B [Dendrobium catenatum]	--	SubName: Full=Uncharacterized protein {ECO:0000313|EMBL:PKU87019.1};	DNA polymerase alpha-primase complex, polymerase-associated subunit B	--	PF04042.16:DNA polymerase alpha/epsilon subunit B
tia000495	Superscaffold1	53002949	53042355	-	K00059 3-oxoacyl-[acyl-carrier protein] reductase [EC:1.1.1.100] | (RefSeq) 3-oxoacyl-[acyl-carrier-protein] reductase 4 (A)	ko00061: Fatty acid biosynthesis; ko00780: Biotin metabolism; ko01212: Fatty acid metabolism	3-oxoacyl-[acyl-carrier-protein]	RecName: Full=3-oxoacyl-[acyl-carrier-protein] reductase, chloroplastic; EC=1.1.1.100; AltName: Full=3-ketoacyl-acyl carrier protein reductase; Flags: Precursor;	SubName: Full=3-oxoacyl-[acyl-carrier-protein] reductase, chloroplastic {ECO:0000313|EMBL:PKA57807.1}; EC=1.1.1.100 {ECO:0000313|EMBL:PKA57807.1};	Mitochondrial/plastidial beta-ketoacyl-ACP reductase	GO:0009507,chloroplast; GO:0102131,3-oxo-glutaryl-[acp] methyl ester reductase activity; GO:0102132,3-oxo-pimeloyl-[acp] methyl ester reductase activity; GO:0004316,3-oxoacyl-[acyl-carrier-protein] reductase (NADPH) activity; GO:0051287,NAD binding; GO:0006633,fatty acid biosynthetic process	PF13561.6:Enoyl-(Acyl carrier protein) reductase
tia000496	Superscaffold1	53194340	53195002	-	K19995 secretory carrier-associated membrane protein | (RefSeq) uncharacterized LOC100825352 (A)	--	agamous-like MADS-box protein AGL80 [Phalaenopsis equestris]	RecName: Full=Agamous-like MADS-box protein AGL80;	SubName: Full=Agamous-like MADS-box protein AGL80 {ECO:0000313|EMBL:PKU74851.1};	MADS box transcription factor	GO:0005634,nucleus; GO:0043078,polar nucleus; GO:0003700,DNA-binding transcription factor activity; GO:0046983,protein dimerization activity; GO:0000987,proximal promoter sequence-specific DNA binding; GO:0043565,sequence-specific DNA binding; GO:0000982,transcription factor activity, RNA polymerase II proximal promoter sequence-specific DNA binding; GO:0045944,positive regulation of transcriptio…	PF00319.18:SRF-type transcription factor (DNA-binding and dimerisation domain)
tia000497	Superscaffold1	53286837	53303514	-	K17435 large subunit ribosomal protein L54 | (RefSeq) 54S ribosomal protein L37, mitochondrial-like (A)	--	54S ribosomal protein L37, mitochondrial-like [Dendrobium catenatum]	--	SubName: Full=Uncharacterized protein {ECO:0000313|EMBL:PKU87022.1};	Mitochondrial/chloroplast ribosomal protein L54/L37	--	PF08561.10:Mitochondrial ribosomal protein L37
tia000499	Superscaffold1	53526785	53529084	+	K12309 beta-galactosidase [EC:3.2.1.23] | (Kazusa) Lj3g3v0323160.1; - (A)	ko00052: Galactose metabolism; ko00511: Other glycan degradation; ko00531: Glycosaminoglycan degradation; ko00600: Sphingolipid metabolism; ko00604: Glycosphingolipid biosynthesis - ganglio series	zinc finger protein WIP6 [Dendrobium catenatum]	RecName: Full=Zinc finger protein WIP6; AltName: Full=Protein DEFECTIVELY ORGANIZED TRIBUTARIES 5 {ECO:0000303|PubMed:18643975}; AltName: Full=WIP-domain protein 6 {ECO:0000303|PubMed:11782451}; Short=AtWIP6 {ECO:0000303|PubMed:11782451};	SubName: Full=Protein transparent TESTA 1 {ECO:0000313|EMBL:PKA55556.1};	FOG: Zn-finger	GO:0005634,nucleus; GO:0003700,DNA-binding transcription factor activity; GO:0046872,metal ion binding; GO:0003676,nucleic acid binding; GO:0010588,cotyledon vascular tissue pattern formation; GO:0010305,leaf vascular tissue pattern formation; GO:0010087,phloem or xylem histogenesis; GO:0048364,root development; GO:0048367,shoot system development; GO:0006351,transcription, DNA-templated	PF00096.26:Zinc finger, C2H2 type
tia000500	Superscaffold1	54018895	54033117	+	K09287 RAV-like factor | (RefSeq) AP2/ERF and B3 domain-containing protein Os05g0549800-like (A)	--	AP2/ERF and B3 domain-containing protein Os05g0549800-like [Dendrobium catenatum]	RecName: Full=AP2/ERF and B3 domain-containing protein Os01g0693400;	SubName: Full=AP2/ERF and B3 domain-containing protein {ECO:0000313|EMBL:PKU80094.1};	--	GO:0005634,nucleus; GO:0003677,DNA binding; GO:0003700,DNA-binding transcription factor activity; GO:0006351,transcription, DNA-templated	PF02362.21:B3 DNA binding domain
tia000502	Superscaffold1	54424069	54467075	-	K11866 STAM-binding protein [EC:3.4.19.12] | (RefSeq) AMSH-like ubiquitin thioesterase 2 isoform X1 (A)	ko04144: Endocytosis	AMSH-like ubiquitin thioesterase 2 isoform X3 [Dendrobium catenatum]	RecName: Full=AMSH-like ubiquitin thioesterase 2; EC=3.4.19.-; AltName: Full=Deubiquitinating enzyme AMSH2;	SubName: Full=AMSH-like ubiquitin thioesterase 2 {ECO:0000313|EMBL:PKU78208.1};	SMAD6 interacting protein AMSH, contains JAB/MPN/Mov34 domain	GO:0046872,metal ion binding; GO:0008237,metallopeptidase activity; GO:0071108,protein K48-linked deubiquitination; GO:0070536,protein K63-linked deubiquitination	PF01398.21:JAB1/Mov34/MPN/PAD-1 ubiquitin protease
tia000503	Superscaffold1	54555169	54591641	-	--	--	double-stranded RNA-binding protein 4-like isoform X1 [Dendrobium catenatum]	RecName: Full=Double-stranded RNA-binding protein 4; AltName: Full=dsRNA-binding protein 4;	SubName: Full=Double-stranded RNA-binding protein 4 {ECO:0000313|EMBL:PKA61341.1};	--	GO:0005634,nucleus; GO:0003725,double-stranded RNA binding; GO:0004525,ribonuclease III activity; GO:0031054,pre-miRNA processing; GO:0031053,primary miRNA processing; GO:0030422,production of siRNA involved in RNA interference; GO:0090502,RNA phosphodiester bond hydrolysis, endonucleolytic	PF00035.26:Double-stranded RNA binding motif
tia000504	Superscaffold1	54755231	54768986	+	--	--	double-stranded RNA-binding protein 4-like isoform X1 [Phalaenopsis equestris]	RecName: Full=Double-stranded RNA-binding protein 4; AltName: Full=dsRNA-binding protein 4;	SubName: Full=double-stranded RNA-binding protein 1-like isoform X1 {ECO:0000313|RefSeq:XP_008810974.1};	--	GO:0005634,nucleus; GO:0003725,double-stranded RNA binding; GO:0004525,ribonuclease III activity; GO:0031054,pre-miRNA processing; GO:0031053,primary miRNA processing; GO:0030422,production of siRNA involved in RNA interference; GO:0090502,RNA phosphodiester bond hydrolysis, endonucleolytic	PF00035.26:Double-stranded RNA binding motif
tia000506	Superscaffold1	54865657	54879749	+	--	--	--	--	--	--	--	--
tia000507	Superscaffold1	55445331	55447298	+	K08332 vacuolar protein 8 | (RefSeq) U-box domain-containing protein 3 (A)	--	U-box domain-containing protein 4-like [Phalaenopsis equestris]	RecName: Full=U-box domain-containing protein 2; EC=2.3.2.27; AltName: Full=Plant U-box protein 2; AltName: Full=RING-type E3 ubiquitin transferase PUB2 {ECO:0000305};	SubName: Full=U-box domain-containing protein 4 {ECO:0000313|EMBL:PKU74538.1};	FOG: Armadillo/beta-catenin-like repeats	GO:0005737,cytoplasm; GO:0005634,nucleus; GO:0004842,ubiquitin-protein transferase activity	PF00514.23:Armadillo/beta-catenin-like repeat
tia000508	Superscaffold1	55654611	55655252	+	--	--	cytochrome P450 monooxygenase [Saccharum hybrid cultivar R570]	--	SubName: Full=Cytochrome P450 monooxygenase {ECO:0000313|EMBL:AGT17357.1};	--	GO:0004497,monooxygenase activity	--
tia000509	Superscaffold1	55671113	55671517	+	--	--	uncharacterized protein LOC110101328 [Dendrobium catenatum]	--	SubName: Full=Uncharacterized protein {ECO:0000313|EMBL:PKU74537.1};	--	--	--
tia000510	Superscaffold1	55907776	55919887	+	K19564 choline transport protein | (RefSeq) choline transport protein-like (A)	--	amino-acid permease BAT1 homolog [Phalaenopsis equestris]	RecName: Full=Amino-acid permease BAT1 homolog;	SubName: Full=Amino-acid permease BAT1 like {ECO:0000313|EMBL:PKU74536.1};	Amino acid transporters	GO:0005887,integral component of plasma membrane; GO:0015297,antiporter activity; GO:0015181,arginine transmembrane transporter activity; GO:0015185,gamma-aminobutyric acid transmembrane transporter activity; GO:0015180,L-alanine transmembrane transporter activity; GO:0005313,L-glutamate transmembrane transporter activity; GO:0015189,L-lysine transmembrane transporter activity; GO:0015812,gamma-a…	PF13520.6:Amino acid permease
tia000511	Superscaffold1	56144739	56145986	+	K00660 chalcone synthase [EC:2.3.1.74] | (RefSeq) bibenzyl synthase (A)	ko00941: Flavonoid biosynthesis; ko04712: Circadian rhythm - plant	bibenzyl synthase [Cymbidium hybrid cultivar]	RecName: Full=Bibenzyl synthase; EC=2.3.1.-;	SubName: Full=Bibenzyl synthase {ECO:0000313|EMBL:AIM58716.1};	--	GO:0016747,transferase activity, transferring acyl groups other than amino-acyl groups; GO:0009813,flavonoid biosynthetic process	PF00195.19:Chalcone and stilbene synthases, N-terminal domain
tia000512	Superscaffold1	56234188	56235945	+	K15631 molybdenum cofactor sulfurtransferase [EC:2.8.1.9] | (RefSeq) molybdenum cofactor sulfurase-like (A)	ko00790: Folate biosynthesis	uncharacterized protein LOC110018827 [Phalaenopsis equestris]	--	SubName: Full=Molybdenum cofactor sulfurtransferase {ECO:0000313|EMBL:PKU74533.1};	Molybdenum cofactor sulfurase	--	--
tia000513	Superscaffold1	56372328	56376227	-	K06943 nucleolar GTP-binding protein | (RefSeq) uncharacterized protein LOC108835530 (A)	ko03008: Ribosome biogenesis in eukaryotes	Uncharacterized protein TCM_021522 [Theobroma cacao]	RecName: Full=Putative ribonuclease H protein At1g65750; EC=3.1.26.4;	SubName: Full=Uncharacterized protein {ECO:0000313|EMBL:EOY06960.1};	FOG: Reverse transcriptase	GO:0046872,metal ion binding; GO:0003676,nucleic acid binding; GO:0004523,RNA-DNA hybrid ribonuclease activity	PF13966.6:zinc-binding in reverse transcriptase
tia000514	Superscaffold1	56451751	56453470	-	K18801 glucuronoxylan 4-O-methyltransferase [EC:2.1.1.112] | (RefSeq) glucuronoxylan 4-O-methyltransferase 1 (A)	--	probable methyltransferase At1g27930 [Dendrobium catenatum]	RecName: Full=Probable methyltransferase At1g27930; EC=2.1.1.- {ECO:0000305};	SubName: Full=Glucuronoxylan 4-O-methyltransferase 1 {ECO:0000313|EMBL:PKU74532.1};	--	GO:0005768,endosome; GO:0005794,Golgi apparatus; GO:0000139,Golgi membrane; GO:0016021,integral component of membrane; GO:0005802,trans-Golgi network; GO:0008168,methyltransferase activity; GO:0045492,xylan biosynthetic process	PF04669.13:Polysaccharide biosynthesis
tia000515	Superscaffold1	56726089	56726742	-	--	--	--	--	--	--	--	--
tia000516	Superscaffold1	56727982	56729007	-	K13496 UDP-glucosyl transferase 73C [EC:2.4.1.-] | (RefSeq) scopoletin glucosyltransferase (A)	ko00908: Zeatin biosynthesis	uncharacterized protein LOC110101317 [Dendrobium catenatum]	--	SubName: Full=Uncharacterized protein {ECO:0000313|EMBL:PKU74531.1};	--	--	--
tia000517	Superscaffold1	57000824	57023550	+	K08081 tropinone reductase I [EC:1.1.1.206] | (RefSeq) tropinone reductase 2 (A)	ko00960: Tropane, piperidine and pyridine alkaloid biosynthesis	Short-chain dehydrogenase reductase 3b [Apostasia shenzhenica]	RecName: Full=Tropinone reductase homolog At2g29150 {ECO:0000305}; EC=1.1.1.- {ECO:0000305};	SubName: Full=Short-chain dehydrogenase reductase 3b {ECO:0000313|EMBL:PKA61357.1}; EC=1.5.1.33 {ECO:0000313|EMBL:PKA61357.1};	Reductases with broad range of substrate specificities	GO:0016491,oxidoreductase activity	PF13561.6:Enoyl-(Acyl carrier protein) reductase
tia000518	Superscaffold1	57028223	57035560	-	K07943 ADP-ribosylation factor-like protein 2 | (RefSeq) ADP-ribosylation factor-like protein 2 (A)	--	PREDICTED: ADP-ribosylation factor-like protein 2 isoform X2 [Elaeis guineensis]	RecName: Full=ADP-ribosylation factor-like protein 2; AltName: Full=Protein ARF-like 2; AltName: Full=Protein HALLIMASCH; AltName: Full=Protein TITAN 5;	SubName: Full=Putative ADP-ribosylation factor {ECO:0000313|EMBL:PKU81279.1};	GTP-binding ADP-ribosylation factor-like protein ARL2	GO:0005737,cytoplasm; GO:0005525,GTP binding; GO:0009793,embryo development ending in seed dormancy; GO:0009558,embryo sac cellularization; GO:0009960,endosperm development; GO:0007264,small GTPase mediated signal transduction; GO:0007021,tubulin complex assembly	PF00025.21:ADP-ribosylation factor family
tia000519	Superscaffold1	57051131	57073324	-	K10684 ubiquitin-like 1-activating enzyme E1 A [EC:6.2.1.45] | (RefSeq) SUMO-activating enzyme subunit 1B-1-like isoform X1 (A)	ko04120: Ubiquitin mediated proteolysis	SUMO-activating enzyme subunit 1B-1-like isoform X2 [Phalaenopsis equestris]	RecName: Full=SUMO-activating enzyme subunit 1B-2; AltName: Full=SUMO-activating enzyme subunit 1-2; AltName: Full=Ubiquitin-like 1-activating enzyme E1A;	SubName: Full=SUMO-activating enzyme subunit 1A {ECO:0000313|EMBL:PKA55534.1};	SMT3/SUMO-activating complex, AOS1/RAD31 component	GO:0005737,cytoplasm; GO:0005634,nucleus; GO:0019948,SUMO activating enzyme activity; GO:0016925,protein sumoylation	PF00899.21:ThiF family
tia000521	Superscaffold1	57621917	57644862	+	K13415 protein brassinosteroid insensitive 1 [EC:2.7.10.1 2.7.11.1] | (RefSeq) uncharacterized protein LOC103413440 isoform X1 (A)	ko04075: Plant hormone signal transduction	squamosa promoter-binding-like protein 18 [Phalaenopsis equestris]	RecName: Full=Teosinte glume architecture 1 {ECO:0000303|PubMed:16079849};	SubName: Full=Squamosa promoter-binding-like protein 18 {ECO:0000313|EMBL:PKU74527.1};	--	GO:0005634,nucleus; GO:0003677,DNA binding; GO:0046872,metal ion binding	PF03110.14:SBP domain
tia000522	Superscaffold1	57787115	57831985	+	K09264 MADS-box transcription factor, plant | (RefSeq) developmental protein SEPALLATA 1-like (A)	--	MADS2 [Apostasia odorata]	RecName: Full=Agamous-like MADS-box protein AGL9 homolog; AltName: Full=OM1;	SubName: Full=MADS2 {ECO:0000313|EMBL:AIZ95398.1};	MADS box transcription factor	GO:0005634,nucleus; GO:0003700,DNA-binding transcription factor activity; GO:0046983,protein dimerization activity; GO:0000977,RNA polymerase II regulatory region sequence-specific DNA binding; GO:0045944,positive regulation of transcription by RNA polymerase II; GO:0006351,transcription, DNA-templated	PF00319.18:SRF-type transcription factor (DNA-binding and dimerisation domain)
tia000523	Superscaffold1	57800976	57801662	+	--	--	--	--	--	--	--	--
tia000524	Superscaffold1	57894245	57942055	+	--	--	uncharacterized protein LOC110018900 [Phalaenopsis equestris]	--	SubName: Full=Uncharacterized protein {ECO:0000313|EMBL:PKU67825.1};	--	--	--
tia000527	Superscaffold1	58147111	58147686	+	--	--	protein SPA, chloroplastic-like [Dendrobium catenatum]	--	SubName: Full=Uncharacterized protein {ECO:0000313|EMBL:PKU67825.1};	--	--	--
tia000528	Superscaffold1	58162066	58179898	+	--	--	--	--	--	--	--	--
tia000529	Superscaffold1	58180894	58181496	-	--	--	--	--	--	--	--	--
tia000531	Superscaffold1	58325811	58357596	+	K19730 autophagy-related protein 101 | (RefSeq) autophagy-related protein 101 isoform X1 (A)	ko04136: Autophagy - other	hypothetical protein AXF42_Ash006747 [Apostasia shenzhenica]	RecName: Full=Autophagy-related protein 101 {ECO:0000303|PubMed:24563201};	SubName: Full=Uncharacterized protein {ECO:0000313|EMBL:PKA55545.1};	Uncharacterized conserved protein	GO:0005776,autophagosome; GO:0031410,cytoplasmic vesicle; GO:0006914,autophagy; GO:0015031,protein transport	PF07855.12:Autophagy-related protein 101
tia000532	Superscaffold1	58358545	58361454	+	--	--	--	--	--	--	--	--
tia000533	Superscaffold1	58389688	58391021	-	--	--	--	--	--	--	--	--
tia000534	Superscaffold1	58442228	58547507	+	K12872 pre-mRNA-splicing factor RBM22/SLT11 | (RefSeq) hypothetical protein (A)	ko03040: Spliceosome	kelch domain-containing protein 4 isoform X1 [Dendrobium catenatum]	RecName: Full=Acyl-CoA-binding domain-containing protein 4; Short=Acyl-CoA binding protein 4;	SubName: Full=kelch domain-containing protein 4 {ECO:0000313|RefSeq:XP_008807208.1};	Protein containing repeated kelch motifs	GO:0005737,cytoplasm; GO:0005829,cytosol; GO:0005634,nucleus; GO:0000062,fatty-acyl-CoA binding; GO:0008289,lipid binding; GO:0006869,lipid transport; GO:0009723,response to ethylene; GO:0009753,response to jasmonic acid; GO:0009416,response to light stimulus	PF13415.6:Galactose oxidase, central domain
tia000535	Superscaffold1	58622791	58698554	-	K20296 vacuolar protein sorting-associated protein 51 | (RefSeq) vacuolar protein sorting-associated protein 51 homolog (A)	--	vacuolar protein sorting-associated protein 51 homolog [Phalaenopsis equestris]	RecName: Full=Vacuolar protein sorting-associated protein 51 homolog {ECO:0000303|PubMed:24757006}; AltName: Full=Protein UNHINGED {ECO:0000303|PubMed:24757006};	SubName: Full=Exocyst complex component 2 {ECO:0000313|EMBL:PKU67817.1};	Uncharacterized conserved protein	GO:0005829,cytosol; GO:1990745,EARP complex; GO:0000938,GARP complex; GO:0005770,late endosome; GO:0055037,recycling endosome; GO:0006914,autophagy; GO:0032456,endocytic recycling; GO:0010305,leaf vascular tissue pattern formation; GO:0006869,lipid transport; GO:0007041,lysosomal transport; GO:0015031,protein transport; GO:0042147,retrograde transport, endosome to Golgi; GO:0007034,vacuolar trans…	PF08700.11:Vps51/Vps67
tia000536	Superscaffold1	58776171	58865032	+	K11137 telomere length regulation protein | (RefSeq) telomere length regulation protein TEL2 homolog isoform X1 (A)	--	telomere length regulation protein TEL2 homolog isoform X1 [Dendrobium catenatum]	RecName: Full=Probable protein phosphatase 2C 19; Short=OsPP2C19; EC=3.1.3.16;	SubName: Full=Uncharacterized protein {ECO:0000313|EMBL:PKU67816.1};	Uncharacterized conserved protein	GO:0046872,metal ion binding; GO:0004722,protein serine/threonine phosphatase activity	PF10193.9:Telomere length regulation protein
tia000537	Superscaffold1	58836634	58865032	+	K10732 GINS complex subunit 1 | (RefSeq) DNA replication complex GINS protein PSF1 (A)	--	DNA replication complex GINS protein PSF1 [Dendrobium catenatum]	--	SubName: Full=Uncharacterized protein {ECO:0000313|EMBL:PKU67814.1};	Predicted alpha-helical protein, potentially involved in replication/repair	--	--
tia000538	Superscaffold1	58874702	58876425	-	K10732 GINS complex subunit 1 | (RefSeq) DNA replication complex GINS protein PSF1 (A)	--	DNA replication complex GINS protein PSF1 [Dendrobium catenatum]	--	SubName: Full=Uncharacterized protein {ECO:0000313|EMBL:PKU67814.1};	Predicted alpha-helical protein, potentially involved in replication/repair	--	--
tia000539	Superscaffold1	58881699	58970172	+	K00036 glucose-6-phosphate 1-dehydrogenase [EC:1.1.1.49 1.1.1.363] | (RefSeq) glucose-6-phosphate 1-dehydrogenase, cytoplasmic isoform-like (A)	ko00030: Pentose phosphate pathway; ko00480: Glutathione metabolism; ko01200: Carbon metabolism	glucose-6-phosphate 1-dehydrogenase, cytoplasmic isoform-like [Phalaenopsis equestris]	RecName: Full=Glucose-6-phosphate 1-dehydrogenase, cytoplasmic isoform; Short=G6PD; EC=1.1.1.49;	SubName: Full=Glucose-6-phosphate 1-dehydrogenase, cytoplasmic isoform {ECO:0000313|EMBL:PKU87024.1};	Glucose-6-phosphate 1-dehydrogenase	GO:0005737,cytoplasm; GO:0004345,glucose-6-phosphate dehydrogenase activity; GO:0050661,NADP binding; GO:0006006,glucose metabolic process; GO:0006098,pentose-phosphate shunt	PF02781.16:Glucose-6-phosphate dehydrogenase, C-terminal domain
tia000540	Superscaffold1	58971781	58974012	-	--	--	F-box protein SKIP14-like [Phalaenopsis equestris]	RecName: Full=F-box protein SKIP14; AltName: Full=SKP1-interacting partner 14;	SubName: Full=F-box protein SKIP14-like {ECO:0000313|RefSeq:XP_008777745.1, ECO:0000313|RefSeq:XP_008777746.1};	--	GO:0005829,cytosol; GO:0005634,nucleus; GO:0009788,negative regulation of abscisic acid-activated signaling pathway; GO:0016567,protein ubiquitination	PF12937.7:F-box-like
tia000541	Superscaffold1	58993252	59115817	+	--	--	--	--	--	--	--	--
tia000542	Superscaffold1	59193246	59285124	-	K01052 lysosomal acid lipase/cholesteryl ester hydrolase [EC:3.1.1.13] | (RefSeq) triacylglycerol lipase 2 (A)	ko00100: Steroid biosynthesis	lipase 3-like [Dendrobium catenatum]	RecName: Full=Triacylglycerol lipase 2; EC=3.1.1.3; Flags: Precursor;	SubName: Full=uncharacterized protein LOC103708190 {ECO:0000313|RefSeq:XP_008791234.1};	Triglyceride lipase-cholesterol esterase	GO:0005576,extracellular region; GO:0016298,lipase activity; GO:0004806,triglyceride lipase activity; GO:0002213,defense response to insect; GO:0016042,lipid catabolic process	PF04083.16:Partial alpha/beta-hydrolase lipase region
tia000543	Superscaffold1	59381503	59383482	+	K13448 calcium-binding protein CML | (RefSeq) probable calcium-binding protein CML15 (A)	ko04626: Plant-pathogen interaction	probable calcium-binding protein CML15 [Dendrobium catenatum]	RecName: Full=Probable calcium-binding protein CML14; AltName: Full=Calmodulin-like protein 14;	SubName: Full=Putative calcium-binding protein CML14 {ECO:0000313|EMBL:PKU77373.1};	Calmodulin and related proteins (EF-Hand superfamily)	GO:0005509,calcium ion binding	PF00036.32:EF hand
tia000544	Superscaffold1	59516114	59517179	+	--	--	CASP-like protein 4A3 [Dendrobium catenatum]	RecName: Full=CASP-like protein 4A3; Short=AtCASPL4A3;	SubName: Full=CASP-like protein {ECO:0000313|EMBL:PKU77370.1};	--	GO:0016021,integral component of membrane; GO:0005886,plasma membrane; GO:0051536,iron-sulfur cluster binding	PF04535.12:Domain of unknown function (DUF588)
tia000545	Superscaffold1	59517996	59527661	-	K18789 xylogalacturonan beta-1,3-xylosyltransferase [EC:2.4.2.41] | (RefSeq) probable glycosyltransferase At5g20260 (A)	--	probable glycosyltransferase At5g03795 isoform X1 [Dendrobium catenatum]	RecName: Full=Probable glycosyltransferase At5g03795; EC=2.4.-.-;	SubName: Full=Putative glycosyltransferase {ECO:0000313|EMBL:PKU77369.1};	Acetylglucosaminyltransferase EXT1/exostosin 1	GO:0000139,Golgi membrane; GO:0016021,integral component of membrane; GO:0016757,transferase activity, transferring glycosyl groups; GO:0071555,cell wall organization; GO:0006486,protein glycosylation	PF03016.15:Exostosin family
tia000546	Superscaffold1	59541458	59562292	+	--	--	myosin-6-like [Dendrobium catenatum]	--	SubName: Full=Uncharacterized protein {ECO:0000313|EMBL:PKU67289.1};	--	--	--
tia000547	Superscaffold1	59614742	59615257	-	--	--	putative pectinesterase/pectinesterase inhibitor 26 [Phalaenopsis equestris]	--	SubName: Full=Uncharacterized protein {ECO:0000313|EnsemblPlants:OPUNC01G27820.1};	--	GO:0004857,enzyme inhibitor activity	PF04043.15:Plant invertase/pectin methylesterase inhibitor
tia000548	Superscaffold1	59839223	59859993	+	K06883 uncharacterized protein | (RefSeq) LOW QUALITY PROTEIN: uncharacterized protein LOC104799061 (A)	--	cysteine-rich receptor-like protein kinase 2 [Phalaenopsis equestris]	RecName: Full=Cysteine-rich receptor-like protein kinase 2; Short=Cysteine-rich RLK2; EC=2.7.11.-; Flags: Precursor;	SubName: Full=Cysteine-rich receptor-like protein kinase 2 {ECO:0000313|EMBL:PKU80155.1};	--	GO:0016021,integral component of membrane; GO:0005886,plasma membrane; GO:0009506,plasmodesma; GO:0005524,ATP binding; GO:0004674,protein serine/threonine kinase activity; GO:0046777,protein autophosphorylation; GO:0010193,response to ozone	PF00069.25:Protein kinase domain
tia000549	Superscaffold1	59861490	59937930	-	--	--	protein MICRORCHIDIA 6-like isoform X3 [Phalaenopsis equestris]	RecName: Full=Protein MICRORCHIDIA 6 {ECO:0000303|PubMed:22555433}; Short=AtMORC6 {ECO:0000303|PubMed:22555433}; EC=3.6.-.- {ECO:0000269|PubMed:22560611}; AltName: Full=Protein CRT1-homolog 6 {ECO:0000303|PubMed:19704828}; Short=CRT1-h6 {ECO:0000303|PubMed:19704828}; AltName: Full=Protein DEFECTIVE IN MERISTEM SILENCING 11 {ECO:0000303|PubMed:22560611};	SubName: Full=protein MICRORCHIDIA 6 isoform X4 {ECO:0000313|RefSeq:XP_008791184.1};	MORC family ATPases	GO:0009941,chloroplast envelope; GO:0005634,nucleus; GO:0009506,plasmodesma; GO:0005524,ATP binding; GO:0016887,ATPase activity; GO:0003677,DNA binding; GO:0004519,endonuclease activity; GO:0042803,protein homodimerization activity; GO:0003723,RNA binding; GO:0016569,covalent chromatin modification; GO:0006952,defense response; GO:0006281,DNA repair; GO:1902290,positive regulation of defense resp…	PF17942.1:Morc6 ribosomal protein S5 domain 2-like
tia000550	Superscaffold1	60111181	60156124	-	K05391 cyclic nucleotide gated channel, plant | (RefSeq) cyclic nucleotide-gated ion channel 1-like (A)	ko04626: Plant-pathogen interaction	DNA (cytosine-5)-methyltransferase DRM2-like [Dendrobium catenatum]	RecName: Full=DNA (cytosine-5)-methyltransferase DRM2 {ECO:0000305}; EC=2.1.1.37 {ECO:0000305}; AltName: Full=OsDRM2 {ECO:0000303|PubMed:22380881}; AltName: Full=Protein DOMAINS REARRANGED METHYLASE 2 {ECO:0000305};	SubName: Full=DNA (Cytosine-5)-methyltransferase DRM2 {ECO:0000313|EMBL:PKU69055.1};	--	GO:0005634,nucleus; GO:0003886,DNA (cytosine-5-)-methyltransferase activity; GO:0003677,DNA binding	PF00145.17:C-5 cytosine-specific DNA methylase
tia000551	Superscaffold1	60249196	60320815	+	K08582 calpain-15 [EC:3.4.22.-] | (RefSeq) Peptidase C2, calpain family (A)	--	calpain-type cysteine protease ADL1 isoform X1 [Phalaenopsis equestris]	RecName: Full=Calpain-type cysteine protease ADL1; EC=3.4.22.-; AltName: Full=Phytocalpain ADL1; AltName: Full=Protein ADAXIALIZED LEAF1; AltName: Full=Protein DEFECTIVE KERNEL 1; Short=OsDEK1; AltName: Full=Protein SHOOTLESS 3; Flags: Precursor;	SubName: Full=Uncharacterized protein {ECO:0000313|EMBL:PKU79341.1};	Cytosolic Ca2+-dependent cysteine protease (calpain), large subunit (EF-Hand protein superfamily)	GO:0005737,cytoplasm; GO:0005789,endoplasmic reticulum membrane; GO:0010008,endosome membrane; GO:0005887,integral component of plasma membrane; GO:0004198,calcium-dependent cysteine-type endopeptidase activity; GO:0008234,cysteine-type peptidase activity; GO:0009793,embryo development ending in seed dormancy; GO:0090628,plant epidermal cell fate specification; GO:0006508,proteolysis; GO:2000011,…	PF00648.21:Calpain family cysteine protease
tia000552	Superscaffold1	60383046	60384400	-	K00660 chalcone synthase [EC:2.3.1.74] | (RefSeq) bibenzyl synthase (A)	ko00941: Flavonoid biosynthesis; ko04712: Circadian rhythm - plant	bibenzyl synthase [Cymbidium hybrid cultivar]	RecName: Full=Bibenzyl synthase; EC=2.3.1.-;	SubName: Full=Bibenzyl synthase {ECO:0000313|EMBL:AIM58716.1};	--	GO:0016747,transferase activity, transferring acyl groups other than amino-acyl groups; GO:0009813,flavonoid biosynthetic process	PF00195.19:Chalcone and stilbene synthases, N-terminal domain
tia000553	Superscaffold1	60498463	60555941	-	K08835 serine/threonine-protein kinase OSR1/STK39 [EC:2.7.11.1] | (RefSeq) STE20/SPS1-related proline-alanine-rich protein kinase isoform X1 (A)	--	STE20/SPS1-related proline-alanine-rich protein kinase isoform X2 [Dendrobium catenatum]	RecName: Full=Serine/threonine-protein kinase BLUS1; EC=2.7.11.1; AltName: Full=Protein BLUE LIGHT SIGNALING 1;	SubName: Full=Mitogen-activated protein kinase kinase kinase ANP1 {ECO:0000313|EMBL:PKU78205.1};	Ste20-like serine/threonine protein kinase	GO:0005829,cytosol; GO:0005524,ATP binding; GO:0046872,metal ion binding; GO:0004674,protein serine/threonine kinase activity; GO:0032147,activation of protein kinase activity; GO:0007346,regulation of mitotic cell cycle; GO:1902456,regulation of stomatal opening; GO:0023014,signal transduction by protein phosphorylation; GO:0031098,stress-activated protein kinase signaling cascade	PF00069.25:Protein kinase domain
tia000555	Superscaffold1	60595719	60597182	-	K22683 aspartyl protease family protein [EC:3.4.23.-] | (RefSeq) protein ASPARTIC PROTEASE IN GUARD CELL 1 (A)	--	protein ASPARTIC PROTEASE IN GUARD CELL 1 [Dendrobium catenatum]	RecName: Full=Protein ASPARTIC PROTEASE IN GUARD CELL 1; Short=AtASPG1; EC=3.4.23.-; Flags: Precursor;	SubName: Full=Protein ASPARTIC PROTEASE IN GUARD CELL 1 {ECO:0000313|EMBL:PKU78210.1};	Aspartyl protease	GO:0005783,endoplasmic reticulum; GO:0004190,aspartic-type endopeptidase activity; GO:0070001,aspartic-type peptidase activity; GO:0003677,DNA binding; GO:0030163,protein catabolic process; GO:0009737,response to abscisic acid; GO:0009414,response to water deprivation; GO:0009627,systemic acquired resistance	PF14543.6:Xylanase inhibitor N-terminal
tia000557	Superscaffold1	60710778	60711579	+	--	--	--	--	--	--	--	--
tia000558	Superscaffold1	60707503	60777843	-	--	--	uncharacterized protein LOC110099034 [Dendrobium catenatum]	--	SubName: Full=Uncharacterized protein {ECO:0000313|EMBL:PKA55513.1};	Uncharacterized conserved protein	--	PF07967.13:C3HC zinc finger-like
tia000559	Superscaffold1	60804079	60809563	+	--	--	--	--	--	--	--	--
tia000560	Superscaffold1	60874133	60878873	-	K02350 DNA polymerase zeta [EC:2.7.7.7] | (RefSeq) DNA polymerase zeta catalytic subunit-like (A)	--	zinc finger protein VAR3, chloroplastic-like [Dendrobium catenatum]	RecName: Full=Zinc finger protein VAR3, chloroplastic {ECO:0000305}; AltName: Full=Organelle Zinc finger 1 {ECO:0000303|PubMed:25768119}; AltName: Full=Protein VARIEGATED 3 {ECO:0000303|PubMed:15340011}; Flags: Precursor;	SubName: Full=Zinc finger protein VAR3, chloroplastic {ECO:0000313|EMBL:PKU75995.1};	RNA-binding Ran Zn-finger protein and related proteins	GO:0009507,chloroplast; GO:0009570,chloroplast stroma; GO:0046872,metal ion binding; GO:1900871,chloroplast mRNA modification; GO:0009658,chloroplast organization; GO:0006397,mRNA processing	PF00641.18:Zn-finger in Ran binding protein and others
tia000562	Superscaffold1	61127990	61141784	+	K01674 carbonic anhydrase [EC:4.2.1.1] | (RefSeq) alpha carbonic anhydrase 7-like (A)	ko00910: Nitrogen metabolism	alpha carbonic anhydrase 7-like [Phalaenopsis equestris]	RecName: Full=Alpha carbonic anhydrase 7; Short=AtaCA7; Short=AtalphaCA7; EC=4.2.1.1; AltName: Full=Alpha carbonate dehydratase 7; Flags: Precursor;	SubName: Full=Bifunctional monodehydroascorbate reductase and carbonic anhydrase nectarin-3 {ECO:0000313|EMBL:PKU61578.1};	Carbonic anhydrase	GO:0009570,chloroplast stroma; GO:0004089,carbonate dehydratase activity; GO:0008270,zinc ion binding; GO:0006730,one-carbon metabolic process	PF00194.21:Eukaryotic-type carbonic anhydrase
tia000564	Superscaffold1	61195997	61198097	+	--	--	aldehyde oxidase GLOX-like [Dendrobium catenatum]	RecName: Full=Aldehyde oxidase GLOX1 {ECO:0000305}; EC=1.2.3.1 {ECO:0000305}; AltName: Full=Glyoxal oxidase 1 {ECO:0000305|PubMed:21673079}; Flags: Precursor;	SubName: Full=Uncharacterized protein {ECO:0000313|EMBL:PKU61568.1};	--	GO:0005576,extracellular region; GO:0004031,aldehyde oxidase activity; GO:0102797,geranial:oxygen oxidoreductase activity; GO:0102798,heptaldehyde:oxygen oxidoreductase activity; GO:0007275,multicellular organism development	PF07250.11:Glyoxal oxidase N-terminus
tia000565	Superscaffold1	61223437	61226352	+	K01179 endoglucanase [EC:3.2.1.4] | (RefSeq) uncharacterized protein LOC105164045 (A)	ko00500: Starch and sucrose metabolism	uncharacterized protein LOC110108992 [Dendrobium catenatum]	--	SubName: Full=Uncharacterized protein {ECO:0000313|EMBL:PKU61567.1};	--	--	PF00150.18:Cellulase (glycosyl hydrolase family 5)
tia000567	Superscaffold1	61267452	61268957	-	K15402 fatty acid omega-hydroxylase [EC:1.14.-.-] | (RefSeq) cytochrome P450 86B1 (A)	ko00073: Cutin, suberine and wax biosynthesis	cytochrome P450 86B1 [Dendrobium catenatum]	RecName: Full=Cytochrome P450 86B1; EC=1.14.-.-;	SubName: Full=Cytochrome P450 86B1 {ECO:0000313|EMBL:PKU61566.1};	Cytochrome P450 CYP4/CYP19/CYP26 subfamilies	GO:0005783,endoplasmic reticulum; GO:0005789,endoplasmic reticulum membrane; GO:0016021,integral component of membrane; GO:0020037,heme binding; GO:0005506,iron ion binding; GO:0004497,monooxygenase activity; GO:0016705,oxidoreductase activity, acting on paired donors, with incorporation or reduction of molecular oxygen; GO:0071555,cell wall organization; GO:0010345,suberin biosynthetic process; …	PF00067.22:Cytochrome P450
tia000568	Superscaffold1	61269114	61375978	+	--	--	--	--	--	--	--	--
tia000570	Superscaffold1	61509988	61511157	-	--	--	PREDICTED: uncharacterized protein LOC103698860 [Phoenix dactylifera]	--	SubName: Full=uncharacterized protein LOC103698860 {ECO:0000313|RefSeq:XP_008779130.1};	--	--	--
tia000571	Superscaffold1	61540745	61614877	-	K01889 phenylalanyl-tRNA synthetase alpha chain [EC:6.1.1.20] | (RefSeq) uncharacterized protein LOC110031187 (A)	ko00970: Aminoacyl-tRNA biosynthesis	1-(5-phosphoribosyl)-5-[(5-phosphoribosylamino)methylideneamino]	RecName: Full=1-(5-phosphoribosyl)-5-[(5-phosphoribosylamino)methylideneamino] imidazole-4-carboxamide isomerase, chloroplastic; EC=5.3.1.16; AltName: Full=5-proFAR isomerase; AltName: Full=BBM II; AltName: Full=Phosphoribosylformimino-5-aminoimidazole carboxamide ribotide isomerase; AltName: Full=Protein ALBINO AND PALE GREEN 10; AltName: Full=Protein HISTIDINE BIOSYNTHESIS 3; Flags: Precursor;	SubName: Full=1-(5-phosphoribosyl)-5-[(5-phosphoribosylamino)methylideneamino] imidazole-4-carboxamide isomerase, chloroplastic {ECO:0000313|EMBL:PKU80454.1};	Phosphoribosylformimino-5-aminoimidazole carboxamide ribonucleotide (ProFAR) isomerase	GO:0009507,chloroplast; GO:0003949,1-(5-phosphoribosyl)-5-[(5-phosphoribosylamino)methylideneamino]imidazole-4-carboxamide isomerase activity; GO:0000105,histidine biosynthetic process; GO:0000162,tryptophan biosynthetic process	PF00977.21:Histidine biosynthesis protein
tia000572	Superscaffold1	61700071	61730406	-	--	--	myosin-10 [Dendrobium catenatum]	RecName: Full=Uncharacterized protein At3g49055;	SubName: Full=Uncharacterized protein {ECO:0000313|EMBL:PKU61569.1};	--	--	PF10186.9:Vacuolar sorting 38 and autophagy-related subunit 14
tia000573	Superscaffold1	61949933	61952669	+	K01904 4-coumarate--CoA ligase [EC:6.2.1.12] | (RefSeq) 4-coumarate--CoA ligase-like 5 isoform X3 (A)	ko00130: Ubiquinone and other terpenoid-quinone biosynthesis; ko00940: Phenylpropanoid biosynthesis	4-coumarate--CoA ligase-like 7 [Dendrobium catenatum]	RecName: Full=4-coumarate--CoA ligase-like 7; EC=6.2.1.-;	SubName: Full=4-coumarate--CoA ligase-like 7 {ECO:0000313|EMBL:PKU61575.1};	Acyl-CoA synthetase	GO:0005524,ATP binding; GO:0016874,ligase activity; GO:0008152,metabolic process	PF00501.28:AMP-binding enzyme
tia000574	Superscaffold1	61981023	62016809	-	K01609 indole-3-glycerol phosphate synthase [EC:4.1.1.48] | (RefSeq) indole-3-glycerol phosphate synthase, chloroplastic-like isoform X1 (A)	ko00400: Phenylalanine, tyrosine and tryptophan biosynthesis; ko01230: Biosynthesis of amino acids	indole-3-glycerol phosphate synthase, chloroplastic-like isoform X2 [Dendrobium catenatum]	RecName: Full=Indole-3-glycerol phosphate synthase, chloroplastic {ECO:0000303|PubMed:7610197}; Short=IGPS {ECO:0000303|PubMed:7610197}; EC=4.1.1.48 {ECO:0000269|PubMed:7610197}; Flags: Precursor;	SubName: Full=Ribosome production factor 2 like {ECO:0000313|EMBL:PKA49153.1}; EC=4.1.1.48 {ECO:0000313|EMBL:PKA49153.1};	Anthranilate synthase component II	GO:0009507,chloroplast; GO:0009570,chloroplast stroma; GO:0005829,cytosol; GO:0005507,copper ion binding; GO:0004425,indole-3-glycerol-phosphate synthase activity; GO:0000162,tryptophan biosynthetic process	PF00218.21:Indole-3-glycerol phosphate synthase
tia000575	Superscaffold1	62079670	62080280	-	--	--	hypothetical protein MA16_Dca017250 [Dendrobium catenatum]	--	SubName: Full=Uncharacterized protein {ECO:0000313|EMBL:PKU61917.1};	--	--	PF14111.6:Domain of unknown function (DUF4283)
tia000576	Superscaffold1	62132897	62178155	-	--	--	uncharacterized protein LOC110108994 isoform X2 [Dendrobium catenatum]	--	SubName: Full=Uncharacterized protein {ECO:0000313|EMBL:PKU61564.1};	--	--	--
tia000577	Superscaffold1	62350505	62354223	-	--	--	protein SIEVE ELEMENT OCCLUSION B-like [Phalaenopsis equestris]	RecName: Full=Protein SIEVE ELEMENT OCCLUSION B {ECO:0000303|PubMed:20932300}; Short=AtSEOb {ECO:0000303|PubMed:20932300}; AltName: Full=Protein SIEVE ELEMENT OCCLUSION-RELATED 1 {ECO:0000303|PubMed:22470058}; Short=AtSEOR1 {ECO:0000303|PubMed:22470058};	SubName: Full=Putative nucleoredoxin 3 {ECO:0000313|EMBL:PKU77027.1};	--	GO:0042803,protein homodimerization activity; GO:0043621,protein self-association; GO:0010088,phloem development	PF14576.6:Sieve element occlusion N-terminus
tia000579	Superscaffold1	62788553	62789737	-	K14963 COMPASS component SWD3 | (RefSeq) protein JINGUBANG-like (A)	--	Lissencephaly-1 like [Dendrobium catenatum]	RecName: Full=Protein JINGUBANG {ECO:0000303|PubMed:27468890};	SubName: Full=Lissencephaly-1 like {ECO:0000313|EMBL:PKU77026.1};	FOG: WD40 repeat	GO:0005737,cytoplasm; GO:0005634,nucleus; GO:0009846,pollen germination	PF00400.32:WD domain, G-beta repeat
tia000580	Superscaffold1	63124616	63176297	-	K01076 abhydrolase domain-containing protein 17 [EC:3.1.2.22] | (RefSeq) protein ABHD17B-like (A)	--	protein ABHD17B-like [Dendrobium catenatum]	--	SubName: Full=Uncharacterized protein {ECO:0000313|EMBL:PKU77025.1};	Predicted alpha/beta hydrolase	--	PF12146.8:Serine aminopeptidase, S33
tia000581	Superscaffold1	63189535	63190658	+	--	--	--	--	--	--	--	--
tia000582	Superscaffold1	63192348	63195141	-	--	--	--	--	--	--	--	--
tia000583	Superscaffold1	63412221	63423894	+	K18592 gamma-glutamyltranspeptidase / glutathione hydrolase / leukotriene-C4 hydrolase [EC:2.3.2.2 3.4.19.13 3.4.19.14] | (RefSeq) LOW QUALITY PROTEIN: gamma-glutamyltranspeptidase 3-like (A)	ko00430: Taurine and hypotaurine metabolism; ko00460: Cyanoamino acid metabolism; ko00480: Glutathione metabolism; ko00590: Arachidonic acid metabolism	LOW QUALITY PROTEIN: gamma-glutamyltranspeptidase 3-like [Phalaenopsis equestris]	RecName: Full=Glutathione hydrolase 3; EC=3.4.19.13; AltName: Full=Gamma-glutamyltransferase 3; AltName: Full=Gamma-glutamyltranspeptidase 3; EC=2.3.2.2; AltName: Full=Gamma-glutamyltranspeptidase 4;	SubName: Full=Gamma-glutamyltranspeptidase 3 {ECO:0000313|EMBL:PKU82862.1};	Gamma-glutamyltransferase	GO:0016021,integral component of membrane; GO:0005774,vacuolar membrane; GO:0005773,vacuole; GO:0016756,glutathione gamma-glutamylcysteinyltransferase activity; GO:0036374,glutathione hydrolase activity; GO:0102953,hypoglycin A gamma-glutamyl transpeptidase activity; GO:0103068,leukotriene C4 gamma-glutamyl transferase activity; GO:0006751,glutathione catabolic process; GO:0009636,response to tox…	PF01019.21:Gamma-glutamyltranspeptidase
tia000584	Superscaffold1	63561109	63562881	+	K10523 speckle-type POZ protein | (RefSeq) hypothetical protein (A)	--	BTB/POZ and TAZ domain-containing protein 1-like [Dendrobium catenatum]	RecName: Full=BTB/POZ and TAZ domain-containing protein 1; AltName: Full=BTB and TAZ domain protein 1;	SubName: Full=BTB/POZ and TAZ domain-containing protein 1 {ECO:0000313|EMBL:PKU77023.1};	CREB binding protein/P300 and related TAZ Zn-finger proteins	GO:0005737,cytoplasm; GO:0005634,nucleus; GO:0019005,SCF ubiquitin ligase complex; GO:0005516,calmodulin binding; GO:0004402,histone acetyltransferase activity; GO:0003712,transcription coregulator activity; GO:0031625,ubiquitin protein ligase binding; GO:0008270,zinc ion binding; GO:0009553,embryo sac development; GO:0009555,pollen development; GO:0043161,proteasome-mediated ubiquitin-dependent …	PF02135.16:TAZ zinc finger
tia000585	Superscaffold1	63563672	63564584	-	--	--	uncharacterized protein LOC110107777 [Dendrobium catenatum]	RecName: Full=Nitrate regulatory gene2 protein {ECO:0000303|PubMed:26744214}; Short=NRG2 protein {ECO:0000303|PubMed:26744214};	SubName: Full=Uncharacterized protein {ECO:0000313|EMBL:PKA61146.1};	--	GO:0005634,nucleus; GO:0071249,cellular response to nitrate; GO:0015706,nitrate transport; GO:0071705,nitrogen compound transport; GO:0006355,regulation of transcription, DNA-templated; GO:0010167,response to nitrate; GO:1901698,response to nitrogen compound; GO:0006351,transcription, DNA-templated	--
tia000586	Superscaffold1	63653815	63709910	+	K15176 RNA polymerase-associated protein CTR9 | (RefSeq) protein CTR9 homolog isoform X1 (A)	--	protein CTR9 homolog isoform X1 [Phalaenopsis equestris]	RecName: Full=Protein CTR9 homolog {ECO:0000305}; AltName: Full=Protein EARLY FLOWERING 8 {ECO:0000303|PubMed:15520273}; AltName: Full=Protein VERNALIZATION INDEPENDENCE 6 {ECO:0000303|PubMed:15472079};	SubName: Full=Putative UDP-N-acetylglucosamine--peptide N-acetylglucosaminyltransferase SPINDLY {ECO:0000313|EMBL:PKA61607.1};	TPR-containing nuclear phosphoprotein that regulates K(+) uptake	GO:0016593,Cdc73/Paf1 complex; GO:0016020,membrane; GO:0005634,nucleus; GO:0000993,RNA polymerase II complex binding; GO:0009908,flower development; GO:0016571,histone methylation; GO:0009910,negative regulation of flower development; GO:0045893,positive regulation of transcription, DNA-templated; GO:0051569,regulation of histone H3-K4 methylation; GO:0006351,transcription, DNA-templated	PF07719.17:Tetratricopeptide repeat
tia000587	Superscaffold1	63757373	63769443	-	K01728 pectate lyase [EC:4.2.2.2] | (RefSeq) probable pectate lyase 18 (A)	ko00040: Pentose and glucuronate interconversions	probable pectate lyase 18 [Dendrobium catenatum]	RecName: Full=Probable pectate lyase 22; EC=4.2.2.2; Flags: Precursor;	SubName: Full=Putative pectate lyase 22 {ECO:0000313|EMBL:PKA66100.1}; EC=4.2.2.2 {ECO:0000313|EMBL:PKA66100.1};	--	GO:0046872,metal ion binding; GO:0030570,pectate lyase activity; GO:0045490,pectin catabolic process	PF00544.19:Pectate lyase
tia000588	Superscaffold1	63767291	63769443	-	K01728 pectate lyase [EC:4.2.2.2] | (RefSeq) probable pectate lyase 18 (A)	ko00040: Pentose and glucuronate interconversions	probable pectate lyase 18 [Dendrobium catenatum]	RecName: Full=Probable pectate lyase 22; EC=4.2.2.2; Flags: Precursor;	SubName: Full=Putative pectate lyase 22 {ECO:0000313|EMBL:PKA66100.1}; EC=4.2.2.2 {ECO:0000313|EMBL:PKA66100.1};	--	GO:0046872,metal ion binding; GO:0030570,pectate lyase activity; GO:0045490,pectin catabolic process	PF00544.19:Pectate lyase
tia000589	Superscaffold1	63794428	63795255	+	--	--	--	--	--	--	--	--
tia000590	Superscaffold1	63795762	63796458	+	--	--	--	--	--	--	--	--
tia000591	Superscaffold1	63796483	63798273	+	--	--	--	--	--	--	--	--
tia000592	Superscaffold1	63798429	63799534	-	--	--	--	--	--	--	--	--
tia000593	Superscaffold1	63801119	63816917	-	K17964 leucine-rich PPR motif-containing protein, mitochondrial | (RefSeq) hypothetical protein (A)	--	pentatricopeptide repeat-containing protein At5g50280, chloroplastic [Dendrobium catenatum]	RecName: Full=Pentatricopeptide repeat-containing protein At5g50280, chloroplastic; AltName: Full=Protein EMBRYO DEFECTIVE 1006; Flags: Precursor;	SubName: Full=Pentatricopeptide repeat-containing protein {ECO:0000313|EMBL:PKU77017.1};	FOG: PPR repeat	GO:0009507,chloroplast; GO:0043231,intracellular membrane-bounded organelle; GO:0004519,endonuclease activity; GO:0003723,RNA binding; GO:0009451,RNA modification	PF13041.6:PPR repeat family
tia000594	Superscaffold1	63883884	63891059	+	K10615 E3 ubiquitin-protein ligase HERC4 [EC:2.3.2.26] | (RefSeq) probable E3 ubiquitin-protein ligase HERC4 isoform X1 (A)	ko04120: Ubiquitin mediated proteolysis	probable E3 ubiquitin-protein ligase HERC4 [Phalaenopsis equestris]	RecName: Full=Ultraviolet-B receptor UVR8; AltName: Full=Protein UV-B RESISTANCE 8; AltName: Full=RCC1 domain-containing protein UVR8;	SubName: Full=Ultraviolet-B receptor UVR8 {ECO:0000313|EMBL:PKA66099.1};	FOG: RCC1 domain	GO:0000785,chromatin; GO:0005829,cytosol; GO:0005634,nucleus; GO:0003682,chromatin binding; GO:0005085,guanyl-nucleotide exchange factor activity; GO:0042802,identical protein binding; GO:0009881,photoreceptor activity; GO:0042803,protein homodimerization activity; GO:0009649,entrainment of circadian clock; GO:0018298,protein-chromophore linkage; GO:0009411,response to UV; GO:0010224,response to …	PF00415.18:Regulator of chromosome condensation (RCC1) repeat
tia000596	Superscaffold1	64039307	64055691	-	K16865 programmed cell death protein 4 | (RefSeq) hypothetical protein (A)	--	uncharacterized protein LOC110018757 [Phalaenopsis equestris]	RecName: Full=Eukaryotic translation initiation factor isoform 4G-1; Short=eIF(iso)4G-1;	SubName: Full=Eukaryotic translation initiation factor isoform 4G-1 {ECO:0000313|EMBL:PKU77016.1};	Neoplastic transformation suppressor Pdcd4/MA-3, contains MA3 domain	GO:0005737,cytoplasm; GO:0005829,cytosol; GO:0005634,nucleus; GO:0003729,mRNA binding; GO:0003743,translation initiation factor activity; GO:0006417,regulation of translation	PF02847.17:MA3 domain
tia000597	Superscaffold1	64407407	64409449	+	K23541 Ca2+/H+ antiporter, TMEM165/GDT1 family | (RefSeq) putative pentatricopeptide repeat-containing protein At3g23330 (A)	--	pentatricopeptide repeat-containing protein At2g33760-like [Dendrobium catenatum]	RecName: Full=Pentatricopeptide repeat-containing protein At4g21065;	SubName: Full=Pentatricopeptide repeat-containing protein {ECO:0000313|EMBL:PKU77015.1};	FOG: PPR repeat	GO:0043231,intracellular membrane-bounded organelle; GO:0004519,endonuclease activity; GO:0003723,RNA binding; GO:0008270,zinc ion binding; GO:0009451,RNA modification	PF14432.6:DYW family of nucleic acid deaminases
tia000599	Superscaffold1	64530850	64558481	+	K12386 cystinosin | (RefSeq) cystinosin homolog (A)	--	cystinosin homolog [Dendrobium catenatum]	RecName: Full=Cystinosin homolog;	SubName: Full=Cystinosin like {ECO:0000313|EMBL:PKU77012.1};	Cystine transporter Cystinosin	GO:0016021,integral component of membrane; GO:0005765,lysosomal membrane; GO:0005774,vacuolar membrane; GO:0015184,L-cystine transmembrane transporter activity; GO:0015811,L-cystine transport	PF04193.14:PQ loop repeat
tia000600	Superscaffold1	64563330	64564047	+	--	--	uncharacterized protein LOC110105170 [Dendrobium catenatum]	--	SubName: Full=Uncharacterized protein {ECO:0000313|EMBL:BAT84692.1};	--	--	--
tia000601	Superscaffold1	64642453	64643242	+	--	--	uncharacterized protein LOC110105170 [Dendrobium catenatum]	--	SubName: Full=Uncharacterized protein {ECO:0000313|EMBL:PKA66095.1};	--	--	--
tia000602	Superscaffold1	64677884	64679823	+	--	--	uncharacterized protein LOC110105170 [Dendrobium catenatum]	--	SubName: Full=uncharacterized protein LOC101494321 {ECO:0000313|RefSeq:XP_004488942.1};	--	--	--
tia000603	Superscaffold1	64680001	64698471	-	--	--	uncharacterized protein LOC110108357 [Dendrobium catenatum]	--	SubName: Full=Uncharacterized protein {ECO:0000313|EMBL:PKU85859.1};	--	--	PF13343.6:Bacterial extracellular solute-binding protein
tia000604	Superscaffold1	64703410	64715531	-	K02968 small subunit ribosomal protein S20 | (RefSeq) 30S ribosomal protein S20, chloroplastic isoform X1 (A)	ko03010: Ribosome	30S ribosomal protein S20, chloroplastic isoform X1 [Dendrobium catenatum]	RecName: Full=30S ribosomal protein S20, chloroplastic; Flags: Precursor;	SubName: Full=30S ribosomal protein S20, chloroplastic {ECO:0000313|EMBL:PKU88065.1};	--	GO:0009507,chloroplast; GO:0009941,chloroplast envelope; GO:0009570,chloroplast stroma; GO:0016020,membrane; GO:0005840,ribosome; GO:0019843,rRNA binding; GO:0003735,structural constituent of ribosome; GO:0006412,translation	PF01649.18:Ribosomal protein S20
tia000605	Superscaffold1	64879502	64881713	-	K09645 vitellogenic carboxypeptidase-like protein [EC:3.4.16.-] | (RefSeq) serine carboxypeptidase-like 50 isoform X1 (A)	--	serine carboxypeptidase-like 50 isoform X1 [Dendrobium catenatum]	RecName: Full=Serine carboxypeptidase-like 50; EC=3.4.16.-; Flags: Precursor;	SubName: Full=Serine carboxypeptidase-like 50 {ECO:0000313|EMBL:PKU84220.1};	Serine carboxypeptidases (lysosomal cathepsin A)	GO:0005576,extracellular region; GO:0005773,vacuole; GO:0004185,serine-type carboxypeptidase activity; GO:0051603,proteolysis involved in cellular protein catabolic process	PF00450.22:Serine carboxypeptidase
tia000606	Superscaffold1	64940025	64979517	-	K23538 ELMO domain-containing protein | (RefSeq) ELMO domain-containing protein A (A)	--	ELMO domain-containing protein A [Phalaenopsis equestris]	--	SubName: Full=Uncharacterized protein {ECO:0000313|EMBL:PKU77009.1};	Uncharacterized conserved protein	--	PF04727.13:ELMO/CED-12 family
tia000607	Superscaffold1	65076910	65085352	-	--	--	--	--	--	--	--	--
tia000608	Superscaffold1	65091652	65092427	+	--	--	--	--	--	--	--	--
tia000609	Superscaffold1	65110769	65111977	+	--	--	hypothetical protein MA16_Dca004833 [Dendrobium catenatum]	--	SubName: Full=Uncharacterized protein {ECO:0000313|EMBL:PKU74642.1};	--	--	--
tia000610	Superscaffold1	65152623	65153786	-	K22756 E3 SUMO-protein ligase NSE2 [EC:2.3.2.-] | (RefSeq) E3 SUMO-protein ligase MMS21 (A)	--	E3 SUMO-protein ligase MMS21 [Dendrobium catenatum]	--	SubName: Full=E3 SUMO-protein ligase MMS21 {ECO:0000313|EMBL:PKU69543.1};	--	--	--
tia000611	Superscaffold1	65154966	65155549	-	--	--	--	--	--	--	--	--
tia000612	Superscaffold1	65262736	65293501	+	K03260 translation initiation factor 4G | (RefSeq) zinc finger CCCH domain-containing protein 43-like (A)	ko03013: RNA transport	zinc finger CCCH domain-containing protein 37-like isoform X1 [Phalaenopsis equestris]	RecName: Full=Zinc finger CCCH domain-containing protein 37; Short=AtC3H37; AltName: Full=ENHANCER OF AG-4 protein 1;	SubName: Full=Zinc finger CCCH domain-containing protein 37 {ECO:0000313|EMBL:PKU84047.1};	CCCH-type Zn-finger protein	GO:0005829,cytosol; GO:0016607,nuclear speck; GO:0005634,nucleus; GO:0003677,DNA binding; GO:0046872,metal ion binding; GO:0003730,mRNA 3'-UTR binding; GO:0003723,RNA binding; GO:0061158,3'-UTR-mediated mRNA destabilization; GO:0001709,cell fate determination; GO:0009908,flower development; GO:0006397,mRNA processing	PF00642.24:Zinc finger C-x8-C-x5-C-x3-H type (and similar)
tia000613	Superscaffold1	65452872	65493580	+	K11422 histone-lysine N-methyltransferase SETD1 [EC:2.1.1.43] | (RefSeq) unknown RNA binding protein (A)	ko00310: Lysine degradation	histone-lysine N-methyltransferase ATX4-like [Dendrobium catenatum]	RecName: Full=Histone-lysine N-methyltransferase ATX3; EC=2.1.1.43; AltName: Full=Protein SET DOMAIN GROUP 14; AltName: Full=Trithorax-homolog protein 3; Short=TRX-homolog protein 3;	SubName: Full=Histone-lysine N-methyltransferase ATX5 {ECO:0000313|EMBL:PKA50193.1}; EC=2.1.1.43 {ECO:0000313|EMBL:PKA50193.1};	Histone H3 (Lys4) methyltransferase complex, subunit SET1 and related methyltransferases	GO:0005634,nucleus; GO:0003677,DNA binding; GO:0018024,histone-lysine N-methyltransferase activity; GO:0046872,metal ion binding; GO:0051571,positive regulation of histone H3-K4 methylation	PF13832.6:PHD-zinc-finger like domain
tia000614	Superscaffold1	65501856	65515927	-	--	--	PREDICTED: NAC domain-containing protein 73 isoform X2 [Oryza sativa Japonica Group]	RecName: Full=NAC domain-containing protein 73 {ECO:0000303|PubMed:15029955}; Short=ANAC073 {ECO:0000303|PubMed:15029955}; AltName: Full=Protein SECONDARY WALL-ASSOCIATED NAC DOMAIN PROTEIN 2 {ECO:0000303|PubMed:18952777};	SubName: Full=Uncharacterized protein {ECO:0000313|EnsemblPlants:ORGLA01G0213300.1};	--	GO:0005634,nucleus; GO:0003700,DNA-binding transcription factor activity; GO:0043565,sequence-specific DNA binding; GO:0044212,transcription regulatory region DNA binding; GO:0045893,positive regulation of transcription, DNA-templated; GO:2000652,regulation of secondary cell wall biogenesis; GO:0006351,transcription, DNA-templated	PF02365.15:No apical meristem (NAM) protein
tia000615	Superscaffold1	65518528	65522508	-	--	--	--	--	--	--	--	--
tia000616	Superscaffold1	65538959	65540701	-	K17964 leucine-rich PPR motif-containing protein, mitochondrial | (RefSeq) hypothetical protein (A)	--	putative pentatricopeptide repeat-containing protein At1g16830 [Phalaenopsis equestris]	RecName: Full=Putative pentatricopeptide repeat-containing protein At1g16830;	SubName: Full=Pentatricopeptide repeat-containing protein {ECO:0000313|EMBL:PKU84045.1};	FOG: PPR repeat	GO:0043231,intracellular membrane-bounded organelle; GO:0004519,endonuclease activity; GO:0003723,RNA binding; GO:0009451,RNA modification	PF13041.6:PPR repeat family
tia000617	Superscaffold1	65613224	65643254	-	K22139 mitochondrial pyruvate carrier 2 | (RefSeq) mitochondrial pyruvate carrier 4 (A)	--	mitochondrial pyruvate carrier 4 [Dendrobium catenatum]	RecName: Full=Mitochondrial pyruvate carrier 4 {ECO:0000305};	SubName: Full=Uncharacterized protein {ECO:0000313|EMBL:PKU69541.1};	Uncharacterized conserved protein	GO:0031305,integral component of mitochondrial inner membrane; GO:0005739,mitochondrion; GO:0050833,pyruvate transmembrane transporter activity; GO:0006850,mitochondrial pyruvate transmembrane transport	PF03650.13:Mitochondrial pyruvate carriers
tia000618	Superscaffold1	65705152	65734902	-	--	--	guanylate-binding protein 3-like [Dendrobium catenatum]	--	SubName: Full=Uncharacterized protein {ECO:0000313|EMBL:PKA50185.1};	Guanylate-binding protein	--	PF02263.19:Guanylate-binding protein, N-terminal domain
tia000619	Superscaffold1	65774206	65822906	+	K22531 ATPase family AAA domain-containing protein 2 [EC:3.6.1.-] | (RefSeq) P-loop containing nucleoside triphosphate hydrolase (A)	--	uncharacterized protein LOC110095413 [Dendrobium catenatum]	RecName: Full=ATPase family AAA domain-containing protein At1g05910;	SubName: Full=ATPase family AAA domain-containing protein {ECO:0000313|EMBL:PKU69542.1};	AAA+-type ATPase containing the bromodomain	GO:0005634,nucleus; GO:0005524,ATP binding; GO:0016887,ATPase activity; GO:0003682,chromatin binding; GO:0042393,histone binding; GO:0080111,DNA demethylation; GO:0031936,negative regulation of chromatin silencing; GO:0045944,positive regulation of transcription by RNA polymerase II	PF00004.29:ATPase family associated with various cellular activities (AAA)
tia000620	Superscaffold1	65831118	65841751	-	--	--	protein HAPLESS 2 isoform X1 [Dendrobium catenatum]	RecName: Full=Protein HAPLESS 2; AltName: Full=GENERATIVE CELL SPECIFIC 1 {ECO:0000303|PubMed:16378100}; Flags: Precursor;	SubName: Full=Protein HAPLESS 2 {ECO:0000313|EMBL:PKU69456.1};	--	GO:0005783,endoplasmic reticulum; GO:0005789,endoplasmic reticulum membrane; GO:0005887,integral component of plasma membrane; GO:0005886,plasma membrane; GO:0008289,lipid binding; GO:0009567,double fertilization forming a zygote and endosperm; GO:0061936,fusion of sperm to egg plasma membrane involved in double fertilization forming a zygote and endosperm; GO:0045026,plasma membrane fusion; GO:0…	--
tia000621	Superscaffold1	65856659	65871264	+	--	--	protein HAPLESS 2 isoform X2 [Phalaenopsis equestris]	RecName: Full=Protein HAPLESS 2; AltName: Full=GENERATIVE CELL SPECIFIC 1 {ECO:0000303|PubMed:16378100}; Flags: Precursor;	SubName: Full=Protein HAPLESS 2 {ECO:0000313|EMBL:PKU69456.1};	--	GO:0005783,endoplasmic reticulum; GO:0005789,endoplasmic reticulum membrane; GO:0005887,integral component of plasma membrane; GO:0005886,plasma membrane; GO:0008289,lipid binding; GO:0009567,double fertilization forming a zygote and endosperm; GO:0061936,fusion of sperm to egg plasma membrane involved in double fertilization forming a zygote and endosperm; GO:0045026,plasma membrane fusion; GO:0…	PF10699.9:Male gamete fusion factor
tia000622	Superscaffold1	65871627	65878756	-	--	--	uncharacterized protein LOC110106081 [Dendrobium catenatum]	--	SubName: Full=Uncharacterized protein {ECO:0000313|EMBL:PKU65682.1};	--	--	PF05347.15:Complex 1 protein (LYR family)
tia000623	Superscaffold1	65883343	65884247	-	--	--	--	--	--	--	--	--
tia000624	Superscaffold1	65915644	65946608	-	--	--	huntingtin-interacting protein K [Phalaenopsis equestris]	--	SubName: Full=Uncharacterized protein {ECO:0000313|EMBL:PKA51561.1};	Huntingtin interacting protein HYPK	--	PF01351.18:Ribonuclease HII
tia000625	Superscaffold1	66020521	66072886	+	--	--	uncharacterized protein LOC110104015 isoform X2 [Dendrobium catenatum]	--	SubName: Full=uncharacterized protein LOC103696382 isoform X2 {ECO:0000313|RefSeq:XP_008776209.1};	--	--	--
tia000627	Superscaffold1	66118006	66119126	-	--	--	--	--	--	--	--	--
tia000628	Superscaffold1	66150265	66158755	-	K00609 aspartate carbamoyltransferase catalytic subunit [EC:2.1.3.2] | (RefSeq) aspartate carbamoyltransferase, chloroplastic (A)	ko00240: Pyrimidine metabolism; ko00250: Alanine, aspartate and glutamate metabolism	aspartate carbamoyltransferase, chloroplastic [Dendrobium catenatum]	RecName: Full=Aspartate carbamoyltransferase 2, chloroplastic; EC=2.1.3.2; AltName: Full=Aspartate transcarbamylase 2; Short=ATCase 2; Flags: Precursor;	SubName: Full=Aspartate carbamoyltransferase 2, chloroplastic {ECO:0000313|EMBL:PKU60288.1};	Multifunctional pyrimidine synthesis protein CAD (includes carbamoyl-phophate synthetase, aspartate transcarbamylase, and glutamine amidotransferase)	GO:0009507,chloroplast; GO:0016597,amino acid binding; GO:0004070,aspartate carbamoyltransferase activity; GO:0006207,'de novo' pyrimidine nucleobase biosynthetic process; GO:0044205,'de novo' UMP biosynthetic process; GO:0006520,cellular amino acid metabolic process	PF02729.21:Aspartate/ornithine carbamoyltransferase, carbamoyl-P binding domain
tia000629	Superscaffold1	66200345	66220817	-	--	--	uncharacterized protein LOC110023504 [Phalaenopsis equestris]	--	SubName: Full=Uncharacterized protein {ECO:0000313|EMBL:PKU60289.1};	--	--	--
tia000630	Superscaffold1	66252867	66254855	-	K07195 exocyst complex component 7 | (RefSeq) exocyst complex component EXO70B1 (A)	--	exocyst complex component EXO70B1 [Phalaenopsis equestris]	RecName: Full=Exocyst complex component EXO70B1 {ECO:0000303|PubMed:23944713}; Short=AtExo70b1 {ECO:0000303|PubMed:23944713}; AltName: Full=Exocyst subunit Exo70 family protein B1 {ECO:0000303|PubMed:23944713};	SubName: Full=Uncharacterized protein {ECO:0000313|EMBL:PKU77007.1};	Exocyst component protein and related proteins	GO:0005829,cytosol; GO:0012505,endomembrane system; GO:0000145,exocyst; GO:0070062,extracellular exosome; GO:0045335,phagocytic vesicle; GO:0005886,plasma membrane; GO:0042742,defense response to bacterium; GO:0050832,defense response to fungus; GO:0006887,exocytosis; GO:0009789,positive regulation of abscisic acid-activated signaling pathway; GO:0090333,regulation of stomatal closure; GO:0009414…	PF03081.15:Exo70 exocyst complex subunit
tia000631	Superscaffold1	66323772	66326243	+	K13148 integrator complex subunit 11 [EC:3.1.27.-] | (RefSeq) cleavage and polyadenylation specificity factor subunit 3-II (A)	--	E3 ubiquitin-protein ligase At4g11680-like [Dendrobium catenatum]	RecName: Full=E3 ubiquitin-protein ligase At4g11680; EC=2.3.2.27; AltName: Full=RING finger protein At4g11680; AltName: Full=RING-type E3 ubiquitin transferase At4g11680 {ECO:0000305};	SubName: Full=E3 ubiquitin-protein ligase {ECO:0000313|EMBL:PKU77006.1};	FOG: Predicted E3 ubiquitin ligase	GO:0016021,integral component of membrane; GO:0005774,vacuolar membrane; GO:0046872,metal ion binding; GO:0061630,ubiquitin protein ligase activity; GO:0043161,proteasome-mediated ubiquitin-dependent protein catabolic process	PF13639.6:Ring finger domain
tia000632	Superscaffold1	66339030	66340335	+	--	--	--	--	--	--	--	--
tia000633	Superscaffold1	66382848	66410503	-	K10592 E3 ubiquitin-protein ligase HUWE1 [EC:2.3.2.26] | (RefSeq) E3 ubiquitin-protein ligase UPL2-like (A)	ko04120: Ubiquitin mediated proteolysis	E3 ubiquitin-protein ligase UPL2-like [Dendrobium catenatum]	RecName: Full=E3 ubiquitin-protein ligase UPL1; Short=Ubiquitin-protein ligase 1; EC=2.3.2.26; AltName: Full=HECT-type E3 ubiquitin transferase UPL1;	SubName: Full=E3 ubiquitin-protein ligase UPL1 {ECO:0000313|EMBL:PKA59641.1};	E3 ubiquitin-protein ligase/Putative upstream regulatory element binding protein	GO:0061630,ubiquitin protein ligase activity	PF06025.12:Domain of Unknown Function (DUF913)
tia000634	Superscaffold1	66534894	66536770	+	--	--	--	--	--	--	--	--
tia000635	Superscaffold1	66541657	66546233	+	--	--	--	--	--	--	--	--
tia000636	Superscaffold1	66546463	66548470	-	--	--	uncharacterized protein LOC110031027 [Phalaenopsis equestris]	--	SubName: Full=Uncharacterized protein {ECO:0000313|EMBL:PKU70925.1};	--	--	--
tia000637	Superscaffold1	66642379	66663289	-	--	--	--	--	--	--	--	--
tia000638	Superscaffold1	66713591	66714874	+	K03036 26S proteasome regulatory subunit N6 | (RefSeq) 26S proteasome non-ATPase regulatory subunit 11 homolog (A)	ko03050: Proteasome	26S proteasome non-ATPase regulatory subunit 11 homolog [Dendrobium catenatum]	RecName: Full=26S proteasome non-ATPase regulatory subunit 11 homolog; AltName: Full=19S proteosome subunit 9; Short=AtS9; AltName: Full=26S proteasome regulatory subunit RPN6; Short=AtRPN6; AltName: Full=26S proteasome regulatory subunit S9 homolog;	SubName: Full=26S proteasome non-ATPase regulatory subunit 11 {ECO:0000313|EMBL:PKU66366.1};	26S proteasome regulatory complex, subunit RPN6/PSMD11	GO:0005829,cytosol; GO:0005634,nucleus; GO:0009506,plasmodesma; GO:0000502,proteasome complex; GO:0008541,proteasome regulatory particle, lid subcomplex; GO:0005198,structural molecule activity; GO:0043248,proteasome assembly; GO:0030163,protein catabolic process; GO:0046686,response to cadmium ion	PF18055.1:26S proteasome regulatory subunit RPN6 N-terminal domain
tia000639	Superscaffold1	66761646	66777674	-	--	--	--	--	--	--	--	--
tia000640	Superscaffold1	66789383	66791509	-	K12173 BRCA1-A complex subunit BRE | (RefSeq) BRCA1-A complex subunit BRE-like (A)	ko03440: Homologous recombination	protein P21-like [Dendrobium catenatum]	RecName: Full=Protein P21;	SubName: Full=Uncharacterized protein {ECO:0000313|EMBL:PKU62780.1};	--	--	PF00314.17:Thaumatin family
tia000641	Superscaffold1	67078888	67120338	+	K03549 KUP system potassium uptake protein | (RefSeq) potassium transporter 23 isoform X1 (A)	--	uncharacterized protein LOC110098010 isoform X1 [Dendrobium catenatum]	RecName: Full=Putative potassium transporter 12; Short=AtPOT12;	SubName: Full=Uncharacterized protein {ECO:0000313|EMBL:PKU76251.1};	Uncharacterized conserved protein	GO:0009507,chloroplast; GO:0016021,integral component of membrane; GO:0016020,membrane; GO:0005886,plasma membrane; GO:0015079,potassium ion transmembrane transporter activity	PF09746.9:Tumour-associated protein
tia000642	Superscaffold1	67259930	67275388	+	K14544 U3 small nucleolar RNA-associated protein 22 | (RefSeq) hypothetical protein (A)	ko03008: Ribosome biogenesis in eukaryotes	phosphatidylinositol 4-kinase gamma 4-like isoform X1 [Dendrobium catenatum]	RecName: Full=Phosphatidylinositol 4-kinase gamma 4; Short=AtPI4Kgamma4; Short=PI-4Kgamma4; Short=PI4K gamma 4; EC=2.7.1.67; AltName: Full=Ubiquitin-like domain kinase gamma 4; Short=UbDK gamma 4;	SubName: Full=Putative phosphatidylinositol 4-kinase type 2-beta {ECO:0000313|EMBL:PKU82971.1};	Phosphatidylinositol 4-kinase	GO:0005829,cytosol; GO:0016020,membrane; GO:0004430,1-phosphatidylinositol 4-kinase activity; GO:0005524,ATP binding; GO:0004674,protein serine/threonine kinase activity; GO:0046854,phosphatidylinositol phosphorylation; GO:0046777,protein autophosphorylation; GO:0009651,response to salt stress	PF00454.27:Phosphatidylinositol 3- and 4-kinase
tia000643	Superscaffold1	67430668	67439989	+	--	--	cytochrome b561 and DOMON domain-containing protein At3g61750-like [Dendrobium catenatum]	RecName: Full=Cytochrome b561 and DOMON domain-containing protein At3g61750; AltName: Full=Protein b561A.tha9; Flags: Precursor;	SubName: Full=Uncharacterized protein {ECO:0000313|EMBL:PKU82973.1};	Predicted membrane protein, contains DoH and Cytochrome b-561/ferric reductase transmembrane domains	GO:0016021,integral component of membrane; GO:0046872,metal ion binding; GO:0055114,oxidation-reduction process	PF03351.17:DOMON domain
tia000644	Superscaffold1	67442449	67448459	-	--	--	--	--	--	--	--	--
tia000645	Superscaffold1	67553876	67644792	+	K06692 26S proteasome non-ATPase regulatory subunit 5 | (RefSeq) uncharacterized protein LOC110112295 isoform X1 (A)	--	uncharacterized protein LOC110112295 isoform X1 [Dendrobium catenatum]	--	SubName: Full=Uncharacterized protein {ECO:0000313|EMBL:PKU88067.1};	26S proteasome regulatory complex, subunit PSMD5	--	PF10508.9:Proteasome non-ATPase 26S subunit
tia000646	Superscaffold1	67696438	67747629	-	--	--	hypothetical protein MA16_Dca005458 [Dendrobium catenatum]	--	SubName: Full=Uncharacterized protein {ECO:0000313|EMBL:PKU82453.1};	--	--	--
tia000647	Superscaffold1	67748852	67766967	+	K04392 Ras-related C3 botulinum toxin substrate 1 | (RefSeq) rac-like GTP-binding protein 2 (A)	ko04145: Phagosome	rac-like GTP-binding protein 2 [Dendrobium catenatum]	RecName: Full=Rac-like GTP-binding protein 2; AltName: Full=OsRac2;	SubName: Full=Rac-like GTP-binding protein 2 {ECO:0000313|EMBL:PKU82444.1};	Ras-related small GTPase, Rho type	GO:0005737,cytoplasm; GO:0016020,membrane; GO:0005525,GTP binding; GO:0003924,GTPase activity; GO:0007264,small GTPase mediated signal transduction	PF00071.22:Ras family
tia000648	Superscaffold1	67841067	67855824	-	--	--	uncharacterized protein LOC110093165 [Dendrobium catenatum]	--	SubName: Full=Uncharacterized protein {ECO:0000313|EMBL:PKA58014.1};	--	--	--
tia000650	Superscaffold1	67938401	67983562	+	K12813 pre-mRNA-splicing factor ATP-dependent RNA helicase DHX16 [EC:3.6.4.13] | (RefSeq) pre-mRNA-splicing factor ATP-dependent RNA helicase DEAH1-like (A)	ko03040: Spliceosome	PREDICTED: pre-mRNA-splicing factor ATP-dependent RNA helicase DEAH1-like isoform X1 [Elaeis guineensis]	RecName: Full=Pre-mRNA-splicing factor ATP-dependent RNA helicase DEAH1 {ECO:0000305}; EC=3.6.4.13; AltName: Full=DEAH RNA helicase homolog PRP2 {ECO:0000303|PubMed:17008405}; AltName: Full=Protein EMBRYO DEFECTIVE 2733 {ECO:0000303|PubMed:15266054}; AltName: Full=Protein ENHANCED SILENCING PHENOTYPE 3 {ECO:0000303|PubMed:17008405};	SubName: Full=pre-mRNA-splicing factor ATP-dependent RNA helicase DEAH1-like isoform X1 {ECO:0000313|RefSeq:XP_008775630.1, ECO:0000313|RefSeq:XP_008775631.1};	mRNA splicing factor ATP-dependent RNA helicase	GO:0005737,cytoplasm; GO:0016020,membrane; GO:0005681,spliceosomal complex; GO:0005524,ATP binding; GO:0004004,ATP-dependent RNA helicase activity; GO:0003723,RNA binding; GO:0000398,mRNA splicing, via spliceosome; GO:0035194,posttranscriptional gene silencing by RNA; GO:0008380,RNA splicing	PF04408.23:Helicase associated domain (HA2)
tia000651	Superscaffold1	68048328	68051063	+	K18789 xylogalacturonan beta-1,3-xylosyltransferase [EC:2.4.2.41] | (RefSeq) probable glycosyltransferase At3g42180 (A)	--	probable glycosyltransferase At5g03795 [Phalaenopsis equestris]	RecName: Full=Xylogalacturonan beta-1,3-xylosyltransferase; EC=2.4.2.41; AltName: Full=Protein XYLOGALACTURONAN DEFICIENT 1;	SubName: Full=Uncharacterized protein {ECO:0000313|EnsemblPlants:HORVU6Hr1G035600.10};	Acetylglucosaminyltransferase EXT1/exostosin 1	GO:0005768,endosome; GO:0005794,Golgi apparatus; GO:0000139,Golgi membrane; GO:0016021,integral component of membrane; GO:0005802,trans-Golgi network; GO:0035252,UDP-xylosyltransferase activity; GO:0102983,xylogalacturonan beta-1,3-xylosyltransferase activity; GO:0071555,cell wall organization; GO:0045489,pectin biosynthetic process; GO:0006486,protein glycosylation; GO:0010398,xylogalacturonan m…	--
tia000652	Superscaffold1	68052061	68060815	-	--	--	--	--	--	--	--	--
tia000653	Superscaffold1	68068826	68074533	+	--	--	--	--	--	--	--	--
tia000654	Superscaffold1	68102616	68104563	-	--	--	--	--	--	--	--	--
tia000655	Superscaffold1	68207513	68208784	-	--	--	--	--	--	--	--	--
tia000656	Superscaffold1	68215137	68216161	-	--	--	--	--	--	--	--	--
tia000657	Superscaffold1	68228656	68234359	-	K12598 ATP-dependent RNA helicase DOB1 [EC:3.6.4.13] | (RefSeq) DExH-box ATP-dependent RNA helicase DExH10-like (A)	ko03018: RNA degradation	Uncharacterized protein TCM_016755 [Theobroma cacao]	RecName: Full=Uncharacterized mitochondrial protein AtMg01250; AltName: Full=ORF102;	SubName: Full=Uncharacterized protein {ECO:0000313|EMBL:EOY25449.1};	FOG: Reverse transcriptase	GO:0005739,mitochondrion	PF00078.27:Reverse transcriptase (RNA-dependent DNA polymerase)
tia000658	Superscaffold1	68249544	68250436	+	--	--	--	--	--	--	--	--
tia000659	Superscaffold1	68260771	68262261	+	--	--	hypothetical protein F511_08962 [Dorcoceras hygrometricum]	--	SubName: Full=Uncharacterized protein {ECO:0000313|EMBL:EOY17514.1};	--	GO:0003676,nucleic acid binding; GO:0004523,RNA-DNA hybrid ribonuclease activity	PF13966.6:zinc-binding in reverse transcriptase
tia000660	Superscaffold1	68579087	68674858	-	K14442 ATP-dependent RNA helicase DHX36 [EC:3.6.4.13] | (RefSeq) predicted protein (A)	ko03018: RNA degradation	zinc finger CCCH domain-containing protein 4 isoform X1 [Dendrobium catenatum]	RecName: Full=Zinc finger CCCH domain-containing protein 4; Short=OsC3H4; EC=3.6.4.-;	SubName: Full=Zinc finger CCCH domain-containing protein 4 {ECO:0000313|EMBL:PKU61681.1};	ATP-dependent RNA helicase A	GO:0009507,chloroplast; GO:0005737,cytoplasm; GO:0005730,nucleolus; GO:0005524,ATP binding; GO:0004004,ATP-dependent RNA helicase activity; GO:0003677,DNA binding; GO:0046872,metal ion binding; GO:0003729,mRNA binding; GO:0003723,RNA binding; GO:0006396,RNA processing	PF00271.31:Helicase conserved C-terminal domain
tia000661	Superscaffold1	69010781	69015194	+	K02883 large subunit ribosomal protein L18e | (RefSeq) 60S ribosomal protein L18-2 (A)	ko03010: Ribosome	60S ribosomal protein L18-2 [Dendrobium catenatum]	RecName: Full=60S ribosomal protein L18-3;	SubName: Full=60S ribosomal protein L18-2 {ECO:0000313|EMBL:PKU66802.1};	60s ribosomal protein L18	GO:0005829,cytosol; GO:0022625,cytosolic large ribosomal subunit; GO:0022626,cytosolic ribosome; GO:0016020,membrane; GO:0009506,plasmodesma; GO:0005773,vacuole; GO:0003729,mRNA binding; GO:0003723,RNA binding; GO:0003735,structural constituent of ribosome; GO:0006412,translation	PF17135.4:Ribosomal protein 60S L18 and 50S L18e
tia000663	Superscaffold1	69199128	69200142	+	K15014 solute carrier family 29 (equilibrative nucleoside transporter), member 1/2/3 | (RefSeq) equilibrative nucleotide transporter 3-like (A)	--	NEP1-interacting protein 1-like [Dendrobium catenatum]	RecName: Full=NEP1-interacting protein 1; AltName: Full=RING-H2 finger protein ATL26;	SubName: Full=NEP1-interacting protein 1 {ECO:0000313|EMBL:PKU65679.1};	FOG: Predicted E3 ubiquitin ligase	GO:0009535,chloroplast thylakoid membrane; GO:0016021,integral component of membrane; GO:0046872,metal ion binding; GO:0061630,ubiquitin protein ligase activity; GO:0043161,proteasome-mediated ubiquitin-dependent protein catabolic process	--
tia000665	Superscaffold1	70087954	70105732	+	K01188 beta-glucosidase [EC:3.2.1.21] | (RefSeq) beta-glucosidase 22-like (A)	ko00460: Cyanoamino acid metabolism; ko00500: Starch and sucrose metabolism; ko00940: Phenylpropanoid biosynthesis	Beta-glucosidase 22 [Apostasia shenzhenica]	RecName: Full=Beta-glucosidase 22; Short=Os5bglu22; EC=3.2.1.21; Flags: Precursor;	SubName: Full=Beta-glucosidase 22 {ECO:0000313|EMBL:PKA57672.1}; EC=3.2.1.21 {ECO:0000313|EMBL:PKA57672.1};	Beta-glucosidase, lactase phlorizinhydrolase, and related proteins	GO:0008422,beta-glucosidase activity; GO:0102483,scopolin beta-glucosidase activity; GO:0005975,carbohydrate metabolic process; GO:1901657,glycosyl compound metabolic process	PF00232.18:Glycosyl hydrolase family 1
tia000667	Superscaffold1	70337827	70357112	+	K07565 60S ribosome subunit biogenesis protein NIP7 | (RefSeq) 60S ribosome subunit biogenesis protein NIP7 homolog (A)	--	60S ribosome subunit biogenesis protein NIP7 homolog [Dendrobium catenatum]	--	SubName: Full=Uncharacterized protein {ECO:0000313|EMBL:PKU63387.1};	Ribosome biogenesis protein NIP7	--	PF03657.13:UPF0113 PUA domain
tia000668	Superscaffold1	70581716	70599834	-	--	--	--	--	--	--	--	--
tia000669	Superscaffold1	70603413	70627019	-	K10994 cell cycle checkpoint control protein RAD9A [EC:3.1.11.2] | (RefSeq) cell cycle checkpoint control protein RAD9A isoform X1 (A)	--	cell cycle checkpoint control protein RAD9A isoform X1 [Phalaenopsis equestris]	--	SubName: Full=cell cycle checkpoint control protein RAD9A {ECO:0000313|RefSeq:XP_008789921.1};	Checkpoint 9-1-1 complex, RAD9 component	--	PF04139.13:Rad9
tia000670	Superscaffold1	70698827	70732985	-	--	--	uncharacterized protein LOC110028009 [Phalaenopsis equestris]	--	SubName: Full=Uncharacterized protein {ECO:0000313|EMBL:ONK54835.1};	--	--	PF00364.22:Biotin-requiring enzyme
tia000671	Superscaffold1	70922172	70973764	+	K10844 DNA excision repair protein ERCC-2 [EC:3.6.4.12] | (RefSeq) DNA repair helicase XPD (A)	ko03022: Basal transcription factors; ko03420: Nucleotide excision repair	DNA repair helicase XPD [Dendrobium catenatum]	RecName: Full=General transcription and DNA repair factor IIH helicase subunit XPD; Short=TFIIH subunit XPD; EC=3.6.4.12; AltName: Full=ERCC2 homolog; AltName: Full=RAD3 homolog; AltName: Full=UV hypersensitive protein 6; Short=AtUVH6; AltName: Full=XPD homolog; Short=AtXPD {ECO:0000303|PubMed:15645454};	SubName: Full=DNA repair helicase UVH6 {ECO:0000313|EMBL:PKA64061.1}; EC=3.6.4.12 {ECO:0000313|EMBL:PKA64061.1};	RNA polymerase II transcription initiation/nucleotide excision repair factor TFIIH, 5'-3' helicase subunit RAD3	GO:0005634,nucleus; GO:0051539,4 iron, 4 sulfur cluster binding; GO:0005524,ATP binding; GO:0004003,ATP-dependent DNA helicase activity; GO:0003677,DNA binding; GO:0046872,metal ion binding; GO:0006281,DNA repair; GO:0006289,nucleotide-excision repair; GO:0006355,regulation of transcription, DNA-templated; GO:0009408,response to heat; GO:0009411,response to UV; GO:0006351,transcription, DNA-templ…	PF06733.15:DEAD_2
tia000674	Superscaffold1	71313665	71334386	+	K12623 U6 snRNA-associated Sm-like protein LSm4 | (RefSeq) probable U6 snRNA-associated Sm-like protein LSm4 (A)	ko03018: RNA degradation; ko03040: Spliceosome	probable U6 snRNA-associated Sm-like protein LSm4 [Dendrobium catenatum]	RecName: Full=Probable U6 snRNA-associated Sm-like protein LSm4; AltName: Full=Glycine-rich protein 10; Short=GRP 10;	SubName: Full=Putative U6 snRNA-associated Sm-like protein LSm4 {ECO:0000313|EMBL:PKU84135.1};	Small nuclear ribonucleoprotein (snRNP)	GO:0005681,spliceosomal complex; GO:0003723,RNA binding; GO:0000398,mRNA splicing, via spliceosome; GO:0000956,nuclear-transcribed mRNA catabolic process	PF01423.22:LSM domain
tia000675	Superscaffold1	71471772	71508561	+	K05666 ATP-binding cassette, subfamily C (CFTR/MRP), member 2 | (RefSeq) ABC transporter C family member 4-like isoform X1 (A)	ko02010: ABC transporters	ABC transporter C family member 4-like isoform X1 [Dendrobium catenatum]	RecName: Full=ABC transporter C family member 14; Short=ABC transporter ABCC.14; Short=AtABCC14; EC=3.6.3.44; AltName: Full=ATP-energized glutathione S-conjugate pump 10; AltName: Full=Glutathione S-conjugate-transporting ATPase 10; AltName: Full=Multidrug resistance-associated protein 10;	SubName: Full=ABC transporter C family member 4 {ECO:0000313|EMBL:PKU67612.1};	Multidrug resistance-associated protein/mitoxantrone resistance protein, ABC superfamily	GO:0005794,Golgi apparatus; GO:0016021,integral component of membrane; GO:0000325,plant-type vacuole; GO:0005774,vacuolar membrane; GO:0005773,vacuole; GO:0005524,ATP binding; GO:0042626,ATPase activity, coupled to transmembrane movement of substances; GO:0008559,xenobiotic transmembrane transporting ATPase activity; GO:0055085,transmembrane transport	PF00664.23:ABC transporter transmembrane region
tia000677	Superscaffold1	71769984	71811019	+	K08592 sentrin-specific protease 1 [EC:3.4.22.68] | (RefSeq) ubiquitin-like-specific protease ESD4 (A)	--	PREDICTED: ubiquitin-like-specific protease ESD4 [Phoenix dactylifera]	RecName: Full=Ubiquitin-like-specific protease 1A; EC=3.4.22.-;	SubName: Full=ubiquitin-like-specific protease ESD4 {ECO:0000313|RefSeq:XP_008801096.1};	Protease, Ulp1 family	GO:0005634,nucleus; GO:0009506,plasmodesma; GO:0004175,endopeptidase activity; GO:0070140,SUMO-specific isopeptidase activity; GO:0016926,protein desumoylation	PF02902.19:Ulp1 protease family, C-terminal catalytic domain
tia000679	Superscaffold1	72012388	72030508	-	K01188 beta-glucosidase [EC:3.2.1.21] | (RefSeq) beta-glucosidase 22-like (A)	ko00460: Cyanoamino acid metabolism; ko00500: Starch and sucrose metabolism; ko00940: Phenylpropanoid biosynthesis	beta-glucosidase 22-like [Dendrobium catenatum]	RecName: Full=Beta-glucosidase 22; Short=Os5bglu22; EC=3.2.1.21; Flags: Precursor;	SubName: Full=Beta-glucosidase 22 {ECO:0000313|EMBL:PKU63730.1};	Beta-glucosidase, lactase phlorizinhydrolase, and related proteins	GO:0008422,beta-glucosidase activity; GO:0102483,scopolin beta-glucosidase activity; GO:0005975,carbohydrate metabolic process; GO:1901657,glycosyl compound metabolic process	PF00232.18:Glycosyl hydrolase family 1
tia000680	Superscaffold1	72465579	72486534	+	K01188 beta-glucosidase [EC:3.2.1.21] | (RefSeq) beta-glucosidase 11-like isoform X1 (A)	ko00460: Cyanoamino acid metabolism; ko00500: Starch and sucrose metabolism; ko00940: Phenylpropanoid biosynthesis	beta-glucosidase 22-like [Dendrobium catenatum]	RecName: Full=Beta-glucosidase 21; Short=Os5bglu21; EC=3.2.1.21; Flags: Precursor;	SubName: Full=Beta-glucosidase 22 {ECO:0000313|EMBL:PKU71157.1};	Beta-glucosidase, lactase phlorizinhydrolase, and related proteins	GO:0008422,beta-glucosidase activity; GO:0102483,scopolin beta-glucosidase activity; GO:0005975,carbohydrate metabolic process; GO:1901657,glycosyl compound metabolic process	PF00232.18:Glycosyl hydrolase family 1
tia000681	Superscaffold1	72498155	72500069	-	--	--	--	--	--	--	--	--
tia000683	Superscaffold1	72978293	73001503	+	--	--	--	--	--	--	--	--
tia000684	Superscaffold1	73001578	73022005	-	--	--	--	--	--	--	--	--
tia000686	Superscaffold1	73134219	73135267	-	K00799 glutathione S-transferase [EC:2.5.1.18] | (RefSeq) glutathione S-transferase 3-like (A)	ko00480: Glutathione metabolism	glutathione S-transferase 3-like [Phalaenopsis equestris]	RecName: Full=Glutathione S-transferase 3; EC=2.5.1.18; AltName: Full=GST class-phi member 3; AltName: Full=GST-III;	SubName: Full=Glutathione S-transferase 3 {ECO:0000313|EMBL:PKU63717.1};	Glutathione S-transferase	GO:0043234,NA; GO:0004364,glutathione transferase activity; GO:0042803,protein homodimerization activity; GO:0009635,response to herbicide	PF02798.20:Glutathione S-transferase, N-terminal domain
tia000687	Superscaffold1	73135847	73136811	-	K00799 glutathione S-transferase [EC:2.5.1.18] | (RefSeq) glutathione S-transferase 3-like (A)	ko00480: Glutathione metabolism	glutathione S-transferase 3-like [Phalaenopsis equestris]	RecName: Full=Glutathione S-transferase 3; EC=2.5.1.18; AltName: Full=GST class-phi member 3; AltName: Full=GST-III;	SubName: Full=Glutathione S-transferase 3 {ECO:0000313|EMBL:PKU63717.1};	Glutathione S-transferase	GO:0043234,NA; GO:0004364,glutathione transferase activity; GO:0042803,protein homodimerization activity; GO:0009635,response to herbicide	PF02798.20:Glutathione S-transferase, N-terminal domain
tia000688	Superscaffold1	73200083	73239432	-	K08876 SCY1-like protein 1 | (RefSeq) putative inactive serine/threonine-protein kinase scy1 (A)	--	autophagy-related protein 18a [Dendrobium catenatum]	RecName: Full=Autophagy-related protein 18a; Short=AtATG18a; AltName: Full=Protein PEROXISOME UNUSUAL POSITIONING 2 {ECO:0000305};	SubName: Full=Autophagy-related protein 18a {ECO:0000313|EMBL:PKU81076.1};	Uncharacterized conserved protein, contains WD40 repeats	GO:0005829,cytosol; GO:0019898,extrinsic component of membrane; GO:0005634,nucleus; GO:0034045,phagophore assembly site membrane; GO:0005774,vacuolar membrane; GO:0080025,phosphatidylinositol-3,5-bisphosphate binding; GO:0032266,phosphatidylinositol-3-phosphate binding; GO:0006914,autophagy; GO:0000422,autophagy of mitochondrion; GO:0044804,autophagy of nucleus; GO:0050832,defense response to fun…	PF00400.32:WD domain, G-beta repeat
tia000689	Superscaffold1	73550858	73574369	+	--	--	homeobox protein LUMINIDEPENDENS isoform X2 [Dendrobium catenatum]	RecName: Full=Homeobox protein LUMINIDEPENDENS;	SubName: Full=Homeobox protein LUMINIDEPENDENS {ECO:0000313|EMBL:PKU66601.1};	--	GO:0005634,nucleus; GO:0003677,DNA binding; GO:0003700,DNA-binding transcription factor activity; GO:0030154,cell differentiation; GO:0009908,flower development; GO:0010228,vegetative to reproductive phase transition of meristem	PF00046.29:Homeodomain
tia000691	Superscaffold1	74104695	74107869	+	K13416 brassinosteroid insensitive 1-associated receptor kinase 1 [EC:2.7.10.1 2.7.11.1] | (RefSeq) BRASSINOSTEROID INSENSITIVE 1-associated receptor kinase 1-like (A)	ko04016: MAPK signaling pathway - plant; ko04075: Plant hormone signal transduction; ko04626: Plant-pathogen interaction	G-type lectin S-receptor-like serine/threonine-protein kinase At1g34300 [Dendrobium catenatum]	RecName: Full=G-type lectin S-receptor-like serine/threonine-protein kinase At1g34300; EC=2.7.11.1; Flags: Precursor;	SubName: Full=G-type lectin S-receptor-like serine/threonine-protein kinase {ECO:0000313|EMBL:PKA57660.1}; EC=2.7.11.1 {ECO:0000313|EMBL:PKA57660.1};	--	GO:0016021,integral component of membrane; GO:0005886,plasma membrane; GO:0005524,ATP binding; GO:0005516,calmodulin binding; GO:0030246,carbohydrate binding; GO:0004674,protein serine/threonine kinase activity; GO:0006468,protein phosphorylation; GO:0048544,recognition of pollen	PF00069.25:Protein kinase domain
tia000692	Superscaffold1	74251157	74257870	+	K02903 large subunit ribosomal protein L28e | (RefSeq) 60S ribosomal protein L28-2-like (A)	ko03010: Ribosome	60S ribosomal protein L28-2-like [Dendrobium catenatum]	RecName: Full=60S ribosomal protein L28-2;	SubName: Full=60S ribosomal protein L28-2 {ECO:0000313|EMBL:PKU62641.1};	60S ribosomal protein L28	GO:0022625,cytosolic large ribosomal subunit; GO:0005886,plasma membrane; GO:0009506,plasmodesma; GO:0003735,structural constituent of ribosome; GO:0006412,translation	PF01778.17:Ribosomal L28e protein family
tia000694	Superscaffold1	74613536	74645225	+	--	--	uncharacterized protein LOC110102088 [Dendrobium catenatum]	--	SubName: Full=Uncharacterized protein {ECO:0000313|EMBL:PKA58452.1};	--	--	--
tia000695	Superscaffold1	74758674	74765951	-	K02903 large subunit ribosomal protein L28e | (RefSeq) 60S ribosomal protein L28-2-like (A)	ko03010: Ribosome	60S ribosomal protein L28-2-like [Dendrobium catenatum]	RecName: Full=60S ribosomal protein L28-2;	SubName: Full=60S ribosomal protein L28-2 {ECO:0000313|EMBL:PKU62641.1};	60S ribosomal protein L28	GO:0022625,cytosolic large ribosomal subunit; GO:0005886,plasma membrane; GO:0009506,plasmodesma; GO:0003735,structural constituent of ribosome; GO:0006412,translation	PF01778.17:Ribosomal L28e protein family
tia000696	Superscaffold1	74849537	74888271	-	--	--	uncharacterized protein LOC110094289 isoform X1 [Dendrobium catenatum]	--	SubName: Full=Uncharacterized protein {ECO:0000313|EMBL:PKU73173.1};	--	--	PF07496.15:CW-type Zinc Finger
tia000697	Superscaffold1	75161074	75189017	+	K13832 3-dehydroquinate dehydratase / shikimate dehydrogenase [EC:4.2.1.10 1.1.1.25] | (RefSeq) bifunctional 3-dehydroquinate dehydratase/shikimate dehydrogenase, chloroplastic-like isoform X1 (A)	ko00400: Phenylalanine, tyrosine and tryptophan biosynthesis; ko01230: Biosynthesis of amino acids	zinc finger CCCH domain-containing protein 5-like isoform X1 [Dendrobium catenatum]	RecName: Full=Zinc finger CCCH domain-containing protein 32; Short=AtC3H32; AltName: Full=Zinc finger CCCH domain-containing protein ZFN-like 1;	SubName: Full=Zinc finger CCCH domain-containing protein 6 {ECO:0000313|EMBL:PKU66599.1};	CCCH-type Zn-finger protein	GO:0005634,nucleus; GO:0003677,DNA binding; GO:0046872,metal ion binding; GO:0003729,mRNA binding	PF00642.24:Zinc finger C-x8-C-x5-C-x3-H type (and similar)
tia000698	Superscaffold1	75189404	75206388	-	K00815 tyrosine aminotransferase [EC:2.6.1.5] | (RefSeq) probable aminotransferase TAT2 (A)	ko00130: Ubiquinone and other terpenoid-quinone biosynthesis; ko00270: Cysteine and methionine metabolism; ko00350: Tyrosine metabolism; ko00360: Phenylalanine metabolism; ko00400: Phenylalanine, tyrosine and tryptophan biosynthesis; ko00950: Isoquinoline alkaloid biosynthesis; ko00960: Tropane, piperidine and pyridine alkaloid biosynthesis	uncharacterized protein LOC110019209 isoform X2 [Phalaenopsis equestris]	--	SubName: Full=Uncharacterized protein {ECO:0000313|EMBL:PKU66986.1};	--	--	--
tia000699	Superscaffold1	75555648	75588172	+	--	--	--	--	--	--	--	--
tia000700	Superscaffold1	75590531	75596818	+	--	--	--	--	--	--	--	--
tia000701	Superscaffold1	75599205	75602005	-	K15382 solute carrier family 50 (sugar transporter) | (RefSeq) bidirectional sugar transporter SWEET14-like (A)	--	bidirectional sugar transporter SWEET14-like [Dendrobium catenatum]	RecName: Full=Bidirectional sugar transporter SWEET14; Short=OsSWEET14;	SubName: Full=Bidirectional sugar transporter SWEET14 {ECO:0000313|EMBL:PKU73172.1};	Multitransmembrane protein	GO:0016021,integral component of membrane; GO:0005887,integral component of plasma membrane; GO:0008515,sucrose transmembrane transporter activity; GO:0051119,sugar transmembrane transporter activity; GO:0015770,sucrose transport	PF03083.16:Sugar efflux transporter for intercellular exchange
tia000702	Superscaffold1	75897846	75916195	-	K13435 serine/threonine-protein kinase Pto | (RefSeq) Pto; serine/threonine protein kinase Pto (A)	ko04626: Plant-pathogen interaction	probable serine/threonine-protein kinase At1g01540 isoform X1 [Ananas comosus]	RecName: Full=Probable serine/threonine-protein kinase PBL28 {ECO:0000305}; EC=2.7.11.1 {ECO:0000305}; AltName: Full=PBS1-like protein 28 {ECO:0000303|PubMed:20413097};	SubName: Full=probable serine/threonine-protein kinase At1g01540 {ECO:0000313|RefSeq:XP_017699436.1};	Serine/threonine protein kinase	GO:0005886,plasma membrane; GO:0005524,ATP binding; GO:0004675,transmembrane receptor protein serine/threonine kinase activity; GO:0007166,cell surface receptor signaling pathway; GO:0006952,defense response; GO:0006468,protein phosphorylation	PF07714.17:Protein tyrosine kinase
tia000703	Superscaffold1	76247667	76265393	+	K15340 DNA cross-link repair 1A protein | (RefSeq) DNA cross-link repair protein SNM1 (A)	--	ankyrin repeat and SAM domain-containing protein 6 isoform X1 [Phalaenopsis equestris]	--	SubName: Full=Uncharacterized protein {ECO:0000313|EMBL:PKU72237.1};	RNA-binding protein Bicaudal-C	--	PF00536.30:SAM domain (Sterile alpha motif)
tia000704	Superscaffold1	76274175	76321433	-	K08059 interferon, gamma-inducible protein 30 | (RefSeq) gamma-interferon-inducible-lysosomal thiol reductase-like (A)	--	gamma-interferon-inducible-lysosomal thiol reductase-like [Dendrobium catenatum]	--	SubName: Full=Uncharacterized protein {ECO:0000313|EMBL:PKU73020.1};	Gamma-interferon inducible lysosomal thiol reductase	--	PF03227.16:Gamma interferon inducible lysosomal thiol reductase (GILT)
tia000705	Superscaffold1	76442525	76478974	+	K13098 RNA-binding protein FUS | (RefSeq) transcription initiation factor TFIID subunit 15b isoform X1 (A)	ko03013: RNA transport; ko03015: mRNA surveillance pathway; ko03040: Spliceosome	transcription initiation factor TFIID subunit 15b isoform X2 [Dendrobium catenatum]	RecName: Full=Transcription initiation factor TFIID subunit 15b; AltName: Full=TBP-associated factor 15b; Short=AtTAF15b;	SubName: Full=Uncharacterized protein {ECO:0000313|EMBL:PKU79158.1};	Conserved Zn-finger protein	GO:0009507,chloroplast; GO:0005634,nucleus; GO:0046872,metal ion binding; GO:0003723,RNA binding; GO:0006355,regulation of transcription, DNA-templated; GO:0006351,transcription, DNA-templated	PF00076.22:RNA recognition motif. (a.k.a. RRM, RBD, or RNP domain)
tia000706	Superscaffold1	76628408	76629979	-	K17506 protein phosphatase 1L [EC:3.1.3.16] | (RefSeq) probable protein phosphatase 2C 25 (A)	--	probable protein phosphatase 2C 25 [Dendrobium catenatum]	RecName: Full=Probable protein phosphatase 2C 25; Short=AtPP2C25; EC=3.1.3.16; AltName: Full=Protein phosphatase AP2C1;	SubName: Full=Uncharacterized protein {ECO:0000313|EMBL:PKU81178.1};	Serine/threonine protein phosphatase	GO:0005634,nucleus; GO:0009536,plastid; GO:0046872,metal ion binding; GO:0004722,protein serine/threonine phosphatase activity; GO:0009738,abscisic acid-activated signaling pathway; GO:0050832,defense response to fungus; GO:0009620,response to fungus; GO:0009611,response to wounding	PF00481.21:Protein phosphatase 2C
tia000707	Superscaffold1	76733663	76787068	-	K19613 leucine-rich repeat protein SHOC2 | (RefSeq) predicted protein (A)	--	LRR repeats and ubiquitin-like domain-containing protein [Apostasia shenzhenica]	RecName: Full=Plant intracellular Ras-group-related LRR protein 8; AltName: Full=Intracellular Ras-group-related LRR protein 8; Short=OsIRL8;	SubName: Full=LRR repeats and ubiquitin-like domain-containing protein {ECO:0000313|EMBL:PKA56190.1}; EC=2.7.11.1 {ECO:0000313|EMBL:PKA56190.1};	FOG: Leucine rich repeat	--	PF13855.6:Leucine rich repeat
tia000708	Superscaffold1	76875849	76898239	+	--	--	peptide-N4-(N-acetyl-beta-glucosaminyl)asparagine amidase A [Phalaenopsis equestris]	RecName: Full=Peptide-N4-(N-acetyl-beta-glucosaminyl)asparagine amidase A; Short=PNGase A; EC=3.5.1.52; AltName: Full=Glycopeptide N-glycosidase; AltName: Full=N-glycanase; Contains: RecName: Full=Peptide-N4-(N-acetyl-beta-glucosaminyl)asparagine amidase A light chain; AltName: Full=PNGase A small chain; AltName: Full=PNGase A subunit B; Contains: RecName: Full=Peptide-N4-(N-acetyl-beta-glucosami…	SubName: Full=Peptide-N4-(N-acetyl-beta-glucosaminyl)asparagine amidase A {ECO:0000313|EMBL:PKU73016.1};	--	GO:0000224,peptide-N4-(N-acetyl-beta-glucosaminyl)asparagine amidase activity	PF12222.8:Peptide N-acetyl-beta-D-glucosaminyl asparaginase amidase A
tia000709	Superscaffold1	77081815	77088399	-	K10644 E3 ubiquitin-protein ligase CHFR [EC:2.3.2.27] | (RefSeq) E3 ubiquitin-protein ligase CHFR (A)	--	PREDICTED: E3 ubiquitin-protein ligase CHFR isoform X3 [Phoenix dactylifera]	--	SubName: Full=E3 ubiquitin-protein ligase CHFR isoform X3 {ECO:0000313|RefSeq:XP_008781523.1};	--	GO:0016874,ligase activity	--
tia000710	Superscaffold1	77528658	77538281	+	K13413 mitogen-activated protein kinase kinase 4/5 [EC:2.7.12.2] | (RefSeq) mitogen-activated protein kinase kinase 5-like (A)	ko04016: MAPK signaling pathway - plant; ko04075: Plant hormone signal transduction; ko04626: Plant-pathogen interaction	PREDICTED: protein LIGHT-DEPENDENT SHORT HYPOCOTYLS 5-like [Gossypium raimondii]	RecName: Full=Protein LIGHT-DEPENDENT SHORT HYPOCOTYLS 6; AltName: Full=Protein ORGAN BOUNDARY 6;	SubName: Full=Uncharacterized protein {ECO:0000313|EMBL:KJB20446.1};	--	GO:0005634,nucleus; GO:0003677,DNA binding; GO:0009299,mRNA transcription; GO:0007275,multicellular organism development; GO:0090698,post-embryonic plant morphogenesis; GO:0006355,regulation of transcription, DNA-templated; GO:0009416,response to light stimulus	PF04852.12:Protein of unknown function (DUF640)
tia000711	Superscaffold1	77547072	77567528	-	K14293 importin subunit beta-1 | (RefSeq) importin subunit beta-1-like isoform X1 (A)	ko03013: RNA transport	importin subunit beta-1-like isoform X1 [Dendrobium catenatum]	RecName: Full=Importin subunit beta-1 {ECO:0000305}; AltName: Full=Karyopherin subunit beta-1; Short=ATKPNB1 {ECO:0000303|PubMed:23582042};	SubName: Full=Transportin-1 {ECO:0000313|EMBL:PKU73011.1};	Karyopherin (importin) beta 1	GO:0009507,chloroplast; GO:0005737,cytoplasm; GO:0031965,nuclear membrane; GO:0034399,nuclear periphery; GO:0005634,nucleus; GO:0008139,nuclear localization sequence binding; GO:0008565,protein transporter activity; GO:0008536,Ran GTPase binding; GO:0006607,NLS-bearing protein import into nucleus; GO:0006606,protein import into nucleus; GO:0000060,protein import into nucleus, translocation; GO:00…	PF02985.22:HEAT repeat
tia000713	Superscaffold1	77979115	77980518	-	K12501 homogentisate solanesyltransferase [EC:2.5.1.117] | (RefSeq) hypothetical protein (A)	ko00130: Ubiquinone and other terpenoid-quinone biosynthesis	trihelix transcription factor ASIL1-like [Phalaenopsis equestris]	RecName: Full=Trihelix transcription factor ASIL2 {ECO:0000305}; AltName: Full=6B-interacting protein 1-like 2 {ECO:0000303|PubMed:21330492}; AltName: Full=Trihelix DNA-binding protein ASIL2 {ECO:0000305};	SubName: Full=Uncharacterized protein {ECO:0000313|EMBL:PKU73007.1};	Transcription factor GT-2 and related proteins, contains trihelix DNA-binding/SANT domain	GO:0005634,nucleus; GO:0003700,DNA-binding transcription factor activity; GO:0043565,sequence-specific DNA binding; GO:0009793,embryo development ending in seed dormancy; GO:0006355,regulation of transcription, DNA-templated; GO:0010431,seed maturation; GO:0006351,transcription, DNA-templated	PF13837.6:Myb/SANT-like DNA-binding domain
tia000714	Superscaffold1	78120350	78193742	-	K01227 mannosyl-glycoprotein endo-beta-N-acetylglucosaminidase [EC:3.2.1.96] | (RefSeq) cytosolic endo-beta-N-acetylglucosaminidase 1-like isoform X1 (A)	ko00511: Other glycan degradation	cytosolic endo-beta-N-acetylglucosaminidase 1-like isoform X1 [Dendrobium catenatum]	RecName: Full=Cytosolic endo-beta-N-acetylglucosaminidase 1 {ECO:0000305}; Short=ENGase 1 {ECO:0000305}; EC=3.2.1.96 {ECO:0000269|PubMed:21597164, ECO:0000269|PubMed:21796445}; AltName: Full=Endo-beta-N-acetyglucosaminidase 85A {ECO:0000303|PubMed:21796445}; Short=AtENGase85A {ECO:0000303|PubMed:21796445};	SubName: Full=Mannosyl-glycoprotein endo-beta-N-acetylglucosaminidase {ECO:0000313|EMBL:PKU79157.1};	Predicted glycosylhydrolase	GO:0005737,cytoplasm; GO:0005829,cytosol; GO:0005773,vacuole; GO:0033925,mannosyl-glycoprotein endo-beta-N-acetylglucosaminidase activity; GO:0006491,N-glycan processing; GO:0006517,protein deglycosylation	PF03644.13:Glycosyl hydrolase family 85
tia000716	Superscaffold1	78272531	78293665	+	K09515 DnaJ homolog subfamily B member 9 | (RefSeq) molecular chaperone DnaJ (A)	--	dnaJ protein ERDJ3A isoform X1 [Phalaenopsis equestris]	RecName: Full=DnaJ protein ERDJ3A {ECO:0000305}; AltName: Full=Chaperone protein dnaJ C27 {ECO:0000305}; Short=OsDjC27 {ECO:0000303|PubMed:23160806}; AltName: Full=Endoplasmic reticulum dnaJ domain-containing protein 3A {ECO:0000305}; Short=OsERdj3A {ECO:0000303|PubMed:24153418}; Flags: Precursor;	SubName: Full=Chaperone protein dnaJ 6 {ECO:0000313|EMBL:PKU81177.1};	Molecular chaperone (DnaJ superfamily)	GO:0005783,endoplasmic reticulum; GO:0005788,endoplasmic reticulum lumen; GO:0009506,plasmodesma; GO:0005773,vacuole; GO:0016491,oxidoreductase activity; GO:0009860,pollen tube growth; GO:0009408,response to heat	PF00226.31:DnaJ domain
tia000717	Superscaffold1	78475421	78518803	+	K10863 aprataxin [EC:3.1.11.7 3.1.11.8 3.1.12.2] | (RefSeq) transcription factor bHLH140 isoform X1 (A)	--	transcription factor bHLH140 isoform X2 [Phalaenopsis equestris]	RecName: Full=Transcription factor bHLH140; AltName: Full=Basic helix-loop-helix protein 140; Short=AtbHLH140; Short=bHLH 140; AltName: Full=Transcription factor EN 122; AltName: Full=bHLH transcription factor bHLH140;	SubName: Full=Transcription factor bHLH140 {ECO:0000313|EMBL:PKA67099.1}; EC=3.-.-.- {ECO:0000313|EMBL:PKA67099.1};	Polynucleotide kinase 3' phosphatase	GO:0005634,nucleus; GO:0047627,adenylylsulfatase activity; GO:0005524,ATP binding; GO:0003677,DNA binding; GO:0046872,metal ion binding; GO:0046983,protein dimerization activity; GO:0006260,DNA replication; GO:0009150,purine ribonucleotide metabolic process; GO:0006355,regulation of transcription, DNA-templated; GO:0006790,sulfur compound metabolic process; GO:0006351,transcription, DNA-templated	PF13671.6:AAA domain
tia000718	Superscaffold1	78549853	78553629	+	K19613 leucine-rich repeat protein SHOC2 | (RefSeq) hypothetical protein (A)	--	receptor-like protein 12 [Dendrobium catenatum]	RecName: Full=Receptor like protein 6 {ECO:0000303|PubMed:18434605}; Short=AtRLP6 {ECO:0000303|PubMed:18434605}; Flags: Precursor;	SubName: Full=Receptor-like protein 12 {ECO:0000313|EMBL:PKU73005.1};	FOG: Leucine rich repeat	GO:0016021,integral component of membrane; GO:0016020,membrane	PF13855.6:Leucine rich repeat
tia000719	Superscaffold1	78581910	78589242	+	--	--	hypothetical protein HannXRQ_Chr10g0297211 [Helianthus annuus]	--	SubName: Full=Uncharacterized protein {ECO:0000313|EMBL:JAD29257.1};	--	GO:0016021,integral component of membrane	--
tia000720	Superscaffold1	78589295	78598076	-	K03935 NADH dehydrogenase (ubiquinone) Fe-S protein 2 [EC:7.1.1.2 1.6.99.3] | (RefSeq) nad7, EI154_mgp14; NADH dehydrogenase subunit 7 (A)	ko00190: Oxidative phosphorylation	hypothetical protein BVC80_1251g6 [Macleaya cordata]	RecName: Full=NADH dehydrogenase [ubiquinone] iron-sulfur protein 2; EC=1.6.5.3; EC=1.6.99.3; AltName: Full=NADH dehydrogenase subunit 7;	SubName: Full=Uncharacterized protein {ECO:0000313|EnsemblPlants:ONIVA02G03480.1};	NADH:ubiquinone oxidoreductase, NDUFS2/49 kDa subunit	GO:0005739,mitochondrion; GO:0070469,respiratory chain; GO:0051287,NAD binding; GO:0008137,NADH dehydrogenase (ubiquinone) activity; GO:0048038,quinone binding	--
tia000721	Superscaffold1	78609749	78627914	-	--	--	uncharacterized protein LOC110028366 [Phalaenopsis equestris]	--	SubName: Full=Uncharacterized protein {ECO:0000313|EMBL:PKU73006.1};	--	--	--
tia000722	Superscaffold1	78907701	78909716	+	K13424 WRKY transcription factor 33 | (RefSeq) probable WRKY transcription factor 26 (A)	ko04016: MAPK signaling pathway - plant; ko04626: Plant-pathogen interaction	PREDICTED: WRKY transcription factor WRKY24-like [Nicotiana tomentosiformis]	RecName: Full=Probable WRKY transcription factor 26; AltName: Full=SPF1-like protein; AltName: Full=WRKY DNA-binding protein 26;	SubName: Full=probable WRKY transcription factor 26 {ECO:0000313|RefSeq:XP_016440275.1};	--	GO:0005634,nucleus; GO:0003700,DNA-binding transcription factor activity; GO:0043565,sequence-specific DNA binding; GO:0070370,cellular heat acclimation; GO:0034605,cellular response to heat; GO:0006351,transcription, DNA-templated	PF03106.15:WRKY DNA -binding domain
tia000723	Superscaffold1	79511845	79513278	+	--	--	protein LURP-one-related 15-like [Phalaenopsis equestris]	RecName: Full=Protein LURP-one-related 15;	SubName: Full=Protein LURP-one-related 15 {ECO:0000313|EMBL:PKU79331.1};	--	GO:0009507,chloroplast; GO:0019904,protein domain specific binding	PF04525.12:LURP-one-related
tia000724	Superscaffold1	79633509	79672871	+	K23398 activating signal cointegrator 1 | (RefSeq) uncharacterized protein LOC112293566 (A)	--	uncharacterized protein LOC110116101 [Dendrobium catenatum]	RecName: Full=Alpha-ketoglutarate-dependent dioxygenase alkB; EC=1.14.11.-; AltName: Full=Alkylated DNA repair protein alkB homolog;	SubName: Full=Alpha-ketoglutarate-dependent dioxygenase alkB {ECO:0000313|EMBL:PKU81197.1};	DNA alkylation damage repair protein	GO:0005739,mitochondrion; GO:0005719,nuclear euchromatin; GO:0043734,DNA-N1-methyladenine dioxygenase activity; GO:0008198,ferrous iron binding; GO:0070579,methylcytosine dioxygenase activity; GO:0006281,DNA repair; GO:0035552,oxidative single-stranded DNA demethylation; GO:0042245,RNA repair	PF13532.6:2OG-Fe(II) oxygenase superfamily
tia000725	Superscaffold1	79666344	79666616	+	K23398 activating signal cointegrator 1 | (RefSeq) uncharacterized protein LOC112293566 (A)	--	uncharacterized protein LOC110028479 [Phalaenopsis equestris]	--	SubName: Full=Alkylated DNA repair protein {ECO:0000313|EMBL:PKA46347.1}; EC=1.14.11.- {ECO:0000313|EMBL:PKA46347.1};	DNA alkylation damage repair protein	--	PF13532.6:2OG-Fe(II) oxygenase superfamily
tia000727	Superscaffold1	79789140	79821892	-	K16732 protein regulator of cytokinesis 1 | (RefSeq) 65-kDa microtubule-associated protein 1-like (A)	--	65-kDa microtubule-associated protein 1-like [Dendrobium catenatum]	RecName: Full=65-kDa microtubule-associated protein 2; Short=AtMAP65-2;	SubName: Full=65-kDa microtubule-associated protein 1 {ECO:0000313|EMBL:PKU60035.1};	Microtubule-associated protein essential for anaphase spindle elongation	GO:0055028,cortical microtubule; GO:0005874,microtubule; GO:0072686,mitotic spindle; GO:0005634,nucleus; GO:0009524,phragmoplast; GO:0009574,preprophase band; GO:0005819,spindle; GO:0000922,spindle pole; GO:0008017,microtubule binding; GO:0008283,cell proliferation; GO:0000911,cytokinesis by cell plate formation; GO:0000226,microtubule cytoskeleton organization; GO:0048528,post-embryonic root dev…	PF03999.12:Microtubule associated protein (MAP65/ASE1 family)
tia000728	Superscaffold1	79834422	79836739	-	K03283 heat shock 70kDa protein 1/2/6/8 | (RefSeq) probable mediator of RNA polymerase II transcription subunit 37c (A)	ko03040: Spliceosome; ko04141: Protein processing in endoplasmic reticulum; ko04144: Endocytosis	PREDICTED: probable mediator of RNA polymerase II transcription subunit 37c [Tarenaya hassleriana]	RecName: Full=Heat shock cognate 70 kDa protein;	SubName: Full=Heat shock protein 70 family {ECO:0000313|EMBL:OMO91273.1};	Molecular chaperones HSP70/HSC70, HSP70 superfamily	GO:0005524,ATP binding	PF00012.20:Hsp70 protein
tia000729	Superscaffold1	79976463	79997275	+	K08678 UDP-glucuronate decarboxylase [EC:4.1.1.35] | (RefSeq) UDP-glucuronic acid decarboxylase 6 (A)	ko00520: Amino sugar and nucleotide sugar metabolism	UDP-glucuronic acid decarboxylase 6 [Dendrobium catenatum]	RecName: Full=UDP-glucuronic acid decarboxylase 6; EC=4.1.1.35; AltName: Full=UDP-XYL synthase 6; AltName: Full=UDP-glucuronate decarboxylase 6; Short=UGD; Short=UXS-6;	SubName: Full=UDP-glucuronic acid decarboxylase 6 {ECO:0000313|EMBL:PKU82863.1};	dTDP-glucose 4-6-dehydratase/UDP-glucuronic acid decarboxylase	GO:0005737,cytoplasm; GO:0005886,plasma membrane; GO:0070403,NAD+ binding; GO:0048040,UDP-glucuronate decarboxylase activity; GO:0042732,D-xylose metabolic process; GO:0033320,UDP-D-xylose biosynthetic process	PF16363.5:GDP-mannose 4,6 dehydratase
tia000730	Superscaffold1	79988199	80015811	-	--	--	uncharacterized protein LOC110099962 [Dendrobium catenatum]	--	SubName: Full=Uncharacterized protein {ECO:0000313|EMBL:PKU82864.1};	--	--	PF02845.16:CUE domain
tia000731	Superscaffold1	80135500	80172505	+	--	--	uncharacterized protein LOC110099906 [Dendrobium catenatum]	--	SubName: Full=Uncharacterized protein {ECO:0000313|EMBL:PKU82860.1};	--	--	--
tia000732	Superscaffold1	80216319	80235456	-	K13095 splicing factor 1 | (RefSeq) uncharacterized protein LOC110097642 (A)	--	uncharacterized protein LOC110097642 [Dendrobium catenatum]	RecName: Full=Splicing factor-like protein 1 {ECO:0000303|PubMed:24580679}; Short=AtSF1 {ECO:0000303|PubMed:24580679}; Short=SF1 homolog protein {ECO:0000303|PubMed:24580679};	SubName: Full=KH domain-containing protein SPIN1 {ECO:0000313|EMBL:PKU76135.1};	Splicing factor 1/branch point binding protein (RRM superfamily)	GO:0005634,nucleus; GO:0005681,spliceosomal complex; GO:0003723,RNA binding; GO:0008270,zinc ion binding; GO:0009738,abscisic acid-activated signaling pathway; GO:0006397,mRNA processing; GO:0009737,response to abscisic acid; GO:0008380,RNA splicing	PF00076.22:RNA recognition motif. (a.k.a. RRM, RBD, or RNP domain)
tia000733	Superscaffold1	80354627	80357475	+	K14412 alpha-1,4-fucosyltransferase [EC:2.4.1.65] | (RefSeq) uncharacterized LOC102714333 (A)	ko00513: Various types of N-glycan biosynthesis	zinc finger protein STOP1 homolog [Phalaenopsis equestris]	RecName: Full=Zinc finger protein STOP1 homolog; AltName: Full=Protein STOP1 homolog;	SubName: Full=Zinc finger protein STOP1 like {ECO:0000313|EMBL:PKU73961.1};	FOG: Zn-finger	GO:0005634,nucleus; GO:0003700,DNA-binding transcription factor activity; GO:0046872,metal ion binding; GO:0003676,nucleic acid binding; GO:0010447,response to acidic pH; GO:0010044,response to aluminum ion; GO:0006351,transcription, DNA-templated	PF00096.26:Zinc finger, C2H2 type
tia000734	Superscaffold1	80547481	80562252	-	K22145 transmembrane protein 18 | (RefSeq) transmembrane protein 18 (A)	--	transmembrane protein 18 [Phalaenopsis equestris]	--	SubName: Full=Uncharacterized protein {ECO:0000313|EMBL:PKU73964.1};	Anion exchanger adaptor protein Kanadaptin, contains FHA domain	--	PF14770.6:Transmembrane protein 18
tia000735	Superscaffold1	80755880	80757546	-	--	--	putative methyltransferase DDB_G0268948 [Dendrobium catenatum]	--	SubName: Full=Uncharacterized protein {ECO:0000313|EMBL:PKU87429.1};	Methyltransferase	--	--
tia000736	Superscaffold1	80760848	80762932	+	K05894 12-oxophytodienoic acid reductase [EC:1.3.1.42] | (RefSeq) putative 12-oxophytodienoate reductase 11 (A)	ko00592: alpha-Linolenic acid metabolism	putative 12-oxophytodienoate reductase 11 [Phalaenopsis equestris]	RecName: Full=Putative 12-oxophytodienoate reductase 5; EC=1.3.1.-; AltName: Full=OPDA-reductase 5; Short=OsOPR5;	SubName: Full=12-oxophytodienoate reductase 1 {ECO:0000313|EMBL:PKA51718.1}; EC=1.3.1.42 {ECO:0000313|EMBL:PKA51718.1};	NADH:flavin oxidoreductase/12-oxophytodienoate reductase	GO:0005622,intracellular; GO:0010181,FMN binding; GO:0016491,oxidoreductase activity; GO:0055114,oxidation-reduction process; GO:0031408,oxylipin biosynthetic process	PF00724.20:NADH:flavin oxidoreductase / NADH oxidase family
tia000737	Superscaffold1	80943013	80951686	-	K02957 small subunit ribosomal protein S15Ae | (RefSeq) 40S ribosomal protein S15a (A)	ko03010: Ribosome	uncharacterized protein A4U43_C07F2690 [Asparagus officinalis]	RecName: Full=40S ribosomal protein S15a;	SubName: Full=40S ribosomal protein S15a {ECO:0000313|EMBL:PKA58357.1};	40S ribosomal protein S15/S22	GO:0005840,ribosome; GO:0003735,structural constituent of ribosome; GO:0006412,translation	PF00410.19:Ribosomal protein S8
tia000738	Superscaffold1	81029575	81039341	-	K13195 cold-inducible RNA-binding protein | (RefSeq) cold-inducible RNA-binding protein-like (A)	--	glycine-rich RNA-binding protein 4, mitochondrial [Phalaenopsis equestris]	RecName: Full=Small RNA-binding protein 11, chloroplastic {ECO:0000303|PubMed:24413693}; Flags: Precursor;	SubName: Full=Glycine-rich RNA-binding protein 4, mitochondrial {ECO:0000313|EMBL:PKU84503.1};	FOG: RRM domain	GO:0009507,chloroplast; GO:0003723,RNA binding; GO:1901002,positive regulation of response to salt stress	PF00076.22:RNA recognition motif. (a.k.a. RRM, RBD, or RNP domain)
tia000739	Superscaffold1	81130372	81157201	+	K03142 transcription initiation factor TFIIH subunit 2 | (RefSeq) general transcription factor IIH subunit 2 (A)	ko03022: Basal transcription factors; ko03420: Nucleotide excision repair	general transcription factor IIH subunit 2 [Phalaenopsis equestris]	RecName: Full=General transcription factor IIH subunit 2 {ECO:0000305}; Short=AtGTF2H2 {ECO:0000303|PubMed:16623910}; AltName: Full=TFIIH basal transcription factor complex p44 subunit {ECO:0000305}; Short=Atp44 {ECO:0000303|PubMed:15645454};	SubName: Full=Uncharacterized protein {ECO:0000313|EMBL:PKU85740.1};	RNA polymerase II transcription initiation/nucleotide excision repair factor TFIIH, subunit SSL1	GO:0000439,transcription factor TFIIH core complex; GO:0005675,transcription factor TFIIH holo complex; GO:0003676,nucleic acid binding; GO:0008270,zinc ion binding; GO:0006289,nucleotide-excision repair; GO:0006357,regulation of transcription by RNA polymerase II; GO:0006351,transcription, DNA-templated	PF04056.14:Ssl1-like
tia000740	Superscaffold1	81200526	81208370	+	K14638 solute carrier family 15 (peptide/histidine transporter), member 3/4 | (RefSeq) protein NRT1/ PTR FAMILY 5.10-like (A)	--	protein NRT1/ PTR FAMILY 5.10-like [Dendrobium catenatum]	RecName: Full=Protein NRT1/ PTR FAMILY 5.10; Short=AtNPF5.10;	SubName: Full=Putative peptide/nitrate transporter {ECO:0000313|EMBL:PKU73578.1};	H+/oligopeptide symporter	GO:0016021,integral component of membrane; GO:0022857,transmembrane transporter activity; GO:0006857,oligopeptide transport	PF00854.21:POT family
tia000741	Superscaffold1	81514073	81516733	-	K14638 solute carrier family 15 (peptide/histidine transporter), member 3/4 | (RefSeq) protein NRT1/ PTR FAMILY 5.10-like (A)	--	putative peptide/nitrate transporter [Dendrobium catenatum]	RecName: Full=Protein NRT1/ PTR FAMILY 5.10; Short=AtNPF5.10;	SubName: Full=Putative peptide/nitrate transporter {ECO:0000313|EMBL:PKU85419.1};	H+/oligopeptide symporter	GO:0016021,integral component of membrane; GO:0022857,transmembrane transporter activity; GO:0006857,oligopeptide transport	PF00854.21:POT family
tia000742	Superscaffold1	81529190	81532000	+	K15015 solute carrier family 32 (vesicular inhibitory amino acid transporter) | (RefSeq) vacuolar amino acid transporter 1 (A)	--	amino acid permease 3-like [Dendrobium catenatum]	RecName: Full=Amino acid permease 3; AltName: Full=Amino acid transporter AAP3;	SubName: Full=Amino acid permease 2 {ECO:0000313|EMBL:PKU85644.1};	Amino acid transporters	GO:0016021,integral component of membrane; GO:0031965,nuclear membrane; GO:0005886,plasma membrane; GO:0015171,amino acid transmembrane transporter activity; GO:0015293,symporter activity; GO:0003333,amino acid transmembrane transport; GO:0015802,basic amino acid transport	PF01490.18:Transmembrane amino acid transporter protein
tia000743	Superscaffold1	81557517	81563054	-	--	--	--	--	--	--	--	--
tia000744	Superscaffold1	81564858	81566868	-	K14209 solute carrier family 36 (proton-coupled amino acid transporter) | (RefSeq) amino acid transporter AVT3B-like (A)	--	amino acid permease 3-like [Dendrobium catenatum]	RecName: Full=Amino acid permease 3; AltName: Full=Amino acid transporter AAP3;	SubName: Full=Amino acid permease 2 {ECO:0000313|EMBL:PKU85644.1};	Amino acid transporters	GO:0016021,integral component of membrane; GO:0031965,nuclear membrane; GO:0005886,plasma membrane; GO:0015171,amino acid transmembrane transporter activity; GO:0015293,symporter activity; GO:0003333,amino acid transmembrane transport; GO:0015802,basic amino acid transport	PF01490.18:Transmembrane amino acid transporter protein
tia000745	Superscaffold1	81585277	81640966	+	--	--	--	--	--	--	--	--
tia000747	Superscaffold1	81786849	81788939	+	--	--	uncharacterized protein LOC110100298 isoform X1 [Dendrobium catenatum]	--	SubName: Full=Uncharacterized protein {ECO:0000313|EMBL:PKU85650.1};	--	--	PF07676.12:WD40-like Beta Propeller Repeat
tia000749	Superscaffold1	81798616	81810028	-	K01510 apyrase [EC:3.6.1.5] | (RefSeq) probable apyrase 6 isoform X1 (A)	ko00230: Purine metabolism; ko00240: Pyrimidine metabolism	probable apyrase 6 isoform X2 [Dendrobium catenatum]	RecName: Full=Probable apyrase 4; Short=AtAPY4; EC=3.6.1.5; AltName: Full=ATP-diphosphatase; AltName: Full=ATP-diphosphohydrolase; AltName: Full=Adenosine diphosphatase; Short=ADPase; AltName: Full=NTPDase; AltName: Full=Nucleoside triphosphate diphosphohydrolase 4;	SubName: Full=Putative apyrase 6 {ECO:0000313|EMBL:PKU60400.1};	Nucleoside phosphatase	GO:0016021,integral component of membrane; GO:0102490,8-oxo-dGTP phosphohydrolase activity; GO:0005524,ATP binding; GO:0102485,dATP phosphohydrolase activity; GO:0102486,dCTP phosphohydrolase activity; GO:0102491,dGTP phosphohydrolase activity; GO:0102488,dTTP phosphohydrolase activity; GO:0102487,dUTP phosphohydrolase activity; GO:0102489,GTP phosphohydrolase activity	PF01150.17:GDA1/CD39 (nucleoside phosphatase) family
tia000750	Superscaffold1	81788879	81839348	-	K03029 26S proteasome regulatory subunit N10 | (RefSeq) 26S proteasome non-ATPase regulatory subunit 4 homolog (A)	ko03050: Proteasome	uncharacterized protein LOC110102134 [Dendrobium catenatum]	RecName: Full=Nitrate regulatory gene2 protein {ECO:0000303|PubMed:26744214}; Short=NRG2 protein {ECO:0000303|PubMed:26744214};	SubName: Full=Uncharacterized protein {ECO:0000313|EMBL:PKU65325.1};	--	GO:0005634,nucleus; GO:0071249,cellular response to nitrate; GO:0015706,nitrate transport; GO:0071705,nitrogen compound transport; GO:0006355,regulation of transcription, DNA-templated; GO:0010167,response to nitrate; GO:1901698,response to nitrogen compound; GO:0006351,transcription, DNA-templated	PF04782.12:Protein of unknown function (DUF632)
tia000753	Superscaffold1	82266801	82282903	+	K00030 isocitrate dehydrogenase (NAD+) [EC:1.1.1.41] | (RefSeq) isocitrate dehydrogenase [NAD] catalytic subunit 5, mitochondrial-like (A)	ko00020: Citrate cycle (TCA cycle); ko01200: Carbon metabolism; ko01210: 2-Oxocarboxylic acid metabolism; ko01230: Biosynthesis of amino acids	isocitrate dehydrogenase [NAD]	RecName: Full=Isocitrate dehydrogenase [NAD] catalytic subunit 5, mitochondrial; EC=1.1.1.41; AltName: Full=IDH-V; AltName: Full=Isocitric dehydrogenase 5; AltName: Full=NAD(+)-specific ICDH 5; Flags: Precursor;	SubName: Full=Isocitrate dehydrogenase [NAD] catalytic subunit 5, mitochondrial {ECO:0000313|EMBL:PKA58374.1}; EC=1.1.1.41 {ECO:0000313|EMBL:PKA58374.1};	Isocitrate dehydrogenase, alpha subunit	GO:0009507,chloroplast; GO:0005739,mitochondrion; GO:0005524,ATP binding; GO:0004449,isocitrate dehydrogenase (NAD+) activity; GO:0000287,magnesium ion binding; GO:0051287,NAD binding; GO:0008270,zinc ion binding; GO:0006102,isocitrate metabolic process; GO:0006099,tricarboxylic acid cycle	PF00180.20:Isocitrate/isopropylmalate dehydrogenase
tia000754	Superscaffold1	82296908	82332664	-	K10523 speckle-type POZ protein | (RefSeq) BTB/POZ domain-containing protein At4g08455 (A)	--	BTB/POZ domain-containing protein At4g08455 [Dendrobium catenatum]	RecName: Full=BTB/POZ domain-containing protein At4g08455;	SubName: Full=BTB/POZ domain-containing protein {ECO:0000313|EMBL:PKU86558.1};	Speckle-type POZ protein SPOP and related proteins with TRAF, MATH and BTB/POZ domains	GO:0005737,cytoplasm; GO:0019005,SCF ubiquitin ligase complex; GO:0031625,ubiquitin protein ligase binding; GO:0043161,proteasome-mediated ubiquitin-dependent protein catabolic process; GO:0042787,NA; GO:0030162,regulation of proteolysis	PF00651.31:BTB/POZ domain
tia000755	Superscaffold1	82476940	82508862	+	--	--	uncharacterized protein LOC110094808 isoform X1 [Dendrobium catenatum]	--	SubName: Full=Uncharacterized protein {ECO:0000313|EMBL:PKU77615.1};	Protein involved in mRNA turnover and stability	--	PF12906.7:RING-variant domain
tia000756	Superscaffold1	82833646	82836200	-	K09519 DnaJ homolog subfamily B member 13 | (RefSeq) dnaJ homolog subfamily B member 13-like isoform X1 (A)	--	dnaJ homolog subfamily B member 13-like isoform X2 [Dendrobium catenatum]	RecName: Full=DnaJ protein ERDJ3B; AltName: Full=Chaperone protein dnaJ 19; Short=AtDjB19; Short=AtJ19; AltName: Full=Endoplasmic reticulum dnaJ domain-containing protein 3B; Short=AtERdj3B; AltName: Full=Protein SCJ1 homolog ERDJ3B; Flags: Precursor;	SubName: Full=Chaperone protein dnaJ 2 {ECO:0000313|EMBL:PKU74575.1};	Molecular chaperone (DnaJ superfamily)	GO:0005783,endoplasmic reticulum; GO:0005788,endoplasmic reticulum lumen; GO:0005886,plasma membrane; GO:0051082,unfolded protein binding; GO:0052033,pathogen-associated molecular pattern dependent induction by symbiont of host innate immune response; GO:0006457,protein folding	PF01556.18:DnaJ C terminal domain
tia000757	Superscaffold1	83008901	83018805	+	--	--	uncharacterized protein LOC110039322 [Phalaenopsis equestris]	--	SubName: Full=Uncharacterized protein {ECO:0000313|EMBL:PKU74601.1};	--	--	--
tia000758	Superscaffold1	83105116	83108103	-	K01054 acylglycerol lipase [EC:3.1.1.23] | (RefSeq) caffeoylshikimate esterase-like (A)	ko00561: Glycerolipid metabolism	hypothetical protein AXF42_Ash016734 [Apostasia shenzhenica]	RecName: Full=Caffeoylshikimate esterase; EC=3.1.1.-; AltName: Full=Lysophospholipase 2; Short=LysoPL2;	SubName: Full=Uncharacterized protein {ECO:0000313|EMBL:PKA57688.1};	Lysophospholipase	GO:0005783,endoplasmic reticulum; GO:0005794,Golgi apparatus; GO:0005886,plasma membrane; GO:0009506,plasmodesma; GO:0003846,2-acylglycerol O-acyltransferase activity; GO:0090430,caffeoyl-CoA: alcohol caffeoyl transferase activity; GO:0016787,hydrolase activity; GO:0004622,lysophospholipase activity; GO:0009809,lignin biosynthetic process; GO:0006629,lipid metabolic process; GO:0046686,response t…	PF12146.8:Serine aminopeptidase, S33
tia000759	Superscaffold1	83292521	83293445	-	--	--	dormancy-associated protein homolog 3 isoform X2 [Dendrobium catenatum]	RecName: Full=Dormancy-associated protein homolog 3 {ECO:0000305}; AltName: Full=DRM1 homolog 3 {ECO:0000305};	SubName: Full=Auxin-repressed 12.5 kDa protein {ECO:0000313|EMBL:PKU78959.1};	--	--	PF05564.12:Dormancy/auxin associated protein
tia000760	Superscaffold1	83416711	83444622	-	K11091 U1 small nuclear ribonucleoprotein A | (RefSeq) U1 small nuclear ribonucleoprotein A (A)	ko03040: Spliceosome	U1 small nuclear ribonucleoprotein A [Phalaenopsis equestris]	RecName: Full=U1 small nuclear ribonucleoprotein A; Short=U1 snRNP protein A;	SubName: Full=Uncharacterized protein {ECO:0000313|EnsemblPlants:GSMUA_Achr2P02230_001};	Spliceosomal protein snRNP-U1A/U2B	GO:0005829,cytosol; GO:0005730,nucleolus; GO:0005681,spliceosomal complex; GO:0005685,U1 snRNP; GO:0035614,snRNA stem-loop binding; GO:0030619,U1 snRNA binding; GO:0000398,mRNA splicing, via spliceosome	PF00076.22:RNA recognition motif. (a.k.a. RRM, RBD, or RNP domain)
tia000761	Superscaffold1	83583536	83584306	-	K16040 trans-resveratrol di-O-methyltransferase [EC:2.1.1.240] | (RefSeq) 3'-hydroxy-N-methyl-(S)-coclaurine 4'-O-methyltransferase-like (A)	ko00945: Stilbenoid, diarylheptanoid and gingerol biosynthesis	(RS)-norcoclaurine 6-O-methyltransferase [Apostasia shenzhenica]	RecName: Full=(RS)-norcoclaurine 6-O-methyltransferase; EC=2.1.1.128; AltName: Full=S-adenosyl-L-methionine:norcoclaurine 6-O-methyltransferase; Short=6-OMT;	SubName: Full=(RS)-norcoclaurine 6-O-methyltransferase {ECO:0000313|EMBL:PKA48035.1}; EC=2.1.1.240 {ECO:0000313|EMBL:PKA48035.1};	Hydroxyindole-O-methyltransferase and related SAM-dependent methyltransferases	GO:0030786,(RS)-norcoclaurine 6-O-methyltransferase activity; GO:0008171,O-methyltransferase activity; GO:0046983,protein dimerization activity	PF00891.18:O-methyltransferase domain
tia000762	Superscaffold1	83860101	83861368	+	K16040 trans-resveratrol di-O-methyltransferase [EC:2.1.1.240] | (RefSeq) 3'-hydroxy-N-methyl-(S)-coclaurine 4'-O-methyltransferase-like (A)	ko00945: Stilbenoid, diarylheptanoid and gingerol biosynthesis	flavonoid 4'-O-methyltransferase-like [Dendrobium catenatum]	RecName: Full=(RS)-norcoclaurine 6-O-methyltransferase {ECO:0000303|PubMed:12946416}; Short=Ps6OMT {ECO:0000303|PubMed:12946416}; EC=2.1.1.128 {ECO:0000269|PubMed:14675446};	SubName: Full=Flavonoid 4'-O-methyltransferase {ECO:0000313|EMBL:PKU83963.1};	Hydroxyindole-O-methyltransferase and related SAM-dependent methyltransferases	GO:0030786,(RS)-norcoclaurine 6-O-methyltransferase activity; GO:0042802,identical protein binding; GO:0008171,O-methyltransferase activity; GO:0046983,protein dimerization activity; GO:0009821,alkaloid biosynthetic process	PF00891.18:O-methyltransferase domain
tia000763	Superscaffold1	83892094	83938845	+	K08819 cyclin-dependent kinase 12/13 [EC:2.7.11.22 2.7.11.23] | (RefSeq) probable serine/threonine-protein kinase At1g54610 isoform X1 (A)	--	putative serine/threonine-protein kinase [Dendrobium catenatum]	RecName: Full=Probable serine/threonine-protein kinase At1g54610; EC=2.7.11.1;	SubName: Full=Putative serine/threonine-protein kinase {ECO:0000313|EMBL:PKU63283.1};	Cdc2-related protein kinase	GO:0005634,nucleus; GO:0005524,ATP binding; GO:0004693,cyclin-dependent protein serine/threonine kinase activity; GO:0006468,protein phosphorylation	PF00069.25:Protein kinase domain
tia000764	Superscaffold1	84026243	84073179	+	K20606 mitogen-activated protein kinase kinase kinase ANP1 [EC:2.7.11.25] | (RefSeq) mitogen-activated protein kinase kinase kinase NPK1-like isoform X1 (A)	ko04016: MAPK signaling pathway - plant	Mitogen-activated protein kinase kinase kinase NPK1 [Dendrobium catenatum]	RecName: Full=Mitogen-activated protein kinase kinase kinase NPK1; EC=2.7.11.25; AltName: Full=Nicotiana protein kinase 1;	SubName: Full=Mitogen-activated protein kinase kinase kinase NPK1 {ECO:0000313|EMBL:PKU62235.1};	MEKK and related serine/threonine protein kinases	GO:0005856,cytoskeleton; GO:0005634,nucleus; GO:0009524,phragmoplast; GO:0005524,ATP binding; GO:0004709,MAP kinase kinase kinase activity; GO:0000919,cell plate assembly; GO:0006952,defense response	PF00069.25:Protein kinase domain
tia000765	Superscaffold1	84123730	84128574	-	--	--	--	--	--	--	--	--
tia000766	Superscaffold1	84128735	84130343	+	--	--	--	--	--	--	--	--
tia000767	Superscaffold1	84141601	84191752	-	K21777 G2/mitotic-specific cyclin-B, other | (RefSeq) uncharacterized protein LOC106327840 isoform X1 (A)	--	uncharacterized protein LOC110038982 [Phalaenopsis equestris]	--	SubName: Full=Uncharacterized protein {ECO:0000313|EMBL:PKU63280.1};	--	--	--
tia000769	Superscaffold1	84443108	84445633	-	K06943 nucleolar GTP-binding protein | (RefSeq) uncharacterized protein LOC108835530 (A)	ko03008: Ribosome biogenesis in eukaryotes	Putative ribonuclease H protein [Apostasia shenzhenica]	RecName: Full=Putative ribonuclease H protein At1g65750; EC=3.1.26.4;	SubName: Full=Ribonuclease H protein {ECO:0000313|EMBL:PKA59073.1}; EC=3.1.13.- {ECO:0000313|EMBL:PKA59073.1};	FOG: Reverse transcriptase	GO:0046872,metal ion binding; GO:0003676,nucleic acid binding; GO:0004523,RNA-DNA hybrid ribonuclease activity	PF00078.27:Reverse transcriptase (RNA-dependent DNA polymerase)
tia000770	Superscaffold1	84445777	84447548	-	K09422 transcription factor MYB, plant | (RefSeq) MYB178; MYB transcription factor MYB178 (A)	--	MYB transcription factor MYB178 [Glycine max]	RecName: Full=Transcription factor MYB73 {ECO:0000303|PubMed:11597504}; AltName: Full=Myb-related protein 73 {ECO:0000303|PubMed:11597504}; Short=AtMYB73 {ECO:0000303|PubMed:11597504};	SubName: Full=Uncharacterized protein {ECO:0000313|EnsemblPlants:GSMUA_Achr4P20150_001};	Transcription factor, Myb superfamily	GO:0005634,nucleus; GO:0003700,DNA-binding transcription factor activity; GO:0000981,DNA-binding transcription factor activity, RNA polymerase II-specific; GO:0043565,sequence-specific DNA binding; GO:0001135,RNA polymerase II transcription regulator recruiting activity; GO:0044212,transcription regulatory region DNA binding; GO:0030154,cell differentiation; GO:0019760,glucosinolate metabolic pro…	PF00249.31:Myb-like DNA-binding domain
tia000771	Superscaffold1	84803786	84811305	-	--	--	chromoplast-specific carotenoid-associated protein C1, chromoplastic-like [Dendrobium catenatum]	RecName: Full=Chromoplast-specific carotenoid-associated protein C1, chromoplastic; Short=OgCHRC1; AltName: Full=Fibrillin-like protein 1; AltName: Full=Plastid lipid-associated protein CHRC1; Flags: Precursor;	SubName: Full=Plastid-lipid-associated protein, chloroplastic {ECO:0000313|EMBL:PKU63278.1};	--	GO:0009509,chromoplast	PF04755.12:PAP_fibrillin
tia000773	Superscaffold1	85309720	85339200	+	K16075 magnesium transporter | (RefSeq) magnesium transporter MRS2-1-like (A)	--	magnesium transporter MRS2-1-like [Dendrobium catenatum]	RecName: Full=Magnesium transporter MRS2-1; AltName: Full=Magnesium Transporter 2; Short=AtMGT2;	SubName: Full=Magnesium transporter MRS2-1 {ECO:0000313|EMBL:PKU63277.1};	Magnesium transporters: CorA family	GO:0016021,integral component of membrane; GO:0005773,vacuole; GO:0015095,magnesium ion transmembrane transporter activity	PF01544.18:CorA-like Mg2+ transporter protein
tia000774	Superscaffold1	85341390	85356750	-	K17086 transmembrane 9 superfamily member 2/4 | (RefSeq) transmembrane 9 superfamily member 8-like (A)	--	transmembrane 9 superfamily member 8-like [Dendrobium catenatum]	RecName: Full=Transmembrane 9 superfamily member 8 {ECO:0000305}; AltName: Full=Endomembrane protein 1 {ECO:0000303|PubMed:22570441}; AltName: Full=Transmembrane nine protein 8 {ECO:0000303|PubMed:20681974}; Short=AtTMN8 {ECO:0000303|PubMed:20681974}; Flags: Precursor;	SubName: Full=Uncharacterized protein {ECO:0000313|EMBL:PKU63275.1};	Endosomal membrane proteins, EMP70	GO:0005768,endosome; GO:0010008,endosome membrane; GO:0005794,Golgi apparatus; GO:0000139,Golgi membrane; GO:0016021,integral component of membrane; GO:0009505,plant-type cell wall; GO:0005802,trans-Golgi network; GO:0005774,vacuolar membrane	PF02990.16:Endomembrane protein 70
tia000776	Superscaffold1	85470843	85472244	+	K07893 Ras-related protein Rab-6A | (RefSeq) ras-related protein RABH1b-like (A)	--	probable purine permease 5 [Dendrobium catenatum]	RecName: Full=Probable purine permease 5; Short=AtPUP5;	SubName: Full=Putative purine permease 5 {ECO:0000313|EMBL:PKU72508.1};	--	GO:0016021,integral component of membrane; GO:0016020,membrane; GO:0005345,purine nucleobase transmembrane transporter activity; GO:0006863,purine nucleobase transport	PF16913.5:Purine nucleobase transmembrane transport
tia000777	Superscaffold1	85525869	85528825	+	K10638 E3 ubiquitin-protein ligase UHRF1 [EC:2.3.2.27] | (RefSeq) uncharacterized protein LOC113308475 (A)	--	B2 protein-like [Dendrobium catenatum]	RecName: Full=B2 protein;	SubName: Full=B2 protein {ECO:0000313|EMBL:PKU72510.1};	--	--	PF10539.9:Development and cell death domain
tia000778	Superscaffold1	85533885	85570928	-	K11650 SWI/SNF-related matrix-associated actin-dependent regulator of chromatin subfamily D | (RefSeq) SWI/SNF complex component SNF12 homolog (A)	--	SWI/SNF complex component SNF12 homolog [Dendrobium catenatum]	RecName: Full=SWI/SNF complex component SNF12 homolog;	SubName: Full=SWI/SNF complex component SNF12 like {ECO:0000313|EMBL:PKU87962.1};	SWI/SNF transcription activation complex subunit	GO:0005634,nucleus; GO:0016569,covalent chromatin modification; GO:0006281,DNA repair; GO:0009909,regulation of flower development; GO:0010468,regulation of gene expression; GO:2000024,regulation of leaf development; GO:0006355,regulation of transcription, DNA-templated; GO:0010224,response to UV-B; GO:0048364,root development; GO:0006351,transcription, DNA-templated	PF02201.18:SWIB/MDM2 domain
tia000780	Superscaffold1	85627756	85636124	+	K03046 DNA-directed RNA polymerase subunit beta' [EC:2.7.7.6] | (RefSeq) uncharacterized protein LOC108945874 (A)	ko03020: RNA polymerase	hypothetical protein DCAR_032037 [Daucus carota subsp. sativus]	--	SubName: Full=Uncharacterized protein {ECO:0000313|EnsemblPlants:PGSC0003DMT400052301};	--	GO:0016021,integral component of membrane	--
tia000781	Superscaffold1	85728715	85792798	+	--	--	uncharacterized protein LOC110115636 [Dendrobium catenatum]	--	SubName: Full=Uncharacterized protein {ECO:0000313|EMBL:PKU70584.1};	--	--	PF04199.13:Putative cyclase
tia000782	Superscaffold1	85805898	85817156	-	K20723 reticulon-3 | (RefSeq) reticulon-like protein B11 (A)	--	Reticulon-like protein B10 [Capsicum chinense]	RecName: Full=Reticulon-like protein B11; Short=AtRTNLB11;	RecName: Full=Reticulon-like protein {ECO:0000256|RuleBase:RU363132};	Reticulon	GO:0005789,endoplasmic reticulum membrane; GO:0016021,integral component of membrane	PF02453.17:Reticulon
tia000783	Superscaffold1	85894901	85909478	+	K06269 serine/threonine-protein phosphatase PP1 catalytic subunit [EC:3.1.3.16] | (RefSeq) serine/threonine-protein phosphatase PP1-like (A)	ko03015: mRNA surveillance pathway	serine/threonine-protein phosphatase PP1-like [Dendrobium catenatum]	RecName: Full=Serine/threonine-protein phosphatase PP1 isozyme 8 {ECO:0000305}; EC=3.1.3.16 {ECO:0000269|PubMed:21222654}; AltName: Full=Type one protein phosphatase 8 {ECO:0000303|PubMed:17368080};	SubName: Full=Serine/threonine-protein phosphatase PP1 isozyme 8 {ECO:0000313|EMBL:PKU79668.1};	Serine/threonine specific protein phosphatase PP1, catalytic subunit	GO:0005737,cytoplasm; GO:0005634,nucleus; GO:0046872,metal ion binding; GO:0004722,protein serine/threonine phosphatase activity	PF00149.28:Calcineurin-like phosphoesterase
tia000784	Superscaffold1	85911765	85934695	+	K17964 leucine-rich PPR motif-containing protein, mitochondrial | (RefSeq) pentatricopeptide repeat-containing protein At1g63330-like (A)	--	putative pentatricopeptide repeat-containing protein At1g13630 [Dendrobium catenatum]	RecName: Full=Putative pentatricopeptide repeat-containing protein At1g13630;	SubName: Full=Pentatricopeptide repeat-containing protein {ECO:0000313|EMBL:PKU59793.1};	FOG: PPR repeat	GO:0043231,intracellular membrane-bounded organelle; GO:0004519,endonuclease activity; GO:0003723,RNA binding; GO:0009451,RNA modification	PF13041.6:PPR repeat family
tia000785	Superscaffold1	86187411	86199068	+	K06966 uncharacterized protein | (RefSeq) cytokinin riboside 5'-monophosphate phosphoribohydrolase LOG1 (A)	ko00230: Purine metabolism; ko00240: Pyrimidine metabolism	cytokinin riboside 5'-monophosphate phosphoribohydrolase LOG1 [Dendrobium catenatum]	RecName: Full=Cytokinin riboside 5'-monophosphate phosphoribohydrolase LOG1; EC=3.2.2.n1; AltName: Full=Protein LONELY GUY 1;	SubName: Full=Cytokinin riboside 5'-monophosphate phosphoribohydrolase LOG1 {ECO:0000313|EMBL:PKU79837.1};	--	GO:0005829,cytosol; GO:0005634,nucleus; GO:0016787,hydrolase activity; GO:0009691,cytokinin biosynthetic process	PF03641.14:Possible lysine decarboxylase
tia000786	Superscaffold1	86285895	86290539	-	--	--	--	--	--	--	--	--
tia000788	Superscaffold1	86517459	86530191	+	K23877 xyloglucan O-acetyltransferase | (RefSeq) protein ALTERED XYLOGLUCAN 4 (A)	--	protein trichome birefringence-like 5 [Phalaenopsis equestris]	RecName: Full=Protein trichome birefringence-like 5;	SubName: Full=Uncharacterized protein {ECO:0000313|EMBL:PKU84899.1};	--	GO:0005794,Golgi apparatus; GO:0016021,integral component of membrane; GO:0016413,O-acetyltransferase activity; GO:0071554,cell wall organization or biogenesis	PF13839.6:GDSL/SGNH-like Acyl-Esterase family found in Pmr5 and Cas1p
tia000789	Superscaffold1	86663361	86666203	+	K08139 MFS transporter, SP family, sugar:H+ symporter | (RefSeq) hypothetical protein (A)	--	sugar transport protein 14 [Dendrobium catenatum]	RecName: Full=Sugar transport protein 14; AltName: Full=Hexose transporter 14;	SubName: Full=Sugar transport protein 14 {ECO:0000313|EMBL:PKA45715.1};	Predicted transporter (major facilitator superfamily)	GO:0016021,integral component of membrane; GO:0005886,plasma membrane; GO:0005355,glucose transmembrane transporter activity; GO:0005351,carbohydrate:proton symporter activity; GO:0046323,glucose import	PF00083.24:Sugar (and other) transporter
tia000790	Superscaffold1	86708570	86725982	+	K00737 beta-1,4-mannosyl-glycoprotein beta-1,4-N-acetylglucosaminyltransferase [EC:2.4.1.144] | (RefSeq) beta-1,4-mannosyl-glycoprotein 4-beta-N-acetylglucosaminyltransferase-like (A)	ko00510: N-Glycan biosynthesis	beta-1,4-mannosyl-glycoprotein 4-beta-N-acetylglucosaminyltransferase-like [Dendrobium catenatum]	--	SubName: Full=Beta-1,4-mannosyl-glycoprotein beta-1,4-N-acetylglucosaminyltransferase {ECO:0000313|EMBL:PKU69368.1};	--	--	PF04724.13:Glycosyltransferase family 17
tia000791	Superscaffold1	86727056	86743474	-	K04683 transcription factor Dp-1 | (RefSeq) transcription factor-like protein DPB isoform X1 (A)	--	transcription factor-like protein DPB isoform X1 [Dendrobium catenatum]	RecName: Full=Transcription factor-like protein DPB; AltName: Full=DP-like protein B; Short=AtDPbB; AltName: Full=E2F dimerization partner protein B;	SubName: Full=Transcription factor-like protein DPB {ECO:0000313|EMBL:PKA45727.1};	E2F-like protein	GO:0005737,cytoplasm; GO:0005634,nucleus; GO:0005667,transcription factor complex; GO:0003677,DNA binding; GO:0046982,protein heterodimerization activity; GO:0000981,DNA-binding transcription factor activity, RNA polymerase II-specific; GO:0042023,DNA endoreduplication; GO:0000082,G1/S transition of mitotic cell cycle; GO:0006357,regulation of transcription by RNA polymerase II; GO:0006351,transc…	PF08781.10:Transcription factor DP
tia000792	Superscaffold1	86952433	87042978	+	K20298 vacuolar protein sorting-associated protein 52 | (RefSeq) vacuolar protein sorting-associated protein 52 A isoform X1 (A)	--	vacuolar protein sorting-associated protein 52 A isoform X1 [Dendrobium catenatum]	RecName: Full=Vacuolar protein sorting-associated protein 52 A; Short=AtVPS52; AltName: Full=ARE1-like protein POK; AltName: Full=Protein POKY POLLEN TUBE; AltName: Full=Protein T-DNA TRANSMISSION DEFECT 8;	SubName: Full=vacuolar protein sorting-associated protein 52 A-like isoform X1 {ECO:0000313|RefSeq:XP_008810948.1};	Vacuolar sorting protein VPS52/suppressor of actin Sac2	GO:0005829,cytosol; GO:0012505,endomembrane system; GO:0010008,endosome membrane; GO:0000938,GARP complex; GO:0005794,Golgi apparatus; GO:0000139,Golgi membrane; GO:0017137,Rab GTPase binding; GO:0019905,syntaxin binding; GO:0032456,endocytic recycling; GO:0006896,Golgi to vacuole transport; GO:0009860,pollen tube growth; GO:0015031,protein transport; GO:0042147,retrograde transport, endosome to …	PF04129.12:Vps52 / Sac2 family
tia000793	Superscaffold1	87044108	87046065	-	K07198 5'-AMP-activated protein kinase, catalytic alpha subunit [EC:2.7.11.11] | (RefSeq) CBL-interacting protein kinase 5-like (A)	--	CBL-interacting protein kinase 19-like [Dendrobium catenatum]	RecName: Full=CBL-interacting serine/threonine-protein kinase 12; EC=2.7.11.1; AltName: Full=SNF1-related kinase 3.9; AltName: Full=SOS2-like protein kinase PKS8;	SubName: Full=CBL-interacting serine/threonine-protein kinase 12 {ECO:0000313|EMBL:PKU82449.1};	Serine/threonine protein kinase	GO:0005622,intracellular; GO:0005524,ATP binding; GO:0004674,protein serine/threonine kinase activity; GO:0035556,intracellular signal transduction; GO:0018105,peptidyl-serine phosphorylation; GO:0018107,peptidyl-threonine phosphorylation	PF00069.25:Protein kinase domain
tia000794	Superscaffold1	87137404	87144670	+	--	--	--	--	--	--	--	--
tia000795	Superscaffold1	87320332	87335480	+	K14611 solute carrier family 23 (nucleobase transporter), member 1 | (RefSeq) nucleobase-ascorbate transporter 6 (A)	--	nucleobase-ascorbate transporter 2-like [Dendrobium catenatum]	RecName: Full=Nucleobase-ascorbate transporter 2; Short=AtNAT2;	SubName: Full=Nucleobase-ascorbate transporter 2 {ECO:0000313|EMBL:PKU82447.1};	Xanthine/uracil transporters	GO:0016021,integral component of membrane; GO:0022857,transmembrane transporter activity	PF00860.20:Permease family
tia000798	Superscaffold1	87443719	87447352	+	--	--	--	--	--	--	--	--
tia000799	Superscaffold1	87493670	87494944	+	K06180 23S rRNA pseudouridine1911/1915/1917 synthase [EC:5.4.99.23] | (RefSeq) pentatricopeptide repeat-containing protein At1g20230 isoform X1 (A)	--	putative pentatricopeptide repeat-containing protein At1g03510 [Phalaenopsis equestris]	RecName: Full=Putative pentatricopeptide repeat-containing protein At1g03510;	SubName: Full=Pentatricopeptide repeat-containing protein {ECO:0000313|EMBL:PKU77564.1};	FOG: PPR repeat	GO:0043231,intracellular membrane-bounded organelle; GO:0004519,endonuclease activity; GO:0003723,RNA binding; GO:0009451,RNA modification	PF01535.20:PPR repeat
tia000800	Superscaffold1	87503766	87549385	-	K13648 alpha-1,4-galacturonosyltransferase [EC:2.4.1.43] | (RefSeq) galacturonosyltransferase 8 (A)	ko00520: Amino sugar and nucleotide sugar metabolism	galacturonosyltransferase 8 [Phalaenopsis equestris]	RecName: Full=Galacturonosyltransferase 8; EC=2.4.1.-; AltName: Full=Glycosyltransferase QUASIMODO1;	SubName: Full=Galacturonosyltransferase 8 {ECO:0000313|EMBL:PKU77562.1};	--	GO:0005768,endosome; GO:0005794,Golgi apparatus; GO:0000139,Golgi membrane; GO:0016021,integral component of membrane; GO:0005739,mitochondrion; GO:0005802,trans-Golgi network; GO:0047262,polygalacturonate 4-alpha-galacturonosyltransferase activity; GO:0016757,transferase activity, transferring glycosyl groups; GO:0007155,cell adhesion; GO:0010289,homogalacturonan biosynthetic process; GO:0045489…	PF01501.20:Glycosyl transferase family 8
tia000801	Superscaffold1	87588757	87590573	+	--	--	uncharacterized protein LOC110038131 isoform X3 [Phalaenopsis equestris]	--	SubName: Full=Uncharacterized protein {ECO:0000313|EMBL:PKU77561.1};	--	--	--
tia000802	Superscaffold1	87622999	87635445	-	K05754 actin related protein 2/3 complex, subunit 5 | (RefSeq) actin-related protein 2/3 complex subunit 5A (A)	ko04144: Endocytosis	actin-related protein 2/3 complex subunit 5A-like isoform X3 [Phalaenopsis equestris]	RecName: Full=Actin-related protein 2/3 complex subunit 5A; AltName: Full=Actin-related protein C5A; AltName: Full=Arp2/3 complex 16 kDa subunit; Short=p16-ARC; AltName: Full=Protein CROOKED;	SubName: Full=Actin-related protein 2/3 complex subunit 5A {ECO:0000313|EMBL:PKU77558.1};	Actin-related protein Arp2/3 complex, subunit ARPC5	GO:0005885,Arp2/3 protein complex; GO:0042995,cell projection; GO:0005737,cytoplasm; GO:0003779,actin binding; GO:0051015,actin filament binding; GO:0030036,actin cytoskeleton organization; GO:0007015,actin filament organization; GO:0030041,actin filament polymerization; GO:0034314,Arp2/3 complex-mediated actin nucleation; GO:0009825,multidimensional cell growth; GO:0010090,trichome morphogenesis	PF04699.14:ARP2/3 complex 16 kDa subunit (p16-Arc)
tia000803	Superscaffold1	87717805	87734031	-	K05894 12-oxophytodienoic acid reductase [EC:1.3.1.42] | (RefSeq) putative 12-oxophytodienoate reductase 4 (A)	ko00592: alpha-Linolenic acid metabolism	putative 12-oxophytodienoate reductase 4 [Dendrobium catenatum]	RecName: Full=Putative 12-oxophytodienoate reductase 11; EC=1.3.1.-; AltName: Full=OPDA-reductase 11; Short=OsOPR11;	SubName: Full=12-oxophytodienoate reductase 4 {ECO:0000313|EMBL:PKU79564.1};	NADH:flavin oxidoreductase/12-oxophytodienoate reductase	GO:0005622,intracellular; GO:0010181,FMN binding; GO:0016491,oxidoreductase activity; GO:0055114,oxidation-reduction process; GO:0031408,oxylipin biosynthetic process	PF00724.20:NADH:flavin oxidoreductase / NADH oxidase family
tia000804	Superscaffold1	87826997	87828617	+	K05894 12-oxophytodienoic acid reductase [EC:1.3.1.42] | (RefSeq) putative 12-oxophytodienoate reductase 4 (A)	ko00592: alpha-Linolenic acid metabolism	putative 12-oxophytodienoate reductase 4 [Dendrobium catenatum]	RecName: Full=Putative 12-oxophytodienoate reductase 11; EC=1.3.1.-; AltName: Full=OPDA-reductase 11; Short=OsOPR11;	SubName: Full=12-oxophytodienoate reductase 4 {ECO:0000313|EMBL:PKU79564.1};	NADH:flavin oxidoreductase/12-oxophytodienoate reductase	GO:0005622,intracellular; GO:0010181,FMN binding; GO:0016491,oxidoreductase activity; GO:0055114,oxidation-reduction process; GO:0031408,oxylipin biosynthetic process	PF00724.20:NADH:flavin oxidoreductase / NADH oxidase family
tia000805	Superscaffold1	88121031	88122071	+	--	--	valyl-tRNA synthetase [Dendrobium catenatum]	--	SubName: Full=Valyl-tRNA synthetase {ECO:0000313|EMBL:PKU77560.1};	--	--	PF13837.6:Myb/SANT-like DNA-binding domain
tia000806	Superscaffold1	88223471	88234315	-	K15744 zeta-carotene isomerase [EC:5.2.1.12] | (RefSeq) 15-cis-zeta-carotene isomerase, chloroplastic (A)	ko00906: Carotenoid biosynthesis	15-cis-zeta-carotene isomerase, chloroplastic [Dendrobium catenatum]	RecName: Full=15-cis-zeta-carotene isomerase, chloroplastic; EC=5.2.1.12; Flags: Precursor;	SubName: Full=15-cis-zeta-carotene isomerase, chloroplastic {ECO:0000313|EMBL:PKU77559.1};	--	GO:0009507,chloroplast; GO:0031969,chloroplast membrane; GO:0016021,integral component of membrane; GO:0090471,9,15,9'-tri-cis-zeta-carotene isomerase activity; GO:0016120,carotene biosynthetic process	PF07298.11:NnrU protein
tia000807	Superscaffold1	88312670	88313095	-	--	--	uncharacterized protein LOC110105627 [Dendrobium catenatum]	--	SubName: Full=Uncharacterized protein {ECO:0000313|EMBL:PKU77553.1};	--	--	--
tia000809	Superscaffold1	88571841	88572513	+	K23541 Ca2+/H+ antiporter, TMEM165/GDT1 family | (RefSeq) LOW QUALITY PROTEIN: uncharacterized protein LOC105051209 (A)	--	CRIB domain-containing protein RIC4-like [Phalaenopsis equestris]	RecName: Full=CRIB domain-containing protein RIC1; AltName: Full=ROP-interactive CRIB motif-containing protein 1; AltName: Full=Target of ROP protein RIC1;	SubName: Full=Uncharacterized protein {ECO:0000313|EMBL:PKU77554.1};	--	GO:0016324,apical plasma membrane; GO:0010005,cortical microtubule, transverse to long axis; GO:0000902,cell morphogenesis; GO:0010215,cellulose microfibril organization; GO:0031122,cytoplasmic microtubule organization; GO:0007275,multicellular organism development; GO:0009860,pollen tube growth; GO:0040008,regulation of growth	PF00786.28:P21-Rho-binding domain
tia000810	Superscaffold1	88712657	88713288	+	--	--	--	--	--	--	--	--
tia000812	Superscaffold1	88865460	88925500	+	K17662 cytochrome b pre-mRNA-processing protein 3 | (RefSeq) ubiquinol-cytochrome-c reductase complex assembly factor 1 (A)	--	ubiquinol-cytochrome-c reductase complex assembly factor 1 [Dendrobium catenatum]	--	SubName: Full=ubiquinol-cytochrome-c reductase complex assembly factor 1 {ECO:0000313|RefSeq:XP_008802505.1};	Ubiquinol cytochrome c reductase assembly protein CBP3	--	PF03981.12:Ubiquinol-cytochrome C chaperone
tia000813	Superscaffold1	88960232	88960786	-	K09250 cellular nucleic acid-binding protein | (RefSeq) cold shock domain-containing protein 3-like (A)	--	glycine-rich protein 2-like [Phalaenopsis equestris]	RecName: Full=Glycine-rich protein 2;	SubName: Full=Uncharacterized protein {ECO:0000313|EnsemblPlants:OGLUM08G01920.1};	Predicted RNA-binding protein containing PIN domain and invovled in translation or RNA processing	GO:0003677,DNA binding; GO:0003723,RNA binding; GO:0008270,zinc ion binding; GO:0006355,regulation of transcription, DNA-templated	PF00313.22:'Cold-shock' DNA-binding domain
tia000814	Superscaffold1	89028205	89079974	-	K01513 ectonucleotide pyrophosphatase/phosphodiesterase family member 1/3 [EC:3.1.4.1 3.6.1.9] | (RefSeq) uncharacterized protein LOC109769794 (A)	ko00230: Purine metabolism; ko00240: Pyrimidine metabolism; ko00500: Starch and sucrose metabolism; ko00740: Riboflavin metabolism; ko00760: Nicotinate and nicotinamide metabolism; ko00770: Pantothenate and CoA biosynthesis	uncharacterized protein LOC110022608 isoform X3 [Phalaenopsis equestris]	--	SubName: Full=uncharacterized protein LOC103702959 isoform X1 {ECO:0000313|RefSeq:XP_017697286.1};	--	--	PF09713.10:Plant protein 1589 of unknown function (A_thal_3526)
tia000815	Superscaffold1	89215852	89216733	-	--	--	--	--	--	--	--	--
tia000817	Superscaffold1	89254273	89311059	+	K07765 S2P endopeptidase [EC:3.4.24.85] | (RefSeq) membrane-bound transcription factor site-2 protease homolog (A)	ko04141: Protein processing in endoplasmic reticulum	S2P endopeptidase [Dendrobium catenatum]	RecName: Full=Membrane-bound transcription factor site-2 protease homolog; EC=3.4.24.-; AltName: Full=Endopeptidase S2P;	SubName: Full=S2P endopeptidase {ECO:0000313|EMBL:PKU77596.1};	Intramembrane metalloprotease (sterol-regulatory element-binding protein (SREBP) protease)	GO:0000139,Golgi membrane; GO:0016021,integral component of membrane; GO:0046872,metal ion binding; GO:0004222,metalloendopeptidase activity; GO:0071475,cellular hyperosmotic salinity response; GO:0006508,proteolysis; GO:1900457,regulation of brassinosteroid mediated signaling pathway; GO:1905897,regulation of response to endoplasmic reticulum stress; GO:0009651,response to salt stress	PF02163.22:Peptidase family M50
tia000818	Superscaffold1	89374348	89383253	-	K01937 CTP synthase [EC:6.3.4.2] | (RefSeq) CTP synthase-like isoform X1 (A)	ko00240: Pyrimidine metabolism	CTP synthase-like isoform X1 [Phalaenopsis equestris]	--	SubName: Full=CTP synthase {ECO:0000313|EMBL:PKU77595.1};	CTP synthase (UTP-ammonia lyase)	--	PF06418.14:CTP synthase N-terminus
tia000820	Superscaffold1	89657538	89659438	-	--	--	--	--	--	--	--	--
tia000821	Superscaffold1	89676419	89679474	-	--	--	--	--	--	--	--	--
tia000822	Superscaffold1	89957281	89971010	+	K18266 protein NDRG1 | (RefSeq) pollen-specific protein SF21 (A)	--	pollen-specific protein SF21-like [Ananas comosus]	RecName: Full=Protein NDL1 {ECO:0000305}; AltName: Full=Protein N-MYC DOWNREGULATED-LIKE 1 {ECO:0000303|PubMed:19948787};	SubName: Full=Pollen-specific protein SF21 {ECO:0000313|EMBL:OAY83960.1};	Differentiation-related gene 1 protein (NDR1 protein), related proteins	GO:0005737,cytoplasm; GO:0060918,auxin transport; GO:2000012,regulation of auxin polar transport; GO:0040008,regulation of growth	PF03096.14:Ndr family
tia000824	Superscaffold1	90099173	90099828	-	K13248 pyridoxal phosphate phosphatase PHOSPHO2 [EC:3.1.3.74] | (RefSeq) inorganic pyrophosphatase 1-like (A)	ko00750: Vitamin B6 metabolism	thiamine phosphate phosphatase-like protein [Dendrobium catenatum]	RecName: Full=Inorganic pyrophosphatase 1; Short=AtPPsPase1; Short=PPi phosphatase 1; Short=Pyrophosphate-specific phosphatase 1; EC=3.6.1.1; AltName: Full=Protein PHOSPHATE STARVATION-INDUCED GENE 2; Short=AtPS2;	SubName: Full=Inorganic pyrophosphatase 2 {ECO:0000313|EMBL:PKU77591.1};	Predicted haloacid dehalogenase-like hydrolase	GO:0004427,inorganic diphosphatase activity; GO:0046872,metal ion binding; GO:0016791,phosphatase activity; GO:0016462,pyrophosphatase activity; GO:0016036,cellular response to phosphate starvation; GO:0051262,protein tetramerization	PF06888.12:Putative Phosphatase
tia000825	Superscaffold1	90099173	90101467	-	K13248 pyridoxal phosphate phosphatase PHOSPHO2 [EC:3.1.3.74] | (RefSeq) inorganic pyrophosphatase 1-like (A)	ko00750: Vitamin B6 metabolism	Inorganic pyrophosphatase 2 [Dendrobium catenatum]	RecName: Full=Inorganic pyrophosphatase 1; Short=AtPPsPase1; Short=PPi phosphatase 1; Short=Pyrophosphate-specific phosphatase 1; EC=3.6.1.1; AltName: Full=Protein PHOSPHATE STARVATION-INDUCED GENE 2; Short=AtPS2;	SubName: Full=Inorganic pyrophosphatase 2 {ECO:0000313|EMBL:PKU77591.1};	Predicted haloacid dehalogenase-like hydrolase	GO:0004427,inorganic diphosphatase activity; GO:0046872,metal ion binding; GO:0016791,phosphatase activity; GO:0016462,pyrophosphatase activity; GO:0016036,cellular response to phosphate starvation; GO:0051262,protein tetramerization	PF06888.12:Putative Phosphatase
tia000827	Superscaffold1	90139584	90155020	-	K07874 Ras-related protein Rab-1A | (RefSeq) ras-related protein RIC1 (A)	--	ras-related protein RIC1 [Phalaenopsis equestris]	--	--	--	--	--
tia000828	Superscaffold1	90154555	90187881	-	K07874 Ras-related protein Rab-1A | (RefSeq) ras-related protein RIC1 (A)	--	ras-related protein RIC1 isoform X2 [Dendrobium catenatum]	RecName: Full=Ras-related protein RIC1;	SubName: Full=Ras-related protein RIC1 {ECO:0000313|EMBL:PKU77590.1};	GTPase Rab1/YPT1, small G protein superfamily, and related GTP-binding proteins	GO:0005789,endoplasmic reticulum membrane; GO:0000139,Golgi membrane; GO:0005886,plasma membrane; GO:0005525,GTP binding; GO:0003924,GTPase activity; GO:0006888,ER to Golgi vesicle-mediated transport; GO:0015031,protein transport	PF00071.22:Ras family
tia000829	Superscaffold1	90167934	90168457	+	--	--	--	--	--	--	--	--
tia000830	Superscaffold1	90188821	90197991	+	K11253 histone H3 | (RefSeq) histone H3-like centromeric protein cnp1 isoform X1 (A)	--	histone H3-like centromeric protein cnp1 isoform X1 [Phalaenopsis equestris]	RecName: Full=Histone H3-like centromeric protein HTR12; AltName: Full=Centromeric histone CENH3;	SubName: Full=histone H3-like isoform X1 {ECO:0000313|RefSeq:XP_008792454.1};	Histones H3 and H4	GO:0000785,chromatin; GO:0000775,chromosome, centromeric region; GO:0000777,condensed chromosome kinetochore; GO:0000786,nucleosome; GO:0005634,nucleus; GO:0031492,nucleosomal DNA binding; GO:0046982,protein heterodimerization activity; GO:0051301,cell division; GO:0034508,centromere complex assembly; GO:0009567,double fertilization forming a zygote and endosperm; GO:0051321,meiotic cell cycle; G…	PF00125.24:Core histone H2A/H2B/H3/H4
tia000831	Superscaffold1	90200135	90204524	-	K08332 vacuolar protein 8 | (RefSeq) U-box domain-containing protein 4 (A)	--	U-box domain-containing protein 9 [Phalaenopsis equestris]	RecName: Full=U-box domain-containing protein 9; EC=2.3.2.27; AltName: Full=Plant U-box protein 9; AltName: Full=RING-type E3 ubiquitin transferase PUB9 {ECO:0000305};	SubName: Full=U-box domain-containing protein 9 {ECO:0000313|EMBL:PKU77589.1};	FOG: Armadillo/beta-catenin-like repeats	GO:0005737,cytoplasm; GO:0005634,nucleus; GO:0005886,plasma membrane; GO:0070696,transmembrane receptor protein serine/threonine kinase binding; GO:0004842,ubiquitin-protein transferase activity; GO:0009738,abscisic acid-activated signaling pathway; GO:0071215,cellular response to abscisic acid stimulus; GO:0016567,protein ubiquitination	PF04564.15:U-box domain
tia000832	Superscaffold1	90580966	90581172	+	K15255 ATP-dependent DNA helicase PIF1 [EC:3.6.4.12] | (RefSeq) uncharacterized LOC107801064 (A)	--	ubiquitin-protein ligase E3 C [Apostasia shenzhenica]	--	SubName: Full=Ubiquitin-protein ligase E3 C {ECO:0000313|EMBL:PKA57216.1};	--	--	PF00078.27:Reverse transcriptase (RNA-dependent DNA polymerase)
tia000833	Superscaffold1	90593892	90625667	-	K13156 U11/U12 small nuclear ribonucleoprotein 48 kDa protein | (RefSeq) U11/U12 small nuclear ribonucleoprotein 48 kDa protein (A)	--	U11/U12 small nuclear ribonucleoprotein 48 kDa protein [Dendrobium catenatum]	RecName: Full=U11/U12 small nuclear ribonucleoprotein 48 kDa protein; Short=U11/U12 snRNP 48 kDa protein; Short=U11/U12-48K;	SubName: Full=Uncharacterized protein {ECO:0000313|EMBL:PKU77586.1};	--	GO:0005681,spliceosomal complex; GO:0046872,metal ion binding; GO:0006397,mRNA processing; GO:0008380,RNA splicing	PF05253.12:U11-48K-like CHHC zinc finger
tia000835	Superscaffold1	90916725	90923863	+	K02995 small subunit ribosomal protein S8e | (RefSeq) 40S ribosomal protein S8 (A)	ko03010: Ribosome	40S ribosomal protein S8 [Dendrobium catenatum]	RecName: Full=40S ribosomal protein S8;	SubName: Full=40S ribosomal protein S8 {ECO:0000313|EMBL:PKU77585.1};	40S ribosomal protein S8	GO:0043253,chloroplast ribosome; GO:0003735,structural constituent of ribosome; GO:0042255,ribosome assembly; GO:0006412,translation	PF01201.22:Ribosomal protein S8e
tia000836	Superscaffold1	90944379	90977765	-	K12400 AP-4 complex subunit epsilon-1 | (RefSeq) AP-4 complex subunit epsilon (A)	--	AP-4 complex subunit epsilon [Dendrobium catenatum]	RecName: Full=AP-4 complex subunit epsilon; AltName: Full=AP-4 adaptor complex subunit epsilon; AltName: Full=Adaptor-related protein complex 4 subunit epsilon; AltName: Full=Epsilon subunit of AP-4; AltName: Full=Epsilon-adaptin;	SubName: Full=Clathrin/coatomer adaptor {ECO:0000313|EMBL:OVA05702.1};	Vesicle coat complex AP-1, gamma subunit	GO:0030124,AP-4 adaptor complex; GO:0005905,clathrin-coated pit; GO:0005829,cytosol; GO:0005794,Golgi apparatus; GO:0009506,plasmodesma; GO:0006886,intracellular protein transport; GO:0016192,vesicle-mediated transport	PF01602.20:Adaptin N terminal region
tia000837	Superscaffold1	90979795	91017159	+	K01759 lactoylglutathione lyase [EC:4.4.1.5] | (RefSeq) probable lactoylglutathione lyase, chloroplastic (A)	ko00620: Pyruvate metabolism	probable lactoylglutathione lyase, chloroplastic [Dendrobium catenatum]	RecName: Full=Probable lactoylglutathione lyase, chloroplastic; EC=4.4.1.5; AltName: Full=Glyoxalase I; Flags: Precursor;	SubName: Full=Putative lactoylglutathione lyase, chloroplast {ECO:0000313|EMBL:PKA61240.1}; EC=4.4.1.5 {ECO:0000313|EMBL:PKA61240.1};	Predicted glyoxalase	GO:0009507,chloroplast; GO:0009570,chloroplast stroma; GO:0010319,stromule; GO:0009579,thylakoid; GO:0031977,thylakoid lumen; GO:0004462,lactoylglutathione lyase activity; GO:0046872,metal ion binding; GO:0019243,methylglyoxal catabolic process to D-lactate via S-lactoyl-glutathione; GO:0009409,response to cold	PF00903.25:Glyoxalase/Bleomycin resistance protein/Dioxygenase superfamily
tia000838	Superscaffold1	91128210	91229330	+	K08596 sentrin-specific protease 7 [EC:3.4.22.68] | (RefSeq) probable ubiquitin-like-specific protease 2B (A)	--	probable ubiquitin-like-specific protease 2B [Phalaenopsis equestris]	RecName: Full=Probable ubiquitin-like-specific protease 2B; EC=3.4.22.-;	SubName: Full=Putative ubiquitin-like-specific protease 2B {ECO:0000313|EMBL:PKA61034.1}; EC=3.4.22.- {ECO:0000313|EMBL:PKA61034.1};	Protease, Ulp1 family	GO:0070139,SUMO-specific endopeptidase activity; GO:0016926,protein desumoylation	PF02902.19:Ulp1 protease family, C-terminal catalytic domain
tia000839	Superscaffold1	91266268	91271170	+	K00924 kinase [EC:2.7.1.-] | (RefSeq) receptor protein kinase TMK1-like (A)	--	receptor-like kinase TMK4 [Dendrobium catenatum]	RecName: Full=Receptor-like kinase TMK3 {ECO:0000303|PubMed:23613767}; EC=2.7.11.1 {ECO:0000305}; AltName: Full=BARK1-like kinase 2 {ECO:0000303|PubMed:23921992}; AltName: Full=Leucine-rich repeat receptor-like kinases TMK3 {ECO:0000303|PubMed:23613767}; AltName: Full=Transmembrane kinase 3 {ECO:0000303|PubMed:23613767}; Flags: Precursor;	SubName: Full=Putative receptor protein kinase TMK1 {ECO:0000313|EMBL:PKU77576.1};	--	GO:0016021,integral component of membrane; GO:0009505,plant-type cell wall; GO:0005886,plasma membrane; GO:0009506,plasmodesma; GO:0005524,ATP binding; GO:0004675,transmembrane receptor protein serine/threonine kinase activity; GO:0007166,cell surface receptor signaling pathway; GO:0009555,pollen development; GO:0006468,protein phosphorylation	PF00069.25:Protein kinase domain
tia000840	Superscaffold1	91274964	91275524	-	--	--	non-specific lipid-transfer protein-like protein At2g13820 [Asparagus officinalis]	--	SubName: Full=non-specific lipid transfer protein GPI-anchored 2-like {ECO:0000313|RefSeq:XP_008775111.1};	--	--	PF14368.6:Probable lipid transfer
tia000841	Superscaffold1	91318987	91327077	-	K00600 glycine hydroxymethyltransferase [EC:2.1.2.1] | (RefSeq) serine hydroxymethyltransferase 4-like (A)	ko00260: Glycine, serine and threonine metabolism; ko00460: Cyanoamino acid metabolism; ko00630: Glyoxylate and dicarboxylate metabolism; ko00670: One carbon pool by folate; ko01200: Carbon metabolism; ko01230: Biosynthesis of amino acids	serine hydroxymethyltransferase 4-like [Dendrobium catenatum]	RecName: Full=Serine hydroxymethyltransferase 4; Short=AtSHMT4; EC=2.1.2.1; AltName: Full=Glycine hydroxymethyltransferase 4; AltName: Full=Serine methylase 4;	SubName: Full=Serine hydroxymethyltransferase 4 {ECO:0000313|EMBL:PKU77573.1};	Glycine/serine hydroxymethyltransferase	GO:0005829,cytosol; GO:0016020,membrane; GO:0005886,plasma membrane; GO:0009506,plasmodesma; GO:0004372,glycine hydroxymethyltransferase activity; GO:0030170,pyridoxal phosphate binding; GO:0007623,circadian rhythm; GO:0019264,glycine biosynthetic process from serine; GO:0046686,response to cadmium ion; GO:0035999,tetrahydrofolate interconversion	PF00464.19:Serine hydroxymethyltransferase
tia000842	Superscaffold1	91409149	91410897	+	K15032 mTERF domain-containing protein, mitochondrial | (RefSeq) transcription termination factor MTERF4, chloroplastic-like (A)	--	transcription termination factor MTEF18, mitochondrial-like [Dendrobium catenatum]	RecName: Full=Transcription termination factor MTEF18, mitochondrial {ECO:0000305}; AltName: Full=Mitochondrial transcription termination factor 18 {ECO:0000303|PubMed:23087700}; AltName: Full=Protein SUPPRESSOR OF HOT1-4 1 {ECO:0000303|PubMed:22942382}; Flags: Precursor;	SubName: Full=Uncharacterized protein {ECO:0000313|EMBL:PKU76968.1};	Mitochondrial transcription termination factor, mTERF	GO:0009507,chloroplast; GO:0005739,mitochondrion; GO:0003690,double-stranded DNA binding; GO:0019843,rRNA binding; GO:0003727,single-stranded RNA binding; GO:0009658,chloroplast organization; GO:0032502,developmental process; GO:0006353,DNA-templated transcription, termination; GO:0007005,mitochondrion organization; GO:0006355,regulation of transcription, DNA-templated; GO:0042255,ribosome assemb…	PF02536.14:mTERF
tia000843	Superscaffold1	91429218	91480752	-	K03686 molecular chaperone DnaJ | (RefSeq) chaperone protein dnaJ A6, chloroplastic-like (A)	--	chaperone protein dnaJ A6, chloroplastic-like [Dendrobium catenatum]	RecName: Full=Chaperone protein dnaJ A8, chloroplastic {ECO:0000305}; Short=OsDjA8 {ECO:0000303|PubMed:23160806}; Flags: Precursor;	SubName: Full=Chaperone protein dnaJ 1, mitochondrial {ECO:0000313|EMBL:PKU77572.1};	Molecular chaperone (DnaJ superfamily)	GO:0009507,chloroplast; GO:0005524,ATP binding; GO:0031072,heat shock protein binding; GO:0046872,metal ion binding; GO:0051082,unfolded protein binding; GO:0006457,protein folding; GO:0009408,response to heat	PF01556.18:DnaJ C terminal domain
tia000845	Superscaffold1	91589125	91615666	+	K00224 chloroplastic oxoene reductase [EC:1.3.1.-] | (RefSeq) chloroplast envelope quinone oxidoreductase homolog isoform X1 (A)	ko00592: alpha-Linolenic acid metabolism	putative quinone-oxidoreductase homolog, chloroplastic [Dendrobium catenatum]	RecName: Full=Chloroplast envelope quinone oxidoreductase homolog {ECO:0000303|PubMed:20424175}; Short=ceQORH {ECO:0000303|PubMed:20424175}; EC=1.3.1.- {ECO:0000269|PubMed:26678323};	SubName: Full=Quinone-oxidoreductase like, chloroplastic {ECO:0000313|EMBL:PKU77570.1};	Zinc-binding oxidoreductase	GO:0009507,chloroplast; GO:0009941,chloroplast envelope; GO:0009706,chloroplast inner membrane; GO:0009535,chloroplast thylakoid membrane; GO:0005886,plasma membrane; GO:0005773,vacuole; GO:0016491,oxidoreductase activity	PF13602.6:Zinc-binding dehydrogenase
[truncated: 20,777 more rows]
[truncated: 1 more columns]

## Sheet: D4-2
Ontology	ID	Description	Count	GeneRatio	geneID
[truncated: 45 more rows]

[truncated: 1 more sheets: D4-3]
