# Supplementary material for: Insights into the nutritional properties and molecular basis of biosynthesis of amino acids and vitamins of Gastrodia elata offered by metabolomic and transcriptomic analysis
Source: Front Plant Sci. 2023 Jun 26;14:1183139. doi: 10.3389/fpls.2023.1183139 (PMC10331839; doi:10.3389/fpls.2023.1183139)
Supplement: Supplementary Data Sheet 7 — List of differentially expressed genes (DEGs). [file DataSheet_1.zip › Data Sheet 5 (3).XLSX]

## Sheet: Title Page 
Dataset5 Summary and list of DAMs between tissues of GE
Table	Table title
Table D5-1	DAM and non-DAM based on GEEm vs GEGm
Table D5-2	DAM and non-DAM based on GEEy vs GEGy
Table D5-3	DAM and non-DAM based on GEEy vs GEEm
Table D5-4	DAM and non-DAM based on GEGy vs GEGm
Table D5-5	DAM and non-DAM based on both GEEm vs GEGm and GEEy vs GEGy
Table D5-6	DAM and non-DAM based on bothGEEy vs GEEm and GEGy vs GEGm
Table D5-7	DAM and non-DAM of all four pairwises
Note: DAM indicates different accumulation metabolites; GEEy indicates young tuber of Gastrodia elata f. elata; GEEm indicates mature tuber of Gastrodia elata f. elata; GEGy indicates young tuber of Gastrodia elata f. glauca; GEGm indicates mature tuber of Gastrodia elata f. glauca. The digits after the sample name refers to biological repetition. .

## Sheet: D5-1
Index	Formula	Compounds	Class I	Class II	CAS	Level	M-elataM1	M-elataM2	M-elataM3	M_glauca_M1	M_glauca_M2	M_glauca_M3	VIP	Fold_Change	Log2FC	Type
TMK0663	C8H7N	Indole	Alkaloids	Plumerane	120-72-9	A	97039	86453	93039	38877	40012	43965	1.17919	0.444268	-1.1705	down-regulated DAM
TMK0884	C5H5N5	Aminopurine	Alkaloids	Alkaloids	452-06-2	A	576820	546570	563510	32627	43359	43227	1.18518	0.0706699	-3.82276	down-regulated DAM
TMK0484	C12H14N2O2	N-Acetyl-5-hydroxytryptamine	Alkaloids	Alkaloids	1210-83-9	B	29133	28401	24006	10427	12538	11893	1.16672	0.427496	-1.22602	down-regulated DAM
TMK0618	C20H20N2O4	N-Feruloyl serotonin	Alkaloids	Phenolamine	68573-23-9	B	17594	29355	21435	9708.3	12216	11266	1.07761	0.485352	-1.0429	down-regulated DAM
TMK0408	C4H8N2O3	L-Asparagine	Amino acids and derivatives	Amino acids and derivatives	70-47-3	A	1830000	2488800	2312100	949300	1001200	1020200	1.15549	0.448009	-1.1584	down-regulated DAM
TMK0579	C5H12N2O2	L-Ornithine	Amino acids and derivatives	Amino acids and derivatives	70-26-8	B	150470	152610	149400	14367	13289	12300	1.18754	0.0883045	-3.50137	down-regulated DAM
TMK0299	C6H12N2O3	D-Alanyl-D-Alanine	Amino acids and derivatives	Amino acids and derivatives	923-16-0	B	47010	34949	39328	21425	12412	12143	1.09995	0.379101	-1.39935	down-regulated DAM
TMK0573	C6H14N4O2	L-(+)-Arginine	Amino acids and derivatives	Amino acids and derivatives	74-79-3	A	13651000	13525000	14112000	4741600	6119400	5905000	1.16976	0.406074	-1.30018	down-regulated DAM
TMK0532	C9H11NO3	L-(-)-Tyrosine	Amino acids and derivatives	Amino acids and derivatives	60-18-4	A	9572300	9458500	9853000	3055900	3271800	3206100	1.18722	0.330074	-1.59914	down-regulated DAM
TMK0536	C8H16N2O3	N6-Acetyl-L-lysine	Amino acids and derivatives	Amino acids and derivatives	692-04-6	A	4108800	4182400	4032500	1588100	1645500	1461000	1.18499	0.380941	-1.39236	down-regulated DAM
TMK0288	C7H11NO5	N-Acetyl-L-glutamic acid	Amino acids and derivatives	Amino acids and derivatives	1188-37-0	B	132030	127960	147750	58649	53291	55462	1.1804	0.410561	-1.28433	down-regulated DAM
TMK0572	C7H14N2O4	2,6-Diaminooimelic acid	Amino acids and derivatives	Amino acids and derivatives	583-93-7	B	3463500	3381500	3091500	1046500	1026700	1125400	1.18455	0.321904	-1.6353	down-regulated DAM
TMK0482	C10H11NO3	N-Phenylacetylglycine	Amino acids and derivatives	Amino acids and derivatives	500-98-1	B	13972	19435	6698.7	9	9	9	1.18376	0.000673221	-10.5366	down-regulated DAM
TMK0529	C9H11NO4	3,4-Dihydroxy-DL-phenylalanine	Amino acids and derivatives	Amino acids and derivatives	63-84-3	B	1374700	1682200	1650800	667590	527880	713630	1.15345	0.405527	-1.30213	down-regulated DAM
TMK0271	C11H12N2O2	L-Tryptophan	Amino acids and derivatives	Amino acids and derivatives	73-22-3	A	5703800	5231700	5609100	1459600	1460500	1374400	1.18694	0.259571	-1.9458	down-regulated DAM
TMK0498	C11H13NO4	N-Acetyl-L-tyrosine	Amino acids and derivatives	Amino acids and derivatives	537-55-3	B	40332	42235	30966	13109	7314.3	12437	1.12739	0.289434	-1.78869	down-regulated DAM
TMK0312	C13H14N2O3	Acetyltryptophan	Amino acids and derivatives	Amino acids and derivatives	138798	B	121980	106830	100280	7589.8	5373.7	8215.8	1.1819	0.0643572	-3.95776	down-regulated DAM
TMK0409	C11H19NO9	L-Glutamic acid O-glycoside	Amino acids and derivatives	Amino acids and derivatives	-	B	279030	321310	330440	124150	136050	112410	1.17244	0.40032	-1.32077	down-regulated DAM
TMK0522	C11H19N3O6S	S-(methyl)glutathione	Amino acids and derivatives	Amino acids and derivatives	2922-56-7	A	452050	474360	476470	215690	183110	158230	1.16654	0.397062	-1.33256	down-regulated DAM
TMK0143	C24H22O15	Quercetin-3-O-(6''-O-malonyl)-galactoside	Flavonoids	Flavonols	-	B	194360	239280	216990	9169.9	11466	17178	1.17746	0.0581189	-4.10485	down-regulated DAM
TMK0011	C27H32O14	Narirutin	Flavonoids	Dihydroflavone	14259-46-2	B	5331.3	5013.3	2858.5	9	9	9	1.18582	0.00204497	-8.9337	down-regulated DAM
TMK0261	C28H29O16+	"Cyanidin 3-O-(3"",6""-diacetylhexoside)-O-glyceric acid"	Flavonoids	Anthocyanins	-	B	6480.2	7025	6583.5	894.97	363.32	535.88	1.16271	0.0893124	-3.485	down-regulated DAM
TMK0469	C10H8O4	Scopoletin(7-Hydroxy-5-methoxycoumarin)	Lignans and Coumarins	Coumarins	92-61-5	B	204960	214920	196090	9	9	9	1.18829	4.38333e-05	-14.4776	down-regulated DAM
TMK0115	C22H26O8	Lirioresinol-A	Lignans and Coumarins	Lignans	21453-71-4	B	48724	58695	46684	9	9	9	1.18814	0.000175207	-12.4786	down-regulated DAM
TMK0335	C30H38O14	Syringaresinol-aceGlu	Lignans and Coumarins	Lignans	-	B	528990	595550	541090	3098.4	3011.7	4319.2	1.18686	0.00626147	-7.31928	down-regulated DAM
TMK0719	C26H52NO7P	LysoPC 18:1	Lipids	LPC	-	A	67836	70852	70961	33232	36923	29836	1.17173	0.476945	-1.06811	down-regulated DAM
TMK0996	C4H5N3O	Cytosine	Nucleotides and derivatives	Nucleotides and derivatives	71-30-7	B	151210	185730	173240	55488	58125	48326	1.17648	0.317415	-1.65556	down-regulated DAM
TMK0534	C9H13N3O4	Deoxycytidine	Nucleotides and derivatives	Nucleotides and derivatives	951-77-9	B	23843	21853	30617	14103	13411	9356.5	1.08535	0.483148	-1.04946	down-regulated DAM
TMK0668	C10H14N2O5	Thymidine	Nucleotides and derivatives	Nucleotides and derivatives	50-89-5	A	46545	43974	46535	12240	10100	17421	1.15118	0.290112	-1.78532	down-regulated DAM
TMK0688	C9H13N3O5	Cytidine	Nucleotides and derivatives	Nucleotides and derivatives	65-46-3	B	3108700	2981400	2681800	673860	663980	685530	1.18604	0.230665	-2.11613	down-regulated DAM
TMK0284	C9H12N2O6	Uridine	Nucleotides and derivatives	Nucleotides and derivatives	58-96-8	A	121700	157190	146340	42385	40080	39226	1.17872	0.286177	-1.80502	down-regulated DAM
TMK0503	C10H13N5O3	Deoxyadenosine	Nucleotides and derivatives	Nucleotides and derivatives	958-09-8	A	619170	606870	579680	83192	75447	79180	1.18763	0.131703	-2.92464	down-regulated DAM
TMK0888	C10H13N5O4	adenine nucleoside	Nucleotides and derivatives	Nucleotides and derivatives	-	A	5749000	5931800	5571500	464280	462340	452860	1.18816	0.0799592	-3.64459	down-regulated DAM
TMK0507	C10H13N5O4	Adenosine	Nucleotides and derivatives	Nucleotides and derivatives	58-61-7	A	5417900	5856000	5803500	462030	456660	464030	1.18806	0.0809678	-3.62651	down-regulated DAM
TMK0198	C10H12N4O5	9-(β-D-Arabinofuranosyl)hypoxanthine	Nucleotides and derivatives	Nucleotides and derivatives	7013-16-3	B	263800	265140	254600	131900	133720	113530	1.17573	0.483894	-1.04724	down-regulated DAM
TMK0677	C10H13N5O5	Guanosine	Nucleotides and derivatives	Nucleotides and derivatives	118-00-3	A	4559900	4678000	4905500	1992000	1994100	1980000	1.18685	0.421829	-1.24527	down-regulated DAM
TMK0398	C9H14N3O8P	Cytidine 5'-monophosphate (Cytidylic acid)	Nucleotides and derivatives	Nucleotides and derivatives	63-37-6	A	58357	54667	70550	23124	12363	17803	1.13443	0.290292	-1.78443	down-regulated DAM
TMK0381	C9H13N2O9P	Uridine 5'-monophosphate	Nucleotides and derivatives	Nucleotides and derivatives	58-97-9	A	46769	61946	58288	16716	22271	19527	1.15872	0.350377	-1.51302	down-regulated DAM
TMK0368	C10H12N5O6P	Cyclic AMP	Nucleotides and derivatives	Nucleotides and derivatives	60-92-4	A	41920	40813	38818	5406.3	4777.8	6343.9	1.18389	0.135976	-2.87858	down-regulated DAM
TMK0374	C10H12N5O7P	Guanosine 3',5'-cyclic monophosphate	Nucleotides and derivatives	Nucleotides and derivatives	7665-99-8	B	86625	98239	102530	11542	11072	13626	1.18456	0.126099	-2.98738	down-regulated DAM
TMK0213	C10H14N5O7P	3'-Aenylic acid	Nucleotides and derivatives	Nucleotides and derivatives	84-21-9	B	66740	37673	52146	3993.2	5176.5	6109.6	1.1697	0.0975945	-3.35706	down-regulated DAM
TMK0895	C10H14N5O7P	Adenosine 5'-monophosphate	Nucleotides and derivatives	Nucleotides and derivatives	61-19-8	A	2616300	2984800	3112700	316300	321810	382800	1.18487	0.11716	-3.09345	down-regulated DAM
TMK0680	C10H14N5O8P	Guanosine 5'-monophosphate	Nucleotides and derivatives	Nucleotides and derivatives	85-32-5	B	64771	37340	42967	3069.3	5011.4	6869.3	1.15264	0.103048	-3.27861	down-regulated DAM
TMK0667	C14H17N5O8	N6-Succinyl Adenosine	Nucleotides and derivatives	Nucleotides and derivatives	4542-23-8	A	77937	77294	79414	20430	25157	22265	1.18266	0.289169	-1.79002	down-regulated DAM
TMK0393	C4H6O5	L-(-)-Malic acid	Organic acids	Organic acids	636-61-3	A	5994200	4790000	5534100	2160700	2312900	2364100	1.17265	0.41902	-1.25491	down-regulated DAM
TMK0347	C8H14O4	SubericAcid	Organic acids	Organic acids	505-48-6	B	954990	1053700	1274600	187630	204960	198890	1.18196	0.180149	-2.47274	down-regulated DAM
TMK0330	C11H14O3	Zingerone	Others	Others	122-48-5	B	30725	26022	28672	4450.6	4038.8	4129	1.18629	0.147724	-2.75903	down-regulated DAM
TMK0909	C8H15NO6	N-Acetyl-D-galactosamine	Others	Others	1811-31-0	B	1421000	1309600	1140000	573330	577410	595650	1.17235	0.451194	-1.14818	down-regulated DAM
TMK0345	C15H24O5	Dendrobiumane D	Others	Others	-	B	402010	339510	357620	174990	135150	158310	1.16274	0.426197	-1.23041	down-regulated DAM
TMK0464	C19H30O7	Byzantionoside A	Others	Others	189109-41-9	A	179490	201090	190950	67923	51118	49327	1.17113	0.294592	-1.76321	down-regulated DAM
TMK0196	C21H32O14	6'-O-glucosylaucubin	Others	Others	-	B	3696500	3691300	3349600	801970	751570	706490	1.18603	0.210482	-2.24823	down-regulated DAM
TMK0073	C6H10O6	L-Gulonic-γ-lactone	Others	Saccharides and Alcohols	1128-23-0	A	1204000	1178000	1106500	622980	557100	554490	1.17839	0.497225	-1.00803	down-regulated DAM
TMK0401	C6H10O6	D-(+)-Glucono-1,5-lactone	Others	Saccharides and Alcohols	90-80-2	B	4150700	4988200	4470500	1967100	1806500	1697800	1.17522	0.402031	-1.31462	down-regulated DAM
TMK0303	C6H14O6	D-Sorbitol	Others	Saccharides and Alcohols	50-70-4	B	616790	650700	641650	222600	217150	197990	1.18541	0.334046	-1.58188	down-regulated DAM
TMK0214	C6H14O6	Cordycepic acid	Others	Saccharides and Alcohols	69-65-8	B	2060700	2704700	2072000	501590	418710	460050	1.1783	0.201882	-2.30841	down-regulated DAM
TMK0070	C5H11O8P	Ribulose-5-phosphate	Others	Saccharides and Alcohols	4300-28-1	B	308880	224030	174340	9	9	9	1.18767	3.8176e-05	-14.677	down-regulated DAM
TMK0030	C18H32O16	D-(+)-Melezitose	Others	Saccharides and Alcohols	597-12-6	A	479850	753480	622420	156270	273350	185630	1.1115	0.331537	-1.59276	down-regulated DAM
TMK0295	C18H32O16	Panose	Others	Saccharides and Alcohols	33401-87-5	A	156510	199040	240260	48833	58542	59771	1.16002	0.280536	-1.83374	down-regulated DAM
TMK0302	C24H42O20	D(+)-Melezitose O-rhamnoside	Others	Saccharides and Alcohols	-	B	17349	20230	23742	9827.4	10095	7851.6	1.13688	0.452928	-1.14265	down-regulated DAM
TMK0558	C6H6O3	5-Hydroxymethylfurfural	Phenolic acids	Phenolic acids	67-47-0	A	1318900	1139800	1220300	488780	466750	455300	1.18273	0.383482	-1.38277	down-regulated DAM
TMK0340	C9H10O4	Syringic Aldehyde	Phenolic acids	Phenolic acids	134-96-3	A	291520	284800	298360	33871	32364	23696	1.18273	0.102816	-3.28186	down-regulated DAM
TMK0352	C9H10O5	Syringic acid	Phenolic acids	Phenolic acids	530-57-4	A	332040	342560	330560	52010	56885	52266	1.18763	0.160334	-2.64085	down-regulated DAM
TMK0248	C11H14O4	Sinapyl alcohol	Phenolic acids	Phenolic acids	537-33-7	B	64811	52992	58216	10326	9500.7	9049.2	1.18487	0.16405	-2.60779	down-regulated DAM
TMK0167	C13H18O6	Benzyl β-D-Glucopyranoside	Phenolic acids	Phenolic acids	878383	B	31016	34345	33676	9	9	9	1.18827	0.000272625	-11.8408	down-regulated DAM
TMK0193	C13H18O7	Gastrodin	Phenolic acids	Phenolic acids	62499-27-8	A	4389300	4458000	4488400	1753900	1613000	1714800	1.18658	0.38106	-1.39191	down-regulated DAM
TMK0315	C13H16O9	2,5-Dihydroxy benzoic acid O-hexside	Phenolic acids	Phenolic acids	-	B	194150	192730	193330	44517	47636	39223	1.18497	0.226428	-2.14287	down-regulated DAM
TMK0358	C15H18O8	1-O-[(E)-p-Cumaroyl]-β-D-glucopyranose	Phenolic acids	Phenolic acids	-	A	4435200	4576200	4609700	454950	498320	470860	1.18791	0.104553	-3.25769	down-regulated DAM
TMK0266	C14H16O9	Bengenin	Phenolic acids	Phenolic acids	477-90-7	B	51737	71655	84996	31798	30468	30470	1.11422	0.445016	-1.16807	down-regulated DAM
TMK0362	C16H18O9	Chlorogenic acid	Phenolic acids	Phenolic acids	327-97-9	B	71596	74794	72472	25362	23314	25106	1.18651	0.337117	-1.56868	down-regulated DAM
TMK0061	C15H20O10	Syringic acid O-glucoside	Phenolic acids	Phenolic acids	-	A	4535000	4512800	4547700	559080	605130	637020	1.18741	0.132487	-2.91607	down-regulated DAM
TMK0139	C20H24O8	gastrodioside	Phenolic acids	Phenolic acids	77162-64-2	A	594120	532540	572080	118110	123190	111430	1.18659	0.207642	-2.26783	down-regulated DAM
TMK0146	C19H24O13	parishin E	Phenolic acids	Phenolic acids	952068-57-4	A	2627200	2295300	2296700	508390	531480	513210	1.18611	0.215132	-2.21671	down-regulated DAM
TMK0152	C34H42O20	Acetyl parishin C	Phenolic acids	Phenolic acids	-	A	665360	710400	503780	112180	118610	108330	1.17873	0.180427	-2.47051	down-regulated DAM
TMK0370	C7H6O5	Gallic acid	Tannins	Tannin	149-91-7	B	199990	182540	205030	94556	86684	94992	1.17948	0.470134	-1.08886	down-regulated DAM
TMK0828	C16H24O7	Jasminoside C	Terpenoids	Monoterpenoids	214125-05-0	B	14218	20487	15343	2893.5	3085.7	4908.3	1.14965	0.217541	-2.20064	down-regulated DAM
TMK0877	C16H24O9	Ixoroside	Terpenoids	Sesquiterpenoids	58514-30-0	B	13480	17170	17181	9	9	9	1.18802	0.000564487	-10.7908	down-regulated DAM
TMK0997	C5H13NO	Choline	Alkaloids	Alkaloids	62-49-7	B	4928200	4802700	5173300	3071200	2918300	3043600	1.18152	0.606077	-0.722426	non-DAM
TMK0994	C5H11NO2	Betaine	Alkaloids	Alkaloids	107-43-7	B	704630	661540	733980	620620	756450	664770	0.271407	0.972235	-0.0406226	non-DAM
TMK0883	C8H9N	N-Benzylmethylene isomethylamine	Alkaloids	Alkaloids	-	A	2734000	2630300	2863200	2604400	2769200	2859800	0.00997736	1.00072	0.0010342	non-DAM
TMK0526	C6H13NO2	6-Deoxyfagomine	Alkaloids	Alkaloids	197449-09-5	A	2353400	2378400	2335200	2917200	3052300	3154000	1.16935	1.291	0.368489	non-DAM
TMK0694	C7H16NO2	Acetylcholine	Alkaloids	Alkaloids	60-31-1	B	250250	225010	198260	409200	357000	437750	1.13533	1.78755	0.837983	non-DAM
TMK0703	C6H13NO4	1-Deoxynojirimycin	Alkaloids	Alkaloids	19130-96-2	B	29458	27377	34648	24012	43784	31584	0.180448	1.08632	0.119452	non-DAM
TMK0850	C8H7NO3	HBOA	Alkaloids	Alkaloids	23520-34-5	B	2109400	1943500	1933300	1560200	1620200	1442300	1.12452	0.772226	-0.372905	non-DAM
TMK0621	C12H10N4O2	Lumichrome	Alkaloids	Alkaloids	1086-80-2	A	129600	140530	120690	112550	116380	103510	0.975379	0.850622	-0.23341	non-DAM
TMK0932	C19H38N2O3	Cocamidopropyl βine	Alkaloids	Alkaloids	873943	A	12136	9603.2	10884	14483	14120	13546	1.04484	1.29199	0.3696	non-DAM
TMK0228	C33H44N2O3	Isodendrocrepine	Alkaloids	Alkaloids	50906-94-0	B	21797	33411	19095	21531	24932	20449	0.255436	0.900529	-0.151155	non-DAM
TMK0097	C33H44N2O3	Dendrocrepine	Alkaloids	Alkaloids	51020-39-4	B	62281	102030	65304	53777	53586	68631	0.678116	0.766474	-0.383691	non-DAM
TMK0725	C21H48N3O9P	Bis(N,N-diethylethanaminium)-2-acetamido-1,5-anhydro-2-deoxy-1-[-hydroxy(phosphonato)methyl]-D-glucitol	Alkaloids	Alkaloids	-	A	68428	58967	67519	52164	56813	54400	1.01368	0.8382	-0.254633	non-DAM
TMK0731	C28H48NO7P	2-Hydroxy-5,8,11,14,17-icosapentaenoyloxy]propyl-2-(trimethylammonio)ethyl phosphate	Alkaloids	Alkaloids	-	A	10783	10918	10806	7882.3	6639.6	7834.2	1.13844	0.687732	-0.540082	non-DAM
TMK0686	C9H13NO2	Synephrine	Alkaloids	Amphetamine alkaloids	34520	B	232660	195580	203450	134840	174120	155300	1.02609	0.734949	-0.444284	non-DAM
TMK0575	C6H14N2O	N-Acetylputrescine	Alkaloids	Phenolamine	18233-70-0	B	387840	403470	390470	507320	565690	581820	1.1505	1.40029	0.485722	non-DAM
TMK0704	C5H14N4	Agmatine	Alkaloids	Phenolamine	306-60-5	B	382780	359850	362260	513830	552920	568690	1.16889	1.48018	0.565776	non-DAM
TMK0705	C7H19N3	Spermidine	Alkaloids	Phenolamine	124-20-9	B	24450	18045	19212	20700	21362	20296	0.119462	1.01055	0.0151405	non-DAM
TMK0917	C10H26N4	Spermine	Alkaloids	Phenolamine	71-44-3	B	3993300	3733400	3842500	5086400	5685200	5306900	1.1579	1.38977	0.474844	non-DAM
TMK0491	C14H20N2O3	N-Feruloylputrescine	Alkaloids	Phenolamine	501-13-3	A	225330	189830	210640	114480	122370	101500	1.15573	0.540668	-0.887185	non-DAM
TMK0661	C15H17N3O3	Feruloylhistamine	Alkaloids	Phenolamine	94848-18-7	B	4957.1	3480.9	3508.2	7556.4	4577.4	6930.4	0.908052	1.59584	0.674314	non-DAM
TMK0948	C18H19NO4	N-Feruloyltyramine	Alkaloids	Phenolamine	66648-43-9	A	78039	104970	75572	139790	143340	144760	1.10043	1.65476	0.726624	non-DAM
TMK0336	C9H7NO2	Indole-3-carboxylic acid	Alkaloids	Plumerane	771-50-6	A	7149.6	8913.9	17250	18054	23362	14619	0.825239	1.68205	0.750221	non-DAM
TMK0132	C9H7NO2	Indole-5-carboxylic acid	Alkaloids	Plumerane	1670-81-1	A	6480	13798	7746.9	13054	11143	14875	0.732639	1.39419	0.479426	non-DAM
TMK1037	C7H13NO2	Stachydrine	Alkaloids	Pyrrole alkaloids	471-87-4	B	155150	237590	174280	284180	199180	201310	0.575025	1.20749	0.272009	non-DAM
TMK0722	C17H28NO2+	N-methyldendrobine	Alkaloids	Sesquiterpene alkaloids	-	B	22503	25748	19865	28100	27418	27016	0.942915	1.21167	0.276995	non-DAM
TMK0301	C3H7NO2	L-Alanine	Amino acids and derivatives	Amino acids and derivatives	56-41-7	A	5968.8	8897.5	7339.8	13634	9622.2	6581.8	0.573714	1.34368	0.426195	non-DAM
TMK0566	C4H9NO2	N,N-Dimethylglycine	Amino acids and derivatives	Amino acids and derivatives	1118-68-9	A	304490	307010	295900	386130	457160	421450	1.13723	1.39381	0.47903	non-DAM
TMK0908	C4H9NO2	2-Aminoisobutyric acid	Amino acids and derivatives	Amino acids and derivatives	62-57-7	A	5765800	5331700	5593100	3243800	3275600	3337000	1.18328	0.590536	-0.759903	non-DAM
TMK0571	C4H9NO2	3-Aminoisobutanoic acid	Amino acids and derivatives	Amino acids and derivatives	144-90-1	A	4814800	4935000	5194800	3143800	3607000	3317200	1.15776	0.673688	-0.569847	non-DAM
TMK0221	C3H7NO3	D-Serine	Amino acids and derivatives	Amino acids and derivatives	312-84-5	A	158820	186150	155060	157600	166270	165130	0.188048	0.977941	-0.0321802	non-DAM
TMK0999	C5H9N3	Histamine	Amino acids and derivatives	Amino acids and derivatives	51-45-6	B	24585	21960	16710	17178	12815	15325	0.895723	0.716433	-0.481095	non-DAM
TMK0691	C5H9NO2	L-Proline	Amino acids and derivatives	Amino acids and derivatives	147-85-3	A	6421300	6648900	6699800	3759200	4140400	4257900	1.17245	0.614947	-0.701466	non-DAM
TMK0543	C5H11NO2	L-Valine	Amino acids and derivatives	Amino acids and derivatives	72-18-4	A	1312700	1305600	1400600	1433100	1433600	1912200	0.761329	1.18911	0.249878	non-DAM
TMK0550	C4H9NO3	L-(-)-Threonine	Amino acids and derivatives	Amino acids and derivatives	72-19-5	A	4643000	4989100	4358900	2657000	3124400	3505700	1.09057	0.663791	-0.591199	non-DAM
TMK0379	C5H7NO3	5-Oxoproline	Amino acids and derivatives	Amino acids and derivatives	149-87-1	B	19887	28350	23641	14581	18654	10787	0.952411	0.612454	-0.707326	non-DAM
TMK0538	C6H11NO2	Pipecolic acid	Amino acids and derivatives	Amino acids and derivatives	4043-87-2	B	1207100	1215300	1060900	1219500	1301700	1518700	0.809336	1.15979	0.213865	non-DAM
TMK0519	C6H13NO2	α-Aminocaproic acid	Amino acids and derivatives	Amino acids and derivatives	327-57-1	A	818820	804480	870430	1087700	1115500	1168300	1.16301	1.35199	0.435085	non-DAM
TMK0523	C6H13NO2	L-Isoleucine	Amino acids and derivatives	Amino acids and derivatives	73-32-5	A	878650	862100	871830	1056200	1190400	1242900	1.12505	1.33565	0.417545	non-DAM
TMK0539	C6H13NO2	L-Allo-Isoleucine	Amino acids and derivatives	Amino acids and derivatives	1509-34-8	B	10211000	10413000	9300700	12487000	13290000	12818000	1.13593	1.28974	0.367077	non-DAM
TMK0525	C6H13NO2	L-Leucine	Amino acids and derivatives	Amino acids and derivatives	61-90-5	A	861050	831190	876350	1056500	1181000	1231500	1.13099	1.35055	0.433543	non-DAM
TMK0565	C4H7NO4	Aspartic acid	Amino acids and derivatives	Amino acids and derivatives	617-45-8	B	22945000	24303000	26298000	34888000	38993000	36774000	1.15306	1.50457	0.58935	non-DAM
TMK0274	C6H8O4	2,3-Dimethylsuccinic acid	Amino acids and derivatives	Amino acids and derivatives	13545-04-5	B	32679	21073	29889	19831	26440	21966	0.62073	0.815832	-0.293656	non-DAM
TMK0578	C6H14N2O2	L-(+)-Lysine	Amino acids and derivatives	Amino acids and derivatives	56-87-1	A	13593000	12988000	13361000	8250800	8398400	8603900	1.1846	0.632244	-0.661446	non-DAM
TMK0545	C5H9NO4	O-Acetylserine	Amino acids and derivatives	Amino acids and derivatives	5147-00-2	B	706490	678260	644980	509870	572690	567160	1.08793	0.812778	-0.299067	non-DAM
TMK0549	C5H9NO4	Glutamic acid	Amino acids and derivatives	Amino acids and derivatives	617-65-2	A	3937800	4029200	4974900	2681800	3372500	3954300	0.82959	0.773349	-0.370809	non-DAM
TMK0528	C5H11NO2S	L-Methionine	Amino acids and derivatives	Amino acids and derivatives	63-68-3	B	928490	958740	912340	1324800	1537100	1570900	1.15508	1.58339	0.663013	non-DAM
TMK0577	C6H9N3O2	L-Histidine	Amino acids and derivatives	Amino acids and derivatives	71-00-1	A	511810	524350	383030	225890	263570	261740	1.1183	0.529316	-0.917799	non-DAM
TMK0384	C6H11NO4	N-Acetylthreonine	Amino acids and derivatives	Amino acids and derivatives	17093-74-2	B	72344	69017	80005	77077	71650	73683	0.0747459	1.00472	0.006788	non-DAM
TMK0373	C6H10O5	3-Hydroxy-3-methylpentane-1,5-dioic acid	Amino acids and derivatives	Amino acids and derivatives	503-49-1	B	3158200	3035900	3201700	2206200	2248200	1998100	1.16294	0.686743	-0.542158	non-DAM
TMK0580	C5H11NO3S	Methionine sulfoxide	Amino acids and derivatives	Amino acids and derivatives	62697-73-8	B	782690	825590	744020	1106100	1175100	1147900	1.16872	1.45776	0.543758	non-DAM
TMK0504	C9H11NO2	L-Phenylalanine	Amino acids and derivatives	Amino acids and derivatives	63-91-2	A	20421000	20153000	21458000	19802000	20799000	20830000	0.221918	0.990311	-0.0140458	non-DAM
TMK0557	C7H12N2O3	Glycyl-L-proline	Amino acids and derivatives	Amino acids and derivatives	704-15-4	B	26268	28995	20662	12395	23587	27791	0.453172	0.839947	-0.251629	non-DAM
TMK0683	C7H14N2O3	L-theanine	Amino acids and derivatives	Amino acids and derivatives	3081-61-6	B	8659.9	5287	10126	10528	16601	9893.1	0.774311	1.53792	0.620977	non-DAM
TMK0285	C6H9NO5	N-Acetylaspartate	Amino acids and derivatives	Amino acids and derivatives	997-55-7	B	94623	112560	102480	125750	143100	139840	1.07996	1.31979	0.400308	non-DAM
TMK0564	C6H13N3O3	L-Citrulline	Amino acids and derivatives	Amino acids and derivatives	372-75-8	B	698600	706740	707580	606530	660010	731880	0.561729	0.94581	-0.0803783	non-DAM
TMK0560	C5H10N2O3S	Cys-Gly	Amino acids and derivatives	Amino acids and derivatives	19246-18-5	B	44515	25519	47004	117140	91762	50200	0.914794	2.21383	1.14654	non-DAM
TMK0287	C7H12N2O4	N-α-Acetyl-L-glutamine	Amino acids and derivatives	Amino acids and derivatives	2490-97-3	B	2154900	2273900	2309600	1845700	1911400	1770500	1.13598	0.820313	-0.285753	non-DAM
TMK0505	C8H16N2O3	N-Glycyl-L-leucine	Amino acids and derivatives	Amino acids and derivatives	869-19-2	B	42456	30593	40642	31753	35854	31900	0.585979	0.875241	-0.192248	non-DAM
TMK0885	C8H16N2O3	Glycylisoleucine	Amino acids and derivatives	Amino acids and derivatives	19461-38-2	B	36430	33040	30001	28324	23975	24327	1.02222	0.770335	-0.376442	non-DAM
TMK0576	C7H16N4O2	H-HomoArg-OH	Amino acids and derivatives	Amino acids and derivatives	156-86-5	A	706870	629240	627780	431550	470030	521280	1.09694	0.724511	-0.46492	non-DAM
TMK0544	C7H15N3O3	L-Homocitrulline	Amino acids and derivatives	Amino acids and derivatives	1190-49-4	B	326200	356150	373630	219400	222380	249440	1.1473	0.654577	-0.611366	non-DAM
TMK0870	C9H10ClNO2	L-2-chlorophenylalanine	Amino acids and derivatives	Amino acids and derivatives	103616-89-3	B	4802900	4743100	4597000	4774000	4934900	4951800	0.852862	1.0366	0.0518658	non-DAM
TMK0875	C9H18N2O3	Alanylleucine	Amino acids and derivatives	Amino acids and derivatives	1999-42-4	B	21755	18951	22482	18603	13298	14773	0.963563	0.738653	-0.437031	non-DAM
TMK0414	C13H13NO2	3-(2-Naphthyl)-D-alanine	Amino acids and derivatives	Amino acids and derivatives	76985-09-6	B	34060	31507	45352	90635	61804	46327	0.925983	1.79199	0.841564	non-DAM
TMK0535	C8H16N4O3	N-α-Acetyl-L-arginine	Amino acids and derivatives	Amino acids and derivatives	155-84-0	B	40928	42195	22549	53353	12163	20419	0.417758	0.813224	-0.298275	non-DAM
TMK0388	C8H14N2O5	(5-L-Glutamyl)-L-amino acid	Amino acids and derivatives	Amino acids and derivatives	5875-41-2	B	107530	137110	125930	93515	88563	87995	1.07404	0.728804	-0.456397	non-DAM
TMK0880	C11H14N2O3	Glycylphenylalanine	Amino acids and derivatives	Amino acids and derivatives	721-66-4	B	47409	41109	50124	41071	46801	34476	0.618642	0.882474	-0.180374	non-DAM
TMK0562	C10H22N2O4	Lysine butyrate	Amino acids and derivatives	Amino acids and derivatives	80407-71-2	B	36254	32131	16451	55570	51776	65935	0.987628	2.04254	1.03036	non-DAM
TMK0878	C12H16N2O3	DL-Alanyl-DL-phenylalanine	Amino acids and derivatives	Amino acids and derivatives	1999-45-7	B	10270	14818	8915.6	6998.2	7972.5	5385.3	0.947558	0.598642	-0.740233	non-DAM
TMK0561	C6H12N2O4S2	L-(-)-Cystine	Amino acids and derivatives	Amino acids and derivatives	56-89-3	B	41204	33381	28137	27571	36576	24415	0.500098	0.862152	-0.213985	non-DAM
TMK0839	C15H22N2O3	Leucylphenylalanine	Amino acids and derivatives	Amino acids and derivatives	56217-82-4	B	17538	13124	15115	11777	15274	15808	0.30786	0.936256	-0.0950247	non-DAM
TMK0499	C13H16N2O5	Asp-phe	Amino acids and derivatives	Amino acids and derivatives	13433-09-5	B	17789	23015	20527	23012	24999	21144	0.677013	1.12757	0.173217	non-DAM
TMK0915	C12H21N3O6	Nicotianamine	Amino acids and derivatives	Amino acids and derivatives	34441-14-0	A	2652600	2333100	2734600	3128600	3110200	3511300	1.04804	1.26292	0.33676	non-DAM
TMK0069	C10H17N3O6S	Glutathione reduced form	Amino acids and derivatives	Amino acids and derivatives	70-18-8	A	404580	387650	432900	330770	302440	375160	0.967617	0.823072	-0.28091	non-DAM
TMK0304	C11H20N2O8	L-Glutamine O-hexside	Amino acids and derivatives	Amino acids and derivatives	-	B	59543	66452	38997	23454	31586	31044	1.02045	0.521747	-0.938579	non-DAM
TMK0520	C14H20N6O5S	S-(5'-Adenosy)-L-homocysteine	Amino acids and derivatives	Amino acids and derivatives	979-92-0	B	5142.9	5701.1	4252.8	6026.7	5706.4	7393.3	0.849279	1.26692	0.341323	non-DAM
TMK0695	C15H22N6O5S	S-Adenosylmethionine	Amino acids and derivatives	Amino acids and derivatives	29908-03-0	B	331200	378160	327690	268270	289480	347560	0.729085	0.872967	-0.196002	non-DAM
TMK0556	C16H27NO14	Aspartic acid di-O-glucoside	Amino acids and derivatives	Amino acids and derivatives	-	B	1160600	1482800	1231800	905440	877620	998290	1.05847	0.717731	-0.478485	non-DAM
TMK0199	C20H32N6O12S2	Oxidized Glutathione	Amino acids and derivatives	Amino acids and derivatives	121-24-4	B	147360	148880	151260	196570	187110	197440	1.17625	1.29859	0.376948	non-DAM
TMK0029	C20H32N6O12S2	Oxiglutatione	Amino acids and derivatives	Amino acids and derivatives	27025-41-8	B	83321	106680	106290	137920	140240	119660	0.999056	1.34267	0.425101	non-DAM
TMK0040	C21H24O10	Phlorizin	Flavonoids	Chalcones	60-81-1	A	101090	188090	98492	401190	83823	40889	0.0876161	1.35656	0.439957	non-DAM
TMK0337	C28H34O15	Hesperetin 7-O-neohesperidoside(Neohesperidin)	Flavonoids	Dihydroflavone	13241-33-3	B	351250	266910	51227	324630	61703	40868	0.380902	0.638197	-0.647926	non-DAM
TMK0935	C20H20O7	Isosinensetin	Flavonoids	Flavonoid	17290-70-9	A	15794	15424	4076.4	10841	1974.8	982.07	0.721728	0.390937	-1.35499	non-DAM
TMK0929	C21H22O8	Nobiletin	Flavonoids	Flavonoid	478-01-3	A	314500	561630	135390	360300	60112	50642	0.671346	0.465689	-1.10256	non-DAM
TMK0017	C21H20O11	Luteolin-7-O-glucoside	Flavonoids	Flavonoid	1268798	A	134330	129500	105560	128450	98130	122320	0.299271	0.94453	-0.0823312	non-DAM
TMK0244	C28H32O15	Chrysoeriol-7-O-rutinoside	Flavonoids	Flavonoid	-	B	8947.8	11511	9	8816.2	2405.1	9	0.09987	0.548681	-0.86596	non-DAM
TMK0442	C20H20O7	Tangeretin	Flavonoids	Flavonols	481-53-8	A	304170	621080	127270	374360	61524	48576	0.645508	0.460286	-1.1194	non-DAM
TMK0928	C22H24O9	3,5,6,7,8,3',4'-Heptamethoxyflavone	Flavonoids	Flavonols	1178-24-1	A	12337	18815	5400.3	14633	2938.2	2712.9	0.611634	0.554934	-0.849613	non-DAM
TMK0129	C25H24O15	Isorhamnetin-hexose-malonate	Flavonoids	Flavonols	-	B	28435	33611	33322	60188	59664	59346	1.17112	1.87902	0.909977	non-DAM
TMK0829	C25H26O13	Apigenin-6-C-β-D-xyloside-8-C-β-Darabinoside	Flavonoids	Flavonoid carbonoside	-	B	40198	44687	47196	33236	35984	35151	1.08328	0.790204	-0.339702	non-DAM
TMK0054	C15H14O6	Catechin	Flavonoids	Flavanols	154-23-4	A	22241	15892	23522	8885.7	3696.6	10987	0.982494	0.382277	-1.38731	non-DAM
TMK0099	C18H16O5	4',5,7-Trihydroxy-6,8-dimethl-homoisoflavanone	Flavonoids	Isoflavones	-	B	1087.5	4668.4	3114.1	1213.8	3502.5	2390	0.162019	0.801161	-0.319836	non-DAM
TMK0036	C9H8O2	3,4-Dihydrocoumarin	Lignans and Coumarins	Coumarins	119-84-6	B	47941	42825	37686	28543	35753	32874	0.979287	0.756469	-0.402646	non-DAM
TMK0237	C11H8O3	Ayapin	Lignans and Coumarins	Coumarins	494-56-4	A	50118	62386	60283	66573	61434	58926	0.558574	1.08187	0.113527	non-DAM
TMK0035	C19H38O4	Hexadecanoic acid 2,3-dihydroxypropyl ester	Lipids	Glycerol ester	542-44-9	A	173710	174330	180410	239540	231850	231540	1.18042	1.33017	0.411614	non-DAM
TMK0748	C21H36O4	MAG(18:3)isomer5	Lipids	Glycerol ester	-	A	3258.2	4883.6	3101.2	5527.1	5494.9	4091	0.784823	1.34421	0.426763	non-DAM
TMK0730	C21H36O4	MAG(18:3)isomer3	Lipids	Glycerol ester	-	A	18022	22132	15563	9315.6	9826.9	13215	1.04151	0.580747	-0.784017	non-DAM
TMK0595	C21H38O4	MAG(18:2)isomer1	Lipids	Glycerol ester	-	A	6214.1	10819	5271.5	6094.7	7646.9	7371.4	0.0260849	0.946576	-0.0792097	non-DAM
TMK0415	C21H38O4	MAG(18:2)	Lipids	Glycerol ester	-	A	92987	85683	80684	159300	134490	151620	1.15541	1.71738	0.780211	non-DAM
TMK0718	C21H38O4	Glyceryl linoleate	Lipids	Glycerol ester	26545-74-4	A	2598.3	2575.6	2466.9	2900.3	2286.6	2248.6	0.236874	0.973131	-0.0392939	non-DAM
TMK0771	C16H35NO2	Hexadecylsphingosine	Lipids	Sphingolipids	-	A	3715200	4434400	3600000	3760500	3591900	3754100	0.433074	0.945266	-0.0812074	non-DAM
TMK0756	C18H39NO3	4-Hydroxysphinganine	Lipids	Sphingolipids	554-62-1	A	500240	494130	554480	877030	856880	1065200	1.14891	1.80722	0.853771	non-DAM
TMK0747	C22H46NO7P	LysoPC 14:0(2n isomer)	Lipids	LPC	-	A	10747	8366.4	10690	6030.3	6045.4	5828.6	1.12817	0.600747	-0.735171	non-DAM
TMK0604	C23H46NO7P	LysoPC 15:1	Lipids	LPC	-	B	29196	36125	36309	30968	24199	29158	0.797111	0.829725	-0.269294	non-DAM
TMK0924	C23H48NO7P	LysoPC 15:0	Lipids	LPC	-	A	210430	207320	212280	156140	188760	190140	0.938745	0.849229	-0.235774	non-DAM
TMK0421	C24H46NO7P	LysoPC 16:2(2n isomer)	Lipids	LPC	-	A	34242	38495	38399	46335	42750	42695	1.04051	1.18575	0.245805	non-DAM
TMK0739	C24H48NO7P	LysoPC 16:1	Lipids	LPC	-	A	69267	60184	68772	43113	47942	53861	1.06227	0.731076	-0.451907	non-DAM
TMK0592	C24H50NO7P	LysoPC 16:0	Lipids	LPC	17364-16-8	A	1512200	1546000	1562300	1186900	1359200	1233300	1.09975	0.817963	-0.289892	non-DAM
TMK0728	C24H50NO7P	LysoPC 16:0(2n isomer)	Lipids	LPC	-	A	1410300	1428100	1439500	1124400	1211400	1229000	1.13525	0.833306	-0.263082	non-DAM
TMK0419	C26H48NO7P	LysoPC 18:3(2n isomer)	Lipids	LPC	-	A	46320	57041	45666	47482	49373	51031	0.0214317	0.992344	-0.0110883	non-DAM
TMK0926	C26H48NO7P	LysoPC 18:3	Lipids	LPC	-	A	82787	81578	69989	81641	79667	75985	0.151372	1.01254	0.0179801	non-DAM
TMK0737	C26H50NO7P	LysoPC 18:2(isomer)	Lipids	LPC	-	A	1642300	1748600	1612900	1405000	1526900	1487900	1.03679	0.883289	-0.179043	non-DAM
TMK0732	C26H50NO7P	LysoPC 18:2	Lipids	LPC	-	A	985180	999670	1104300	783400	835930	827310	1.12011	0.792011	-0.336408	non-DAM
TMK0714	C26H54NO7P	LysoPC 18:0(2n isomer)	Lipids	LPC	-	A	10343	9259.6	12749	6484.7	7953.4	7509.4	1.02623	0.678405	-0.55978	non-DAM
TMK0922	C21H44NO7P	LysoPE 16:0	Lipids	LPE	53862-35-4	A	274060	340160	315880	156180	203520	201040	1.095	0.602881	-0.730054	non-DAM
TMK0729	C21H44NO7P	LysoPE 16:0(2n isomer)	Lipids	LPE	-	A	300540	329950	331230	167840	219200	197750	1.12685	0.608067	-0.717698	non-DAM
TMK0418	C23H44NO7P	LysoPE 18:2(2n isomer)	Lipids	LPE	-	A	177540	215770	156530	162280	204650	167130	0.128298	0.971301	-0.04201	non-DAM
TMK0723	C23H46NO7P	LysoPE 18:1(2n isomer)	Lipids	LPE	-	A	6676	13260	11293	6644.2	7457.4	8695	0.635217	0.729982	-0.454068	non-DAM
TMK0721	C23H46NO7P	LysoPE 18:1	Lipids	LPE	89576-29-4	A	13042	17151	15725	8015.9	10820	10953	1.01982	0.648741	-0.624285	non-DAM
TMK0081	C16H32O2	Hexadecanoic acid	Lipids	Free fatty acids	21096	A	765540	992210	858870	1399700	1142500	934320	0.837581	1.32863	0.409939	non-DAM
TMK0590	C18H30O2	Punicic acid	Lipids	Free fatty acids	544-72-9	A	391520	391410	426090	621720	602390	510440	1.11151	1.43467	0.520723	non-DAM
TMK0077	C18H32O2	Linoleic acid	Lipids	Free fatty acids	60-33-3	A	862410	782860	816180	1115700	1358600	1536100	1.10196	1.62928	0.704238	non-DAM
TMK0079	C18H34O2	11-Octadecanoic acid(Vaccenic acid)	Lipids	Free fatty acids	506-17-2	A	27022	33241	24483	44105	39504	40230	1.06354	1.4613	0.547249	non-DAM
TMK0078	C18H34O2	Elaidic Acid	Lipids	Free fatty acids	112-79-8	A	134820	159680	119450	185800	142620	118670	0.250281	1.08006	0.111109	non-DAM
TMK0311	C18H32O3	9,10-EODE	Lipids	Free fatty acids	65167-83-1	A	591220	649250	649750	931790	906590	855150	1.15854	1.42498	0.510944	non-DAM
TMK0229	C18H32O3	13-Hydroxy-9,11-octadecadienoic acid	Lipids	Free fatty acids	5204-88-6	A	393550	399950	403080	589580	575290	545460	1.17744	1.42935	0.515358	non-DAM
TMK0109	C18H34O5	9,10,13-Trihyroxy-11-octadecadienoic acid	Lipids	Free fatty acids	-	A	187450	193220	190780	258980	242850	240200	1.16673	1.2985	0.37685	non-DAM
TMK0089	C14H28O2	Myristic Acid	Lipids	Free fatty acids	544-63-8	A	287510	326370	215330	402860	374310	391080	0.973969	1.40887	0.49454	non-DAM
TMK0697	C2H7N3	1-methylguanidine	Nucleotides and derivatives	Nucleotides and derivatives	471-29-4	A	96419	102610	132760	93537	130240	55135	0.457849	0.840631	-0.250456	non-DAM
TMK0290	C4H4N2O2	Uracil	Nucleotides and derivatives	Nucleotides and derivatives	66-22-8	B	65601	69943	72120	102010	84568	86495	1.06995	1.31498	0.395036	non-DAM
TMK0991	C5H7N3O	5-Methylcytosine	Nucleotides and derivatives	Nucleotides and derivatives	554-01-8	A	49312	44744	51916	50962	77565	73054	0.885031	1.38096	0.465668	non-DAM
TMK0992	C5H5N5	Adenine	Nucleotides and derivatives	Nucleotides and derivatives	73-24-5	B	1020200	909530	971480	721440	715170	703410	1.15958	0.73763	-0.43903	non-DAM
TMK0518	C5H4N4O	Allopurinol	Nucleotides and derivatives	Nucleotides and derivatives	315-30-0	A	62976	45604	45154	32234	40996	33382	0.95667	0.693484	-0.528066	non-DAM
TMK0687	C6H7N5	1-Methyladenine	Nucleotides and derivatives	Nucleotides and derivatives	5142-22-3	A	291820	272750	238640	311530	360750	385220	1.00703	1.31659	0.396809	non-DAM
TMK0540	C5H5N5O	2-Hydroxy-6-aminopurine	Nucleotides and derivatives	Nucleotides and derivatives	3373-53-3	A	87191	100350	69145	105200	125450	144910	0.954285	1.46311	0.549039	non-DAM
TMK0669	C6H6N4S	6-Methylmercaptopurine	Nucleotides and derivatives	Nucleotides and derivatives	50-66-8	A	2255500	2290200	2343300	2028500	2088900	2152200	1.09041	0.910089	-0.135921	non-DAM
TMK0673	C10H13N5O4	Deoxyguanosine	Nucleotides and derivatives	Nucleotides and derivatives	961-07-9	B	208410	208990	208840	368100	430140	435000	1.17362	1.96928	0.977666	non-DAM
TMK0983	C11H15N5O3S	5'-Deoxy-5'-(methylthio)adenosine	Nucleotides and derivatives	Nucleotides and derivatives	2457-80-9	A	586830	599790	624820	1115500	1086000	1006600	1.17884	1.77102	0.824582	non-DAM
TMK0064	C10H13N5O6	8-Hydroxyguanosine	Nucleotides and derivatives	Nucleotides and derivatives	3868-31-3	A	73402	68313	72345	41811	30415	40821	1.13064	0.528109	-0.921093	non-DAM
TMK0283	C9H14N3O7P	2'-Deoxycytidine-5'-monophosphate	Nucleotides and derivatives	Nucleotides and derivatives	1032-65-1	B	7044.1	13277	5753.8	4515.7	9627.9	9259.4	0.160543	0.89753	-0.155968	non-DAM
TMK0666	C12H17N5O5	2-(Dimethylamino)guanosine	Nucleotides and derivatives	Nucleotides and derivatives	2140-67-2	B	395710	383870	403340	424660	416660	423450	1.07761	1.06919	0.0965225	non-DAM
TMK0681	C10H14N5O6P	2'-Deoxyadenosine-5'-monophosphate	Nucleotides and derivatives	Nucleotides and derivatives	653-63-4	A	87345	76296	68535	92317	55952	63151	0.380275	0.910602	-0.135107	non-DAM
TMK0699	C10H13N4O7P	2'-Deoxyinosine-5'-monophosphate	Nucleotides and derivatives	Nucleotides and derivatives	3393-18-8	A	1996200	1891400	2031000	1444300	1533000	1692400	1.0923	0.788987	-0.341926	non-DAM
TMK0555	C11H15N2O8P	β-Nicotinamide mononucleotide	Nucleotides and derivatives	Nucleotides and derivatives	1094-61-7	B	70131	67024	58131	23181	56608	50873	0.751687	0.66908	-0.579749	non-DAM
TMK0689	C16H23N5O5	Isopentenyladenine-7-N-glucoside	Nucleotides and derivatives	Nucleotides and derivatives	-	B	521320	593000	496560	501000	739240	622920	0.569768	1.15661	0.209903	non-DAM
TMK0067	C10H15N5O10P2	Adenosine 5'-Diphosphate	Nucleotides and derivatives	Nucleotides and derivatives	58-64-0	A	104110	99490	144990	113620	127850	110730	0.106091	1.01036	0.0148637	non-DAM
TMK0289	C15H24N2O17P2	Uridine 5'-diphospho-D-glucose	Nucleotides and derivatives	Nucleotides and derivatives	133-89-1	A	3821700	3363800	3704500	6406000	5860000	6232000	1.17034	1.69862	0.764365	non-DAM
TMK0276	C21H33N7O13P2S-2	3'-dephospho-CoA	Nucleotides and derivatives	Nucleotides and derivatives	3633-59-8	A	12844	12483	15297	10279	12696	8973.2	0.854706	0.786437	-0.346598	non-DAM
TMK0382	C21H28N7O17P3	NADP (Nicotinamide adenine dinucleotide phosphate)	Nucleotides and derivatives	Nucleotides and derivatives	53-59-8	A	38991	40393	52638	58510	45306	39138	0.284336	1.0828	0.114773	non-DAM
TMK0056	C27H33N9O15P2	Flavin adenine dinucleotide(FAD)	Nucleotides and derivatives	Nucleotides and derivatives	146-14-5	B	67608	72505	72325	97327	85423	89728	1.11865	1.28262	0.359098	non-DAM
TMK0376	C4H6O4	Succinic acid	Organic acids	Organic acids	110-15-6	A	7275900	7252100	7424100	6155400	6010700	5521700	1.13518	0.805745	-0.311604	non-DAM
TMK0567	C4H9NO3	L-Homoserine	Organic acids	Organic acids	672-15-1	B	4723200	4883600	5540500	3385400	3802100	3896500	1.09619	0.731748	-0.450582	non-DAM
TMK0300	C2H7NO3S	2-Aminoethanesulfonic acid	Organic acids	Organic acids	107-35-7	B	102510	119700	110860	115680	155820	144650	0.873838	1.24944	0.321278	non-DAM
TMK0537	C6H13NO2	6-Aminocaproic acid	Organic acids	Organic acids	60-32-2	B	1954600	2032200	1753100	2392600	2526000	2641600	1.11097	1.31713	0.397399	non-DAM
TMK0411	C6H6O4	Trans,trans-Muconic acid	Organic acids	Organic acids	3588-17-8	B	1790600	1795000	1657100	1277300	1048500	1057800	1.13366	0.645393	-0.631751	non-DAM
TMK0268	C6H10O4	2-Methylglutaric acid	Organic acids	Organic acids	617-62-9	A	1612900	1695700	1672400	2576200	2615300	2531400	1.18443	1.55047	0.632707	non-DAM
TMK0391	C4H6O6	L-(+)-Tartaric acid	Organic acids	Organic acids	87-69-4	B	159140	146130	123610	192220	218190	202870	1.08055	1.42996	0.515972	non-DAM
TMK0293	C7H10O5	Shikimic acid	Organic acids	Organic acids	138-59-0	B	172220	155950	189480	173120	85815	194100	0.404015	0.875176	-0.192354	non-DAM
TMK0334	C9H16O4	Anchoic Acid	Organic acids	Organic acids	123-99-9	A	770150	828180	842600	964400	932600	880570	1.02194	1.13791	0.186392	non-DAM
TMK0396	C6H8O7	Citric Acid	Organic acids	Organic acids	77-92-9	A	47186000	43998000	43670000	50882000	42015000	40306000	0.133274	0.987757	-0.0177717	non-DAM
TMK0203	C7H12O6	Kinic acid	Organic acids	Organic acids	77-95-2	B	806710	884570	846410	1061800	1128900	958810	1.05853	1.24109	0.311612	non-DAM
TMK0404	C6H10O7	D-Galacturonic acid(Gal A)	Organic acids	Organic acids	91510-62-2	B	7821500	8801400	7311900	6372000	7295900	6745500	0.905824	0.852875	-0.229593	non-DAM
TMK0403	C6H10O7	Aldehydo-D-galacturonate	Organic acids	Organic acids	685-73-4	A	7535200	8340600	8306900	7816000	8607300	8002600	0.13711	1.01006	0.0144364	non-DAM
TMK0247	C10H12O4	3,4-Dimethoxyphenyl acetic acid	Organic acids	Organic acids	93-40-3	A	13736	15636	13150	8651.7	8334.3	14409	0.796074	0.738324	-0.437675	non-DAM
TMK0998	C4H7NO2	1-Aminocyclopropane-1-carboxylic acid	Others	Others	22059-21-8	B	1125800	1037800	1050600	811870	841430	952030	1.05586	0.810569	-0.302994	non-DAM
TMK0698	C4H11NO2	Diethanolamine	Others	Others	111-42-2	B	185950	175270	193600	288160	379480	310010	1.13442	1.7621	0.817298	non-DAM
TMK0800	C7H6O	Benzaldehyde	Others	Others	100-52-7	A	1928100	1875500	1903300	1358900	1354900	1302700	1.18371	0.703797	-0.506768	non-DAM
TMK0425	C6H9NOS	4-Methyl-5-thiazoleethanol	Others	Others	137-00-8	A	34373	31323	31464	25412	30770	32038	0.64538	0.907987	-0.139257	non-DAM
TMK0209	C6H8O6	D-Glucurono-6,3-lactone	Others	Others	32449-92-6	B	177040	215920	211070	340660	257230	274920	1.02844	1.44498	0.531047	non-DAM
TMK0333	C9H16O4	Eucommiol	Others	Others	55930-44-4	A	74999	79830	74515	77007	86137	76903	0.542156	1.04667	0.0658037	non-DAM
TMK0407	C7H14O6	D-Pinitol	Others	Others	10284-63-6	B	220590	216100	225580	141080	181140	124980	1.04473	0.675253	-0.566499	non-DAM
TMK0910	C8H15NO6	N-Acetyl-β-D-mannosamine	Others	Others	7772-94-3	B	353120	344960	326330	471980	649350	656920	1.09997	1.73588	0.795665	non-DAM
TMK0707	C18H35NO	Octadecenoic amide	Others	Others	-	A	39965	80465	52603	185180	21070	15854	0.244074	1.28359	0.360188	non-DAM
TMK0708	C20H39NO2	N-Oleoylethanolamine	Others	Others	111-58-0	B	4344.8	4614.6	3952.9	2833.5	3334.8	4057	0.866958	0.791904	-0.336603	non-DAM
TMK0098	C21H22O5	3'-Hydroxy-4'-O-methylglabridin	Others	Others	175554-11-7	B	13588	13022	13436	17615	15179	15624	1.06092	1.20906	0.273885	non-DAM
TMK0019	C19H30O8	Roseoside	Others	Others	54835-70-0	B	37133	28102	27758	44593	37291	35567	0.845361	1.26301	0.336865	non-DAM
TMK0156	C21H30O12	Coelovirin A	Others	Others	452963-01-8	B	500650	659090	718290	555350	713180	563170	0.0886812	0.975331	-0.0360369	non-DAM
TMK0215	C5H10O5	D-(-)-Arabinose	Others	Saccharides and Alcohols	10323-20-3	B	1181200	1238200	1174000	1173300	1227000	1011500	0.490981	0.949463	-0.0748165	non-DAM
TMK0074	C5H12O5	Ribitol	Others	Saccharides and Alcohols	488-81-3	B	147580	226480	251870	254340	351280	301090	0.852445	1.44858	0.53464	non-DAM
TMK0305	C5H12O5	D-Arabitol	Others	Saccharides and Alcohols	488-82-4	A	28986	50966	33696	44054	59068	34035	0.453865	1.20686	0.271256	non-DAM
TMK0397	C6H12O5	1,5-Anhydro-D-glucitol	Others	Saccharides and Alcohols	154-58-5	B	1499800	1622200	1623600	1522500	1524700	1712800	0.0291569	1.00303	0.00437107	non-DAM
TMK0399	C6H12O5	L-Fucose	Others	Saccharides and Alcohols	2438-80-4	B	477260	470650	532620	629090	515420	542180	0.793168	1.13925	0.188081	non-DAM
TMK0426	C6H13NO5	Glucosamine	Others	Saccharides and Alcohols	3416-24-8	B	195130	218320	179190	185150	254820	224360	0.531732	1.12097	0.164744	non-DAM
TMK0075	C6H12O6	Inositol	Others	Saccharides and Alcohols	87-89-8	B	1095600	1058800	1135100	1081500	986650	947400	0.841766	0.91672	-0.125447	non-DAM
TMK0218	C6H12O6	D-Glucose	Others	Saccharides and Alcohols	14431-43-7	A	2064500	2077900	2481200	1377600	1493500	1440500	1.13726	0.650945	-0.619392	non-DAM
TMK0306	C6H10O7	D-Glucoronic acid	Others	Saccharides and Alcohols	1700908	A	9108600	10334000	8711100	8158600	8254200	7614500	0.960483	0.853433	-0.22865	non-DAM
TMK0034	C6H12O7	Gluconic acid	Others	Saccharides and Alcohols	526-95-4	A	8522900	8361900	8255400	15528000	15362000	14748000	1.18599	1.81534	0.860239	non-DAM
TMK0581	C8H15NO6	N-Acetyl-D-glucosamine	Others	Saccharides and Alcohols	7512-17-6	B	276120	228440	225460	332910	374170	361470	1.10872	1.46373	0.549647	non-DAM
TMK0310	C6H13O9P	D-Glucose 6-phosphate	Others	Saccharides and Alcohols	56-73-5	A	2506200	2334200	2824400	3458600	3108100	4256800	1.00385	1.4121	0.497847	non-DAM
TMK0296	C6H13O9P	Glucose-1-phosphate	Others	Saccharides and Alcohols	59-56-3	A	1490300	1594900	1816600	1441000	1811300	1790000	0.164603	1.02866	0.0407703	non-DAM
TMK0291	C6H13O9P	D-Fructose 6-phosphate	Others	Saccharides and Alcohols	643-13-0	B	1924200	1308500	852840	1529600	4873300	1257300	0.537233	1.87495	0.906855	non-DAM
TMK0390	C6H11PO11	Glucarate O-Phosphoric acid	Others	Saccharides and Alcohols	-	B	1343700	1610200	2088500	1074800	1010400	1137500	1.013	0.63912	-0.645841	non-DAM
TMK0383	C6H14O12P2	D-Fructose-1,6-biphosphate	Others	Saccharides and Alcohols	-	B	33965	32658	37124	15210	21255	16960	1.13378	0.514955	-0.957483	non-DAM
TMK0033	C12H22O11	Galactinol	Others	Saccharides and Alcohols	3687-64-7	A	1153900	1193300	1614200	1187900	1255200	820190	0.599391	0.823772	-0.279683	non-DAM
TMK0217	C12H22O11	Isomaltulose	Others	Saccharides and Alcohols	13718-94-0	A	15662000	11357000	16578000	19631000	11724000	11085000	0.132916	0.973461	-0.0388042	non-DAM
TMK0224	C12H22O11	D-(+)-TrehaloseAnhydrous	Others	Saccharides and Alcohols	99-20-7	A	1861200	2519000	1930900	3128500	2526800	1457200	0.189409	1.12698	0.172465	non-DAM
TMK0076	C12H22O11	Melibiose	Others	Saccharides and Alcohols	585-99-9	A	3904700	3501500	2840200	3641000	2269900	3130300	0.44441	0.882378	-0.180531	non-DAM
TMK0031	C12H22O11	D-(+)-Sucrose	Others	Saccharides and Alcohols	57-50-1	A	1988400	1999000	1816400	1726800	2072400	2895300	0.433251	1.15347	0.205979	non-DAM
TMK0904	C12H21O11Na	Turanose	Others	Saccharides and Alcohols	547-25-1	B	503530	554930	672070	958880	972700	799620	1.0791	1.57824	0.658321	non-DAM
TMK0309	C12H23O14P	Trehalose 6-phosphate	Others	Saccharides and Alcohols	4484-88-2	A	105900	138710	138620	103080	99836	89304	0.949694	0.762519	-0.391156	non-DAM
TMK0294	C24H42O21	1,1-Kestotetraose	Others	Saccharides and Alcohols	13133-07-8	B	6499.5	7431.1	10422	2915.7	7187.5	5479.8	0.750801	0.639891	-0.644103	non-DAM
TMK0989	C6H6N2O	Nicotinamide	Others	Vitamin	98-92-0	A	392560	423890	400940	668220	667820	707730	1.18066	1.67881	0.747441	non-DAM
TMK0684	C8H11NO3	Pyridoxine	Others	Vitamin	65-23-6	B	126190	122250	149220	179610	195470	214820	1.10071	1.48343	0.568935	non-DAM
TMK0674	C8H9NO4	4-Pyridoxic acid	Others	Vitamin	82-82-6	B	16096	13739	16901	18310	24811	29675	0.96455	1.5576	0.639325	non-DAM
TMK0501	C9H17NO5	D-Pantothenic Acid	Others	Vitamin	79-83-4	A	717610	703270	702360	1188900	1400000	1290800	1.17362	1.82725	0.869678	non-DAM
TMK0653	C10H16N2O3S	Biotin	Others	Vitamin	58-85-5	A	207340	203400	202020	158840	168310	175720	1.13611	0.820664	-0.285137	non-DAM
TMK0366	C8H10NO6P	Pyridoxal 5'-phosphate	Others	Vitamin	54-47-7	B	32967	43224	39674	39301	29642	33363	0.569505	0.882976	-0.179554	non-DAM
TMK0521	C8H12NO6P	Pyridoxine 5'-phosphate	Others	Vitamin	447-05-2	B	11562	8070	11103	11899	9007.7	9866.4	0.0282501	1.00124	0.0017873	non-DAM
TMK0551	C11H14NO6+	Nicotinate D-ribonucleoside	Others	Vitamin	17720-18-2	B	1608800	1813600	1557700	1089800	1075800	917570	1.13841	0.619098	-0.69176	non-DAM
TMK0568	C12H17N4OS+	Thiamine	Others	Vitamin	-	B	377920	435000	389470	270520	275560	305170	1.12801	0.707965	-0.49825	non-DAM
TMK0267	C11H22N2O4S	Pantetheine	Others	Vitamin	496-65-1	B	38918	49897	47523	30303	35994	41000	0.856058	0.786993	-0.345578	non-DAM
TMK0893	C14H21NO8	Pyridoxine-5'-O-glucoside	Others	Vitamin	-	B	314820	329000	336890	223360	240910	209410	1.15597	0.686931	-0.541763	non-DAM
TMK0485	C17H20N4O6	Riboflavin	Others	Vitamin	83-88-5	A	1087900	1010600	1048400	473930	577670	629860	1.14564	0.534323	-0.904217	non-DAM
TMK0049	C7H6O2	4-Hydroxybenzaldehyde	Phenolic acids	Phenolic acids	123-08-0	A	2883700	3288400	2836100	4079100	4519700	4486400	1.13665	1.45259	0.538625	non-DAM
TMK0131	C7H6O2	Benzoic acid	Phenolic acids	Phenolic acids	65-85-0	A	3737600	5235200	2895900	1842200	2007400	2201200	1.03913	0.509812	-0.971964	non-DAM
TMK0041	C7H8O2	4-Methylcatechol	Phenolic acids	Phenolic acids	452-86-8	A	92152	88994	91950	47364	52359	53169	1.17816	0.559847	-0.836895	non-DAM
TMK0134	C7H8O2	p-Hydroxybenzyl alcohol	Phenolic acids	Phenolic acids	-	A	156910	120190	130600	67958	86820	60906	1.1005	0.529026	-0.918589	non-DAM
TMK0130	C7H6O3	p-Hydroxybenzoic acid	Phenolic acids	Phenolic acids	-	A	7511400	7548100	6975700	4765700	4115100	4701100	1.16046	0.616373	-0.698125	non-DAM
TMK0713	C8H4O3	Phthalic anhydride	Phenolic acids	Phenolic acids	85-44-9	A	223870	255450	260720	250990	242580	267270	0.302596	1.02811	0.0399898	non-DAM
TMK0231	C9H8O2	Cinnamic acid	Phenolic acids	Phenolic acids	140-10-3	B	453560	438810	440130	341690	327840	317380	1.17391	0.740645	-0.433145	non-DAM
TMK0344	C8H8O3	Vanillin	Phenolic acids	Phenolic acids	121-33-5	A	300290	316660	361830	251880	246690	244070	1.09898	0.75874	-0.398322	non-DAM
TMK0613	C10H10O2	4-MethoxycinnaMaldehyde	Phenolic acids	Phenolic acids	1963-36-6	B	170670	185540	152720	168210	174160	174330	0.185994	1.01527	0.0218596	non-DAM
TMK0472	C9H8O3	p-Coumaric acid	Phenolic acids	Phenolic acids	501-98-4	A	1043100	978640	890420	501840	531910	509850	1.17423	0.530053	-0.915791	non-DAM
TMK0259	C8H8O4	Vanillic acid	Phenolic acids	Phenolic acids	121-34-6	A	13373	19123	15924	30540	28403	34064	1.1216	1.92084	0.941736	non-DAM
TMK0175	C10H10O4	Hydroxy-methoxycinnamate	Phenolic acids	Phenolic acids	-	B	16198	17932	17355	13272	10113	11649	1.09139	0.68047	-0.555396	non-DAM
TMK0341	C10H10O4	Trans-ferulic acid	Phenolic acids	Phenolic acids	537-98-4	A	1446900	1307700	1144500	965420	967230	1000900	1.06605	0.752366	-0.410494	non-DAM
TMK0342	C10H10O4	Ferulic acid	Phenolic acids	Phenolic acids	1135-24-6	A	1519300	1308900	1175800	993940	986450	922540	1.06617	0.725007	-0.463932	non-DAM
TMK0622	C10H12O5	Eudesmic acid(3,4,5-trimethoxybenzoic acid)	Phenolic acids	Phenolic acids	118-41-2	B	13387	12726	15920	11135	12709	7357.4	0.794429	0.742307	-0.429912	non-DAM
TMK0882	C12H11N5O	N6-(4-hydroxybenzyl) adnine riboside	Phenolic acids	Phenolic acids	-	A	83194	54435	58772	131740	115070	119050	1.09206	1.86282	0.897489	non-DAM
TMK0111	C15H16O3	2-(4-hydroxybenzyl)-4-(methoxymethyl)phenol	Phenolic acids	Phenolic acids	-	A	545140	540160	544830	511510	520320	487740	1.04014	0.932177	-0.101324	non-DAM
TMK0057	C17H24O9	Syringin	Phenolic acids	Phenolic acids	118-34-3	B	258930	242640	255070	234930	237890	211390	0.914575	0.904274	-0.145168	non-DAM
TMK0264	C22H26O12	3-O-p-coumaroyl shikimic acid O-hexoside	Phenolic acids	Phenolic acids	-	A	66606	69575	66952	63946	68899	43395	0.582608	0.867609	-0.204883	non-DAM
TMK0174	C32H40O19	parishin B	Phenolic acids	Phenolic acids	174972-79-3	A	1023700	1046100	1107100	722220	836450	784470	1.13261	0.737555	-0.439177	non-DAM
TMK0161	C32H40O19	parishin C	Phenolic acids	Phenolic acids	174972-80-6	A	3519400	3012200	3653000	3320100	2477000	2767800	0.771731	0.840966	-0.249881	non-DAM
TMK0162	C45H56O25	parishin G	Phenolic acids	Phenolic acids	62499-28-9	A	7446700	10038000	10111000	6363100	4492300	7437000	0.90424	0.662871	-0.593199	non-DAM
TMK0710	C30H50O	Taraxerol	Terpenoids	Triterpene	-	A	9638	11876	12747	8901.4	10491	10952	0.582748	0.885683	-0.175137	non-DAM
TMK0690	C7H7NO2	Trigonelline	Alkaloids	Alkaloids	535-83-1	B	237160	223250	198110	516520	514980	535410	1.17921	2.37944	1.25062	up-regulated DAM
TMK0474	C7H7NO2	Nicotinic Acid Methyl Ester(Methyl Nicotinate)	Alkaloids	Alkaloids	93-60-7	B	9907.4	5071	5521.8	26030	21698	28336	1.12765	3.7104	1.89158	up-regulated DAM
TMK0553	C6H11NO4	DL-2-Aminoadipic acid	Alkaloids	Alkaloids	542-32-5	B	1782800	1858400	1789500	3705400	4036500	4351900	1.17992	2.22693	1.15506	up-regulated DAM
TMK0867	C19H25NO10	4-[β-D-Apiofuranosyl-(1→6)-O-β-D-glicopyranosyloxy]phenylacetonitrile	Alkaloids	Alkaloids	-	B	24574	21105	19816	71196	45846	43756	1.10951	2.45512	1.29579	up-regulated DAM
TMK0154	C24H29NO9	N-(4-O-(β-D-Glucopyranosyl)-E-feruloyl)-tyramine	Alkaloids	Phenolamine	-	B	9	9	9	28321	29064	30870	1.18829	3268.7	11.6745	up-regulated DAM
TMK0552	C5H11NO2	5-Aminovaleric acid	Amino acids and derivatives	Amino acids and derivatives	660-88-8	B	24089	28722	31443	53632	70151	79786	1.13159	2.41613	1.2727	up-regulated DAM
TMK0559	C5H9NO3	Cis-4-Hydroxy-D-proline	Amino acids and derivatives	Amino acids and derivatives	2584-71-6	B	85262	76219	112060	146700	208790	215320	1.08072	2.08674	1.06125	up-regulated DAM
TMK0524	C8H11NO	L-Tyramine	Amino acids and derivatives	Amino acids and derivatives	51-67-2	A	907590	921220	955610	2419600	2767500	2829800	1.18285	2.8792	1.52567	up-regulated DAM
TMK0400	C5H9NO5	4-Hydroxy-L-glutamic acid	Amino acids and derivatives	Amino acids and derivatives	3913-68-6	B	316380	269490	353140	795610	817680	755530	1.17016	2.52268	1.33496	up-regulated DAM
TMK0574	C7H11N3O2	1-Methylhistidine	Amino acids and derivatives	Amino acids and derivatives	332-80-9	B	4445800	4566500	4878600	10576000	11469000	11221000	1.18415	2.39481	1.25991	up-regulated DAM
TMK0121	C11H12N2O2	Tryptophan	Amino acids and derivatives	Amino acids and derivatives	-	B	6930.7	10485	4268.4	37112	31370	31891	1.12773	4.62888	2.21066	up-regulated DAM
TMK0914	C8H20NO6P	Choline alfoscerate	Lipids	PC	28319-77-9	A	230490	217130	219560	4516300	4663600	5277300	1.18771	21.6691	4.43757	up-regulated DAM
TMK0090	C18H30O2	γ-Linolenic Acid	Lipids	Free fatty acids	506-26-3	A	1568100	1903900	1729900	4382000	3833900	3596400	1.16574	2.27077	1.18318	up-regulated DAM
TMK0422	C18H39NO2	D-erythro-Dihydrosphingosine	Lipids	Sphingolipids	764-22-7	A	12655	10962	15791	51441	53407	57240	1.17421	4.11307	2.04022	up-regulated DAM
TMK0583	C21H36O4	MAG(18:3)isomer1	Lipids	Glycerol ester	-	A	158700	161630	158760	366000	378070	423580	1.18254	2.43722	1.28524	up-regulated DAM
TMK0585	C21H36O4	MAG(18:3)isomer4	Lipids	Glycerol ester	-	A	1644.1	1880.1	1747.9	4178.6	4373.2	4853.7	1.17916	2.54272	1.34638	up-regulated DAM
TMK0280	C5H11O7P	Deoxyribose 5-phosphate	Nucleotides and derivatives	Nucleotides and derivatives	102916-66-5	B	85626	73585	88957	214230	209190	221400	1.179	2.59832	1.37758	up-regulated DAM
TMK0063	C10H14N2O6	5-Methyluridine	Nucleotides and derivatives	Nucleotides and derivatives	1463-10-1	B	9	9	9	16323	11908	14528	1.18794	1583.67	10.6291	up-regulated DAM
TMK0369	C10H12N4O6	Xanthosine	Nucleotides and derivatives	Nucleotides and derivatives	146-80-5	A	399090	389600	420280	955570	1007700	991300	1.18608	2.44387	1.28917	up-regulated DAM
TMK0531	C11H15N5O5	N2-methylguanosine	Nucleotides and derivatives	Nucleotides and derivatives	2140-77-4	B	21867	19731	14045	53169	61248	44028	1.1342	2.84753	1.50971	up-regulated DAM
TMK0412	C9H14N2O12P2	Uridine 5'-diphosphate	Nucleotides and derivatives	Nucleotides and derivatives	27821-45-0	A	10420	8740.3	9678.5	39735	43612	25287	1.14668	3.76694	1.91339	up-regulated DAM
TMK0563	C5H11N3O2	4-Guanidinobutyric acid	Organic acids	Organic acids	463-00-3	B	950050	879900	911010	2463300	2670100	2600400	1.18599	2.82157	1.4965	up-regulated DAM
TMK0292	C5H10O6	D-Xylonic acid	Organic acids	Organic acids	526-91-0	A	7736800	9060700	7570500	21213000	18581000	18032000	1.17054	2.37303	1.24673	up-regulated DAM
TMK0682	C4H8O4	D(-)-Threose	Others	Saccharides and Alcohols	95-43-2	B	63936	62948	58347	176590	176610	203180	1.18265	3.00371	1.58674	up-regulated DAM
TMK0665	C9H19NO4	Pantothenol	Others	Saccharides and Alcohols	16485-10-2	B	30699	30323	24289	57416	72573	59934	1.14957	2.22624	1.15461	up-regulated DAM
TMK0685	C6H5NO2	Nicotinic acid	Others	Vitamin	59-67-6	A	78543	114530	70431	186880	207430	183710	1.11196	2.19359	1.13329	up-regulated DAM
TMK0897	C10H16O8	3-O-β-D-Glucoside-3-hydroxy-y-butyrolactone	Others	Others	-	B	43827	41335	20964	79610	85287	96998	1.05792	2.46777	1.30321	up-regulated DAM
TMK0180	C15H20O8	Androsin	Others	Others	531-28-2	B	49397	48312	55483	113980	125850	120630	1.17974	2.35299	1.2345	up-regulated DAM
TMK0349	C12H14O5	1-O-p-Cumaroylglycerol	Phenolic acids	Phenolic acids	106055-11-2	B	32723	40436	36581	78677	82106	71568	1.16621	2.11729	1.08222	up-regulated DAM
TMK0643	C13H16O6	1-Feruloyl-sn-glycerol	Phenolic acids	Phenolic acids	-	B	9	9	9	43222	54431	55814	1.18812	5683.96	12.4727	up-regulated DAM

## Sheet: D5-2
Index	Formula	Compounds	Class I	Class II	CAS	Level	M-elataY1	M-elataY2	M-elataY3	M_glauca_Y1	M_glauca_Y2	M_glauca_Y3	VIP	Fold_Change	Log2FC	Type
TMK0997	C5H13NO	Choline	Alkaloids	Alkaloids	62-49-7	B	9753000	7227800	7367900	3699900	3044100	2991500	1.19824	0.399837	-1.32252	down-regulated DAM
TMK0994	C5H11NO2	Betaine	Alkaloids	Alkaloids	107-43-7	B	940270	794790	878090	372420	361620	364250	1.23063	0.420294	-1.25053	down-regulated DAM
TMK0884	C5H5N5	Aminopurine	Alkaloids	Alkaloids	452-06-2	A	254160	282300	247150	121570	104760	120640	1.22562	0.442784	-1.17532	down-regulated DAM
TMK0690	C7H7NO2	Trigonelline	Alkaloids	Alkaloids	535-83-1	B	379040	401370	414090	132970	101750	99424	1.22551	0.279735	-1.83786	down-regulated DAM
TMK0301	C3H7NO2	L-Alanine	Amino acids and derivatives	Amino acids and derivatives	56-41-7	A	8577.8	8389.9	8447.8	3663.6	1722.9	4385.1	1.08491	0.384474	-1.37904	down-regulated DAM
TMK0908	C4H9NO2	2-Aminoisobutyric acid	Amino acids and derivatives	Amino acids and derivatives	62-57-7	A	11556000	9226300	7702800	4500100	3407000	3211800	1.17424	0.390341	-1.35719	down-regulated DAM
TMK0571	C4H9NO2	3-Aminoisobutanoic acid	Amino acids and derivatives	Amino acids and derivatives	144-90-1	A	7676400	7740800	7095100	3236400	3077300	3171900	1.23622	0.421352	-1.2469	down-regulated DAM
TMK0999	C5H9N3	Histamine	Amino acids and derivatives	Amino acids and derivatives	51-45-6	B	28802	34712	33993	10595	7869.7	14112	1.18265	0.334096	-1.58167	down-regulated DAM
TMK0379	C5H7NO3	5-Oxoproline	Amino acids and derivatives	Amino acids and derivatives	149-87-1	B	15476	18275	14711	8745	5657.7	8895.7	1.13942	0.480756	-1.05662	down-regulated DAM
TMK0408	C4H8N2O3	L-Asparagine	Amino acids and derivatives	Amino acids and derivatives	70-47-3	A	19381000	19451000	16235000	428620	446290	394980	1.23847	0.0230608	-5.43841	down-regulated DAM
TMK0579	C5H12N2O2	L-Ornithine	Amino acids and derivatives	Amino acids and derivatives	70-26-8	B	140230	139720	142790	7376.4	4787.2	5461.1	1.23546	0.0416916	-4.5841	down-regulated DAM
TMK0578	C6H14N2O2	L-(+)-Lysine	Amino acids and derivatives	Amino acids and derivatives	56-87-1	A	14356000	13256000	13547000	2694300	2526500	2207800	1.23564	0.180485	-2.47005	down-regulated DAM
TMK0577	C6H9N3O2	L-Histidine	Amino acids and derivatives	Amino acids and derivatives	71-00-1	A	906270	728750	893270	92862	80960	86123	1.23598	0.102815	-3.28188	down-regulated DAM
TMK0384	C6H11NO4	N-Acetylthreonine	Amino acids and derivatives	Amino acids and derivatives	17093-74-2	B	65676	70422	66776	37025	24772	37257	1.16287	0.488254	-1.0343	down-regulated DAM
TMK0574	C7H11N3O2	1-Methylhistidine	Amino acids and derivatives	Amino acids and derivatives	332-80-9	B	5601100	5075100	4824500	1804700	2069600	2195500	1.22464	0.391582	-1.35261	down-regulated DAM
TMK0683	C7H14N2O3	L-theanine	Amino acids and derivatives	Amino acids and derivatives	3081-61-6	B	52773	27818	21016	9666	7189.4	6399.6	1.13957	0.228872	-2.12739	down-regulated DAM
TMK0573	C6H14N4O2	L-(+)-Arginine	Amino acids and derivatives	Amino acids and derivatives	74-79-3	A	11086000	12559000	13008000	602470	796220	841960	1.23558	0.0611314	-4.03194	down-regulated DAM
TMK0532	C9H11NO3	L-(-)-Tyrosine	Amino acids and derivatives	Amino acids and derivatives	60-18-4	A	5898700	5879600	6239400	2235300	2192800	2295600	1.23812	0.373172	-1.42209	down-regulated DAM
TMK0572	C7H14N2O4	2,6-Diaminooimelic acid	Amino acids and derivatives	Amino acids and derivatives	583-93-7	B	8461800	9727800	9686800	1129800	1190000	1206900	1.23824	0.126512	-2.98265	down-regulated DAM
TMK0535	C8H16N4O3	N-α-Acetyl-L-arginine	Amino acids and derivatives	Amino acids and derivatives	155-84-0	B	51122	63845	37158	18461	18893	13428	1.16828	0.333818	-1.58287	down-regulated DAM
TMK0388	C8H14N2O5	(5-L-Glutamyl)-L-amino acid	Amino acids and derivatives	Amino acids and derivatives	5875-41-2	B	150150	101240	130500	54175	47168	54777	1.19142	0.408809	-1.2905	down-regulated DAM
TMK0562	C10H22N2O4	Lysine butyrate	Amino acids and derivatives	Amino acids and derivatives	80407-71-2	B	18470	21404	22286	9774	8167.9	10663	1.2041	0.460182	-1.11972	down-regulated DAM
TMK0143	C24H22O15	Quercetin-3-O-(6''-O-malonyl)-galactoside	Flavonoids	Flavonols	-	B	550270	491910	494280	22669	22879	27202	1.23813	0.0473491	-4.40052	down-regulated DAM
TMK0011	C27H32O14	Narirutin	Flavonoids	Dihydroflavone	14259-46-2	B	10286	7716.2	3234.8	9	9	9	1.23229	0.00127137	-9.6194	down-regulated DAM
TMK0337	C28H34O15	Hesperetin 7-O-neohesperidoside(Neohesperidin)	Flavonoids	Dihydroflavone	13241-33-3	B	230760	112070	82894	51744	21151	16521	1.07032	0.210033	-2.25131	down-regulated DAM
TMK0421	C24H46NO7P	LysoPC 16:2(2n isomer)	Lipids	LPC	-	A	75351	73667	79239	29899	27202	27357	1.2358	0.370013	-1.43435	down-regulated DAM
TMK0739	C24H48NO7P	LysoPC 16:1	Lipids	LPC	-	A	184090	177750	193680	42593	53548	50400	1.232	0.263791	-1.92253	down-regulated DAM
TMK0719	C26H52NO7P	LysoPC 18:1	Lipids	LPC	-	A	194800	191460	210670	65905	60217	66889	1.23581	0.323339	-1.62888	down-regulated DAM
TMK0503	C10H13N5O3	Deoxyadenosine	Nucleotides and derivatives	Nucleotides and derivatives	958-09-8	A	524100	539890	498300	220800	250700	205640	1.22545	0.433428	-1.20614	down-regulated DAM
TMK0888	C10H13N5O4	adenine nucleoside	Nucleotides and derivatives	Nucleotides and derivatives	-	A	2582200	2714800	2442300	1056800	1036400	1027600	1.23654	0.403241	-1.31029	down-regulated DAM
TMK0507	C10H13N5O4	Adenosine	Nucleotides and derivatives	Nucleotides and derivatives	58-61-7	A	2499800	2719100	2620100	1117700	1054200	1025300	1.23583	0.407858	-1.29386	down-regulated DAM
TMK0283	C9H14N3O7P	2'-Deoxycytidine-5'-monophosphate	Nucleotides and derivatives	Nucleotides and derivatives	1032-65-1	B	21034	22537	21375	8090.6	6286.8	7108.3	1.22842	0.330824	-1.59586	down-regulated DAM
TMK0368	C10H12N5O6P	Cyclic AMP	Nucleotides and derivatives	Nucleotides and derivatives	60-92-4	A	20977	16479	23145	8200.1	8340.6	10361	1.18299	0.443915	-1.17164	down-regulated DAM
TMK0374	C10H12N5O7P	Guanosine 3',5'-cyclic monophosphate	Nucleotides and derivatives	Nucleotides and derivatives	7665-99-8	B	60496	49324	54606	21770	21245	19114	1.22524	0.377854	-1.4041	down-regulated DAM
TMK0213	C10H14N5O7P	3'-Aenylic acid	Nucleotides and derivatives	Nucleotides and derivatives	84-21-9	B	25424	16752	21988	6007	6571.7	7857.3	1.19978	0.318496	-1.65065	down-regulated DAM
TMK0567	C4H9NO3	L-Homoserine	Organic acids	Organic acids	672-15-1	B	2176700	2038800	1935100	1082200	900980	856440	1.21404	0.461682	-1.11503	down-regulated DAM
TMK0563	C5H11N3O2	4-Guanidinobutyric acid	Organic acids	Organic acids	463-00-3	B	6035200	5909000	6100600	1475200	1373700	1403700	1.23874	0.235669	-2.08517	down-regulated DAM
TMK0268	C6H10O4	2-Methylglutaric acid	Organic acids	Organic acids	617-62-9	A	5174000	5254000	5178400	2489500	2564200	2594800	1.23869	0.490087	-1.02889	down-regulated DAM
TMK0074	C5H12O5	Ribitol	Others	Saccharides and Alcohols	488-81-3	B	363100	312540	306950	162040	139640	62015	1.07617	0.370139	-1.43386	down-regulated DAM
TMK0345	C15H24O5	Dendrobiumane D	Others	Others	-	B	155970	168020	141030	53065	76996	78894	1.17424	0.449346	-1.1541	down-regulated DAM
TMK0464	C19H30O7	Byzantionoside A	Others	Others	189109-41-9	A	87183	88238	81503	10163	7404.1	11382	1.23114	0.112676	-3.14975	down-regulated DAM
TMK0340	C9H10O4	Syringic Aldehyde	Phenolic acids	Phenolic acids	134-96-3	A	434960	378980	391250	40938	32678	41233	1.23603	0.0952953	-3.39145	down-regulated DAM
TMK0352	C9H10O5	Syringic acid	Phenolic acids	Phenolic acids	530-57-4	A	240350	29454	19665	9	9	9	1.21904	9.32742e-05	-13.3882	down-regulated DAM
TMK0248	C11H14O4	Sinapyl alcohol	Phenolic acids	Phenolic acids	537-33-7	B	21210	24048	20436	12065	9798.8	6699.3	1.14317	0.43479	-1.20161	down-regulated DAM
TMK0349	C12H14O5	1-O-p-Cumaroylglycerol	Phenolic acids	Phenolic acids	106055-11-2	B	84257	82073	102030	9	9	9	1.23926	0.000100611	-13.2789	down-regulated DAM
TMK0193	C13H18O7	Gastrodin	Phenolic acids	Phenolic acids	62499-27-8	A	2058800	1930000	2038500	803880	827650	877140	1.23593	0.416218	-1.26459	down-regulated DAM
TMK0315	C13H16O9	2,5-Dihydroxy benzoic acid O-hexside	Phenolic acids	Phenolic acids	-	B	57706	67938	65823	14505	15249	19993	1.22395	0.25982	-1.94441	down-regulated DAM
TMK0266	C14H16O9	Bengenin	Phenolic acids	Phenolic acids	477-90-7	B	88719	78777	118430	19949	31981	32019	1.1797	0.293604	-1.76806	down-regulated DAM
TMK0061	C15H20O10	Syringic acid O-glucoside	Phenolic acids	Phenolic acids	-	A	3233700	3747100	3694100	729380	717620	828200	1.23561	0.213135	-2.23016	down-regulated DAM
TMK0139	C20H24O8	gastrodioside	Phenolic acids	Phenolic acids	77162-64-2	A	149790	151160	142600	42090	45387	37918	1.2344	0.282708	-1.82262	down-regulated DAM
TMK0828	C16H24O7	Jasminoside C	Terpenoids	Monoterpenoids	214125-05-0	B	17803	15149	11659	6563.4	4311.8	6116.9	1.16213	0.380895	-1.39254	down-regulated DAM
TMK0877	C16H24O9	Ixoroside	Terpenoids	Sesquiterpenoids	58514-30-0	B	12745	12484	10060	3534.2	3929.8	4319.4	1.2212	0.333911	-1.58246	down-regulated DAM
TMK0722	C17H28NO2+	N-methyldendrobine	Alkaloids	Sesquiterpene alkaloids	-	B	27244	28161	22501	25997	33310	25667	0.445423	1.09072	0.125287	non-DAM
TMK0686	C9H13NO2	Synephrine	Alkaloids	Amphetamine alkaloids	34520	B	265370	306030	291870	336070	309250	310540	0.886315	1.10725	0.146987	non-DAM
TMK1037	C7H13NO2	Stachydrine	Alkaloids	Pyrrole alkaloids	471-87-4	B	159510	151850	249570	232340	381800	291550	0.930559	1.61462	0.691197	non-DAM
TMK0575	C6H14N2O	N-Acetylputrescine	Alkaloids	Phenolamine	18233-70-0	B	355800	310440	349780	334830	331730	295540	0.513801	0.94693	-0.07867	non-DAM
TMK0704	C5H14N4	Agmatine	Alkaloids	Phenolamine	306-60-5	B	347180	326130	320940	316930	315690	309080	0.900198	0.947146	-0.0783411	non-DAM
TMK0705	C7H19N3	Spermidine	Alkaloids	Phenolamine	124-20-9	B	24144	20755	24860	23485	25907	26948	0.685483	1.09434	0.13006	non-DAM
TMK0917	C10H26N4	Spermine	Alkaloids	Phenolamine	71-44-3	B	4281200	3952800	4207500	5149100	5117400	4950500	1.19868	1.22308	0.290524	non-DAM
TMK0491	C14H20N2O3	N-Feruloylputrescine	Alkaloids	Phenolamine	501-13-3	A	182490	40332	57119	74144	70662	61946	0.109342	0.738556	-0.437222	non-DAM
TMK0661	C15H17N3O3	Feruloylhistamine	Alkaloids	Phenolamine	94848-18-7	B	10702	3557.5	5540.7	9882.9	9002	10438	0.757671	1.48094	0.566513	non-DAM
TMK0618	C20H20N2O4	N-Feruloyl serotonin	Alkaloids	Phenolamine	68573-23-9	B	16445	16671	13226	16340	12454	11182	0.614826	0.86263	-0.213186	non-DAM
TMK0883	C8H9N	N-Benzylmethylene isomethylamine	Alkaloids	Alkaloids	-	A	2183200	2187000	1988000	1853800	1789100	1683200	1.11722	0.837674	-0.255539	non-DAM
TMK0526	C6H13NO2	6-Deoxyfagomine	Alkaloids	Alkaloids	197449-09-5	A	1059300	1055500	1002200	842450	867700	814220	1.20345	0.809872	-0.304235	non-DAM
TMK0474	C7H7NO2	Nicotinic Acid Methyl Ester(Methyl Nicotinate)	Alkaloids	Alkaloids	93-60-7	B	16041	17889	22150	20809	27963	25685	0.91708	1.32769	0.408921	non-DAM
TMK0694	C7H16NO2	Acetylcholine	Alkaloids	Alkaloids	60-31-1	B	539630	446430	570450	769900	728390	647310	1.08559	1.37847	0.463066	non-DAM
TMK0553	C6H11NO4	DL-2-Aminoadipic acid	Alkaloids	Alkaloids	542-32-5	B	1264500	1438700	1490500	2092600	2031500	2008800	1.19572	1.46241	0.548346	non-DAM
TMK0850	C8H7NO3	HBOA	Alkaloids	Alkaloids	23520-34-5	B	1889700	2363900	1934900	1414100	1581300	1348400	1.11589	0.701915	-0.510632	non-DAM
TMK0484	C12H14N2O2	N-Acetyl-5-hydroxytryptamine	Alkaloids	Alkaloids	1210-83-9	B	10908	11260	7751.9	10243	10920	9695.1	0.213953	1.03136	0.0445439	non-DAM
TMK0621	C12H10N4O2	Lumichrome	Alkaloids	Alkaloids	1086-80-2	A	297770	241790	235750	236750	214970	210700	0.840141	0.854394	-0.227027	non-DAM
TMK0867	C19H25NO10	4-[β-D-Apiofuranosyl-(1→6)-O-β-D-glicopyranosyloxy]phenylacetonitrile	Alkaloids	Alkaloids	-	B	16258	17212	14102	11877	18111	22790	0.218166	1.10943	0.149824	non-DAM
TMK0725	C21H48N3O9P	Bis(N,N-diethylethanaminium)-2-acetamido-1,5-anhydro-2-deoxy-1-[-hydroxy(phosphonato)methyl]-D-glucitol	Alkaloids	Alkaloids	-	A	89924	77415	76085	59928	66090	59795	1.1209	0.763331	-0.38962	non-DAM
TMK0731	C28H48NO7P	2-Hydroxy-5,8,11,14,17-icosapentaenoyloxy]propyl-2-(trimethylammonio)ethyl phosphate	Alkaloids	Alkaloids	-	A	12989	10394	11042	12455	13031	10465	0.285514	1.04433	0.0625752	non-DAM
TMK0663	C8H7N	Indole	Alkaloids	Plumerane	120-72-9	A	25377	23448	23994	32548	23721	26013	0.628783	1.12995	0.176262	non-DAM
TMK0336	C9H7NO2	Indole-3-carboxylic acid	Alkaloids	Plumerane	771-50-6	A	17875	22474	15573	29794	27772	21723	0.959974	1.41785	0.503705	non-DAM
TMK0132	C9H7NO2	Indole-5-carboxylic acid	Alkaloids	Plumerane	1670-81-1	A	14069	13176	20575	17802	21551	19740	0.753537	1.23574	0.305373	non-DAM
TMK0566	C4H9NO2	N,N-Dimethylglycine	Amino acids and derivatives	Amino acids and derivatives	1118-68-9	A	370990	377570	386630	274330	265210	171320	1.05091	0.626204	-0.675296	non-DAM
TMK0221	C3H7NO3	D-Serine	Amino acids and derivatives	Amino acids and derivatives	312-84-5	A	154420	145010	147790	149470	151690	146160	0.0205857	1.00022	0.000322556	non-DAM
TMK0691	C5H9NO2	L-Proline	Amino acids and derivatives	Amino acids and derivatives	147-85-3	A	1928100	1996400	2087200	1973500	2069400	2082000	0.386814	1.01883	0.0269133	non-DAM
TMK0543	C5H11NO2	L-Valine	Amino acids and derivatives	Amino acids and derivatives	72-18-4	A	742090	830030	639020	480650	398850	365090	1.1565	0.562873	-0.82912	non-DAM
TMK0552	C5H11NO2	5-Aminovaleric acid	Amino acids and derivatives	Amino acids and derivatives	660-88-8	B	33037	43631	36649	32528	44386	48066	0.368251	1.10292	0.141333	non-DAM
TMK0550	C4H9NO3	L-(-)-Threonine	Amino acids and derivatives	Amino acids and derivatives	72-19-5	A	1803500	1881400	1818900	1001900	992890	1052100	1.23645	0.553598	-0.853091	non-DAM
TMK0538	C6H11NO2	Pipecolic acid	Amino acids and derivatives	Amino acids and derivatives	4043-87-2	B	966480	897070	1039700	1568500	1551900	1387500	1.19984	1.55271	0.634787	non-DAM
TMK0559	C5H9NO3	Cis-4-Hydroxy-D-proline	Amino acids and derivatives	Amino acids and derivatives	2584-71-6	B	99559	98370	105320	44970	51177	59844	1.20192	0.514399	-0.95904	non-DAM
TMK0519	C6H13NO2	α-Aminocaproic acid	Amino acids and derivatives	Amino acids and derivatives	327-57-1	A	352070	339880	363360	282420	304190	290130	1.18176	0.830789	-0.267446	non-DAM
TMK0523	C6H13NO2	L-Isoleucine	Amino acids and derivatives	Amino acids and derivatives	73-32-5	A	384790	339630	359120	278030	273700	280980	1.19154	0.768509	-0.379866	non-DAM
TMK0539	C6H13NO2	L-Allo-Isoleucine	Amino acids and derivatives	Amino acids and derivatives	1509-34-8	B	4276700	3979600	4214900	3507800	3400600	3340200	1.1957	0.821781	-0.283173	non-DAM
TMK0525	C6H13NO2	L-Leucine	Amino acids and derivatives	Amino acids and derivatives	61-90-5	A	365600	336790	362110	292270	293460	293980	1.19411	0.826407	-0.275076	non-DAM
TMK0565	C4H7NO4	Aspartic acid	Amino acids and derivatives	Amino acids and derivatives	617-45-8	B	33160000	27893000	30543000	17623000	15413000	14172000	1.20296	0.515394	-0.956253	non-DAM
TMK0545	C5H9NO4	O-Acetylserine	Amino acids and derivatives	Amino acids and derivatives	5147-00-2	B	481010	504060	517720	455050	464510	433540	1.07884	0.900392	-0.151375	non-DAM
TMK0549	C5H9NO4	Glutamic acid	Amino acids and derivatives	Amino acids and derivatives	617-65-2	A	1716400	1648100	1577800	1482700	1051800	1094300	1.01772	0.734233	-0.44569	non-DAM
TMK0528	C5H11NO2S	L-Methionine	Amino acids and derivatives	Amino acids and derivatives	63-68-3	B	802260	770280	868740	802830	655350	816060	0.530997	0.931577	-0.102253	non-DAM
TMK0299	C6H12N2O3	D-Alanyl-D-Alanine	Amino acids and derivatives	Amino acids and derivatives	923-16-0	B	25542	39383	31806	27084	19243	18576	0.937215	0.670964	-0.575693	non-DAM
TMK0373	C6H10O5	3-Hydroxy-3-methylpentane-1,5-dioic acid	Amino acids and derivatives	Amino acids and derivatives	503-49-1	B	3921200	3975700	3964100	2396800	2437900	2424600	1.23906	0.612031	-0.708323	non-DAM
TMK0400	C5H9NO5	4-Hydroxy-L-glutamic acid	Amino acids and derivatives	Amino acids and derivatives	3913-68-6	B	303160	316620	310080	482420	587880	566130	1.21007	1.75987	0.815466	non-DAM
TMK0580	C5H11NO3S	Methionine sulfoxide	Amino acids and derivatives	Amino acids and derivatives	62697-73-8	B	868440	790050	844990	1135700	1140600	1051300	1.19803	1.32919	0.410547	non-DAM
TMK0504	C9H11NO2	L-Phenylalanine	Amino acids and derivatives	Amino acids and derivatives	63-91-2	A	16836000	17146000	16060000	14586000	13881000	13976000	1.18649	0.848148	-0.237613	non-DAM
TMK0285	C6H9NO5	N-Acetylaspartate	Amino acids and derivatives	Amino acids and derivatives	997-55-7	B	92964	92038	98811	101130	83622	106720	0.169629	1.02699	0.0384166	non-DAM
TMK0564	C6H13N3O3	L-Citrulline	Amino acids and derivatives	Amino acids and derivatives	372-75-8	B	864550	755200	755440	601230	439350	566130	1.09341	0.676455	-0.563933	non-DAM
TMK0560	C5H10N2O3S	Cys-Gly	Amino acids and derivatives	Amino acids and derivatives	19246-18-5	B	8050	5420.1	8002.4	4096.5	8605.1	11745	0.103744	1.13851	0.187144	non-DAM
TMK0287	C7H12N2O4	N-α-Acetyl-L-glutamine	Amino acids and derivatives	Amino acids and derivatives	2490-97-3	B	2299500	2491000	2131300	2145800	2239500	2121700	0.659099	0.940073	-0.0891547	non-DAM
TMK0536	C8H16N2O3	N6-Acetyl-L-lysine	Amino acids and derivatives	Amino acids and derivatives	692-04-6	A	2442500	2534600	3441900	2893800	3346700	2930000	0.464267	1.08926	0.123352	non-DAM
TMK0505	C8H16N2O3	N-Glycyl-L-leucine	Amino acids and derivatives	Amino acids and derivatives	869-19-2	B	48411	55499	30878	79912	80757	69068	1.03581	1.70443	0.769291	non-DAM
TMK0885	C8H16N2O3	Glycylisoleucine	Amino acids and derivatives	Amino acids and derivatives	19461-38-2	B	19309	40526	34791	57415	51216	33687	0.756339	1.50401	0.58881	non-DAM
TMK0576	C7H16N4O2	H-HomoArg-OH	Amino acids and derivatives	Amino acids and derivatives	156-86-5	A	503510	439690	455580	526770	489850	495150	0.805953	1.08078	0.11207	non-DAM
TMK0288	C7H11NO5	N-Acetyl-L-glutamic acid	Amino acids and derivatives	Amino acids and derivatives	1188-37-0	B	102810	125660	135310	97940	100850	131130	0.469308	0.906922	-0.14095	non-DAM
TMK0544	C7H15N3O3	L-Homocitrulline	Amino acids and derivatives	Amino acids and derivatives	1190-49-4	B	239630	287310	343250	403320	363080	384140	0.99028	1.32217	0.402909	non-DAM
TMK0482	C10H11NO3	N-Phenylacetylglycine	Amino acids and derivatives	Amino acids and derivatives	500-98-1	B	14061	6745.6	11593	17153	12963	20678	0.842811	1.56774	0.648682	non-DAM
TMK0529	C9H11NO4	3,4-Dihydroxy-DL-phenylalanine	Amino acids and derivatives	Amino acids and derivatives	63-84-3	B	984230	1119200	971240	550880	520040	530660	1.22669	0.520895	-0.940936	non-DAM
TMK0870	C9H10ClNO2	L-2-chlorophenylalanine	Amino acids and derivatives	Amino acids and derivatives	103616-89-3	B	4688300	4742400	4531700	4587500	4589200	4623600	0.475975	0.98839	-0.0168473	non-DAM
TMK0875	C9H18N2O3	Alanylleucine	Amino acids and derivatives	Amino acids and derivatives	1999-42-4	B	48947	41491	42650	35786	35218	36243	1.11259	0.805835	-0.311443	non-DAM
TMK0121	C11H12N2O2	Tryptophan	Amino acids and derivatives	Amino acids and derivatives	-	B	24320	24967	28176	39019	37990	44893	1.18467	1.57368	0.654143	non-DAM
TMK0271	C11H12N2O2	L-Tryptophan	Amino acids and derivatives	Amino acids and derivatives	73-22-3	A	280780	249760	263800	168800	159300	158950	1.22285	0.613151	-0.705687	non-DAM
TMK0414	C13H13NO2	3-(2-Naphthyl)-D-alanine	Amino acids and derivatives	Amino acids and derivatives	76985-09-6	B	43010	62487	49377	51213	45415	48432	0.293896	0.936632	-0.0944452	non-DAM
TMK0880	C11H14N2O3	Glycylphenylalanine	Amino acids and derivatives	Amino acids and derivatives	721-66-4	B	73183	62420	70105	106380	108330	118780	1.20537	1.62118	0.697046	non-DAM
TMK0498	C11H13NO4	N-Acetyl-L-tyrosine	Amino acids and derivatives	Amino acids and derivatives	537-55-3	B	17234	18118	18921	20053	18615	16307	0.0944005	1.01293	0.018541	non-DAM
TMK0878	C12H16N2O3	DL-Alanyl-DL-phenylalanine	Amino acids and derivatives	Amino acids and derivatives	1999-45-7	B	13131	8949.9	11227	14406	16613	13051	0.919176	1.32311	0.403932	non-DAM
TMK0312	C13H14N2O3	Acetyltryptophan	Amino acids and derivatives	Amino acids and derivatives	138798	B	17948	15509	13411	18214	16282	19400	0.732805	1.14995	0.201575	non-DAM
TMK0839	C15H22N2O3	Leucylphenylalanine	Amino acids and derivatives	Amino acids and derivatives	56217-82-4	B	27777	29844	14009	34554	22239	25601	0.378302	1.15027	0.201975	non-DAM
TMK0499	C13H16N2O5	Asp-phe	Amino acids and derivatives	Amino acids and derivatives	13433-09-5	B	22162	23081	23542	24651	28696	25370	0.991954	1.14439	0.194581	non-DAM
TMK0915	C12H21N3O6	Nicotianamine	Amino acids and derivatives	Amino acids and derivatives	34441-14-0	A	1683600	1356600	1512700	973640	708340	869750	1.15635	0.560463	-0.83531	non-DAM
TMK0069	C10H17N3O6S	Glutathione reduced form	Amino acids and derivatives	Amino acids and derivatives	70-18-8	A	9928.3	9	7504.8	12891	12493	17884	0.648374	2.48066	1.31073	non-DAM
TMK0304	C11H20N2O8	L-Glutamine O-hexside	Amino acids and derivatives	Amino acids and derivatives	-	B	38067	29590	23723	32986	29453	32446	0.240243	1.03836	0.0543016	non-DAM
TMK0409	C11H19NO9	L-Glutamic acid O-glycoside	Amino acids and derivatives	Amino acids and derivatives	-	B	65669	66538	65092	85055	79266	77301	1.19052	1.22465	0.292368	non-DAM
TMK0522	C11H19N3O6S	S-(methyl)glutathione	Amino acids and derivatives	Amino acids and derivatives	2922-56-7	A	302050	267960	203480	137480	163240	199490	1.00032	0.646692	-0.628849	non-DAM
TMK0695	C15H22N6O5S	S-Adenosylmethionine	Amino acids and derivatives	Amino acids and derivatives	29908-03-0	B	264710	291140	262650	558870	409340	457530	1.16761	1.74189	0.800657	non-DAM
TMK0556	C16H27NO14	Aspartic acid di-O-glucoside	Amino acids and derivatives	Amino acids and derivatives	-	B	499950	334330	677560	370610	528760	539360	0.0575823	0.951642	-0.0715096	non-DAM
TMK0199	C20H32N6O12S2	Oxidized Glutathione	Amino acids and derivatives	Amino acids and derivatives	121-24-4	B	176460	263370	290470	382010	422780	477080	1.07396	1.75526	0.811689	non-DAM
TMK0029	C20H32N6O12S2	Oxiglutatione	Amino acids and derivatives	Amino acids and derivatives	27025-41-8	B	118580	208810	187290	227280	294970	265270	0.94361	1.53012	0.613641	non-DAM
TMK0040	C21H24O10	Phlorizin	Flavonoids	Chalcones	60-81-1	A	224670	66009	71360	59673	98004	76908	0.392035	0.647955	-0.626034	non-DAM
TMK0261	C28H29O16+	"Cyanidin 3-O-(3"",6""-diacetylhexoside)-O-glyceric acid"	Flavonoids	Anthocyanins	-	B	2860.7	8455.3	5978	3226.5	6216.6	2402.9	0.491975	0.684977	-0.545872	non-DAM
TMK0935	C20H20O7	Isosinensetin	Flavonoids	Flavonoid	17290-70-9	A	11828	4003	2780.7	3106.7	7968.6	1506	0.375946	0.675989	-0.564929	non-DAM
TMK0929	C21H22O8	Nobiletin	Flavonoids	Flavonoid	478-01-3	A	266730	111750	81110	84677	145090	24206	0.589323	0.552608	-0.855672	non-DAM
TMK0017	C21H20O11	Luteolin-7-O-glucoside	Flavonoids	Flavonoid	1268798	A	301050	130850	139790	267790	314800	292570	0.843791	1.53083	0.614314	non-DAM
TMK0244	C28H32O15	Chrysoeriol-7-O-rutinoside	Flavonoids	Flavonoid	-	B	10000	4765.9	9	9	9	9	0.873648	0.00182742	-9.09597	non-DAM
TMK0442	C20H20O7	Tangeretin	Flavonoids	Flavonols	481-53-8	A	252160	116600	77258	88143	136310	26662	0.588387	0.563015	-0.828754	non-DAM
TMK0928	C22H24O9	3,5,6,7,8,3',4'-Heptamethoxyflavone	Flavonoids	Flavonols	1178-24-1	A	14533	4936.2	3722.7	4715.9	7971.1	1937.2	0.423966	0.630574	-0.665263	non-DAM
TMK0129	C25H24O15	Isorhamnetin-hexose-malonate	Flavonoids	Flavonols	-	B	96283	91275	83456	50502	50094	45264	1.21977	0.538201	-0.893783	non-DAM
TMK0829	C25H26O13	Apigenin-6-C-β-D-xyloside-8-C-β-Darabinoside	Flavonoids	Flavonoid carbonoside	-	B	46467	38744	47607	43863	45679	37469	0.293013	0.956279	-0.0644972	non-DAM
TMK0054	C15H14O6	Catechin	Flavonoids	Flavanols	154-23-4	A	17900	25554	25571	34850	33458	39593	1.076	1.56322	0.644517	non-DAM
TMK0099	C18H16O5	4',5,7-Trihydroxy-6,8-dimethl-homoisoflavanone	Flavonoids	Isoflavones	-	B	7644.2	1265.9	1330.8	7897.8	3496.8	3290.5	0.556745	1.43397	0.520011	non-DAM
TMK0237	C11H8O3	Ayapin	Lignans and Coumarins	Coumarins	494-56-4	A	80235	79958	81818	85338	94668	83140	0.887447	1.08733	0.120791	non-DAM
TMK0469	C10H8O4	Scopoletin(7-Hydroxy-5-methoxycoumarin)	Lignans and Coumarins	Coumarins	92-61-5	B	28313	35731	25703	15208	26937	18480	0.901378	0.67551	-0.565951	non-DAM
TMK0089	C14H28O2	Myristic Acid	Lipids	Free fatty acids	544-63-8	A	336960	316250	366960	395610	380950	314230	0.447409	1.06922	0.0965638	non-DAM
TMK0035	C19H38O4	Hexadecanoic acid 2,3-dihydroxypropyl ester	Lipids	Glycerol ester	542-44-9	A	211470	216980	215960	224520	240690	226450	1.03381	1.07332	0.102084	non-DAM
TMK0585	C21H36O4	MAG(18:3)isomer4	Lipids	Glycerol ester	-	A	1989.1	2823.9	1776.2	4517.2	4054	3740.4	1.12176	1.86845	0.901843	non-DAM
TMK0748	C21H36O4	MAG(18:3)isomer5	Lipids	Glycerol ester	-	A	4536	4560.4	4688.9	6288.6	7156.6	7476.4	1.20035	1.51767	0.601863	non-DAM
TMK0595	C21H38O4	MAG(18:2)isomer1	Lipids	Glycerol ester	-	A	4711.2	3980.1	6693.9	7293.7	5556.6	6352.1	0.708526	1.24811	0.319743	non-DAM
TMK0415	C21H38O4	MAG(18:2)	Lipids	Glycerol ester	-	A	65570	63935	62739	103720	85677	90918	1.18412	1.45812	0.54411	non-DAM
TMK0771	C16H35NO2	Hexadecylsphingosine	Lipids	Sphingolipids	-	A	3583900	3005700	2892000	3134600	3539500	3677500	0.600247	1.09176	0.126651	non-DAM
TMK0422	C18H39NO2	D-erythro-Dihydrosphingosine	Lipids	Sphingolipids	764-22-7	A	17306	16834	19181	10405	8529.5	9014.2	1.21037	0.524159	-0.931923	non-DAM
TMK0756	C18H39NO3	4-Hydroxysphinganine	Lipids	Sphingolipids	554-62-1	A	777510	723250	699630	487810	450600	428970	1.21331	0.621426	-0.686345	non-DAM
TMK0747	C22H46NO7P	LysoPC 14:0(2n isomer)	Lipids	LPC	-	A	10245	11787	11105	7139.8	8092.6	6722.5	1.17731	0.662549	-0.5939	non-DAM
TMK0604	C23H46NO7P	LysoPC 15:1	Lipids	LPC	-	B	64464	52567	53531	49700	54530	52934	0.595097	0.921448	-0.118025	non-DAM
TMK0924	C23H48NO7P	LysoPC 15:0	Lipids	LPC	-	A	216530	207820	206310	131240	143220	117280	1.20129	0.621159	-0.686966	non-DAM
TMK0592	C24H50NO7P	LysoPC 16:0	Lipids	LPC	17364-16-8	A	1737000	1522200	1640900	1288600	1348900	1310200	1.15743	0.805637	-0.311799	non-DAM
TMK0728	C24H50NO7P	LysoPC 16:0(2n isomer)	Lipids	LPC	-	A	1621300	1518000	1557600	1194200	1297600	1347900	1.15005	0.817497	-0.290715	non-DAM
TMK0419	C26H48NO7P	LysoPC 18:3(2n isomer)	Lipids	LPC	-	A	68736	50926	51365	106190	118440	108680	1.18644	1.94887	0.962641	non-DAM
TMK0926	C26H48NO7P	LysoPC 18:3	Lipids	LPC	-	A	96350	89934	100200	116750	117160	130100	1.15159	1.27061	0.345524	non-DAM
TMK0737	C26H50NO7P	LysoPC 18:2(isomer)	Lipids	LPC	-	A	1934900	1641000	1766100	2674700	3071900	3195600	1.19436	1.67394	0.74325	non-DAM
TMK0732	C26H50NO7P	LysoPC 18:2	Lipids	LPC	-	A	1143000	1085400	1146600	1156700	1130600	1167200	0.626786	1.02356	0.0335894	non-DAM
TMK0714	C26H54NO7P	LysoPC 18:0(2n isomer)	Lipids	LPC	-	A	8408.1	5567.6	8165.2	14348	9411.9	10394	0.947618	1.54257	0.625336	non-DAM
TMK0723	C23H46NO7P	LysoPE 18:1(2n isomer)	Lipids	LPE	-	A	27247	17286	23540	23166	30810	26390	0.61168	1.18059	0.239503	non-DAM
TMK0721	C23H46NO7P	LysoPE 18:1	Lipids	LPE	89576-29-4	A	34953	27412	38471	30132	26523	36398	0.344038	0.922815	-0.115886	non-DAM
TMK0081	C16H32O2	Hexadecanoic acid	Lipids	Free fatty acids	21096	A	760790	903850	656010	1347100	568790	998160	0.382387	1.2557	0.328497	non-DAM
TMK0590	C18H30O2	Punicic acid	Lipids	Free fatty acids	544-72-9	A	551380	367440	358330	337280	305520	322760	0.831712	0.756027	-0.40349	non-DAM
TMK0090	C18H30O2	γ-Linolenic Acid	Lipids	Free fatty acids	506-26-3	A	2337800	2655400	2348000	3811900	3671600	3084800	1.13959	1.43959	0.525656	non-DAM
TMK0077	C18H32O2	Linoleic acid	Lipids	Free fatty acids	60-33-3	A	826210	979490	999540	934650	1227400	1162000	0.777465	1.18494	0.244818	non-DAM
TMK0079	C18H34O2	11-Octadecanoic acid(Vaccenic acid)	Lipids	Free fatty acids	506-17-2	A	62002	68724	48499	36149	61165	70978	0.245248	0.938998	-0.0908053	non-DAM
TMK0078	C18H34O2	Elaidic Acid	Lipids	Free fatty acids	112-79-8	A	150210	139340	122930	128670	172450	210760	0.669677	1.24098	0.311481	non-DAM
TMK0311	C18H32O3	9,10-EODE	Lipids	Free fatty acids	65167-83-1	A	845410	596090	603280	584560	564160	560610	0.718861	0.835948	-0.258515	non-DAM
TMK0229	C18H32O3	13-Hydroxy-9,11-octadecadienoic acid	Lipids	Free fatty acids	5204-88-6	A	555750	359130	358890	337170	306310	321300	0.806774	0.757421	-0.400833	non-DAM
TMK0109	C18H34O5	9,10,13-Trihyroxy-11-octadecadienoic acid	Lipids	Free fatty acids	-	A	229190	228680	218840	234510	240070	235300	1.01794	1.04902	0.0690375	non-DAM
TMK0697	C2H7N3	1-methylguanidine	Nucleotides and derivatives	Nucleotides and derivatives	471-29-4	A	25054	23642	36856	35118	9	9	0.856446	0.410698	-1.28385	non-DAM
TMK0996	C4H5N3O	Cytosine	Nucleotides and derivatives	Nucleotides and derivatives	71-30-7	B	100530	99310	88879	67503	59441	81340	1.06697	0.721407	-0.471114	non-DAM
TMK0290	C4H4N2O2	Uracil	Nucleotides and derivatives	Nucleotides and derivatives	66-22-8	B	112650	73645	90446	113100	105580	92974	0.544516	1.12616	0.171409	non-DAM
TMK0991	C5H7N3O	5-Methylcytosine	Nucleotides and derivatives	Nucleotides and derivatives	554-01-8	A	51491	30039	46846	33362	51224	36010	0.15162	0.939397	-0.0901935	non-DAM
TMK0992	C5H5N5	Adenine	Nucleotides and derivatives	Nucleotides and derivatives	73-24-5	B	692070	744030	742080	441150	317040	435500	1.16704	0.548022	-0.867695	non-DAM
TMK0518	C5H4N4O	Allopurinol	Nucleotides and derivatives	Nucleotides and derivatives	315-30-0	A	28160	45550	42046	35101	35978	22371	0.557688	0.807302	-0.30882	non-DAM
TMK0687	C6H7N5	1-Methyladenine	Nucleotides and derivatives	Nucleotides and derivatives	5142-22-3	A	201020	179660	183140	307810	407900	333610	1.19012	1.86109	0.896148	non-DAM
TMK0540	C5H5N5O	2-Hydroxy-6-aminopurine	Nucleotides and derivatives	Nucleotides and derivatives	3373-53-3	A	88638	75193	82464	106970	105760	80938	0.795066	1.19234	0.253799	non-DAM
TMK0669	C6H6N4S	6-Methylmercaptopurine	Nucleotides and derivatives	Nucleotides and derivatives	50-66-8	A	1618700	1680000	1681200	1407500	1406000	1376800	1.22292	0.841443	-0.249063	non-DAM
TMK0280	C5H11O7P	Deoxyribose 5-phosphate	Nucleotides and derivatives	Nucleotides and derivatives	102916-66-5	B	111330	91619	102960	125210	123880	134330	1.0909	1.25338	0.325823	non-DAM
TMK0534	C9H13N3O4	Deoxycytidine	Nucleotides and derivatives	Nucleotides and derivatives	951-77-9	B	52715	48333	30469	38743	23658	26887	0.801286	0.678908	-0.558711	non-DAM
TMK0668	C10H14N2O5	Thymidine	Nucleotides and derivatives	Nucleotides and derivatives	50-89-5	A	68475	56039	49559	66509	96661	68583	0.842417	1.33136	0.412896	non-DAM
TMK0688	C9H13N3O5	Cytidine	Nucleotides and derivatives	Nucleotides and derivatives	65-46-3	B	1063100	1189500	1175000	1153600	1205300	1232500	0.62167	1.04779	0.0673476	non-DAM
TMK0284	C9H12N2O6	Uridine	Nucleotides and derivatives	Nucleotides and derivatives	58-96-8	A	71848	74904	80055	52728	59272	62454	1.13236	0.769174	-0.378618	non-DAM
TMK0673	C10H13N5O4	Deoxyguanosine	Nucleotides and derivatives	Nucleotides and derivatives	961-07-9	B	1033600	1051900	1003000	1555000	1609000	1548300	1.23476	1.52576	0.609525	non-DAM
TMK0198	C10H12N4O5	9-(β-D-Arabinofuranosyl)hypoxanthine	Nucleotides and derivatives	Nucleotides and derivatives	7013-16-3	B	172220	168020	169400	107250	111680	117600	1.22876	0.660329	-0.598743	non-DAM
TMK0677	C10H13N5O5	Guanosine	Nucleotides and derivatives	Nucleotides and derivatives	118-00-3	A	3711200	3628200	3308800	2572400	2560000	2590300	1.21011	0.725259	-0.463432	non-DAM
TMK0369	C10H12N4O6	Xanthosine	Nucleotides and derivatives	Nucleotides and derivatives	146-80-5	A	2309300	1973600	2077000	1852700	1930800	2121600	0.636722	0.928489	-0.107043	non-DAM
TMK0983	C11H15N5O3S	5'-Deoxy-5'-(methylthio)adenosine	Nucleotides and derivatives	Nucleotides and derivatives	2457-80-9	A	787220	706180	739400	990210	1036500	1325400	1.11648	1.5013	0.586215	non-DAM
TMK0531	C11H15N5O5	N2-methylguanosine	Nucleotides and derivatives	Nucleotides and derivatives	2140-77-4	B	57001	54850	42111	67197	72342	67091	1.03994	1.34208	0.424475	non-DAM
TMK0064	C10H13N5O6	8-Hydroxyguanosine	Nucleotides and derivatives	Nucleotides and derivatives	3868-31-3	A	60265	58191	55638	43349	38995	46234	1.16723	0.738555	-0.437223	non-DAM
TMK0666	C12H17N5O5	2-(Dimethylamino)guanosine	Nucleotides and derivatives	Nucleotides and derivatives	2140-67-2	B	651280	649890	563290	997130	936560	942250	1.20561	1.54251	0.625276	non-DAM
TMK0398	C9H14N3O8P	Cytidine 5'-monophosphate (Cytidylic acid)	Nucleotides and derivatives	Nucleotides and derivatives	63-37-6	A	24731	27402	27916	30738	16907	26703	0.337656	0.928781	-0.106589	non-DAM
TMK0381	C9H13N2O9P	Uridine 5'-monophosphate	Nucleotides and derivatives	Nucleotides and derivatives	58-97-9	A	19417	24915	30946	19471	21462	21647	0.64456	0.831319	-0.266527	non-DAM
TMK0681	C10H14N5O6P	2'-Deoxyadenosine-5'-monophosphate	Nucleotides and derivatives	Nucleotides and derivatives	653-63-4	A	98256	72694	71957	108610	116650	100380	1.00259	1.3406	0.422874	non-DAM
TMK0699	C10H13N4O7P	2'-Deoxyinosine-5'-monophosphate	Nucleotides and derivatives	Nucleotides and derivatives	3393-18-8	A	1686000	1582000	1390000	2311400	2157100	2310400	1.17932	1.45532	0.541341	non-DAM
TMK0555	C11H15N2O8P	β-Nicotinamide mononucleotide	Nucleotides and derivatives	Nucleotides and derivatives	1094-61-7	B	58923	66058	78132	46066	55807	63950	0.786738	0.816408	-0.292638	non-DAM
TMK0895	C10H14N5O7P	Adenosine 5'-monophosphate	Nucleotides and derivatives	Nucleotides and derivatives	61-19-8	A	1677000	1512100	2222300	1184800	1009200	998400	1.11068	0.58994	-0.76136	non-DAM
TMK0680	C10H14N5O8P	Guanosine 5'-monophosphate	Nucleotides and derivatives	Nucleotides and derivatives	85-32-5	B	22011	32078	29546	14522	13972	15611	1.1617	0.527351	-0.923165	non-DAM
TMK0689	C16H23N5O5	Isopentenyladenine-7-N-glucoside	Nucleotides and derivatives	Nucleotides and derivatives	-	B	482680	608650	426090	477690	430440	305300	0.691604	0.799667	-0.32253	non-DAM
TMK0667	C14H17N5O8	N6-Succinyl Adenosine	Nucleotides and derivatives	Nucleotides and derivatives	4542-23-8	A	48478	44700	39703	34735	27513	32629	1.09243	0.714	-0.486005	non-DAM
TMK0067	C10H15N5O10P2	Adenosine 5'-Diphosphate	Nucleotides and derivatives	Nucleotides and derivatives	58-64-0	A	88818	71622	86208	105600	120750	117680	1.12372	1.39482	0.480081	non-DAM
TMK0289	C15H24N2O17P2	Uridine 5'-diphospho-D-glucose	Nucleotides and derivatives	Nucleotides and derivatives	133-89-1	A	3918000	3984500	4106200	5579900	6233500	5701600	1.21691	1.45853	0.544511	non-DAM
TMK0382	C21H28N7O17P3	NADP (Nicotinamide adenine dinucleotide phosphate)	Nucleotides and derivatives	Nucleotides and derivatives	53-59-8	A	30131	28642	20896	40303	42060	50610	1.101	1.66907	0.739043	non-DAM
TMK0056	C27H33N9O15P2	Flavin adenine dinucleotide(FAD)	Nucleotides and derivatives	Nucleotides and derivatives	146-14-5	B	80461	98657	90334	119230	79663	116500	0.553155	1.1705	0.227122	non-DAM
TMK0376	C4H6O4	Succinic acid	Organic acids	Organic acids	110-15-6	A	5701600	5644400	5776600	6266000	6241000	6310600	1.22433	1.09899	0.136181	non-DAM
TMK0300	C2H7NO3S	2-Aminoethanesulfonic acid	Organic acids	Organic acids	107-35-7	B	113440	128250	106050	75555	67615	89598	1.11595	0.669374	-0.579116	non-DAM
TMK0537	C6H13NO2	6-Aminocaproic acid	Organic acids	Organic acids	60-32-2	B	855320	801130	811700	719180	715510	666350	1.15084	0.851261	-0.232326	non-DAM
TMK0393	C4H6O5	L-(-)-Malic acid	Organic acids	Organic acids	636-61-3	A	4076700	3896100	3953500	4724600	4239000	5151700	1.01375	1.18354	0.243113	non-DAM
TMK0411	C6H6O4	Trans,trans-Muconic acid	Organic acids	Organic acids	3588-17-8	B	1839700	2024000	1795000	940540	1056100	1011100	1.22471	0.531525	-0.911791	non-DAM
TMK0391	C4H6O6	L-(+)-Tartaric acid	Organic acids	Organic acids	87-69-4	B	193160	213780	168690	149430	139690	152490	1.08148	0.767177	-0.382369	non-DAM
TMK0292	C5H10O6	D-Xylonic acid	Organic acids	Organic acids	526-91-0	A	7353600	7792400	7375100	8077600	8961100	7858700	0.925369	1.10551	0.144718	non-DAM
TMK0293	C7H10O5	Shikimic acid	Organic acids	Organic acids	138-59-0	B	180250	195900	158750	78575	109300	104960	1.15293	0.547457	-0.869181	non-DAM
TMK0347	C8H14O4	SubericAcid	Organic acids	Organic acids	505-48-6	B	648670	647540	950350	459690	521840	499830	1.03308	0.65939	-0.600795	non-DAM
TMK0334	C9H16O4	Anchoic Acid	Organic acids	Organic acids	123-99-9	A	845520	950260	873740	1237700	1271400	1139800	1.18469	1.36687	0.450881	non-DAM
TMK0396	C6H8O7	Citric Acid	Organic acids	Organic acids	77-92-9	A	53430000	48770000	47017000	59119000	63571000	65290000	1.14506	1.25978	0.333167	non-DAM
TMK0203	C7H12O6	Kinic acid	Organic acids	Organic acids	77-95-2	B	884330	963640	982290	1100800	1230500	1162900	1.13648	1.23459	0.304028	non-DAM
TMK0404	C6H10O7	D-Galacturonic acid(Gal A)	Organic acids	Organic acids	91510-62-2	B	3750400	3155900	3351300	3586200	4179600	3488800	0.650637	1.0972	0.133822	non-DAM
TMK0403	C6H10O7	Aldehydo-D-galacturonate	Organic acids	Organic acids	685-73-4	A	3606100	4111200	3608400	4268700	4267500	4538700	1.02903	1.15445	0.2072	non-DAM
TMK0247	C10H12O4	3,4-Dimethoxyphenyl acetic acid	Organic acids	Organic acids	93-40-3	A	17148	18344	18733	17975	15030	18098	0.53018	0.942425	-0.0855502	non-DAM
TMK0998	C4H7NO2	1-Aminocyclopropane-1-carboxylic acid	Others	Others	22059-21-8	B	425760	458350	422120	269840	310410	249360	1.18584	0.635118	-0.654904	non-DAM
TMK0698	C4H11NO2	Diethanolamine	Others	Others	111-42-2	B	258880	224910	169650	165240	140480	121790	0.998675	0.654245	-0.612097	non-DAM
TMK0800	C7H6O	Benzaldehyde	Others	Others	100-52-7	A	2015500	2005400	1962400	1918500	1907400	1752400	0.938079	0.932312	-0.101116	non-DAM
TMK0425	C6H9NOS	4-Methyl-5-thiazoleethanol	Others	Others	137-00-8	A	48701	52526	47941	62548	60991	61372	1.19511	1.23962	0.309893	non-DAM
TMK0209	C6H8O6	D-Glucurono-6,3-lactone	Others	Others	32449-92-6	B	192950	211720	231670	247010	275790	245110	1.02055	1.20676	0.271139	non-DAM
TMK0333	C9H16O4	Eucommiol	Others	Others	55930-44-4	A	74333	86464	81263	107490	123040	117280	1.17719	1.43688	0.522935	non-DAM
TMK0407	C7H14O6	D-Pinitol	Others	Others	10284-63-6	B	124290	182860	149930	118280	117860	103110	0.953654	0.742211	-0.430098	non-DAM
TMK0330	C11H14O3	Zingerone	Others	Others	122-48-5	B	17266	12853	16615	9081.9	14385	8213	0.893773	0.677877	-0.560905	non-DAM
TMK0909	C8H15NO6	N-Acetyl-D-galactosamine	Others	Others	1811-31-0	B	1944300	1925800	2969300	1381300	1610600	1766100	0.912323	0.695675	-0.523514	non-DAM
TMK0897	C10H16O8	3-O-β-D-Glucoside-3-hydroxy-y-butyrolactone	Others	Others	-	B	42792	47380	40993	64056	48447	64885	1.00851	1.3524	0.435526	non-DAM
TMK0772	C16H14O4	Denthyrsinin	Others	Others	118169-17-8	B	5394.5	31732	23260	8357.8	10367	7032.3	0.61083	0.426537	-1.22926	non-DAM
TMK0774	C16H14O4	2,5-Dihydroxy-4,9-dimethoxylphenanthrene	Others	Others	-	B	6008.1	29946	26843	7760.4	10066	8726.5	0.660263	0.422836	-1.24183	non-DAM
TMK0707	C18H35NO	Octadecenoic amide	Others	Others	-	A	66990	39540	28161	121770	23271	27633	0.0194314	1.282	0.358397	non-DAM
TMK0708	C20H39NO2	N-Oleoylethanolamine	Others	Others	111-58-0	B	4523.7	4844.6	4565.9	5708	3742.6	4081.2	0.215648	0.971121	-0.0422764	non-DAM
TMK0180	C15H20O8	Androsin	Others	Others	531-28-2	B	137770	115890	139000	130700	116570	132300	0.26857	0.966663	-0.0489147	non-DAM
TMK0098	C21H22O5	3'-Hydroxy-4'-O-methylglabridin	Others	Others	175554-11-7	B	16501	9002.4	8068.9	7984.1	7623	6740.9	0.75963	0.665668	-0.587126	non-DAM
TMK0019	C19H30O8	Roseoside	Others	Others	54835-70-0	B	33052	29116	44275	32754	31166	38232	0.130667	0.959687	-0.0593636	non-DAM
TMK0196	C21H32O14	6'-O-glucosylaucubin	Others	Others	-	B	797380	743960	800520	473280	490250	453120	1.22804	0.604925	-0.725171	non-DAM
TMK0215	C5H10O5	D-(-)-Arabinose	Others	Saccharides and Alcohols	10323-20-3	B	914670	862930	815150	1187200	991940	1062500	1.08226	1.25027	0.322241	non-DAM
TMK0305	C5H12O5	D-Arabitol	Others	Saccharides and Alcohols	488-82-4	A	7107	50153	36923	49820	52734	36281	0.579401	1.4741	0.559833	non-DAM
TMK0397	C6H12O5	1,5-Anhydro-D-glucitol	Others	Saccharides and Alcohols	154-58-5	B	1352100	1407400	1336400	1247900	1330000	1406600	0.439773	0.972802	-0.0397818	non-DAM
TMK0399	C6H12O5	L-Fucose	Others	Saccharides and Alcohols	2438-80-4	B	381090	415360	421860	320390	354740	422760	0.665586	0.901158	-0.150148	non-DAM
TMK0073	C6H10O6	L-Gulonic-γ-lactone	Others	Saccharides and Alcohols	1128-23-0	A	592640	576630	587590	617480	679480	601540	0.882145	1.08062	0.111861	non-DAM
TMK0401	C6H10O6	D-(+)-Glucono-1,5-lactone	Others	Saccharides and Alcohols	90-80-2	B	2391700	2113800	1868400	3209200	3301000	3245700	1.17701	1.5306	0.614099	non-DAM
TMK0426	C6H13NO5	Glucosamine	Others	Saccharides and Alcohols	3416-24-8	B	221650	179000	186950	254760	230330	223010	0.967431	1.20507	0.269119	non-DAM
TMK0075	C6H12O6	Inositol	Others	Saccharides and Alcohols	87-89-8	B	756150	706200	702330	1130400	1167400	1246800	1.22554	1.63747	0.711469	non-DAM
TMK0218	C6H12O6	D-Glucose	Others	Saccharides and Alcohols	14431-43-7	A	1568500	1443700	1399100	2323000	2722200	3063100	1.19069	1.83807	0.878196	non-DAM
TMK0303	C6H14O6	D-Sorbitol	Others	Saccharides and Alcohols	50-70-4	B	216700	210880	221200	426370	389460	403770	1.23401	1.87984	0.910607	non-DAM
TMK0214	C6H14O6	Cordycepic acid	Others	Saccharides and Alcohols	69-65-8	B	876220	697440	678080	982340	839560	943610	0.92657	1.22817	0.296505	non-DAM
TMK0306	C6H10O7	D-Glucoronic acid	Others	Saccharides and Alcohols	1700908	A	3543000	3867000	4004900	4069900	3872200	3744200	0.328199	1.02378	0.0339	non-DAM
TMK0034	C6H12O7	Gluconic acid	Others	Saccharides and Alcohols	526-95-4	A	3357900	3853200	3715400	4835300	4597500	4366400	1.13638	1.26291	0.336753	non-DAM
TMK0581	C8H15NO6	N-Acetyl-D-glucosamine	Others	Saccharides and Alcohols	7512-17-6	B	252580	260160	253500	390460	322240	395980	1.16192	1.44691	0.532975	non-DAM
TMK0070	C5H11O8P	Ribulose-5-phosphate	Others	Saccharides and Alcohols	4300-28-1	B	91802	93580	83953	178440	179170	145940	1.20522	1.8696	0.902733	non-DAM
TMK0390	C6H11PO11	Glucarate O-Phosphoric acid	Others	Saccharides and Alcohols	-	B	2405900	1641200	1482000	1886700	1944300	1848500	0.20791	1.0272	0.0387193	non-DAM
TMK0383	C6H14O12P2	D-Fructose-1,6-biphosphate	Others	Saccharides and Alcohols	-	B	22545	22311	18594	31290	45837	26328	0.991968	1.6305	0.705311	non-DAM
TMK0033	C12H22O11	Galactinol	Others	Saccharides and Alcohols	3687-64-7	A	1037100	2124400	1550700	2133800	1470100	1904500	0.45058	1.16897	0.225233	non-DAM
TMK0217	C12H22O11	Isomaltulose	Others	Saccharides and Alcohols	13718-94-0	A	9595200	18323000	14164000	13899000	16572000	17040000	0.436177	1.129	0.175051	non-DAM
TMK0224	C12H22O11	D-(+)-TrehaloseAnhydrous	Others	Saccharides and Alcohols	99-20-7	A	4051600	2531500	2105900	2755800	3137700	2736600	0.0993085	0.993221	-0.00981287	non-DAM
TMK0076	C12H22O11	Melibiose	Others	Saccharides and Alcohols	585-99-9	A	3827900	3930100	4018200	4584900	3794600	3417100	0.0378858	1.00173	0.00249703	non-DAM
TMK0031	C12H22O11	D-(+)-Sucrose	Others	Saccharides and Alcohols	57-50-1	A	2848800	2381500	2941300	2376800	2294300	2566600	0.774532	0.885714	-0.175087	non-DAM
TMK0904	C12H21O11Na	Turanose	Others	Saccharides and Alcohols	547-25-1	B	1062600	724560	557910	668910	626870	643190	0.468994	0.826828	-0.274341	non-DAM
TMK0309	C12H23O14P	Trehalose 6-phosphate	Others	Saccharides and Alcohols	4484-88-2	A	66684	69699	75666	62649	59325	53812	1.05519	0.828988	-0.270578	non-DAM
TMK0030	C18H32O16	D-(+)-Melezitose	Others	Saccharides and Alcohols	597-12-6	A	165930	304520	176760	157080	243030	145360	0.376201	0.842802	-0.246734	non-DAM
TMK0295	C18H32O16	Panose	Others	Saccharides and Alcohols	33401-87-5	A	122150	121410	121550	66071	98398	73036	1.09031	0.650503	-0.620373	non-DAM
TMK0302	C24H42O20	D(+)-Melezitose O-rhamnoside	Others	Saccharides and Alcohols	-	B	8010.2	7495.2	12003	5542.5	5771.9	4636.9	1.05504	0.57987	-0.786198	non-DAM
TMK0294	C24H42O21	1,1-Kestotetraose	Others	Saccharides and Alcohols	13133-07-8	B	5775.9	7159.7	4480.9	3071	4288.3	4796.3	0.851981	0.697936	-0.518834	non-DAM
TMK0989	C6H6N2O	Nicotinamide	Others	Vitamin	98-92-0	A	475040	396270	443230	622500	606150	690270	1.17135	1.45977	0.545737	non-DAM
TMK0685	C6H5NO2	Nicotinic acid	Others	Vitamin	59-67-6	A	168490	117840	123540	226320	191170	226360	1.09071	1.57086	0.651558	non-DAM
TMK0684	C8H11NO3	Pyridoxine	Others	Vitamin	65-23-6	B	193460	193670	176430	246090	253430	227910	1.17211	1.29078	0.368239	non-DAM
TMK0674	C8H9NO4	4-Pyridoxic acid	Others	Vitamin	82-82-6	B	16589	10620	14988	20248	19821	17169	0.923871	1.35645	0.439833	non-DAM
TMK0501	C9H17NO5	D-Pantothenic Acid	Others	Vitamin	79-83-4	A	962220	969260	1017500	988580	1014100	960420	0.128595	1.00479	0.00689128	non-DAM
TMK0653	C10H16N2O3S	Biotin	Others	Vitamin	58-85-5	A	262240	183070	230080	203270	183890	203260	0.606143	0.874191	-0.193979	non-DAM
TMK0366	C8H10NO6P	Pyridoxal 5'-phosphate	Others	Vitamin	54-47-7	B	46988	36963	43461	60245	68884	57562	1.12774	1.46525	0.551151	non-DAM
TMK0521	C8H12NO6P	Pyridoxine 5'-phosphate	Others	Vitamin	447-05-2	B	7959.9	6915.6	12359	7842.3	15635	10218	0.444227	1.23723	0.307112	non-DAM
TMK0568	C12H17N4OS+	Thiamine	Others	Vitamin	-	B	228630	286200	265680	453110	427210	413540	1.19217	1.65771	0.729192	non-DAM
TMK0267	C11H22N2O4S	Pantetheine	Others	Vitamin	496-65-1	B	92331	85129	88355	49899	74563	60485	1.04724	0.695773	-0.523311	non-DAM
TMK0893	C14H21NO8	Pyridoxine-5'-O-glucoside	Others	Vitamin	-	B	236100	220570	236520	419840	430970	444150	1.23464	1.86812	0.901585	non-DAM
TMK0485	C17H20N4O6	Riboflavin	Others	Vitamin	83-88-5	A	1673500	1940300	1609000	2219900	2118200	1974000	1.01718	1.20857	0.273297	non-DAM
TMK0049	C7H6O2	4-Hydroxybenzaldehyde	Phenolic acids	Phenolic acids	123-08-0	A	8757300	5007400	4687000	7864800	8060100	8170200	0.763783	1.30585	0.384986	non-DAM
TMK0131	C7H6O2	Benzoic acid	Phenolic acids	Phenolic acids	65-85-0	A	3073300	3604700	2873800	2735400	3479400	2607300	0.431457	0.923606	-0.114651	non-DAM
TMK0041	C7H8O2	4-Methylcatechol	Phenolic acids	Phenolic acids	452-86-8	A	82533	97528	92054	81613	66764	67169	1.01779	0.792114	-0.336221	non-DAM
TMK0134	C7H8O2	p-Hydroxybenzyl alcohol	Phenolic acids	Phenolic acids	-	A	141980	118640	137020	126120	113350	110280	0.838735	0.879564	-0.185139	non-DAM
TMK0558	C6H6O3	5-Hydroxymethylfurfural	Phenolic acids	Phenolic acids	67-47-0	A	397860	517810	554300	733090	918020	750930	1.10784	1.63407	0.708473	non-DAM
TMK0130	C7H6O3	p-Hydroxybenzoic acid	Phenolic acids	Phenolic acids	-	A	7258200	8434600	7562800	6193300	5766800	6783000	1.06582	0.805961	-0.311219	non-DAM
TMK0713	C8H4O3	Phthalic anhydride	Phenolic acids	Phenolic acids	85-44-9	A	223200	199320	213580	251260	232310	212270	0.749807	1.09392	0.129502	non-DAM
TMK0344	C8H8O3	Vanillin	Phenolic acids	Phenolic acids	121-33-5	A	473210	679920	666490	621520	677730	659390	0.412697	1.0764	0.106215	non-DAM
TMK0613	C10H10O2	4-MethoxycinnaMaldehyde	Phenolic acids	Phenolic acids	1963-36-6	B	177910	159140	161220	163960	169620	161280	0.0874586	0.993156	-0.00990728	non-DAM
TMK0259	C8H8O4	Vanillic acid	Phenolic acids	Phenolic acids	121-34-6	A	49310	45815	44496	59256	43938	36647	0.0717345	1.00158	0.00227146	non-DAM
TMK0175	C10H10O4	Hydroxy-methoxycinnamate	Phenolic acids	Phenolic acids	-	B	12434	10365	14264	19683	16951	15573	1.0345	1.4086	0.494264	non-DAM
TMK0341	C10H10O4	Trans-ferulic acid	Phenolic acids	Phenolic acids	537-98-4	A	506300	57334	56788	187230	162200	162310	0.306504	0.824826	-0.277839	non-DAM
TMK0342	C10H10O4	Ferulic acid	Phenolic acids	Phenolic acids	1135-24-6	A	400540	49394	58052	175610	148580	180800	0.413355	0.994102	-0.00853392	non-DAM
TMK0882	C12H11N5O	N6-(4-hydroxybenzyl) adnine riboside	Phenolic acids	Phenolic acids	-	A	75226	104790	81333	121520	62138	77132	0.0924075	0.997861	-0.00308909	non-DAM
TMK0111	C15H16O3	2-(4-hydroxybenzyl)-4-(methoxymethyl)phenol	Phenolic acids	Phenolic acids	-	A	332360	341390	350050	386180	371640	395850	1.14994	1.12685	0.172297	non-DAM
TMK0362	C16H18O9	Chlorogenic acid	Phenolic acids	Phenolic acids	327-97-9	B	53920	48517	44649	40683	43815	37285	0.981455	0.827971	-0.272347	non-DAM
TMK0146	C19H24O13	parishin E	Phenolic acids	Phenolic acids	952068-57-4	A	1861400	1982800	1858900	1185900	1231800	1131600	1.22799	0.622346	-0.684212	non-DAM
TMK0174	C32H40O19	parishin B	Phenolic acids	Phenolic acids	174972-79-3	A	1038700	989820	1101800	1084900	1038900	1098600	0.480432	1.02942	0.0418254	non-DAM
TMK0161	C32H40O19	parishin C	Phenolic acids	Phenolic acids	174972-80-6	A	2709900	3719400	3727400	4769000	4697500	4348700	1.01723	1.36021	0.443825	non-DAM
TMK0152	C34H42O20	Acetyl parishin C	Phenolic acids	Phenolic acids	-	A	577460	554610	440340	359390	679300	575430	0.00315385	1.02653	0.0377704	non-DAM
TMK0162	C45H56O25	parishin G	Phenolic acids	Phenolic acids	62499-28-9	A	7162700	7754800	5979800	11954000	14758000	12381000	1.18021	1.87072	0.903594	non-DAM
TMK0370	C7H6O5	Gallic acid	Tannins	Tannin	149-91-7	B	374450	305560	262790	204940	188510	219440	1.09464	0.650074	-0.621324	non-DAM
TMK0710	C30H50O	Taraxerol	Terpenoids	Triterpene	-	A	6405	2268.9	2117.2	2241.8	2157.7	2060.6	0.569794	0.598651	-0.740214	non-DAM
TMK0703	C6H13NO4	1-Deoxynojirimycin	Alkaloids	Alkaloids	19130-96-2	B	20877	13629	16951	37518	40042	55928	1.16438	2.59417	1.37527	up-regulated DAM
TMK0948	C18H19NO4	N-Feruloyltyramine	Alkaloids	Phenolamine	66648-43-9	A	16231	4589.2	4947.4	159650	138780	154150	1.19796	17.5639	4.13454	up-regulated DAM
TMK0154	C24H29NO9	N-(4-O-(β-D-Glucopyranosyl)-E-feruloyl)-tyramine	Alkaloids	Phenolamine	-	B	9	9	9	193910	165460	215210	1.2392	21280.7	14.3773	up-regulated DAM
TMK0932	C19H38N2O3	Cocamidopropyl βine	Alkaloids	Alkaloids	873943	A	14488	14591	12515	39007	33609	34070	1.22638	2.56494	1.35892	up-regulated DAM
TMK0228	C33H44N2O3	Isodendrocrepine	Alkaloids	Alkaloids	50906-94-0	B	19003	17680	18402	42188	35195	39794	1.22531	2.1272	1.08896	up-regulated DAM
TMK0097	C33H44N2O3	Dendrocrepine	Alkaloids	Alkaloids	51020-39-4	B	36960	27547	37052	68363	71589	99482	1.16606	2.35759	1.23731	up-regulated DAM
TMK0524	C8H11NO	L-Tyramine	Amino acids and derivatives	Amino acids and derivatives	51-67-2	A	509350	548730	504810	5390100	5090600	5010900	1.23877	9.91215	3.3092	up-regulated DAM
TMK0274	C6H8O4	2,3-Dimethylsuccinic acid	Amino acids and derivatives	Amino acids and derivatives	13545-04-5	B	19505	19506	12893	54735	56817	58961	1.20749	3.28516	1.71596	up-regulated DAM
TMK0557	C7H12N2O3	Glycyl-L-proline	Amino acids and derivatives	Amino acids and derivatives	704-15-4	B	25284	29845	28480	64126	70180	59485	1.2229	2.31782	1.21277	up-regulated DAM
TMK0561	C6H12N2O4S2	L-(-)-Cystine	Amino acids and derivatives	Amino acids and derivatives	56-89-3	B	21543	13496	16957	56978	42007	37857	1.1622	2.63178	1.39604	up-regulated DAM
TMK0520	C14H20N6O5S	S-(5'-Adenosy)-L-homocysteine	Amino acids and derivatives	Amino acids and derivatives	979-92-0	B	4511.3	7092.1	4162.6	12590	11161	12295	1.14975	2.28631	1.19302	up-regulated DAM
TMK0036	C9H8O2	3,4-Dihydrocoumarin	Lignans and Coumarins	Coumarins	119-84-6	B	139040	113960	130960	233690	331560	278920	1.18853	2.19859	1.13658	up-regulated DAM
TMK0914	C8H20NO6P	Choline alfoscerate	Lipids	PC	28319-77-9	A	1476900	1415500	1518300	5919700	5659600	5640600	1.23866	3.90412	1.965	up-regulated DAM
TMK0583	C21H36O4	MAG(18:3)isomer1	Lipids	Glycerol ester	-	A	166090	184260	159940	344670	393330	323890	1.21666	2.08095	1.05725	up-regulated DAM
TMK0730	C21H36O4	MAG(18:3)isomer3	Lipids	Glycerol ester	-	A	12893	8174	9752	25080	30293	22859	1.17862	2.53843	1.34394	up-regulated DAM
TMK0718	C21H38O4	Glyceryl linoleate	Lipids	Glycerol ester	26545-74-4	A	2525.1	1895.8	2125.5	4402.8	4875.9	4010.4	1.1947	2.02999	1.02147	up-regulated DAM
TMK0922	C21H44NO7P	LysoPE 16:0	Lipids	LPE	53862-35-4	A	314930	216720	271640	533710	548930	564760	1.18839	2.05082	1.0362	up-regulated DAM
TMK0729	C21H44NO7P	LysoPE 16:0(2n isomer)	Lipids	LPE	-	A	311800	241040	255260	525440	541500	566130	1.20944	2.02088	1.01498	up-regulated DAM
TMK0418	C23H44NO7P	LysoPE 18:2(2n isomer)	Lipids	LPE	-	A	173010	129210	161750	375120	467050	401380	1.21141	2.68024	1.42236	up-regulated DAM
TMK0063	C10H14N2O6	5-Methyluridine	Nucleotides and derivatives	Nucleotides and derivatives	1463-10-1	B	9	9	9	19413	21799	19431	1.23937	2246.04	11.1332	up-regulated DAM
TMK0412	C9H14N2O12P2	Uridine 5'-diphosphate	Nucleotides and derivatives	Nucleotides and derivatives	27821-45-0	A	9577.2	9827.2	8067.3	32509	39415	51480	1.21535	4.49204	2.16737	up-regulated DAM
TMK0276	C21H33N7O13P2S-2	3'-dephospho-CoA	Nucleotides and derivatives	Nucleotides and derivatives	3633-59-8	A	9	9	9	5381.4	4760.4	6802.9	1.23861	627.581	9.29366	up-regulated DAM
TMK0910	C8H15NO6	N-Acetyl-β-D-mannosamine	Others	Others	7772-94-3	B	77813	84630	112790	399740	473410	543500	1.22048	5.14709	2.36376	up-regulated DAM
TMK0156	C21H30O12	Coelovirin A	Others	Others	452963-01-8	B	790520	880200	646530	1782200	1766500	2269900	1.19701	2.51099	1.32826	up-regulated DAM
TMK0682	C4H8O4	D(-)-Threose	Others	Saccharides and Alcohols	95-43-2	B	46645	36434	44310	349430	391520	343670	1.23601	8.51424	3.08988	up-regulated DAM
TMK0665	C9H19NO4	Pantothenol	Others	Saccharides and Alcohols	16485-10-2	B	38157	30845	34457	89686	82662	102350	1.22024	2.65514	1.40879	up-regulated DAM
TMK0310	C6H13O9P	D-Glucose 6-phosphate	Others	Saccharides and Alcohols	56-73-5	A	2442400	2011600	2411900	5292800	5632800	5536200	1.22667	2.39762	1.2616	up-regulated DAM
TMK0296	C6H13O9P	Glucose-1-phosphate	Others	Saccharides and Alcohols	59-56-3	A	883220	1098400	1029200	2223300	2121900	2335100	1.21945	2.21876	1.14976	up-regulated DAM
TMK0291	C6H13O9P	D-Fructose 6-phosphate	Others	Saccharides and Alcohols	643-13-0	B	1137200	1110100	1160800	2370700	2304400	2414500	1.23775	2.08022	1.05674	up-regulated DAM
TMK0551	C11H14NO6+	Nicotinate D-ribonucleoside	Others	Vitamin	17720-18-2	B	2144500	2435600	2756700	4454500	5214000	5100900	1.20179	2.01306	1.00939	up-regulated DAM
TMK0231	C9H8O2	Cinnamic acid	Phenolic acids	Phenolic acids	140-10-3	B	1385500	1426200	1437600	2966000	2957000	2910400	1.23857	2.07879	1.05574	up-regulated DAM
TMK0472	C9H8O3	p-Coumaric acid	Phenolic acids	Phenolic acids	501-98-4	A	694230	623680	628710	2534700	2269600	2055800	1.23245	3.52411	1.81726	up-regulated DAM
TMK0622	C10H12O5	Eudesmic acid(3,4,5-trimethoxybenzoic acid)	Phenolic acids	Phenolic acids	118-41-2	B	13564	14285	13572	28722	41946	34346	1.20503	2.53528	1.34215	up-regulated DAM
TMK0643	C13H16O6	1-Feruloyl-sn-glycerol	Phenolic acids	Phenolic acids	-	B	37595	30423	36348	92676	92442	85770	1.2272	2.59556	1.37604	up-regulated DAM
TMK0358	C15H18O8	1-O-[(E)-p-Cumaroyl]-β-D-glucopyranose	Phenolic acids	Phenolic acids	-	A	1359900	1349700	1423100	6007100	5422500	5555200	1.23789	4.10986	2.03909	up-regulated DAM
TMK0057	C17H24O9	Syringin	Phenolic acids	Phenolic acids	118-34-3	B	64159	56829	56767	119470	116900	122530	1.23082	2.01907	1.01369	up-regulated DAM
TMK0264	C22H26O12	3-O-p-coumaroyl shikimic acid O-hexoside	Phenolic acids	Phenolic acids	-	A	36630	33728	41982	82944	90684	79703	1.21997	2.25504	1.17315	up-regulated DAM
TMK0245	C25H24O12	Isochlorogenic acid A	Phenolic acids	Phenolic acids	2450-53-5	A	6536.8	7208.5	3129.6	21732	23014	20588	1.16061	3.87167	1.95296	up-regulated DAM

## Sheet: D5-3
Index	Formula	Compounds	Class I	Class II	CAS	Level	M-elataY1	M-elataY2	M-elataY3	M-elataM1	M-elataM2	M-elataM3	VIP	Fold_Change	Log2FC	Type
TMK0474	C7H7NO2	Nicotinic Acid Methyl Ester(Methyl Nicotinate)	Alkaloids	Alkaloids	93-60-7	B	16041	17889	22150	9907.4	5071	5521.8	1.14339	0.365553	-1.45185	down-regulated DAM
TMK0694	C7H16NO2	Acetylcholine	Alkaloids	Alkaloids	60-31-1	B	539630	446430	570450	250250	225010	198260	1.21648	0.432712	-1.20852	down-regulated DAM
TMK0408	C4H8N2O3	L-Asparagine	Amino acids and derivatives	Amino acids and derivatives	70-47-3	A	19381000	19451000	16235000	1830000	2488800	2312100	1.24406	0.120415	-3.05391	down-regulated DAM
TMK0683	C7H14N2O3	L-theanine	Amino acids and derivatives	Amino acids and derivatives	3081-61-6	B	52773	27818	21016	8659.9	5287	10126	1.12928	0.236922	-2.07752	down-regulated DAM
TMK0572	C7H14N2O4	2,6-Diaminooimelic acid	Amino acids and derivatives	Amino acids and derivatives	583-93-7	B	8461800	9727800	9686800	3463500	3381500	3091500	1.24262	0.356448	-1.48823	down-regulated DAM
TMK0875	C9H18N2O3	Alanylleucine	Amino acids and derivatives	Amino acids and derivatives	1999-42-4	B	48947	41491	42650	21755	18951	22482	1.22779	0.474784	-1.07466	down-regulated DAM
TMK0121	C11H12N2O2	Tryptophan	Amino acids and derivatives	Amino acids and derivatives	-	B	24320	24967	28176	6930.7	10485	4268.4	1.16328	0.279928	-1.83687	down-regulated DAM
TMK0143	C24H22O15	Quercetin-3-O-(6''-O-malonyl)-galactoside	Flavonoids	Flavonols	-	B	550270	491910	494280	194360	239280	216990	1.2346	0.42346	-1.2397	down-regulated DAM
TMK0129	C25H24O15	Isorhamnetin-hexose-malonate	Flavonoids	Flavonols	-	B	96283	91275	83456	28435	33611	33322	1.24029	0.351893	-1.50679	down-regulated DAM
TMK0036	C9H8O2	3,4-Dihydrocoumarin	Lignans and Coumarins	Coumarins	119-84-6	B	139040	113960	130960	47941	42825	37686	1.2341	0.334545	-1.57973	down-regulated DAM
TMK0914	C8H20NO6P	Choline alfoscerate	Lipids	PC	28319-77-9	A	1476900	1415500	1518300	230490	217130	219560	1.25013	0.151264	-2.72486	down-regulated DAM
TMK0079	C18H34O2	11-Octadecanoic acid(Vaccenic acid)	Lipids	Free fatty acids	506-17-2	A	62002	68724	48499	27022	33241	24483	1.17445	0.472847	-1.08055	down-regulated DAM
TMK0723	C23H46NO7P	LysoPE 18:1(2n isomer)	Lipids	LPE	-	A	27247	17286	23540	6676	13260	11293	1.06553	0.458758	-1.1242	down-regulated DAM
TMK0721	C23H46NO7P	LysoPE 18:1	Lipids	LPE	89576-29-4	A	34953	27412	38471	13042	17151	15725	1.18757	0.455373	-1.13488	down-regulated DAM
TMK0421	C24H46NO7P	LysoPC 16:2(2n isomer)	Lipids	LPC	-	A	75351	73667	79239	34242	38495	38399	1.24115	0.48689	-1.03833	down-regulated DAM
TMK0739	C24H48NO7P	LysoPC 16:1	Lipids	LPC	-	A	184090	177750	193680	69267	60184	68772	1.24429	0.356824	-1.48671	down-regulated DAM
TMK0719	C26H52NO7P	LysoPC 18:1	Lipids	LPC	-	A	194800	191460	210670	67836	70852	70961	1.24803	0.351212	-1.50959	down-regulated DAM
TMK0673	C10H13N5O4	Deoxyguanosine	Nucleotides and derivatives	Nucleotides and derivatives	961-07-9	B	1033600	1051900	1003000	208410	208990	208840	1.25049	0.202765	-2.30212	down-regulated DAM
TMK0369	C10H12N4O6	Xanthosine	Nucleotides and derivatives	Nucleotides and derivatives	146-80-5	A	2309300	1973600	2077000	399090	389600	420280	1.24847	0.190093	-2.39523	down-regulated DAM
TMK0531	C11H15N5O5	N2-methylguanosine	Nucleotides and derivatives	Nucleotides and derivatives	2140-77-4	B	57001	54850	42111	21867	19731	14045	1.19192	0.361407	-1.4683	down-regulated DAM
TMK0283	C9H14N3O7P	2'-Deoxycytidine-5'-monophosphate	Nucleotides and derivatives	Nucleotides and derivatives	1032-65-1	B	21034	22537	21375	7044.1	13277	5753.8	1.11104	0.401486	-1.31658	down-regulated DAM
TMK0563	C5H11N3O2	4-Guanidinobutyric acid	Organic acids	Organic acids	463-00-3	B	6035200	5909000	6100600	950050	879900	911010	1.25026	0.151897	-2.71883	down-regulated DAM
TMK0268	C6H10O4	2-Methylglutaric acid	Organic acids	Organic acids	617-62-9	A	5174000	5254000	5178400	1612900	1695700	1672400	1.25014	0.319164	-1.64763	down-regulated DAM
TMK0772	C16H14O4	Denthyrsinin	Others	Others	118169-17-8	B	5394.5	31732	23260	9	9	9	1.23686	0.00044712	-11.1271	down-regulated DAM
TMK0774	C16H14O4	2,5-Dihydroxy-4,9-dimethoxylphenanthrene	Others	Others	-	B	6008.1	29946	26843	9	9	9	1.23838	0.000429956	-11.1835	down-regulated DAM
TMK0180	C15H20O8	Androsin	Others	Others	531-28-2	B	137770	115890	139000	49397	48312	55483	1.23591	0.390139	-1.35794	down-regulated DAM
TMK0049	C7H6O2	4-Hydroxybenzaldehyde	Phenolic acids	Phenolic acids	123-08-0	A	8757300	5007400	4687000	2883700	3288400	2836100	1.07422	0.488204	-1.03444	down-regulated DAM
TMK0231	C9H8O2	Cinnamic acid	Phenolic acids	Phenolic acids	140-10-3	B	1385500	1426200	1437600	453560	438810	440130	1.25014	0.313581	-1.67309	down-regulated DAM
TMK0259	C8H8O4	Vanillic acid	Phenolic acids	Phenolic acids	121-34-6	A	49310	45815	44496	13373	19123	15924	1.22615	0.346796	-1.52784	down-regulated DAM
TMK0349	C12H14O5	1-O-p-Cumaroylglycerol	Phenolic acids	Phenolic acids	106055-11-2	B	84257	82073	102030	32723	40436	36581	1.22453	0.408928	-1.29008	down-regulated DAM
TMK0643	C13H16O6	1-Feruloyl-sn-glycerol	Phenolic acids	Phenolic acids	-	B	37595	30423	36348	9	9	9	1.25053	0.000258705	-11.9164	down-regulated DAM
TMK0245	C25H24O12	Isochlorogenic acid A	Phenolic acids	Phenolic acids	2450-53-5	A	6536.8	7208.5	3129.6	9	9	9	1.24661	0.00160001	-9.2877	down-regulated DAM
TMK0997	C5H13NO	Choline	Alkaloids	Alkaloids	62-49-7	B	9753000	7227800	7367900	4928200	4802700	5173300	1.15792	0.612115	-0.708126	non-DAM
TMK0994	C5H11NO2	Betaine	Alkaloids	Alkaloids	107-43-7	B	940270	794790	878090	704630	661540	733980	1.1068	0.803685	-0.315298	non-DAM
TMK0883	C8H9N	N-Benzylmethylene isomethylamine	Alkaloids	Alkaloids	-	A	2183200	2187000	1988000	2734000	2630300	2863200	1.19413	1.294	0.371836	non-DAM
TMK0690	C7H7NO2	Trigonelline	Alkaloids	Alkaloids	535-83-1	B	379040	401370	414090	237160	223250	198110	1.22681	0.551293	-0.859108	non-DAM
TMK0553	C6H11NO4	DL-2-Aminoadipic acid	Alkaloids	Alkaloids	542-32-5	B	1264500	1438700	1490500	1782800	1858400	1789500	1.16425	1.29497	0.372915	non-DAM
TMK0703	C6H13NO4	1-Deoxynojirimycin	Alkaloids	Alkaloids	19130-96-2	B	20877	13629	16951	29458	27377	34648	1.12493	1.77785	0.830136	non-DAM
TMK0850	C8H7NO3	HBOA	Alkaloids	Alkaloids	23520-34-5	B	1889700	2363900	1934900	2109400	1943500	1933300	0.230764	0.96731	-0.0479493	non-DAM
TMK0621	C12H10N4O2	Lumichrome	Alkaloids	Alkaloids	1086-80-2	A	297770	241790	235750	129600	140530	120690	1.21353	0.504082	-0.988269	non-DAM
TMK0932	C19H38N2O3	Cocamidopropyl βine	Alkaloids	Alkaloids	873943	A	14488	14591	12515	12136	9603.2	10884	1.03223	0.784325	-0.350477	non-DAM
TMK0867	C19H25NO10	4-[β-D-Apiofuranosyl-(1→6)-O-β-D-glicopyranosyloxy]phenylacetonitrile	Alkaloids	Alkaloids	-	B	16258	17212	14102	24574	21105	19816	1.09672	1.37676	0.461272	non-DAM
TMK0228	C33H44N2O3	Isodendrocrepine	Alkaloids	Alkaloids	50906-94-0	B	19003	17680	18402	21797	33411	19095	0.777551	1.34888	0.431761	non-DAM
TMK0725	C21H48N3O9P	Bis(N,N-diethylethanaminium)-2-acetamido-1,5-anhydro-2-deoxy-1-[-hydroxy(phosphonato)methyl]-D-glucitol	Alkaloids	Alkaloids	-	A	89924	77415	76085	68428	58967	67519	1.05397	0.800718	-0.320634	non-DAM
TMK0731	C28H48NO7P	2-Hydroxy-5,8,11,14,17-icosapentaenoyloxy]propyl-2-(trimethylammonio)ethyl phosphate	Alkaloids	Alkaloids	-	A	12989	10394	11042	10783	10918	10806	0.464747	0.944285	-0.0827062	non-DAM
TMK0686	C9H13NO2	Synephrine	Alkaloids	Amphetamine alkaloids	34520	B	265370	306030	291870	232660	195580	203450	1.1486	0.731741	-0.450595	non-DAM
TMK0575	C6H14N2O	N-Acetylputrescine	Alkaloids	Phenolamine	18233-70-0	B	355800	310440	349780	387840	403470	390470	1.07913	1.16315	0.218033	non-DAM
TMK0704	C5H14N4	Agmatine	Alkaloids	Phenolamine	306-60-5	B	347180	326130	320940	382780	359850	362260	1.0772	1.11128	0.152222	non-DAM
TMK0705	C7H19N3	Spermidine	Alkaloids	Phenolamine	124-20-9	B	24144	20755	24860	24450	18045	19212	0.639033	0.884574	-0.176945	non-DAM
TMK0917	C10H26N4	Spermine	Alkaloids	Phenolamine	71-44-3	B	4281200	3952800	4207500	3993300	3733400	3842500	0.950587	0.929888	-0.104871	non-DAM
TMK0491	C14H20N2O3	N-Feruloylputrescine	Alkaloids	Phenolamine	501-13-3	A	182490	40332	57119	225330	189830	210640	0.92734	2.23547	1.16058	non-DAM
TMK0661	C15H17N3O3	Feruloylhistamine	Alkaloids	Phenolamine	94848-18-7	B	10702	3557.5	5540.7	4957.1	3480.9	3508.2	0.655346	0.603337	-0.728963	non-DAM
TMK0618	C20H20N2O4	N-Feruloyl serotonin	Alkaloids	Phenolamine	68573-23-9	B	16445	16671	13226	17594	29355	21435	0.930477	1.47564	0.561339	non-DAM
TMK0336	C9H7NO2	Indole-3-carboxylic acid	Alkaloids	Plumerane	771-50-6	A	17875	22474	15573	7149.6	8913.9	17250	0.890681	0.595714	-0.747309	non-DAM
TMK0132	C9H7NO2	Indole-5-carboxylic acid	Alkaloids	Plumerane	1670-81-1	A	14069	13176	20575	6480	13798	7746.9	0.910488	0.58605	-0.770905	non-DAM
TMK1037	C7H13NO2	Stachydrine	Alkaloids	Pyrrole alkaloids	471-87-4	B	159510	151850	249570	155150	237590	174280	0.0647622	1.01086	0.0155789	non-DAM
TMK0722	C17H28NO2+	N-methyldendrobine	Alkaloids	Sesquiterpene alkaloids	-	B	27244	28161	22501	22503	25748	19865	0.689923	0.874336	-0.193741	non-DAM
TMK0301	C3H7NO2	L-Alanine	Amino acids and derivatives	Amino acids and derivatives	56-41-7	A	8577.8	8389.9	8447.8	5968.8	8897.5	7339.8	0.675094	0.873723	-0.194753	non-DAM
TMK0566	C4H9NO2	N,N-Dimethylglycine	Amino acids and derivatives	Amino acids and derivatives	1118-68-9	A	370990	377570	386630	304490	307010	295900	1.2371	0.799338	-0.323123	non-DAM
TMK0908	C4H9NO2	2-Aminoisobutyric acid	Amino acids and derivatives	Amino acids and derivatives	62-57-7	A	11556000	9226300	7702800	5765800	5331700	5593100	1.13864	0.585941	-0.771172	non-DAM
TMK0571	C4H9NO2	3-Aminoisobutanoic acid	Amino acids and derivatives	Amino acids and derivatives	144-90-1	A	7676400	7740800	7095100	4814800	4935000	5194800	1.23239	0.663842	-0.591089	non-DAM
TMK0221	C3H7NO3	D-Serine	Amino acids and derivatives	Amino acids and derivatives	312-84-5	A	154420	145010	147790	158820	186150	155060	0.836247	1.11809	0.16103	non-DAM
TMK0999	C5H9N3	Histamine	Amino acids and derivatives	Amino acids and derivatives	51-45-6	B	28802	34712	33993	24585	21960	16710	1.07962	0.648723	-0.624326	non-DAM
TMK0543	C5H11NO2	L-Valine	Amino acids and derivatives	Amino acids and derivatives	72-18-4	A	742090	830030	639020	1312700	1305600	1400600	1.20947	1.81757	0.86201	non-DAM
TMK0552	C5H11NO2	5-Aminovaleric acid	Amino acids and derivatives	Amino acids and derivatives	660-88-8	B	33037	43631	36649	24089	28722	31443	0.992995	0.743525	-0.427547	non-DAM
TMK0379	C5H7NO3	5-Oxoproline	Amino acids and derivatives	Amino acids and derivatives	149-87-1	B	15476	18275	14711	19887	28350	23641	1.06032	1.48318	0.568696	non-DAM
TMK0538	C6H11NO2	Pipecolic acid	Amino acids and derivatives	Amino acids and derivatives	4043-87-2	B	966480	897070	1039700	1207100	1215300	1060900	1.03695	1.19979	0.262786	non-DAM
TMK0559	C5H9NO3	Cis-4-Hydroxy-D-proline	Amino acids and derivatives	Amino acids and derivatives	2584-71-6	B	99559	98370	105320	85262	76219	112060	0.557294	0.902034	-0.148746	non-DAM
TMK0579	C5H12N2O2	L-Ornithine	Amino acids and derivatives	Amino acids and derivatives	70-26-8	B	140230	139720	142790	150470	152610	149400	1.2079	1.07035	0.0980834	non-DAM
TMK0565	C4H7NO4	Aspartic acid	Amino acids and derivatives	Amino acids and derivatives	617-45-8	B	33160000	27893000	30543000	22945000	24303000	26298000	1.08158	0.802939	-0.316638	non-DAM
TMK0524	C8H11NO	L-Tyramine	Amino acids and derivatives	Amino acids and derivatives	51-67-2	A	509350	548730	504810	907590	921220	955610	1.24385	1.78158	0.833161	non-DAM
TMK0274	C6H8O4	2,3-Dimethylsuccinic acid	Amino acids and derivatives	Amino acids and derivatives	13545-04-5	B	19505	19506	12893	32679	21073	29889	0.973013	1.61146	0.688365	non-DAM
TMK0578	C6H14N2O2	L-(+)-Lysine	Amino acids and derivatives	Amino acids and derivatives	56-87-1	A	14356000	13256000	13547000	13593000	12988000	13361000	0.600675	0.970432	-0.0433014	non-DAM
TMK0545	C5H9NO4	O-Acetylserine	Amino acids and derivatives	Amino acids and derivatives	5147-00-2	B	481010	504060	517720	706490	678260	644980	1.22028	1.35064	0.433644	non-DAM
TMK0528	C5H11NO2S	L-Methionine	Amino acids and derivatives	Amino acids and derivatives	63-68-3	B	802260	770280	868740	928490	958740	912340	1.09489	1.14676	0.197567	non-DAM
TMK0577	C6H9N3O2	L-Histidine	Amino acids and derivatives	Amino acids and derivatives	71-00-1	A	906270	728750	893270	511810	524350	383030	1.15265	0.561324	-0.833094	non-DAM
TMK0299	C6H12N2O3	D-Alanyl-D-Alanine	Amino acids and derivatives	Amino acids and derivatives	923-16-0	B	25542	39383	31806	47010	34949	39328	0.766	1.25386	0.326375	non-DAM
TMK0384	C6H11NO4	N-Acetylthreonine	Amino acids and derivatives	Amino acids and derivatives	17093-74-2	B	65676	70422	66776	72344	69017	80005	0.830536	1.09115	0.12585	non-DAM
TMK0373	C6H10O5	3-Hydroxy-3-methylpentane-1,5-dioic acid	Amino acids and derivatives	Amino acids and derivatives	503-49-1	B	3921200	3975700	3964100	3158200	3035900	3201700	1.23819	0.792159	-0.336138	non-DAM
TMK0400	C5H9NO5	4-Hydroxy-L-glutamic acid	Amino acids and derivatives	Amino acids and derivatives	3913-68-6	B	303160	316620	310080	316380	269490	353140	0.030946	1.00984	0.014127	non-DAM
TMK0580	C5H11NO3S	Methionine sulfoxide	Amino acids and derivatives	Amino acids and derivatives	62697-73-8	B	868440	790050	844990	782690	825590	744020	0.75742	0.939612	-0.0898629	non-DAM
TMK0504	C9H11NO2	L-Phenylalanine	Amino acids and derivatives	Amino acids and derivatives	63-91-2	A	16836000	17146000	16060000	20421000	20153000	21458000	1.21187	1.2396	0.309873	non-DAM
TMK0574	C7H11N3O2	1-Methylhistidine	Amino acids and derivatives	Amino acids and derivatives	332-80-9	B	5601100	5075100	4824500	4445800	4566500	4878600	0.906912	0.896147	-0.158193	non-DAM
TMK0557	C7H12N2O3	Glycyl-L-proline	Amino acids and derivatives	Amino acids and derivatives	704-15-4	B	25284	29845	28480	26268	28995	20662	0.52455	0.908096	-0.139083	non-DAM
TMK0573	C6H14N4O2	L-(+)-Arginine	Amino acids and derivatives	Amino acids and derivatives	74-79-3	A	11086000	12559000	13008000	13651000	13525000	14112000	0.966139	1.12646	0.171791	non-DAM
TMK0285	C6H9NO5	N-Acetylaspartate	Amino acids and derivatives	Amino acids and derivatives	997-55-7	B	92964	92038	98811	94623	112560	102480	0.76798	1.09108	0.125758	non-DAM
TMK0564	C6H13N3O3	L-Citrulline	Amino acids and derivatives	Amino acids and derivatives	372-75-8	B	864550	755200	755440	698600	706740	707580	0.985798	0.889579	-0.168805	non-DAM
TMK0532	C9H11NO3	L-(-)-Tyrosine	Amino acids and derivatives	Amino acids and derivatives	60-18-4	A	5898700	5879600	6239400	9572300	9458500	9853000	1.24512	1.60308	0.680846	non-DAM
TMK0287	C7H12N2O4	N-α-Acetyl-L-glutamine	Amino acids and derivatives	Amino acids and derivatives	2490-97-3	B	2299500	2491000	2131300	2154900	2273900	2309600	0.308523	0.973504	-0.0387412	non-DAM
TMK0536	C8H16N2O3	N6-Acetyl-L-lysine	Amino acids and derivatives	Amino acids and derivatives	692-04-6	A	2442500	2534600	3441900	4108800	4182400	4032500	1.09484	1.4638	0.549715	non-DAM
TMK0505	C8H16N2O3	N-Glycyl-L-leucine	Amino acids and derivatives	Amino acids and derivatives	869-19-2	B	48411	55499	30878	42456	30593	40642	0.433779	0.84348	-0.245574	non-DAM
TMK0885	C8H16N2O3	Glycylisoleucine	Amino acids and derivatives	Amino acids and derivatives	19461-38-2	B	19309	40526	34791	36430	33040	30001	0.251693	1.0512	0.0720393	non-DAM
TMK0576	C7H16N4O2	H-HomoArg-OH	Amino acids and derivatives	Amino acids and derivatives	156-86-5	A	503510	439690	455580	706870	629240	627780	1.18572	1.404	0.489545	non-DAM
TMK0288	C7H11NO5	N-Acetyl-L-glutamic acid	Amino acids and derivatives	Amino acids and derivatives	1188-37-0	B	102810	125660	135310	132030	127960	147750	0.676798	1.12084	0.164583	non-DAM
TMK0544	C7H15N3O3	L-Homocitrulline	Amino acids and derivatives	Amino acids and derivatives	1190-49-4	B	239630	287310	343250	326200	356150	373630	0.846012	1.21351	0.27918	non-DAM
TMK0482	C10H11NO3	N-Phenylacetylglycine	Amino acids and derivatives	Amino acids and derivatives	500-98-1	B	14061	6745.6	11593	13972	19435	6698.7	0.265209	1.23785	0.307831	non-DAM
TMK0529	C9H11NO4	3,4-Dihydroxy-DL-phenylalanine	Amino acids and derivatives	Amino acids and derivatives	63-84-3	B	984230	1119200	971240	1374700	1682200	1650800	1.17298	1.53112	0.614591	non-DAM
TMK0870	C9H10ClNO2	L-2-chlorophenylalanine	Amino acids and derivatives	Amino acids and derivatives	103616-89-3	B	4688300	4742400	4531700	4802900	4743100	4597000	0.401846	1.01293	0.0185412	non-DAM
TMK0414	C13H13NO2	3-(2-Naphthyl)-D-alanine	Amino acids and derivatives	Amino acids and derivatives	76985-09-6	B	43010	62487	49377	34060	31507	45352	0.914347	0.716189	-0.481588	non-DAM
TMK0535	C8H16N4O3	N-α-Acetyl-L-arginine	Amino acids and derivatives	Amino acids and derivatives	155-84-0	B	51122	63845	37158	40928	42195	22549	0.741932	0.694639	-0.525664	non-DAM
TMK0388	C8H14N2O5	(5-L-Glutamyl)-L-amino acid	Amino acids and derivatives	Amino acids and derivatives	5875-41-2	B	150150	101240	130500	107530	137110	125930	0.103667	0.970358	-0.0434111	non-DAM
TMK0880	C11H14N2O3	Glycylphenylalanine	Amino acids and derivatives	Amino acids and derivatives	721-66-4	B	73183	62420	70105	47409	41109	50124	1.16852	0.673975	-0.569234	non-DAM
TMK0562	C10H22N2O4	Lysine butyrate	Amino acids and derivatives	Amino acids and derivatives	80407-71-2	B	18470	21404	22286	36254	32131	16451	0.571527	1.3648	0.44869	non-DAM
TMK0878	C12H16N2O3	DL-Alanyl-DL-phenylalanine	Amino acids and derivatives	Amino acids and derivatives	1999-45-7	B	13131	8949.9	11227	10270	14818	8915.6	0.029105	1.02089	0.0298231	non-DAM
TMK0561	C6H12N2O4S2	L-(-)-Cystine	Amino acids and derivatives	Amino acids and derivatives	56-89-3	B	21543	13496	16957	41204	33381	28137	1.1137	1.97558	0.982273	non-DAM
TMK0839	C15H22N2O3	Leucylphenylalanine	Amino acids and derivatives	Amino acids and derivatives	56217-82-4	B	27777	29844	14009	17538	13124	15115	0.775812	0.639076	-0.645941	non-DAM
TMK0499	C13H16N2O5	Asp-phe	Amino acids and derivatives	Amino acids and derivatives	13433-09-5	B	22162	23081	23542	17789	23015	20527	0.769528	0.891633	-0.165478	non-DAM
TMK0915	C12H21N3O6	Nicotianamine	Amino acids and derivatives	Amino acids and derivatives	34441-14-0	A	1683600	1356600	1512700	2652600	2333100	2734600	1.19756	1.69569	0.761871	non-DAM
TMK0304	C11H20N2O8	L-Glutamine O-hexside	Amino acids and derivatives	Amino acids and derivatives	-	B	38067	29590	23723	59543	66452	38997	1.01001	1.80556	0.852446	non-DAM
TMK0522	C11H19N3O6S	S-(methyl)glutathione	Amino acids and derivatives	Amino acids and derivatives	2922-56-7	A	302050	267960	203480	452050	474360	476470	1.16446	1.8137	0.858937	non-DAM
TMK0520	C14H20N6O5S	S-(5'-Adenosy)-L-homocysteine	Amino acids and derivatives	Amino acids and derivatives	979-92-0	B	4511.3	7092.1	4162.6	5142.9	5701.1	4252.8	0.0727093	0.957554	-0.0625739	non-DAM
TMK0695	C15H22N6O5S	S-Adenosylmethionine	Amino acids and derivatives	Amino acids and derivatives	29908-03-0	B	264710	291140	262650	331200	378160	327690	1.12716	1.26701	0.341431	non-DAM
TMK0199	C20H32N6O12S2	Oxidized Glutathione	Amino acids and derivatives	Amino acids and derivatives	121-24-4	B	176460	263370	290470	147360	148880	151260	1.04477	0.612762	-0.706602	non-DAM
TMK0029	C20H32N6O12S2	Oxiglutatione	Amino acids and derivatives	Amino acids and derivatives	27025-41-8	B	118580	208810	187290	83321	106680	106290	1.01111	0.57568	-0.796661	non-DAM
TMK0261	C28H29O16+	"Cyanidin 3-O-(3"",6""-diacetylhexoside)-O-glyceric acid"	Flavonoids	Anthocyanins	-	B	2860.7	8455.3	5978	6480.2	7025	6583.5	0.447035	1.1616	0.216113	non-DAM
TMK0040	C21H24O10	Phlorizin	Flavonoids	Chalcones	60-81-1	A	224670	66009	71360	101090	188090	98492	0.255532	1.0708	0.0986914	non-DAM
TMK0011	C27H32O14	Narirutin	Flavonoids	Dihydroflavone	14259-46-2	B	10286	7716.2	3234.8	5331.3	5013.3	2858.5	0.566593	0.621703	-0.685703	non-DAM
TMK0337	C28H34O15	Hesperetin 7-O-neohesperidoside(Neohesperidin)	Flavonoids	Dihydroflavone	13241-33-3	B	230760	112070	82894	351250	266910	51227	0.242211	1.57235	0.652922	non-DAM
TMK0054	C15H14O6	Catechin	Flavonoids	Flavanols	154-23-4	A	17900	25554	25571	22241	15892	23522	0.392783	0.893227	-0.162901	non-DAM
TMK0935	C20H20O7	Isosinensetin	Flavonoids	Flavonoid	17290-70-9	A	11828	4003	2780.7	15794	15424	4076.4	0.590824	1.89636	0.923229	non-DAM
TMK0929	C21H22O8	Nobiletin	Flavonoids	Flavonoid	478-01-3	A	266730	111750	81110	314500	561630	135390	0.715114	2.20092	1.13811	non-DAM
TMK0017	C21H20O11	Luteolin-7-O-glucoside	Flavonoids	Flavonoid	1268798	A	301050	130850	139790	134330	129500	105560	0.691934	0.646137	-0.630088	non-DAM
TMK0244	C28H32O15	Chrysoeriol-7-O-rutinoside	Flavonoids	Flavonoid	-	B	10000	4765.9	9	8947.8	11511	9	0.0470396	1.38531	0.470208	non-DAM
TMK0829	C25H26O13	Apigenin-6-C-β-D-xyloside-8-C-β-Darabinoside	Flavonoids	Flavonoid carbonoside	-	B	46467	38744	47607	40198	44687	47196	0.0286674	0.994451	-0.00802773	non-DAM
TMK0442	C20H20O7	Tangeretin	Flavonoids	Flavonols	481-53-8	A	252160	116600	77258	304170	621080	127270	0.703835	2.35982	1.23867	non-DAM
TMK0928	C22H24O9	3,5,6,7,8,3',4'-Heptamethoxyflavone	Flavonoids	Flavonols	1178-24-1	A	14533	4936.2	3722.7	12337	18815	5400.3	0.524385	1.57608	0.656341	non-DAM
TMK0099	C18H16O5	4',5,7-Trihydroxy-6,8-dimethl-homoisoflavanone	Flavonoids	Isoflavones	-	B	7644.2	1265.9	1330.8	1087.5	4668.4	3114.1	0.0550216	0.866135	-0.207336	non-DAM
TMK0237	C11H8O3	Ayapin	Lignans and Coumarins	Coumarins	494-56-4	A	80235	79958	81818	50118	62386	60283	1.16062	0.713963	-0.486078	non-DAM
TMK0089	C14H28O2	Myristic Acid	Lipids	Free fatty acids	544-63-8	A	336960	316250	366960	287510	326370	215330	0.806628	0.812816	-0.299	non-DAM
TMK0081	C16H32O2	Hexadecanoic acid	Lipids	Free fatty acids	21096	A	760790	903850	656010	765540	992210	858870	0.573289	1.12754	0.173175	non-DAM
TMK0590	C18H30O2	Punicic acid	Lipids	Free fatty acids	544-72-9	A	551380	367440	358330	391520	391410	426090	0.158188	0.946655	-0.0790899	non-DAM
TMK0090	C18H30O2	γ-Linolenic Acid	Lipids	Free fatty acids	506-26-3	A	2337800	2655400	2348000	1568100	1903900	1729900	1.15904	0.70859	-0.496977	non-DAM
TMK0077	C18H32O2	Linoleic acid	Lipids	Free fatty acids	60-33-3	A	826210	979490	999540	862410	782860	816180	0.863764	0.877447	-0.188616	non-DAM
TMK0078	C18H34O2	Elaidic Acid	Lipids	Free fatty acids	112-79-8	A	150210	139340	122930	134820	159680	119450	0.00354185	1.00356	0.00513235	non-DAM
TMK0311	C18H32O3	9,10-EODE	Lipids	Free fatty acids	65167-83-1	A	845410	596090	603280	591220	649250	649750	0.338852	0.924412	-0.113391	non-DAM
TMK0229	C18H32O3	13-Hydroxy-9,11-octadecadienoic acid	Lipids	Free fatty acids	5204-88-6	A	555750	359130	358890	393550	399950	403080	0.176213	0.9394	-0.0901879	non-DAM
TMK0109	C18H34O5	9,10,13-Trihyroxy-11-octadecadienoic acid	Lipids	Free fatty acids	-	A	229190	228680	218840	187450	193220	190780	1.22533	0.844453	-0.24391	non-DAM
TMK0035	C19H38O4	Hexadecanoic acid 2,3-dihydroxypropyl ester	Lipids	Glycerol ester	542-44-9	A	211470	216980	215960	173710	174330	180410	1.23723	0.820052	-0.286212	non-DAM
TMK0583	C21H36O4	MAG(18:3)isomer1	Lipids	Glycerol ester	-	A	166090	184260	159940	158700	161630	158760	0.728558	0.938858	-0.0910207	non-DAM
TMK0585	C21H36O4	MAG(18:3)isomer4	Lipids	Glycerol ester	-	A	1989.1	2823.9	1776.2	1644.1	1880.1	1747.9	0.720633	0.800112	-0.321726	non-DAM
TMK0748	C21H36O4	MAG(18:3)isomer5	Lipids	Glycerol ester	-	A	4536	4560.4	4688.9	3258.2	4883.6	3101.2	0.769536	0.815579	-0.294104	non-DAM
TMK0730	C21H36O4	MAG(18:3)isomer3	Lipids	Glycerol ester	-	A	12893	8174	9752	18022	22132	15563	1.09035	1.80788	0.854298	non-DAM
TMK0595	C21H38O4	MAG(18:2)isomer1	Lipids	Glycerol ester	-	A	4711.2	3980.1	6693.9	6214.1	10819	5271.5	0.682719	1.44974	0.535798	non-DAM
TMK0415	C21H38O4	MAG(18:2)	Lipids	Glycerol ester	-	A	65570	63935	62739	92987	85683	80684	1.20086	1.34909	0.431984	non-DAM
TMK0718	C21H38O4	Glyceryl linoleate	Lipids	Glycerol ester	26545-74-4	A	2525.1	1895.8	2125.5	2598.3	2575.6	2466.9	0.858965	1.16718	0.223022	non-DAM
TMK0747	C22H46NO7P	LysoPC 14:0(2n isomer)	Lipids	LPC	-	A	10245	11787	11105	10747	8366.4	10690	0.644579	0.899399	-0.152966	non-DAM
TMK0604	C23H46NO7P	LysoPC 15:1	Lipids	LPC	-	B	64464	52567	53531	29196	36125	36309	1.17216	0.595854	-0.74697	non-DAM
TMK0924	C23H48NO7P	LysoPC 15:0	Lipids	LPC	-	A	216530	207820	206310	210430	207320	212280	0.0350685	0.999001	-0.00144191	non-DAM
TMK0592	C24H50NO7P	LysoPC 16:0	Lipids	LPC	17364-16-8	A	1737000	1522200	1640900	1512200	1546000	1562300	0.738475	0.94294	-0.0847622	non-DAM
TMK0728	C24H50NO7P	LysoPC 16:0(2n isomer)	Lipids	LPC	-	A	1621300	1518000	1557600	1410300	1428100	1439500	1.1499	0.910792	-0.134806	non-DAM
TMK0419	C26H48NO7P	LysoPC 18:3(2n isomer)	Lipids	LPC	-	A	68736	50926	51365	46320	57041	45666	0.601561	0.871365	-0.19865	non-DAM
TMK0926	C26H48NO7P	LysoPC 18:3	Lipids	LPC	-	A	96350	89934	100200	82787	81578	69989	1.06568	0.818035	-0.289765	non-DAM
TMK0737	C26H50NO7P	LysoPC 18:2(isomer)	Lipids	LPC	-	A	1934900	1641000	1766100	1642300	1748600	1612900	0.642136	0.93669	-0.0943558	non-DAM
TMK0732	C26H50NO7P	LysoPC 18:2	Lipids	LPC	-	A	1143000	1085400	1146600	985180	999670	1104300	0.932091	0.915304	-0.127678	non-DAM
TMK0714	C26H54NO7P	LysoPC 18:0(2n isomer)	Lipids	LPC	-	A	8408.1	5567.6	8165.2	10343	9259.6	12749	0.956877	1.46117	0.547123	non-DAM
TMK0922	C21H44NO7P	LysoPE 16:0	Lipids	LPE	53862-35-4	A	314930	216720	271640	274060	340160	315880	0.651568	1.15786	0.211465	non-DAM
TMK0729	C21H44NO7P	LysoPE 16:0(2n isomer)	Lipids	LPE	-	A	311800	241040	255260	300540	329950	331230	0.90876	1.1901	0.251083	non-DAM
TMK0418	C23H44NO7P	LysoPE 18:2(2n isomer)	Lipids	LPE	-	A	173010	129210	161750	177540	215770	156530	0.684653	1.18508	0.24498	non-DAM
TMK0771	C16H35NO2	Hexadecylsphingosine	Lipids	Sphingolipids	-	A	3583900	3005700	2892000	3715200	4434400	3600000	0.944933	1.2392	0.309409	non-DAM
TMK0422	C18H39NO2	D-erythro-Dihydrosphingosine	Lipids	Sphingolipids	764-22-7	A	17306	16834	19181	12655	10962	15791	1.01134	0.739071	-0.436215	non-DAM
TMK0756	C18H39NO3	4-Hydroxysphinganine	Lipids	Sphingolipids	554-62-1	A	777510	723250	699630	500240	494130	554480	1.20711	0.703898	-0.506562	non-DAM
TMK0996	C4H5N3O	Cytosine	Nucleotides and derivatives	Nucleotides and derivatives	71-30-7	B	100530	99310	88879	151210	185730	173240	1.21192	1.76705	0.82134	non-DAM
TMK0290	C4H4N2O2	Uracil	Nucleotides and derivatives	Nucleotides and derivatives	66-22-8	B	112650	73645	90446	65601	69943	72120	0.921548	0.750391	-0.414285	non-DAM
TMK0991	C5H7N3O	5-Methylcytosine	Nucleotides and derivatives	Nucleotides and derivatives	554-01-8	A	51491	30039	46846	49312	44744	51916	0.505938	1.13707	0.185316	non-DAM
TMK0992	C5H5N5	Adenine	Nucleotides and derivatives	Nucleotides and derivatives	73-24-5	B	692070	744030	742080	1020200	909530	971480	1.20317	1.33194	0.413532	non-DAM
TMK0518	C5H4N4O	Allopurinol	Nucleotides and derivatives	Nucleotides and derivatives	315-30-0	A	28160	45550	42046	62976	45604	45154	0.778956	1.32809	0.409349	non-DAM
TMK0687	C6H7N5	1-Methyladenine	Nucleotides and derivatives	Nucleotides and derivatives	5142-22-3	A	201020	179660	183140	291820	272750	238640	1.16423	1.42459	0.510543	non-DAM
TMK0540	C5H5N5O	2-Hydroxy-6-aminopurine	Nucleotides and derivatives	Nucleotides and derivatives	3373-53-3	A	88638	75193	82464	87191	100350	69145	0.165653	1.04219	0.0596173	non-DAM
TMK0669	C6H6N4S	6-Methylmercaptopurine	Nucleotides and derivatives	Nucleotides and derivatives	50-66-8	A	1618700	1680000	1681200	2255500	2290200	2343300	1.24446	1.38336	0.468178	non-DAM
TMK0280	C5H11O7P	Deoxyribose 5-phosphate	Nucleotides and derivatives	Nucleotides and derivatives	102916-66-5	B	111330	91619	102960	85626	73585	88957	0.990351	0.811248	-0.301785	non-DAM
TMK0534	C9H13N3O4	Deoxycytidine	Nucleotides and derivatives	Nucleotides and derivatives	951-77-9	B	52715	48333	30469	23843	21853	30617	1.00202	0.580252	-0.785249	non-DAM
TMK0668	C10H14N2O5	Thymidine	Nucleotides and derivatives	Nucleotides and derivatives	50-89-5	A	68475	56039	49559	46545	43974	46535	0.963362	0.787336	-0.344948	non-DAM
TMK0284	C9H12N2O6	Uridine	Nucleotides and derivatives	Nucleotides and derivatives	58-96-8	A	71848	74904	80055	121700	157190	146340	1.20965	1.87485	0.906778	non-DAM
TMK0503	C10H13N5O3	Deoxyadenosine	Nucleotides and derivatives	Nucleotides and derivatives	958-09-8	A	524100	539890	498300	619170	606870	579680	1.15237	1.15582	0.208912	non-DAM
TMK0198	C10H12N4O5	9-(β-D-Arabinofuranosyl)hypoxanthine	Nucleotides and derivatives	Nucleotides and derivatives	7013-16-3	B	172220	168020	169400	263800	265140	254600	1.24758	1.53744	0.620528	non-DAM
TMK0677	C10H13N5O5	Guanosine	Nucleotides and derivatives	Nucleotides and derivatives	118-00-3	A	3711200	3628200	3308800	4559900	4678000	4905500	1.20078	1.32824	0.409519	non-DAM
TMK0983	C11H15N5O3S	5'-Deoxy-5'-(methylthio)adenosine	Nucleotides and derivatives	Nucleotides and derivatives	2457-80-9	A	787220	706180	739400	586830	599790	624820	1.18147	0.811286	-0.301717	non-DAM
TMK0064	C10H13N5O6	8-Hydroxyguanosine	Nucleotides and derivatives	Nucleotides and derivatives	3868-31-3	A	60265	58191	55638	73402	68313	72345	1.19416	1.22957	0.298149	non-DAM
TMK0666	C12H17N5O5	2-(Dimethylamino)guanosine	Nucleotides and derivatives	Nucleotides and derivatives	2140-67-2	B	651280	649890	563290	395710	383870	403340	1.22169	0.634457	-0.656405	non-DAM
TMK0681	C10H14N5O6P	2'-Deoxyadenosine-5'-monophosphate	Nucleotides and derivatives	Nucleotides and derivatives	653-63-4	A	98256	72694	71957	87345	76296	68535	0.200223	0.955823	-0.0651852	non-DAM
TMK0699	C10H13N4O7P	2'-Deoxyinosine-5'-monophosphate	Nucleotides and derivatives	Nucleotides and derivatives	3393-18-8	A	1686000	1582000	1390000	1996200	1891400	2031000	1.11641	1.27063	0.345545	non-DAM
TMK0555	C11H15N2O8P	β-Nicotinamide mononucleotide	Nucleotides and derivatives	Nucleotides and derivatives	1094-61-7	B	58923	66058	78132	70131	67024	58131	0.217661	0.961465	-0.0566941	non-DAM
TMK0374	C10H12N5O7P	Guanosine 3',5'-cyclic monophosphate	Nucleotides and derivatives	Nucleotides and derivatives	7665-99-8	B	60496	49324	54606	86625	98239	102530	1.20447	1.74786	0.805591	non-DAM
TMK0895	C10H14N5O7P	Adenosine 5'-monophosphate	Nucleotides and derivatives	Nucleotides and derivatives	61-19-8	A	1677000	1512100	2222300	2616300	2984800	3112700	1.11112	1.61027	0.6873	non-DAM
TMK0680	C10H14N5O8P	Guanosine 5'-monophosphate	Nucleotides and derivatives	Nucleotides and derivatives	85-32-5	B	22011	32078	29546	64771	37340	42967	1.00121	1.73466	0.79465	non-DAM
TMK0689	C16H23N5O5	Isopentenyladenine-7-N-glucoside	Nucleotides and derivatives	Nucleotides and derivatives	-	B	482680	608650	426090	521320	593000	496560	0.348636	1.06159	0.0862286	non-DAM
TMK0667	C14H17N5O8	N6-Succinyl Adenosine	Nucleotides and derivatives	Nucleotides and derivatives	4542-23-8	A	48478	44700	39703	77937	77294	79414	1.22444	1.76583	0.820345	non-DAM
TMK0412	C9H14N2O12P2	Uridine 5'-diphosphate	Nucleotides and derivatives	Nucleotides and derivatives	27821-45-0	A	9577.2	9827.2	8067.3	10420	8740.3	9678.5	0.368242	1.04976	0.0700649	non-DAM
TMK0067	C10H15N5O10P2	Adenosine 5'-Diphosphate	Nucleotides and derivatives	Nucleotides and derivatives	58-64-0	A	88818	71622	86208	104110	99490	144990	0.970177	1.41331	0.499078	non-DAM
TMK0289	C15H24N2O17P2	Uridine 5'-diphospho-D-glucose	Nucleotides and derivatives	Nucleotides and derivatives	133-89-1	A	3918000	3984500	4106200	3821700	3363800	3704500	0.964736	0.906843	-0.141076	non-DAM
TMK0382	C21H28N7O17P3	NADP (Nicotinamide adenine dinucleotide phosphate)	Nucleotides and derivatives	Nucleotides and derivatives	53-59-8	A	30131	28642	20896	38991	40393	52638	1.07866	1.65713	0.728688	non-DAM
TMK0056	C27H33N9O15P2	Flavin adenine dinucleotide(FAD)	Nucleotides and derivatives	Nucleotides and derivatives	146-14-5	B	80461	98657	90334	67608	72505	72325	1.09896	0.788408	-0.342986	non-DAM
TMK0376	C4H6O4	Succinic acid	Organic acids	Organic acids	110-15-6	A	5701600	5644400	5776600	7275900	7252100	7424100	1.24676	1.28205	0.358457	non-DAM
TMK0300	C2H7NO3S	2-Aminoethanesulfonic acid	Organic acids	Organic acids	107-35-7	B	113440	128250	106050	102510	119700	110860	0.352444	0.957813	-0.0621836	non-DAM
TMK0393	C4H6O5	L-(-)-Malic acid	Organic acids	Organic acids	636-61-3	A	4076700	3896100	3953500	5994200	4790000	5534100	1.14726	1.36826	0.452344	non-DAM
TMK0411	C6H6O4	Trans,trans-Muconic acid	Organic acids	Organic acids	3588-17-8	B	1839700	2024000	1795000	1790600	1795000	1657100	0.804207	0.926485	-0.110161	non-DAM
TMK0391	C4H6O6	L-(+)-Tartaric acid	Organic acids	Organic acids	87-69-4	B	193160	213780	168690	159140	146130	123610	1.03248	0.745062	-0.424568	non-DAM
TMK0292	C5H10O6	D-Xylonic acid	Organic acids	Organic acids	526-91-0	A	7353600	7792400	7375100	7736800	9060700	7570500	0.671759	1.08201	0.113711	non-DAM
TMK0293	C7H10O5	Shikimic acid	Organic acids	Organic acids	138-59-0	B	180250	195900	158750	172220	155950	189480	0.239053	0.967751	-0.0472922	non-DAM
TMK0347	C8H14O4	SubericAcid	Organic acids	Organic acids	505-48-6	B	648670	647540	950350	954990	1053700	1274600	0.984395	1.46147	0.547425	non-DAM
TMK0334	C9H16O4	Anchoic Acid	Organic acids	Organic acids	123-99-9	A	845520	950260	873740	770150	828180	842600	0.884169	0.91437	-0.129149	non-DAM
TMK0396	C6H8O7	Citric Acid	Organic acids	Organic acids	77-92-9	A	53430000	48770000	47017000	47186000	43998000	43670000	0.931058	0.903744	-0.146014	non-DAM
TMK0203	C7H12O6	Kinic acid	Organic acids	Organic acids	77-95-2	B	884330	963640	982290	806710	884570	846410	0.988859	0.896628	-0.157419	non-DAM
TMK0247	C10H12O4	3,4-Dimethoxyphenyl acetic acid	Organic acids	Organic acids	93-40-3	A	17148	18344	18733	13736	15636	13150	1.12801	0.784177	-0.350749	non-DAM
TMK0698	C4H11NO2	Diethanolamine	Others	Others	111-42-2	B	258880	224910	169650	185950	175270	193600	0.635263	0.849076	-0.236035	non-DAM
TMK0800	C7H6O	Benzaldehyde	Others	Others	100-52-7	A	2015500	2005400	1962400	1928100	1875500	1903300	1.12703	0.953805	-0.0682341	non-DAM
TMK0425	C6H9NOS	4-Methyl-5-thiazoleethanol	Others	Others	137-00-8	A	48701	52526	47941	34373	31323	31464	1.22802	0.651346	-0.618504	non-DAM
TMK0209	C6H8O6	D-Glucurono-6,3-lactone	Others	Others	32449-92-6	B	192950	211720	231670	177040	215920	211070	0.382597	0.949225	-0.0751776	non-DAM
TMK0333	C9H16O4	Eucommiol	Others	Others	55930-44-4	A	74333	86464	81263	74999	79830	74515	0.587227	0.947468	-0.0778515	non-DAM
TMK0407	C7H14O6	D-Pinitol	Others	Others	10284-63-6	B	124290	182860	149930	220590	216100	225580	1.08097	1.44891	0.534973	non-DAM
TMK0330	C11H14O3	Zingerone	Others	Others	122-48-5	B	17266	12853	16615	30725	26022	28672	1.18237	1.82777	0.870084	non-DAM
TMK0909	C8H15NO6	N-Acetyl-D-galactosamine	Others	Others	1811-31-0	B	1944300	1925800	2969300	1421000	1309600	1140000	1.08671	0.565927	-0.821313	non-DAM
TMK0897	C10H16O8	3-O-β-D-Glucoside-3-hydroxy-y-butyrolactone	Others	Others	-	B	42792	47380	40993	43827	41335	20964	0.597014	0.809103	-0.305605	non-DAM
TMK0707	C18H35NO	Octadecenoic amide	Others	Others	-	A	66990	39540	28161	39965	80465	52603	0.482491	1.28467	0.361394	non-DAM
TMK0708	C20H39NO2	N-Oleoylethanolamine	Others	Others	111-58-0	B	4523.7	4844.6	4565.9	4344.8	4614.6	3952.9	0.767957	0.926662	-0.109884	non-DAM
TMK0098	C21H22O5	3'-Hydroxy-4'-O-methylglabridin	Others	Others	175554-11-7	B	16501	9002.4	8068.9	13588	13022	13436	0.566057	1.19283	0.254387	non-DAM
TMK0019	C19H30O8	Roseoside	Others	Others	54835-70-0	B	33052	29116	44275	37133	28102	27758	0.475076	0.873641	-0.194887	non-DAM
TMK0156	C21H30O12	Coelovirin A	Others	Others	452963-01-8	B	790520	880200	646530	500650	659090	718290	0.753728	0.810456	-0.303194	non-DAM
TMK0682	C4H8O4	D(-)-Threose	Others	Saccharides and Alcohols	95-43-2	B	46645	36434	44310	63936	62948	58347	1.15041	1.45406	0.540085	non-DAM
TMK0215	C5H10O5	D-(-)-Arabinose	Others	Saccharides and Alcohols	10323-20-3	B	914670	862930	815150	1181200	1238200	1174000	1.21857	1.38594	0.470866	non-DAM
TMK0074	C5H12O5	Ribitol	Others	Saccharides and Alcohols	488-81-3	B	363100	312540	306950	147580	226480	251870	1.01246	0.637021	-0.650588	non-DAM
TMK0305	C5H12O5	D-Arabitol	Others	Saccharides and Alcohols	488-82-4	A	7107	50153	36923	28986	50966	33696	0.419368	1.20667	0.271034	non-DAM
TMK0397	C6H12O5	1,5-Anhydro-D-glucitol	Others	Saccharides and Alcohols	154-58-5	B	1352100	1407400	1336400	1499800	1622200	1623600	1.15464	1.15862	0.21241	non-DAM
TMK0399	C6H12O5	L-Fucose	Others	Saccharides and Alcohols	2438-80-4	B	381090	415360	421860	477260	470650	532620	1.11225	1.21523	0.281232	non-DAM
TMK0073	C6H10O6	L-Gulonic-γ-lactone	Others	Saccharides and Alcohols	1128-23-0	A	592640	576630	587590	1204000	1178000	1106500	1.24679	1.98564	0.989608	non-DAM
TMK0426	C6H13NO5	Glucosamine	Others	Saccharides and Alcohols	3416-24-8	B	221650	179000	186950	195130	218320	179190	0.0656845	1.00858	0.0123216	non-DAM
TMK0075	C6H12O6	Inositol	Others	Saccharides and Alcohols	87-89-8	B	756150	706200	702330	1095600	1058800	1135100	1.23657	1.51962	0.603715	non-DAM
TMK0218	C6H12O6	D-Glucose	Others	Saccharides and Alcohols	14431-43-7	A	1568500	1443700	1399100	2064500	2077900	2481200	1.18254	1.50151	0.586412	non-DAM
TMK0665	C9H19NO4	Pantothenol	Others	Saccharides and Alcohols	16485-10-2	B	38157	30845	34457	30699	30323	24289	0.884261	0.824588	-0.278255	non-DAM
TMK0581	C8H15NO6	N-Acetyl-D-glucosamine	Others	Saccharides and Alcohols	7512-17-6	B	252580	260160	253500	276120	228440	225460	0.463396	0.95273	-0.0698604	non-DAM
TMK0310	C6H13O9P	D-Glucose 6-phosphate	Others	Saccharides and Alcohols	56-73-5	A	2442400	2011600	2411900	2506200	2334200	2824400	0.688721	1.11636	0.158799	non-DAM
TMK0296	C6H13O9P	Glucose-1-phosphate	Others	Saccharides and Alcohols	59-56-3	A	883220	1098400	1029200	1490300	1594900	1816600	1.17937	1.62806	0.703155	non-DAM
TMK0291	C6H13O9P	D-Fructose 6-phosphate	Others	Saccharides and Alcohols	643-13-0	B	1137200	1110100	1160800	1924200	1308500	852840	0.325945	1.19877	0.261559	non-DAM
TMK0390	C6H11PO11	Glucarate O-Phosphoric acid	Others	Saccharides and Alcohols	-	B	2405900	1641200	1482000	1343700	1610200	2088500	0.272368	0.911975	-0.132934	non-DAM
TMK0383	C6H14O12P2	D-Fructose-1,6-biphosphate	Others	Saccharides and Alcohols	-	B	22545	22311	18594	33965	32658	37124	1.19848	1.6351	0.709378	non-DAM
TMK0033	C12H22O11	Galactinol	Others	Saccharides and Alcohols	3687-64-7	A	1037100	2124400	1550700	1153900	1193300	1614200	0.363696	0.840669	-0.25039	non-DAM
TMK0217	C12H22O11	Isomaltulose	Others	Saccharides and Alcohols	13718-94-0	A	9595200	18323000	14164000	15662000	11357000	16578000	0.160689	1.036	0.0510187	non-DAM
TMK0224	C12H22O11	D-(+)-TrehaloseAnhydrous	Others	Saccharides and Alcohols	99-20-7	A	4051600	2531500	2105900	1861200	2519000	1930900	0.698116	0.726332	-0.461299	non-DAM
TMK0076	C12H22O11	Melibiose	Others	Saccharides and Alcohols	585-99-9	A	3827900	3930100	4018200	3904700	3501500	2840200	0.769857	0.870094	-0.200757	non-DAM
TMK0031	C12H22O11	D-(+)-Sucrose	Others	Saccharides and Alcohols	57-50-1	A	2848800	2381500	2941300	1988400	1999000	1816400	1.14979	0.71024	-0.493621	non-DAM
TMK0904	C12H21O11Na	Turanose	Others	Saccharides and Alcohols	547-25-1	B	1062600	724560	557910	503530	554930	672070	0.700198	0.737944	-0.438417	non-DAM
TMK0309	C12H23O14P	Trehalose 6-phosphate	Others	Saccharides and Alcohols	4484-88-2	A	66684	69699	75666	105900	138710	138620	1.18764	1.80727	0.853813	non-DAM
TMK0295	C18H32O16	Panose	Others	Saccharides and Alcohols	33401-87-5	A	122150	121410	121550	156510	199040	240260	1.10865	1.63186	0.706521	non-DAM
TMK0294	C24H42O21	1,1-Kestotetraose	Others	Saccharides and Alcohols	13133-07-8	B	5775.9	7159.7	4480.9	6499.5	7431.1	10422	0.811725	1.39825	0.483621	non-DAM
TMK0989	C6H6N2O	Nicotinamide	Others	Vitamin	98-92-0	A	475040	396270	443230	392560	423890	400940	0.681857	0.926096	-0.110767	non-DAM
TMK0685	C6H5NO2	Nicotinic acid	Others	Vitamin	59-67-6	A	168490	117840	123540	78543	114530	70431	0.968472	0.642897	-0.637342	non-DAM
TMK0684	C8H11NO3	Pyridoxine	Others	Vitamin	65-23-6	B	193460	193670	176430	126190	122250	149220	1.16422	0.705621	-0.503034	non-DAM
TMK0674	C8H9NO4	4-Pyridoxic acid	Others	Vitamin	82-82-6	B	16589	10620	14988	16096	13739	16901	0.451643	1.10757	0.147394	non-DAM
TMK0501	C9H17NO5	D-Pantothenic Acid	Others	Vitamin	79-83-4	A	962220	969260	1017500	717610	703270	702360	1.24215	0.719991	-0.473949	non-DAM
TMK0653	C10H16N2O3S	Biotin	Others	Vitamin	58-85-5	A	262240	183070	230080	207340	203400	202020	0.478195	0.907268	-0.140399	non-DAM
TMK0366	C8H10NO6P	Pyridoxal 5'-phosphate	Others	Vitamin	54-47-7	B	46988	36963	43461	32967	43224	39674	0.515941	0.909373	-0.137056	non-DAM
TMK0521	C8H12NO6P	Pyridoxine 5'-phosphate	Others	Vitamin	447-05-2	B	7959.9	6915.6	12359	11562	8070	11103	0.399823	1.12853	0.174447	non-DAM
TMK0551	C11H14NO6+	Nicotinate D-ribonucleoside	Others	Vitamin	17720-18-2	B	2144500	2435600	2756700	1608800	1813600	1557700	1.14006	0.678784	-0.558976	non-DAM
TMK0568	C12H17N4OS+	Thiamine	Others	Vitamin	-	B	228630	286200	265680	377920	435000	389470	1.17713	1.54052	0.623416	non-DAM
TMK0267	C11H22N2O4S	Pantetheine	Others	Vitamin	496-65-1	B	92331	85129	88355	38918	49897	47523	1.21716	0.512906	-0.963235	non-DAM
TMK0893	C14H21NO8	Pyridoxine-5'-O-glucoside	Others	Vitamin	-	B	236100	220570	236520	314820	329000	336890	1.23183	1.41478	0.500576	non-DAM
TMK0485	C17H20N4O6	Riboflavin	Others	Vitamin	83-88-5	A	1673500	1940300	1609000	1087900	1010600	1048400	1.21559	0.602531	-0.730892	non-DAM
TMK0131	C7H6O2	Benzoic acid	Phenolic acids	Phenolic acids	65-85-0	A	3073300	3604700	2873800	3737600	5235200	2895900	0.578464	1.24256	0.313317	non-DAM
TMK0041	C7H8O2	4-Methylcatechol	Phenolic acids	Phenolic acids	452-86-8	A	82533	97528	92054	92152	88994	91950	0.0764581	1.00361	0.0051917	non-DAM
TMK0134	C7H8O2	p-Hydroxybenzyl alcohol	Phenolic acids	Phenolic acids	-	A	141980	118640	137020	156910	120190	130600	0.138314	1.0253	0.0360451	non-DAM
TMK0130	C7H6O3	p-Hydroxybenzoic acid	Phenolic acids	Phenolic acids	-	A	7258200	8434600	7562800	7511400	7548100	6975700	0.565699	0.947522	-0.0777682	non-DAM
TMK0713	C8H4O3	Phthalic anhydride	Phenolic acids	Phenolic acids	85-44-9	A	223200	199320	213580	223870	255450	260720	0.989048	1.1634	0.21835	non-DAM
TMK0344	C8H8O3	Vanillin	Phenolic acids	Phenolic acids	121-33-5	A	473210	679920	666490	300290	316660	361830	1.14872	0.537904	-0.894581	non-DAM
TMK0613	C10H10O2	4-MethoxycinnaMaldehyde	Phenolic acids	Phenolic acids	1963-36-6	B	177910	159140	161220	170670	185540	152720	0.17679	1.02139	0.0305395	non-DAM
TMK0472	C9H8O3	p-Coumaric acid	Phenolic acids	Phenolic acids	501-98-4	A	694230	623680	628710	1043100	978640	890420	1.20157	1.49601	0.581118	non-DAM
TMK0340	C9H10O4	Syringic Aldehyde	Phenolic acids	Phenolic acids	134-96-3	A	434960	378980	391250	291520	284800	298360	1.20713	0.725761	-0.462433	non-DAM
TMK0175	C10H10O4	Hydroxy-methoxycinnamate	Phenolic acids	Phenolic acids	-	B	12434	10365	14264	16198	17932	17355	1.08301	1.38912	0.474173	non-DAM
TMK0352	C9H10O5	Syringic acid	Phenolic acids	Phenolic acids	530-57-4	A	240350	29454	19665	332040	342560	330560	0.958671	3.47243	1.79594	non-DAM
TMK0622	C10H12O5	Eudesmic acid(3,4,5-trimethoxybenzoic acid)	Phenolic acids	Phenolic acids	118-41-2	B	13564	14285	13572	13387	12726	15920	0.0925519	1.01478	0.02116	non-DAM
TMK0882	C12H11N5O	N6-(4-hydroxybenzyl) adnine riboside	Phenolic acids	Phenolic acids	-	A	75226	104790	81333	83194	54435	58772	0.831325	0.751489	-0.412175	non-DAM
TMK0111	C15H16O3	2-(4-hydroxybenzyl)-4-(methoxymethyl)phenol	Phenolic acids	Phenolic acids	-	A	332360	341390	350050	545140	540160	544830	1.24824	1.59223	0.671053	non-DAM
TMK0266	C14H16O9	Bengenin	Phenolic acids	Phenolic acids	477-90-7	B	88719	78777	118430	51737	71655	84996	0.80863	0.728818	-0.45637	non-DAM
TMK0362	C16H18O9	Chlorogenic acid	Phenolic acids	Phenolic acids	327-97-9	B	53920	48517	44649	71596	74794	72472	1.20306	1.48799	0.573362	non-DAM
TMK0061	C15H20O10	Syringic acid O-glucoside	Phenolic acids	Phenolic acids	-	A	3233700	3747100	3694100	4535000	4512800	4547700	1.1687	1.2736	0.348907	non-DAM
TMK0146	C19H24O13	parishin E	Phenolic acids	Phenolic acids	952068-57-4	A	1861400	1982800	1858900	2627200	2295300	2296700	1.15116	1.26584	0.340093	non-DAM
TMK0264	C22H26O12	3-O-p-coumaroyl shikimic acid O-hexoside	Phenolic acids	Phenolic acids	-	A	36630	33728	41982	66606	69575	66952	1.22201	1.8082	0.854553	non-DAM
TMK0174	C32H40O19	parishin B	Phenolic acids	Phenolic acids	174972-79-3	A	1038700	989820	1101800	1023700	1046100	1107100	0.241398	1.01488	0.0213095	non-DAM
TMK0161	C32H40O19	parishin C	Phenolic acids	Phenolic acids	174972-80-6	A	2709900	3719400	3727400	3519400	3012200	3653000	0.0559807	1.00275	0.00395759	non-DAM
TMK0152	C34H42O20	Acetyl parishin C	Phenolic acids	Phenolic acids	-	A	577460	554610	440340	665360	710400	503780	0.677007	1.19532	0.257402	non-DAM
TMK0162	C45H56O25	parishin G	Phenolic acids	Phenolic acids	62499-28-9	A	7162700	7754800	5979800	7446700	10038000	10111000	0.917772	1.32054	0.401127	non-DAM
TMK0370	C7H6O5	Gallic acid	Tannins	Tannin	149-91-7	B	374450	305560	262790	199990	182540	205030	1.13445	0.623207	-0.682216	non-DAM
TMK0828	C16H24O7	Jasminoside C	Terpenoids	Monoterpenoids	214125-05-0	B	17803	15149	11659	14218	20487	15343	0.413445	1.12188	0.165913	non-DAM
TMK0877	C16H24O9	Ixoroside	Terpenoids	Sesquiterpenoids	58514-30-0	B	12745	12484	10060	13480	17170	17181	1.00937	1.35541	0.438727	non-DAM
TMK0948	C18H19NO4	N-Feruloyltyramine	Alkaloids	Phenolamine	66648-43-9	A	16231	4589.2	4947.4	78039	104970	75572	1.18228	10.0351	3.32699	up-regulated DAM
TMK0526	C6H13NO2	6-Deoxyfagomine	Alkaloids	Alkaloids	197449-09-5	A	1059300	1055500	1002200	2353400	2378400	2335200	1.24921	2.26724	1.18094	up-regulated DAM
TMK0884	C5H5N5	Aminopurine	Alkaloids	Alkaloids	452-06-2	A	254160	282300	247150	576820	546570	563510	1.2428	2.15273	1.10617	up-regulated DAM
TMK0484	C12H14N2O2	N-Acetyl-5-hydroxytryptamine	Alkaloids	Alkaloids	1210-83-9	B	10908	11260	7751.9	29133	28401	24006	1.20832	2.72528	1.4464	up-regulated DAM
TMK0097	C33H44N2O3	Dendrocrepine	Alkaloids	Alkaloids	51020-39-4	B	36960	27547	37052	62281	102030	65304	1.13419	2.2609	1.1769	up-regulated DAM
TMK0663	C8H7N	Indole	Alkaloids	Plumerane	120-72-9	A	25377	23448	23994	97039	86453	93039	1.24811	3.79751	1.92505	up-regulated DAM
TMK0691	C5H9NO2	L-Proline	Amino acids and derivatives	Amino acids and derivatives	147-85-3	A	1928100	1996400	2087200	6421300	6648900	6699800	1.2496	3.28859	1.71747	up-regulated DAM
TMK0550	C4H9NO3	L-(-)-Threonine	Amino acids and derivatives	Amino acids and derivatives	72-19-5	A	1803500	1881400	1818900	4643000	4989100	4358900	1.24586	2.54206	1.346	up-regulated DAM
TMK0519	C6H13NO2	α-Aminocaproic acid	Amino acids and derivatives	Amino acids and derivatives	327-57-1	A	352070	339880	363360	818820	804480	870430	1.24753	2.36303	1.24064	up-regulated DAM
TMK0523	C6H13NO2	L-Isoleucine	Amino acids and derivatives	Amino acids and derivatives	73-32-5	A	384790	339630	359120	878650	862100	871830	1.24607	2.41115	1.26972	up-regulated DAM
TMK0539	C6H13NO2	L-Allo-Isoleucine	Amino acids and derivatives	Amino acids and derivatives	1509-34-8	B	4276700	3979600	4214900	10211000	10413000	9300700	1.24498	2.3995	1.26274	up-regulated DAM
TMK0525	C6H13NO2	L-Leucine	Amino acids and derivatives	Amino acids and derivatives	61-90-5	A	365600	336790	362110	861050	831190	876350	1.2476	2.41295	1.2708	up-regulated DAM
TMK0549	C5H9NO4	Glutamic acid	Amino acids and derivatives	Amino acids and derivatives	617-65-2	A	1716400	1648100	1577800	3937800	4029200	4974900	1.23415	2.6186	1.38879	up-regulated DAM
TMK0560	C5H10N2O3S	Cys-Gly	Amino acids and derivatives	Amino acids and derivatives	19246-18-5	B	8050	5420.1	8002.4	44515	25519	47004	1.20396	5.4506	2.44641	up-regulated DAM
TMK0271	C11H12N2O2	L-Tryptophan	Amino acids and derivatives	Amino acids and derivatives	73-22-3	A	280780	249760	263800	5703800	5231700	5609100	1.25006	20.8281	4.38046	up-regulated DAM
TMK0498	C11H13NO4	N-Acetyl-L-tyrosine	Amino acids and derivatives	Amino acids and derivatives	537-55-3	B	17234	18118	18921	40332	42235	30966	1.20604	2.09189	1.06481	up-regulated DAM
TMK0312	C13H14N2O3	Acetyltryptophan	Amino acids and derivatives	Amino acids and derivatives	138798	B	17948	15509	13411	121980	106830	100280	1.24346	7.02164	2.81181	up-regulated DAM
TMK0069	C10H17N3O6S	Glutathione reduced form	Amino acids and derivatives	Amino acids and derivatives	70-18-8	A	9928.3	9	7504.8	404580	387650	432900	1.00175	70.2398	6.13422	up-regulated DAM
TMK0409	C11H19NO9	L-Glutamic acid O-glycoside	Amino acids and derivatives	Amino acids and derivatives	-	B	65669	66538	65092	279030	321310	330440	1.24781	4.71761	2.23806	up-regulated DAM
TMK0556	C16H27NO14	Aspartic acid di-O-glucoside	Amino acids and derivatives	Amino acids and derivatives	-	B	499950	334330	677560	1160600	1482800	1231800	1.14268	2.56323	1.35797	up-regulated DAM
TMK0469	C10H8O4	Scopoletin(7-Hydroxy-5-methoxycoumarin)	Lignans and Coumarins	Coumarins	92-61-5	B	28313	35731	25703	204960	214920	196090	1.24388	6.8634	2.77892	up-regulated DAM
TMK0115	C22H26O8	Lirioresinol-A	Lignans and Coumarins	Lignans	21453-71-4	B	9	9	9	48724	58695	46684	1.25049	5707.52	12.4786	up-regulated DAM
TMK0335	C30H38O14	Syringaresinol-aceGlu	Lignans and Coumarins	Lignans	-	B	9	9	9	528990	595550	541090	1.25063	61690	15.9127	up-regulated DAM
TMK0697	C2H7N3	1-methylguanidine	Nucleotides and derivatives	Nucleotides and derivatives	471-29-4	A	25054	23642	36856	96419	102610	132760	1.21407	3.87821	1.95539	up-regulated DAM
TMK0688	C9H13N3O5	Cytidine	Nucleotides and derivatives	Nucleotides and derivatives	65-46-3	B	1063100	1189500	1175000	3108700	2981400	2681800	1.24194	2.5592	1.35569	up-regulated DAM
TMK0888	C10H13N5O4	adenine nucleoside	Nucleotides and derivatives	Nucleotides and derivatives	-	A	2582200	2714800	2442300	5749000	5931800	5571500	1.2457	2.22918	1.15651	up-regulated DAM
TMK0507	C10H13N5O4	Adenosine	Nucleotides and derivatives	Nucleotides and derivatives	58-61-7	A	2499800	2719100	2620100	5417900	5856000	5803500	1.24603	2.17852	1.12335	up-regulated DAM
TMK0398	C9H14N3O8P	Cytidine 5'-monophosphate (Cytidylic acid)	Nucleotides and derivatives	Nucleotides and derivatives	63-37-6	A	24731	27402	27916	58357	54667	70550	1.22527	2.29327	1.19741	up-regulated DAM
TMK0381	C9H13N2O9P	Uridine 5'-monophosphate	Nucleotides and derivatives	Nucleotides and derivatives	58-97-9	A	19417	24915	30946	46769	61946	58288	1.16477	2.21848	1.14957	up-regulated DAM
TMK0368	C10H12N5O6P	Cyclic AMP	Nucleotides and derivatives	Nucleotides and derivatives	60-92-4	A	20977	16479	23145	41920	40813	38818	1.20003	2.00576	1.00415	up-regulated DAM
TMK0213	C10H14N5O7P	3'-Aenylic acid	Nucleotides and derivatives	Nucleotides and derivatives	84-21-9	B	25424	16752	21988	66740	37673	52146	1.13183	2.43998	1.28687	up-regulated DAM
TMK0276	C21H33N7O13P2S-2	3'-dephospho-CoA	Nucleotides and derivatives	Nucleotides and derivatives	3633-59-8	A	9	9	9	12844	12483	15297	1.25047	1504.59	10.5552	up-regulated DAM
TMK0567	C4H9NO3	L-Homoserine	Organic acids	Organic acids	672-15-1	B	2176700	2038800	1935100	4723200	4883600	5540500	1.23966	2.46274	1.30026	up-regulated DAM
TMK0537	C6H13NO2	6-Aminocaproic acid	Organic acids	Organic acids	60-32-2	B	855320	801130	811700	1954600	2032200	1753100	1.24219	2.32559	1.2176	up-regulated DAM
TMK0404	C6H10O7	D-Galacturonic acid(Gal A)	Organic acids	Organic acids	91510-62-2	B	3750400	3155900	3351300	7821500	8801400	7311900	1.23145	2.33337	1.22242	up-regulated DAM
TMK0403	C6H10O7	Aldehydo-D-galacturonate	Organic acids	Organic acids	685-73-4	A	3606100	4111200	3608400	7535200	8340600	8306900	1.23807	2.13521	1.09438	up-regulated DAM
TMK0998	C4H7NO2	1-Aminocyclopropane-1-carboxylic acid	Others	Others	22059-21-8	B	425760	458350	422120	1125800	1037800	1050600	1.24661	2.46067	1.29905	up-regulated DAM
TMK0910	C8H15NO6	N-Acetyl-β-D-mannosamine	Others	Others	7772-94-3	B	77813	84630	112790	353120	344960	326330	1.23292	3.72197	1.89607	up-regulated DAM
TMK0345	C15H24O5	Dendrobiumane D	Others	Others	-	B	155970	168020	141030	402010	339510	357620	1.23364	2.36364	1.24101	up-regulated DAM
TMK0464	C19H30O7	Byzantionoside A	Others	Others	189109-41-9	A	87183	88238	81503	179490	201090	190950	1.24398	2.22451	1.15349	up-regulated DAM
TMK0196	C21H32O14	6'-O-glucosylaucubin	Others	Others	-	B	797380	743960	800520	3696500	3691300	3349600	1.24883	4.58499	2.19692	up-regulated DAM
TMK0401	C6H10O6	D-(+)-Glucono-1,5-lactone	Others	Saccharides and Alcohols	90-80-2	B	2391700	2113800	1868400	4150700	4988200	4470500	1.217	2.13518	1.09436	up-regulated DAM
TMK0303	C6H14O6	D-Sorbitol	Others	Saccharides and Alcohols	50-70-4	B	216700	210880	221200	616790	650700	641650	1.24972	2.94266	1.55712	up-regulated DAM
TMK0214	C6H14O6	Cordycepic acid	Others	Saccharides and Alcohols	69-65-8	B	876220	697440	678080	2060700	2704700	2072000	1.22128	3.0365	1.60241	up-regulated DAM
TMK0306	C6H10O7	D-Glucoronic acid	Others	Saccharides and Alcohols	1700908	A	3543000	3867000	4004900	9108600	10334000	8711100	1.23905	2.4664	1.30241	up-regulated DAM
TMK0034	C6H12O7	Gluconic acid	Others	Saccharides and Alcohols	526-95-4	A	3357900	3853200	3715400	8522900	8361900	8255400	1.2447	2.30085	1.20216	up-regulated DAM
TMK0070	C5H11O8P	Ribulose-5-phosphate	Others	Saccharides and Alcohols	4300-28-1	B	91802	93580	83953	308880	224030	174340	1.17643	2.62591	1.39282	up-regulated DAM
TMK0030	C18H32O16	D-(+)-Melezitose	Others	Saccharides and Alcohols	597-12-6	A	165930	304520	176760	479850	753480	622420	1.14843	2.86731	1.5197	up-regulated DAM
TMK0302	C24H42O20	D(+)-Melezitose O-rhamnoside	Others	Saccharides and Alcohols	-	B	8010.2	7495.2	12003	17349	20230	23742	1.15261	2.22917	1.15651	up-regulated DAM
TMK0558	C6H6O3	5-Hydroxymethylfurfural	Phenolic acids	Phenolic acids	67-47-0	A	397860	517810	554300	1318900	1139800	1220300	1.21793	2.50277	1.32353	up-regulated DAM
TMK0341	C10H10O4	Trans-ferulic acid	Phenolic acids	Phenolic acids	537-98-4	A	506300	57334	56788	1446900	1307700	1144500	1.06499	6.28459	2.65182	up-regulated DAM
TMK0342	C10H10O4	Ferulic acid	Phenolic acids	Phenolic acids	1135-24-6	A	400540	49394	58052	1519300	1308900	1175800	1.10167	7.88211	2.97858	up-regulated DAM
TMK0248	C11H14O4	Sinapyl alcohol	Phenolic acids	Phenolic acids	537-33-7	B	21210	24048	20436	64811	52992	58216	1.23592	2.67938	1.4219	up-regulated DAM
TMK0167	C13H18O6	Benzyl β-D-Glucopyranoside	Phenolic acids	Phenolic acids	878383	B	9	9	9	31016	34345	33676	1.25062	3668.04	11.8408	up-regulated DAM
TMK0193	C13H18O7	Gastrodin	Phenolic acids	Phenolic acids	62499-27-8	A	2058800	1930000	2038500	4389300	4458000	4488400	1.24879	2.21255	1.14571	up-regulated DAM
TMK0315	C13H16O9	2,5-Dihydroxy benzoic acid O-hexside	Phenolic acids	Phenolic acids	-	B	57706	67938	65823	194150	192730	193330	1.24599	3.03034	1.59948	up-regulated DAM
TMK0358	C15H18O8	1-O-[(E)-p-Cumaroyl]-β-D-glucopyranose	Phenolic acids	Phenolic acids	-	A	1359900	1349700	1423100	4435200	4576200	4609700	1.25001	3.29593	1.72069	up-regulated DAM
TMK0057	C17H24O9	Syringin	Phenolic acids	Phenolic acids	118-34-3	B	64159	56829	56767	258930	242640	255070	1.24797	4.25665	2.08972	up-regulated DAM
TMK0139	C20H24O8	gastrodioside	Phenolic acids	Phenolic acids	77162-64-2	A	149790	151160	142600	594120	532540	572080	1.24868	3.82987	1.9373	up-regulated DAM
TMK0710	C30H50O	Taraxerol	Terpenoids	Triterpene	-	A	6405	2268.9	2117.2	9638	11876	12747	1.08362	3.17493	1.66673	up-regulated DAM

## Sheet: D5-4
Index	Formula	Compounds	Class I	Class II	CAS	Level	M_glauca_Y1	M_glauca_Y2	M_glauca_Y3	M_glauca_M1	M_glauca_M2	M_glauca_M3	VIP	Fold_Change	Log2FC	Type
TMK0884	C5H5N5	Aminopurine	Alkaloids	Alkaloids	452-06-2	A	121570	104760	120640	32627	43359	43227	1.16426	0.343583	-1.54127	down-regulated DAM
TMK0932	C19H38N2O3	Cocamidopropyl βine	Alkaloids	Alkaloids	873943	A	39007	33609	34070	14483	14120	13546	1.17966	0.395075	-1.3398	down-regulated DAM
TMK0686	C9H13NO2	Synephrine	Alkaloids	Amphetamine alkaloids	34520	B	336070	309250	310540	134840	174120	155300	1.15969	0.485699	-1.04187	down-regulated DAM
TMK0154	C24H29NO9	N-(4-O-(β-D-Glucopyranosyl)-E-feruloyl)-tyramine	Alkaloids	Phenolamine	-	B	193910	165460	215210	28321	29064	30870	1.1824	0.153599	-2.70276	down-regulated DAM
TMK0274	C6H8O4	2,3-Dimethylsuccinic acid	Amino acids and derivatives	Amino acids and derivatives	13545-04-5	B	54735	56817	58961	19831	26440	21966	1.16595	0.400186	-1.32126	down-regulated DAM
TMK0557	C7H12N2O3	Glycyl-L-proline	Amino acids and derivatives	Amino acids and derivatives	704-15-4	B	64126	70180	59485	12395	23587	27791	1.08975	0.329081	-1.60348	down-regulated DAM
TMK0505	C8H16N2O3	N-Glycyl-L-leucine	Amino acids and derivatives	Amino acids and derivatives	869-19-2	B	79912	80757	69068	31753	35854	31900	1.17294	0.433134	-1.20711	down-regulated DAM
TMK0482	C10H11NO3	N-Phenylacetylglycine	Amino acids and derivatives	Amino acids and derivatives	500-98-1	B	17153	12963	20678	9	9	9	1.18601	0.000531559	-10.8775	down-regulated DAM
TMK0875	C9H18N2O3	Alanylleucine	Amino acids and derivatives	Amino acids and derivatives	1999-42-4	B	35786	35218	36243	18603	13298	14773	1.15525	0.435201	-1.20025	down-regulated DAM
TMK0880	C11H14N2O3	Glycylphenylalanine	Amino acids and derivatives	Amino acids and derivatives	721-66-4	B	106380	108330	118780	41071	46801	34476	1.16603	0.366872	-1.44665	down-regulated DAM
TMK0878	C12H16N2O3	DL-Alanyl-DL-phenylalanine	Amino acids and derivatives	Amino acids and derivatives	1999-45-7	B	14406	16613	13051	6998.2	7972.5	5385.3	1.12124	0.461902	-1.11434	down-regulated DAM
TMK0312	C13H14N2O3	Acetyltryptophan	Amino acids and derivatives	Amino acids and derivatives	138798	B	18214	16282	19400	7589.8	5373.7	8215.8	1.13858	0.392966	-1.34752	down-regulated DAM
TMK0199	C20H32N6O12S2	Oxidized Glutathione	Amino acids and derivatives	Amino acids and derivatives	121-24-4	B	382010	422780	477080	196570	187110	197440	1.1701	0.453338	-1.14134	down-regulated DAM
TMK0261	C28H29O16+	"Cyanidin 3-O-(3"",6""-diacetylhexoside)-O-glyceric acid"	Flavonoids	Anthocyanins	-	B	3226.5	6216.6	2402.9	894.97	363.32	535.88	1.09872	0.151458	-2.72301	down-regulated DAM
TMK0054	C15H14O6	Catechin	Flavonoids	Flavanols	154-23-4	A	34850	33458	39593	8885.7	3696.6	10987	1.09597	0.218434	-2.19473	down-regulated DAM
TMK0017	C21H20O11	Luteolin-7-O-glucoside	Flavonoids	Flavonoid	1268798	A	267790	314800	292570	128450	98130	122320	1.16263	0.39867	-1.32673	down-regulated DAM
TMK0036	C9H8O2	3,4-Dihydrocoumarin	Lignans and Coumarins	Coumarins	119-84-6	B	233690	331560	278920	28543	35753	32874	1.17928	0.115107	-3.11895	down-regulated DAM
TMK0469	C10H8O4	Scopoletin(7-Hydroxy-5-methoxycoumarin)	Lignans and Coumarins	Coumarins	92-61-5	B	15208	26937	18480	9	9	9	1.18563	0.000445361	-11.1327	down-regulated DAM
TMK0730	C21H36O4	MAG(18:3)isomer3	Lipids	Glycerol ester	-	A	25080	30293	22859	9315.6	9826.9	13215	1.13442	0.41361	-1.27366	down-regulated DAM
TMK0419	C26H48NO7P	LysoPC 18:3(2n isomer)	Lipids	LPC	-	A	106190	118440	108680	47482	49373	51031	1.18125	0.443689	-1.17238	down-regulated DAM
TMK0737	C26H50NO7P	LysoPC 18:2(isomer)	Lipids	LPC	-	A	2674700	3071900	3195600	1405000	1526900	1487900	1.16997	0.494263	-1.01665	down-regulated DAM
TMK0922	C21H44NO7P	LysoPE 16:0	Lipids	LPE	53862-35-4	A	533710	548930	564760	156180	203520	201040	1.17137	0.340379	-1.55479	down-regulated DAM
TMK0729	C21H44NO7P	LysoPE 16:0(2n isomer)	Lipids	LPE	-	A	525440	541500	566130	167840	219200	197750	1.17231	0.358092	-1.4816	down-regulated DAM
TMK0418	C23H44NO7P	LysoPE 18:2(2n isomer)	Lipids	LPE	-	A	375120	467050	401380	162280	204650	167130	1.15607	0.429464	-1.21939	down-regulated DAM
TMK0723	C23H46NO7P	LysoPE 18:1(2n isomer)	Lipids	LPE	-	A	23166	30810	26390	6644.2	7457.4	8695	1.16791	0.28366	-1.81777	down-regulated DAM
TMK0721	C23H46NO7P	LysoPE 18:1	Lipids	LPE	89576-29-4	A	30132	26523	36398	8015.9	10820	10953	1.1536	0.320128	-1.64328	down-regulated DAM
TMK0534	C9H13N3O4	Deoxycytidine	Nucleotides and derivatives	Nucleotides and derivatives	951-77-9	B	38743	23658	26887	14103	13411	9356.5	1.08351	0.412939	-1.276	down-regulated DAM
TMK0668	C10H14N2O5	Thymidine	Nucleotides and derivatives	Nucleotides and derivatives	50-89-5	A	66509	96661	68583	12240	10100	17421	1.15802	0.171566	-2.54316	down-regulated DAM
TMK0503	C10H13N5O3	Deoxyadenosine	Nucleotides and derivatives	Nucleotides and derivatives	958-09-8	A	220800	250700	205640	83192	75447	79180	1.17793	0.351211	-1.50959	down-regulated DAM
TMK0673	C10H13N5O4	Deoxyguanosine	Nucleotides and derivatives	Nucleotides and derivatives	961-07-9	B	1555000	1609000	1548300	368100	430140	435000	1.18274	0.261707	-1.93398	down-regulated DAM
TMK0888	C10H13N5O4	adenine nucleoside	Nucleotides and derivatives	Nucleotides and derivatives	-	A	1056800	1036400	1027600	464280	462340	452860	1.18634	0.442028	-1.17779	down-regulated DAM
TMK0507	C10H13N5O4	Adenosine	Nucleotides and derivatives	Nucleotides and derivatives	58-61-7	A	1117700	1054200	1025300	462030	456660	464030	1.18462	0.432478	-1.2093	down-regulated DAM
TMK0666	C12H17N5O5	2-(Dimethylamino)guanosine	Nucleotides and derivatives	Nucleotides and derivatives	2140-67-2	B	997130	936560	942250	424660	416660	423450	1.18535	0.439776	-1.18516	down-regulated DAM
TMK0895	C10H14N5O7P	Adenosine 5'-monophosphate	Nucleotides and derivatives	Nucleotides and derivatives	61-19-8	A	1184800	1009200	998400	316300	321810	382800	1.17482	0.319794	-1.64479	down-regulated DAM
TMK0680	C10H14N5O8P	Guanosine 5'-monophosphate	Nucleotides and derivatives	Nucleotides and derivatives	85-32-5	B	14522	13972	15611	3069.3	5011.4	6869.3	1.0951	0.338964	-1.5608	down-regulated DAM
TMK0393	C4H6O5	L-(-)-Malic acid	Organic acids	Organic acids	636-61-3	A	4724600	4239000	5151700	2160700	2312900	2364100	1.16931	0.484418	-1.04568	down-regulated DAM
TMK0347	C8H14O4	SubericAcid	Organic acids	Organic acids	505-48-6	B	459690	521840	499830	187630	204960	198890	1.18087	0.399282	-1.32452	down-regulated DAM
TMK0425	C6H9NOS	4-Methyl-5-thiazoleethanol	Others	Others	137-00-8	A	62548	60991	61372	25412	30770	32038	1.16523	0.477094	-1.06765	down-regulated DAM
TMK0330	C11H14O3	Zingerone	Others	Others	122-48-5	B	9081.9	14385	8213	4450.6	4038.8	4129	1.10452	0.398309	-1.32804	down-regulated DAM
TMK0909	C8H15NO6	N-Acetyl-D-galactosamine	Others	Others	1811-31-0	B	1381300	1610600	1766100	573330	577410	595650	1.17425	0.367043	-1.44598	down-regulated DAM
TMK0772	C16H14O4	Denthyrsinin	Others	Others	118169-17-8	B	8357.8	10367	7032.3	9	9	9	1.18616	0.00104825	-9.8978	down-regulated DAM
TMK0774	C16H14O4	2,5-Dihydroxy-4,9-dimethoxylphenanthrene	Others	Others	-	B	7760.4	10066	8726.5	9	9	9	1.18649	0.00101684	-9.94169	down-regulated DAM
TMK0156	C21H30O12	Coelovirin A	Others	Others	452963-01-8	B	1782200	1766500	2269900	555350	713180	563170	1.16343	0.314801	-1.66749	down-regulated DAM
TMK0214	C6H14O6	Cordycepic acid	Others	Saccharides and Alcohols	69-65-8	B	982340	839560	943610	501590	418710	460050	1.16357	0.49913	-1.00251	down-regulated DAM
TMK0070	C5H11O8P	Ribulose-5-phosphate	Others	Saccharides and Alcohols	4300-28-1	B	178440	179170	145940	9	9	9	1.18669	5.36193e-05	-14.1869	down-regulated DAM
TMK0551	C11H14NO6+	Nicotinate D-ribonucleoside	Others	Vitamin	17720-18-2	B	4454500	5214000	5100900	1089800	1075800	917570	1.18139	0.208754	-2.26012	down-regulated DAM
TMK0485	C17H20N4O6	Riboflavin	Others	Vitamin	83-88-5	A	2219900	2118200	1974000	473930	577670	629860	1.17587	0.266387	-1.90841	down-regulated DAM
TMK0231	C9H8O2	Cinnamic acid	Phenolic acids	Phenolic acids	140-10-3	B	2966000	2957000	2910400	341690	327840	317380	1.18655	0.111725	-3.16198	down-regulated DAM
TMK0344	C8H8O3	Vanillin	Phenolic acids	Phenolic acids	121-33-5	A	621520	677730	659390	251880	246690	244070	1.18488	0.379161	-1.39912	down-regulated DAM
TMK0472	C9H8O3	p-Coumaric acid	Phenolic acids	Phenolic acids	501-98-4	A	2534700	2269600	2055800	501840	531910	509850	1.18262	0.225011	-2.15193	down-regulated DAM
TMK0622	C10H12O5	Eudesmic acid(3,4,5-trimethoxybenzoic acid)	Phenolic acids	Phenolic acids	118-41-2	B	28722	41946	34346	11135	12709	7357.4	1.12917	0.297117	-1.7509	down-regulated DAM
TMK0358	C15H18O8	1-O-[(E)-p-Cumaroyl]-β-D-glucopyranose	Phenolic acids	Phenolic acids	-	A	6007100	5422500	5555200	454950	498320	470860	1.18614	0.0838473	-3.57609	down-regulated DAM
TMK0146	C19H24O13	parishin E	Phenolic acids	Phenolic acids	952068-57-4	A	1185900	1231800	1131600	508390	531480	513210	1.18403	0.437574	-1.1924	down-regulated DAM
TMK0245	C25H24O12	Isochlorogenic acid A	Phenolic acids	Phenolic acids	2450-53-5	A	21732	23014	20588	9	9	9	1.18675	0.000413261	-11.2407	down-regulated DAM
TMK0152	C34H42O20	Acetyl parishin C	Phenolic acids	Phenolic acids	-	A	359390	679300	575430	112180	118610	108330	1.15044	0.210096	-2.25088	down-regulated DAM
TMK0162	C45H56O25	parishin G	Phenolic acids	Phenolic acids	62499-28-9	A	11954000	14758000	12381000	6363100	4492300	7437000	1.09515	0.46792	-1.09567	down-regulated DAM
TMK0370	C7H6O5	Gallic acid	Tannins	Tannin	149-91-7	B	204940	188510	219440	94556	86684	94992	1.17649	0.450704	-1.14975	down-regulated DAM
TMK0877	C16H24O9	Ixoroside	Terpenoids	Sesquiterpenoids	58514-30-0	B	3534.2	3929.8	4319.4	9	9	9	1.18655	0.00229136	-8.76958	down-regulated DAM
TMK0997	C5H13NO	Choline	Alkaloids	Alkaloids	62-49-7	B	3699900	3044100	2991500	3071200	2918300	3043600	0.534984	0.927852	-0.108034	non-DAM
TMK0994	C5H11NO2	Betaine	Alkaloids	Alkaloids	107-43-7	B	372420	361620	364250	620620	756450	664770	1.16613	1.85911	0.894611	non-DAM
TMK0883	C8H9N	N-Benzylmethylene isomethylamine	Alkaloids	Alkaloids	-	A	1853800	1789100	1683200	2604400	2769200	2859800	1.16778	1.54586	0.628409	non-DAM
TMK0474	C7H7NO2	Nicotinic Acid Methyl Ester(Methyl Nicotinate)	Alkaloids	Alkaloids	93-60-7	B	20809	27963	25685	26030	21698	28336	0.113867	1.02158	0.0308063	non-DAM
TMK0694	C7H16NO2	Acetylcholine	Alkaloids	Alkaloids	60-31-1	B	769900	728390	647310	409200	357000	437750	1.14559	0.561125	-0.833606	non-DAM
TMK0553	C6H11NO4	DL-2-Aminoadipic acid	Alkaloids	Alkaloids	542-32-5	B	2092600	2031500	2008800	3705400	4036500	4351900	1.17497	1.97195	0.979626	non-DAM
TMK0703	C6H13NO4	1-Deoxynojirimycin	Alkaloids	Alkaloids	19130-96-2	B	37518	40042	55928	24012	43784	31584	0.695705	0.744486	-0.425683	non-DAM
TMK0850	C8H7NO3	HBOA	Alkaloids	Alkaloids	23520-34-5	B	1414100	1581300	1348400	1560200	1620200	1442300	0.566759	1.06421	0.0897781	non-DAM
TMK0484	C12H14N2O2	N-Acetyl-5-hydroxytryptamine	Alkaloids	Alkaloids	1210-83-9	B	10243	10920	9695.1	10427	12538	11893	0.807978	1.12962	0.175841	non-DAM
TMK0621	C12H10N4O2	Lumichrome	Alkaloids	Alkaloids	1086-80-2	A	236750	214970	210700	112550	116380	103510	1.17444	0.501857	-0.994652	non-DAM
TMK0228	C33H44N2O3	Isodendrocrepine	Alkaloids	Alkaloids	50906-94-0	B	42188	35195	39794	21531	24932	20449	1.14122	0.571034	-0.808353	non-DAM
TMK0097	C33H44N2O3	Dendrocrepine	Alkaloids	Alkaloids	51020-39-4	B	68363	71589	99482	53777	53586	68631	0.857183	0.735042	-0.444102	non-DAM
TMK0725	C21H48N3O9P	Bis(N,N-diethylethanaminium)-2-acetamido-1,5-anhydro-2-deoxy-1-[-hydroxy(phosphonato)methyl]-D-glucitol	Alkaloids	Alkaloids	-	A	59928	66090	59795	52164	56813	54400	0.997779	0.879255	-0.185647	non-DAM
TMK0731	C28H48NO7P	2-Hydroxy-5,8,11,14,17-icosapentaenoyloxy]propyl-2-(trimethylammonio)ethyl phosphate	Alkaloids	Alkaloids	-	A	12455	13031	10465	7882.3	6639.6	7834.2	1.11407	0.621849	-0.685363	non-DAM
TMK0575	C6H14N2O	N-Acetylputrescine	Alkaloids	Phenolamine	18233-70-0	B	334830	331730	295540	507320	565690	581820	1.16052	1.72002	0.782424	non-DAM
TMK0704	C5H14N4	Agmatine	Alkaloids	Phenolamine	306-60-5	B	316930	315690	309080	513830	552920	568690	1.17925	1.73669	0.796339	non-DAM
TMK0705	C7H19N3	Spermidine	Alkaloids	Phenolamine	124-20-9	B	23485	25907	26948	20700	21362	20296	1.08825	0.816846	-0.291865	non-DAM
TMK0917	C10H26N4	Spermine	Alkaloids	Phenolamine	71-44-3	B	5149100	5117400	4950500	5086400	5685200	5306900	0.7317	1.05661	0.0794489	non-DAM
TMK0491	C14H20N2O3	N-Feruloylputrescine	Alkaloids	Phenolamine	501-13-3	A	74144	70662	61946	114480	122370	101500	1.1332	1.6365	0.710615	non-DAM
TMK0661	C15H17N3O3	Feruloylhistamine	Alkaloids	Phenolamine	94848-18-7	B	9882.9	9002	10438	7556.4	4577.4	6930.4	0.967881	0.650147	-0.621162	non-DAM
TMK0948	C18H19NO4	N-Feruloyltyramine	Alkaloids	Phenolamine	66648-43-9	A	159650	138780	154150	139790	143340	144760	0.631615	0.945446	-0.0809329	non-DAM
TMK0618	C20H20N2O4	N-Feruloyl serotonin	Alkaloids	Phenolamine	68573-23-9	B	16340	12454	11182	9708.3	12216	11266	0.664561	0.830256	-0.268372	non-DAM
TMK0663	C8H7N	Indole	Alkaloids	Plumerane	120-72-9	A	32548	23721	26013	38877	40012	43965	1.06325	1.49308	0.578296	non-DAM
TMK0336	C9H7NO2	Indole-3-carboxylic acid	Alkaloids	Plumerane	771-50-6	A	29794	27772	21723	18054	23362	14619	0.868205	0.706718	-0.500793	non-DAM
TMK0132	C9H7NO2	Indole-5-carboxylic acid	Alkaloids	Plumerane	1670-81-1	A	17802	21551	19740	13054	11143	14875	1.07047	0.661195	-0.596852	non-DAM
TMK1037	C7H13NO2	Stachydrine	Alkaloids	Pyrrole alkaloids	471-87-4	B	232340	381800	291550	284180	199180	201310	0.70479	0.755965	-0.403609	non-DAM
TMK0722	C17H28NO2+	N-methyldendrobine	Alkaloids	Sesquiterpene alkaloids	-	B	25997	33310	25667	28100	27418	27016	0.150156	0.971285	-0.0420329	non-DAM
TMK0566	C4H9NO2	N,N-Dimethylglycine	Amino acids and derivatives	Amino acids and derivatives	1118-68-9	A	274330	265210	171320	386130	457160	421450	1.04633	1.77917	0.831203	non-DAM
TMK0908	C4H9NO2	2-Aminoisobutyric acid	Amino acids and derivatives	Amino acids and derivatives	62-57-7	A	4500100	3407000	3211800	3243800	3275600	3337000	0.552501	0.886455	-0.173881	non-DAM
TMK0571	C4H9NO2	3-Aminoisobutanoic acid	Amino acids and derivatives	Amino acids and derivatives	144-90-1	A	3236400	3077300	3171900	3143800	3607000	3317200	0.670467	1.0614	0.0859662	non-DAM
TMK0221	C3H7NO3	D-Serine	Amino acids and derivatives	Amino acids and derivatives	312-84-5	A	149470	151690	146160	157600	166270	165130	1.08268	1.09318	0.128527	non-DAM
TMK0999	C5H9N3	Histamine	Amino acids and derivatives	Amino acids and derivatives	51-45-6	B	10595	7869.7	14112	17178	12815	15325	0.807461	1.39112	0.476244	non-DAM
TMK0691	C5H9NO2	L-Proline	Amino acids and derivatives	Amino acids and derivatives	147-85-3	A	1973500	2069400	2082000	3759200	4140400	4257900	1.17832	1.98493	0.989088	non-DAM
TMK0552	C5H11NO2	5-Aminovaleric acid	Amino acids and derivatives	Amino acids and derivatives	660-88-8	B	32528	44386	48066	53632	70151	79786	0.980102	1.62881	0.703821	non-DAM
TMK0379	C5H7NO3	5-Oxoproline	Amino acids and derivatives	Amino acids and derivatives	149-87-1	B	8745	5657.7	8895.7	14581	18654	10787	0.979251	1.88949	0.917994	non-DAM
TMK0538	C6H11NO2	Pipecolic acid	Amino acids and derivatives	Amino acids and derivatives	4043-87-2	B	1568500	1551900	1387500	1219500	1301700	1518700	0.706492	0.896182	-0.158136	non-DAM
TMK0524	C8H11NO	L-Tyramine	Amino acids and derivatives	Amino acids and derivatives	51-67-2	A	5390100	5090600	5010900	2419600	2767500	2829800	1.17141	0.5175	-0.95037	non-DAM
TMK0545	C5H9NO4	O-Acetylserine	Amino acids and derivatives	Amino acids and derivatives	5147-00-2	B	455050	464510	433540	509870	572690	567160	1.09025	1.21922	0.285953	non-DAM
TMK0528	C5H11NO2S	L-Methionine	Amino acids and derivatives	Amino acids and derivatives	63-68-3	B	802830	655350	816060	1324800	1537100	1570900	1.14734	1.94913	0.962834	non-DAM
TMK0299	C6H12N2O3	D-Alanyl-D-Alanine	Amino acids and derivatives	Amino acids and derivatives	923-16-0	B	27084	19243	18576	21425	12412	12143	0.757356	0.708442	-0.497279	non-DAM
TMK0373	C6H10O5	3-Hydroxy-3-methylpentane-1,5-dioic acid	Amino acids and derivatives	Amino acids and derivatives	503-49-1	B	2396800	2437900	2424600	2206200	2248200	1998100	1.00803	0.88886	-0.169972	non-DAM
TMK0400	C5H9NO5	4-Hydroxy-L-glutamic acid	Amino acids and derivatives	Amino acids and derivatives	3913-68-6	B	482420	587880	566130	795610	817680	755530	1.12137	1.44755	0.533617	non-DAM
TMK0580	C5H11NO3S	Methionine sulfoxide	Amino acids and derivatives	Amino acids and derivatives	62697-73-8	B	1135700	1140600	1051300	1106100	1175100	1147900	0.512205	1.0305	0.043348	non-DAM
TMK0504	C9H11NO2	L-Phenylalanine	Amino acids and derivatives	Amino acids and derivatives	63-91-2	A	14586000	13881000	13976000	19802000	20799000	20830000	1.17789	1.44738	0.53344	non-DAM
TMK0683	C7H14N2O3	L-theanine	Amino acids and derivatives	Amino acids and derivatives	3081-61-6	B	9666	7189.4	6399.6	10528	16601	9893.1	0.88162	1.59201	0.670846	non-DAM
TMK0285	C6H9NO5	N-Acetylaspartate	Amino acids and derivatives	Amino acids and derivatives	997-55-7	B	101130	83622	106720	125750	143100	139840	1.06523	1.40216	0.48765	non-DAM
TMK0564	C6H13N3O3	L-Citrulline	Amino acids and derivatives	Amino acids and derivatives	372-75-8	B	601230	439350	566130	606530	660010	731880	0.845089	1.2438	0.31475	non-DAM
TMK0532	C9H11NO3	L-(-)-Tyrosine	Amino acids and derivatives	Amino acids and derivatives	60-18-4	A	2235300	2192800	2295600	3055900	3271800	3206100	1.17569	1.41794	0.503796	non-DAM
TMK0287	C7H12N2O4	N-α-Acetyl-L-glutamine	Amino acids and derivatives	Amino acids and derivatives	2490-97-3	B	2145800	2239500	2121700	1845700	1911400	1770500	1.12399	0.849485	-0.235339	non-DAM
TMK0536	C8H16N2O3	N6-Acetyl-L-lysine	Amino acids and derivatives	Amino acids and derivatives	692-04-6	A	2893800	3346700	2930000	1588100	1645500	1461000	1.1689	0.511924	-0.965998	non-DAM
TMK0885	C8H16N2O3	Glycylisoleucine	Amino acids and derivatives	Amino acids and derivatives	19461-38-2	B	57415	51216	33687	28324	23975	24327	1.03096	0.538414	-0.893212	non-DAM
TMK0576	C7H16N4O2	H-HomoArg-OH	Amino acids and derivatives	Amino acids and derivatives	156-86-5	A	526770	489850	495150	431550	470030	521280	0.559186	0.941188	-0.0874449	non-DAM
TMK0288	C7H11NO5	N-Acetyl-L-glutamic acid	Amino acids and derivatives	Amino acids and derivatives	1188-37-0	B	97940	100850	131130	58649	53291	55462	1.14002	0.507402	-0.978799	non-DAM
TMK0544	C7H15N3O3	L-Homocitrulline	Amino acids and derivatives	Amino acids and derivatives	1190-49-4	B	403320	363080	384140	219400	222380	249440	1.16418	0.600779	-0.735094	non-DAM
TMK0572	C7H14N2O4	2,6-Diaminooimelic acid	Amino acids and derivatives	Amino acids and derivatives	583-93-7	B	1129800	1190000	1206900	1046500	1026700	1125400	0.971437	0.906967	-0.140878	non-DAM
TMK0529	C9H11NO4	3,4-Dihydroxy-DL-phenylalanine	Amino acids and derivatives	Amino acids and derivatives	63-84-3	B	550880	520040	530660	667590	527880	713630	0.793643	1.19201	0.253397	non-DAM
TMK0870	C9H10ClNO2	L-2-chlorophenylalanine	Amino acids and derivatives	Amino acids and derivatives	103616-89-3	B	4587500	4589200	4623600	4774000	4934900	4951800	1.10387	1.06235	0.0872544	non-DAM
TMK0121	C11H12N2O2	Tryptophan	Amino acids and derivatives	Amino acids and derivatives	-	B	39019	37990	44893	37112	31370	31891	0.9425	0.823391	-0.280351	non-DAM
TMK0414	C13H13NO2	3-(2-Naphthyl)-D-alanine	Amino acids and derivatives	Amino acids and derivatives	76985-09-6	B	51213	45415	48432	90635	61804	46327	0.683312	1.37023	0.454421	non-DAM
TMK0535	C8H16N4O3	N-α-Acetyl-L-arginine	Amino acids and derivatives	Amino acids and derivatives	155-84-0	B	18461	18893	13428	53353	12163	20419	0.427818	1.69223	0.758929	non-DAM
TMK0388	C8H14N2O5	(5-L-Glutamyl)-L-amino acid	Amino acids and derivatives	Amino acids and derivatives	5875-41-2	B	54175	47168	54777	93515	88563	87995	1.16615	1.72991	0.790694	non-DAM
TMK0498	C11H13NO4	N-Acetyl-L-tyrosine	Amino acids and derivatives	Amino acids and derivatives	537-55-3	B	20053	18615	16307	13109	7314.3	12437	0.963786	0.597732	-0.74243	non-DAM
TMK0561	C6H12N2O4S2	L-(-)-Cystine	Amino acids and derivatives	Amino acids and derivatives	56-89-3	B	56978	42007	37857	27571	36576	24415	0.931327	0.647184	-0.627751	non-DAM
TMK0839	C15H22N2O3	Leucylphenylalanine	Amino acids and derivatives	Amino acids and derivatives	56217-82-4	B	34554	22239	25601	11777	15274	15808	1.06359	0.520171	-0.942941	non-DAM
TMK0499	C13H16N2O5	Asp-phe	Amino acids and derivatives	Amino acids and derivatives	13433-09-5	B	24651	28696	25370	23012	24999	21144	0.823167	0.878527	-0.186842	non-DAM
TMK0304	C11H20N2O8	L-Glutamine O-hexside	Amino acids and derivatives	Amino acids and derivatives	-	B	32986	29453	32446	23454	31586	31044	0.539888	0.907246	-0.140435	non-DAM
TMK0409	C11H19NO9	L-Glutamic acid O-glycoside	Amino acids and derivatives	Amino acids and derivatives	-	B	85055	79266	77301	124150	136050	112410	1.1406	1.54212	0.624915	non-DAM
TMK0522	C11H19N3O6S	S-(methyl)glutathione	Amino acids and derivatives	Amino acids and derivatives	2922-56-7	A	137480	163240	199490	215690	183110	158230	0.438975	1.11359	0.155221	non-DAM
TMK0520	C14H20N6O5S	S-(5'-Adenosy)-L-homocysteine	Amino acids and derivatives	Amino acids and derivatives	979-92-0	B	12590	11161	12295	6026.7	5706.4	7393.3	1.14541	0.530611	-0.914274	non-DAM
TMK0695	C15H22N6O5S	S-Adenosylmethionine	Amino acids and derivatives	Amino acids and derivatives	29908-03-0	B	558870	409340	457530	268270	289480	347560	1.05017	0.634976	-0.655227	non-DAM
TMK0556	C16H27NO14	Aspartic acid di-O-glucoside	Amino acids and derivatives	Amino acids and derivatives	-	B	370610	528760	539360	905440	877620	998290	1.10935	1.9332	0.950989	non-DAM
TMK0029	C20H32N6O12S2	Oxiglutatione	Amino acids and derivatives	Amino acids and derivatives	27025-41-8	B	227280	294970	265270	137920	140240	119660	1.14612	0.505155	-0.985201	non-DAM
TMK0040	C21H24O10	Phlorizin	Flavonoids	Chalcones	60-81-1	A	59673	98004	76908	401190	83823	40889	0.309538	2.24184	1.16468	non-DAM
TMK0337	C28H34O15	Hesperetin 7-O-neohesperidoside(Neohesperidin)	Flavonoids	Dihydroflavone	13241-33-3	B	51744	21151	16521	324630	61703	40868	0.783292	4.77768	2.25631	non-DAM
TMK0935	C20H20O7	Isosinensetin	Flavonoids	Flavonoid	17290-70-9	A	3106.7	7968.6	1506	10841	1974.8	982.07	0.131134	1.0967	0.133165	non-DAM
TMK0929	C21H22O8	Nobiletin	Flavonoids	Flavonoid	478-01-3	A	84677	145090	24206	360300	60112	50642	0.302946	1.85474	0.891217	non-DAM
TMK0244	C28H32O15	Chrysoeriol-7-O-rutinoside	Flavonoids	Flavonoid	-	B	9	9	9	8816.2	2405.1	9	0.832935	415.937	8.70022	non-DAM
TMK0829	C25H26O13	Apigenin-6-C-β-D-xyloside-8-C-β-Darabinoside	Flavonoids	Flavonoid carbonoside	-	B	43863	45679	37469	33236	35984	35151	0.985512	0.821748	-0.283233	non-DAM
TMK0442	C20H20O7	Tangeretin	Flavonoids	Flavonols	481-53-8	A	88143	136310	26662	374360	61524	48576	0.295465	1.92924	0.948029	non-DAM
TMK0928	C22H24O9	3,5,6,7,8,3',4'-Heptamethoxyflavone	Flavonoids	Flavonols	1178-24-1	A	4715.9	7971.1	1937.2	14633	2938.2	2712.9	0.133975	1.38702	0.471992	non-DAM
TMK0143	C24H22O15	Quercetin-3-O-(6''-O-malonyl)-galactoside	Flavonoids	Flavonols	-	B	22669	22879	27202	9169.9	11466	17178	1.03403	0.519779	-0.944031	non-DAM
TMK0129	C25H24O15	Isorhamnetin-hexose-malonate	Flavonoids	Flavonols	-	B	50502	50094	45264	60188	59664	59346	1.12246	1.22856	0.29697	non-DAM
TMK0099	C18H16O5	4',5,7-Trihydroxy-6,8-dimethl-homoisoflavanone	Flavonoids	Isoflavones	-	B	7897.8	3496.8	3290.5	1213.8	3502.5	2390	0.779465	0.483912	-1.04718	non-DAM
TMK0237	C11H8O3	Ayapin	Lignans and Coumarins	Coumarins	494-56-4	A	85338	94668	83140	66573	61434	58926	1.13269	0.710378	-0.493342	non-DAM
TMK0089	C14H28O2	Myristic Acid	Lipids	Free fatty acids	544-63-8	A	395610	380950	314230	402860	374310	391080	0.521999	1.07101	0.0989757	non-DAM
TMK0081	C16H32O2	Hexadecanoic acid	Lipids	Free fatty acids	21096	A	1347100	568790	998160	1399700	1142500	934320	0.441112	1.19302	0.254618	non-DAM
TMK0590	C18H30O2	Punicic acid	Lipids	Free fatty acids	544-72-9	A	337280	305520	322760	621720	602390	510440	1.15625	1.79642	0.845124	non-DAM
TMK0090	C18H30O2	γ-Linolenic Acid	Lipids	Free fatty acids	506-26-3	A	3811900	3671600	3084800	4382000	3833900	3596400	0.639646	1.11771	0.160547	non-DAM
TMK0077	C18H32O2	Linoleic acid	Lipids	Free fatty acids	60-33-3	A	934650	1227400	1162000	1115700	1358600	1536100	0.709231	1.20648	0.270804	non-DAM
TMK0079	C18H34O2	11-Octadecanoic acid(Vaccenic acid)	Lipids	Free fatty acids	506-17-2	A	36149	61165	70978	44105	39504	40230	0.644146	0.735858	-0.442501	non-DAM
TMK0078	C18H34O2	Elaidic Acid	Lipids	Free fatty acids	112-79-8	A	128670	172450	210760	185800	142620	118670	0.383036	0.873427	-0.19524	non-DAM
TMK0311	C18H32O3	9,10-EODE	Lipids	Free fatty acids	65167-83-1	A	584560	564160	560610	931790	906590	855150	1.17756	1.57578	0.656067	non-DAM
TMK0229	C18H32O3	13-Hydroxy-9,11-octadecadienoic acid	Lipids	Free fatty acids	5204-88-6	A	337170	306310	321300	589580	575290	545460	1.17748	1.77277	0.826003	non-DAM
TMK0109	C18H34O5	9,10,13-Trihyroxy-11-octadecadienoic acid	Lipids	Free fatty acids	-	A	234510	240070	235300	258980	242850	240200	0.788913	1.04529	0.0639023	non-DAM
TMK0035	C19H38O4	Hexadecanoic acid 2,3-dihydroxypropyl ester	Lipids	Glycerol ester	542-44-9	A	224520	240690	226450	239540	231850	231540	0.37859	1.01629	0.023318	non-DAM
TMK0583	C21H36O4	MAG(18:3)isomer1	Lipids	Glycerol ester	-	A	344670	393330	323890	366000	378070	423580	0.656733	1.0996	0.136974	non-DAM
TMK0585	C21H36O4	MAG(18:3)isomer4	Lipids	Glycerol ester	-	A	4517.2	4054	3740.4	4178.6	4373.2	4853.7	0.618447	1.08885	0.122807	non-DAM
TMK0748	C21H36O4	MAG(18:3)isomer5	Lipids	Glycerol ester	-	A	6288.6	7156.6	7476.4	5527.1	5494.9	4091	0.982854	0.722363	-0.469203	non-DAM
TMK0595	C21H38O4	MAG(18:2)isomer1	Lipids	Glycerol ester	-	A	7293.7	5556.6	6352.1	6094.7	7646.9	7371.4	0.492607	1.0995	0.136845	non-DAM
TMK0415	C21H38O4	MAG(18:2)	Lipids	Glycerol ester	-	A	103720	85677	90918	159300	134490	151620	1.12777	1.58896	0.668085	non-DAM
TMK0718	C21H38O4	Glyceryl linoleate	Lipids	Glycerol ester	26545-74-4	A	4402.8	4875.9	4010.4	2900.3	2286.6	2248.6	1.12344	0.559519	-0.837742	non-DAM
TMK0747	C22H46NO7P	LysoPC 14:0(2n isomer)	Lipids	LPC	-	A	7139.8	8092.6	6722.5	6030.3	6045.4	5828.6	1.03719	0.815504	-0.294237	non-DAM
TMK0604	C23H46NO7P	LysoPC 15:1	Lipids	LPC	-	B	49700	54530	52934	30968	24199	29158	1.15104	0.536541	-0.898238	non-DAM
TMK0924	C23H48NO7P	LysoPC 15:0	Lipids	LPC	-	A	131240	143220	117280	156140	188760	190140	1.03694	1.3658	0.44975	non-DAM
TMK0421	C24H46NO7P	LysoPC 16:2(2n isomer)	Lipids	LPC	-	A	29899	27202	27357	46335	42750	42695	1.16704	1.5603	0.641825	non-DAM
TMK0739	C24H48NO7P	LysoPC 16:1	Lipids	LPC	-	A	42593	53548	50400	43113	47942	53861	0.0667015	0.988911	-0.0160875	non-DAM
TMK0592	C24H50NO7P	LysoPC 16:0	Lipids	LPC	17364-16-8	A	1288600	1348900	1310200	1186900	1359200	1233300	0.554014	0.957368	-0.0628551	non-DAM
TMK0728	C24H50NO7P	LysoPC 16:0(2n isomer)	Lipids	LPC	-	A	1194200	1297600	1347900	1124400	1211400	1229000	0.749984	0.928406	-0.107172	non-DAM
TMK0926	C26H48NO7P	LysoPC 18:3	Lipids	LPC	-	A	116750	117160	130100	81641	79667	75985	1.16502	0.651886	-0.617309	non-DAM
TMK0732	C26H50NO7P	LysoPC 18:2	Lipids	LPC	-	A	1156700	1130600	1167200	783400	835930	827310	1.17694	0.708247	-0.497675	non-DAM
TMK0719	C26H52NO7P	LysoPC 18:1	Lipids	LPC	-	A	65905	60217	66889	33232	36923	29836	1.16091	0.518059	-0.948813	non-DAM
TMK0714	C26H54NO7P	LysoPC 18:0(2n isomer)	Lipids	LPC	-	A	14348	9411.9	10394	6484.7	7953.4	7509.4	0.99203	0.642606	-0.637994	non-DAM
TMK0914	C8H20NO6P	Choline alfoscerate	Lipids	PC	28319-77-9	A	5919700	5659600	5640600	4516300	4663600	5277300	1.03386	0.839564	-0.252289	non-DAM
TMK0771	C16H35NO2	Hexadecylsphingosine	Lipids	Sphingolipids	-	A	3134600	3539500	3677500	3760500	3591900	3754100	0.692826	1.07293	0.10155	non-DAM
TMK0697	C2H7N3	1-methylguanidine	Nucleotides and derivatives	Nucleotides and derivatives	471-29-4	A	35118	9	9	93537	130240	55135	0.898555	7.93807	2.98879	non-DAM
TMK0996	C4H5N3O	Cytosine	Nucleotides and derivatives	Nucleotides and derivatives	71-30-7	B	67503	59441	81340	55488	58125	48326	0.896637	0.777491	-0.363102	non-DAM
TMK0290	C4H4N2O2	Uracil	Nucleotides and derivatives	Nucleotides and derivatives	66-22-8	B	113100	105580	92974	102010	84568	86495	0.744613	0.876206	-0.190659	non-DAM
TMK0991	C5H7N3O	5-Methylcytosine	Nucleotides and derivatives	Nucleotides and derivatives	554-01-8	A	33362	51224	36010	50962	77565	73054	0.962667	1.67154	0.741178	non-DAM
TMK0992	C5H5N5	Adenine	Nucleotides and derivatives	Nucleotides and derivatives	73-24-5	B	441150	317040	435500	721440	715170	703410	1.11506	1.79278	0.842196	non-DAM
TMK0518	C5H4N4O	Allopurinol	Nucleotides and derivatives	Nucleotides and derivatives	315-30-0	A	35101	35978	22371	32234	40996	33382	0.471266	1.14085	0.190103	non-DAM
TMK0687	C6H7N5	1-Methyladenine	Nucleotides and derivatives	Nucleotides and derivatives	5142-22-3	A	307810	407900	333610	311530	360750	385220	0.0630249	1.0078	0.011203	non-DAM
TMK0540	C5H5N5O	2-Hydroxy-6-aminopurine	Nucleotides and derivatives	Nucleotides and derivatives	3373-53-3	A	106970	105760	80938	105200	125450	144910	0.814631	1.27886	0.354857	non-DAM
TMK0669	C6H6N4S	6-Methylmercaptopurine	Nucleotides and derivatives	Nucleotides and derivatives	50-66-8	A	1407500	1406000	1376800	2028500	2088900	2152200	1.18175	1.49622	0.58132	non-DAM
TMK0280	C5H11O7P	Deoxyribose 5-phosphate	Nucleotides and derivatives	Nucleotides and derivatives	102916-66-5	B	125210	123880	134330	214230	209190	221400	1.17881	1.68176	0.749971	non-DAM
TMK0688	C9H13N3O5	Cytidine	Nucleotides and derivatives	Nucleotides and derivatives	65-46-3	B	1153600	1205300	1232500	673860	663980	685530	1.18343	0.563393	-0.827786	non-DAM
TMK0284	C9H12N2O6	Uridine	Nucleotides and derivatives	Nucleotides and derivatives	58-96-8	A	52728	59272	62454	42385	40080	39226	1.13404	0.697554	-0.519624	non-DAM
TMK0063	C10H14N2O6	5-Methyluridine	Nucleotides and derivatives	Nucleotides and derivatives	1463-10-1	B	19413	21799	19431	16323	11908	14528	1.03604	0.705094	-0.504113	non-DAM
TMK0198	C10H12N4O5	9-(β-D-Arabinofuranosyl)hypoxanthine	Nucleotides and derivatives	Nucleotides and derivatives	7013-16-3	B	107250	111680	117600	131900	133720	113530	0.838884	1.12665	0.172034	non-DAM
TMK0677	C10H13N5O5	Guanosine	Nucleotides and derivatives	Nucleotides and derivatives	118-00-3	A	2572400	2560000	2590300	1992000	1994100	1980000	1.18617	0.772541	-0.372317	non-DAM
TMK0369	C10H12N4O6	Xanthosine	Nucleotides and derivatives	Nucleotides and derivatives	146-80-5	A	1852700	1930800	2121600	955570	1007700	991300	1.1775	0.500342	-0.999013	non-DAM
TMK0983	C11H15N5O3S	5'-Deoxy-5'-(methylthio)adenosine	Nucleotides and derivatives	Nucleotides and derivatives	2457-80-9	A	990210	1036500	1325400	1115500	1086000	1006600	0.22116	0.957039	-0.0633504	non-DAM
TMK0531	C11H15N5O5	N2-methylguanosine	Nucleotides and derivatives	Nucleotides and derivatives	2140-77-4	B	67197	72342	67091	53169	61248	44028	0.961641	0.766805	-0.383068	non-DAM
TMK0064	C10H13N5O6	8-Hydroxyguanosine	Nucleotides and derivatives	Nucleotides and derivatives	3868-31-3	A	43349	38995	46234	41811	30415	40821	0.611628	0.87921	-0.185721	non-DAM
TMK0283	C9H14N3O7P	2'-Deoxycytidine-5'-monophosphate	Nucleotides and derivatives	Nucleotides and derivatives	1032-65-1	B	8090.6	6286.8	7108.3	4515.7	9627.9	9259.4	0.0831553	1.08924	0.123317	non-DAM
TMK0398	C9H14N3O8P	Cytidine 5'-monophosphate (Cytidylic acid)	Nucleotides and derivatives	Nucleotides and derivatives	63-37-6	A	30738	16907	26703	23124	12363	17803	0.650215	0.716764	-0.480429	non-DAM
TMK0381	C9H13N2O9P	Uridine 5'-monophosphate	Nucleotides and derivatives	Nucleotides and derivatives	58-97-9	A	19471	21462	21647	16716	22271	19527	0.445409	0.935027	-0.0969198	non-DAM
TMK0368	C10H12N5O6P	Cyclic AMP	Nucleotides and derivatives	Nucleotides and derivatives	60-92-4	A	8200.1	8340.6	10361	5406.3	4777.8	6343.9	1.07989	0.614385	-0.702785	non-DAM
TMK0681	C10H14N5O6P	2'-Deoxyadenosine-5'-monophosphate	Nucleotides and derivatives	Nucleotides and derivatives	653-63-4	A	108610	116650	100380	92317	55952	63151	0.976509	0.649245	-0.623166	non-DAM
TMK0699	C10H13N4O7P	2'-Deoxyinosine-5'-monophosphate	Nucleotides and derivatives	Nucleotides and derivatives	3393-18-8	A	2311400	2157100	2310400	1444300	1533000	1692400	1.14422	0.688858	-0.537721	non-DAM
TMK0555	C11H15N2O8P	β-Nicotinamide mononucleotide	Nucleotides and derivatives	Nucleotides and derivatives	1094-61-7	B	46066	55807	63950	23181	56608	50873	0.534291	0.787961	-0.343804	non-DAM
TMK0374	C10H12N5O7P	Guanosine 3',5'-cyclic monophosphate	Nucleotides and derivatives	Nucleotides and derivatives	7665-99-8	B	21770	21245	19114	11542	11072	13626	1.14422	0.583302	-0.777684	non-DAM
TMK0213	C10H14N5O7P	3'-Aenylic acid	Nucleotides and derivatives	Nucleotides and derivatives	84-21-9	B	6007	6571.7	7857.3	3993.2	5176.5	6109.6	0.847133	0.747666	-0.419534	non-DAM
TMK0689	C16H23N5O5	Isopentenyladenine-7-N-glucoside	Nucleotides and derivatives	Nucleotides and derivatives	-	B	477690	430440	305300	501000	739240	622920	0.921779	1.53545	0.618661	non-DAM
TMK0667	C14H17N5O8	N6-Succinyl Adenosine	Nucleotides and derivatives	Nucleotides and derivatives	4542-23-8	A	34735	27513	32629	20430	25157	22265	1.03887	0.715158	-0.483667	non-DAM
TMK0412	C9H14N2O12P2	Uridine 5'-diphosphate	Nucleotides and derivatives	Nucleotides and derivatives	27821-45-0	A	32509	39415	51480	39735	43612	25287	0.357608	0.880312	-0.183913	non-DAM
TMK0067	C10H15N5O10P2	Adenosine 5'-Diphosphate	Nucleotides and derivatives	Nucleotides and derivatives	58-64-0	A	105600	120750	117680	113620	127850	110730	0.225466	1.02375	0.0338605	non-DAM
TMK0289	C15H24N2O17P2	Uridine 5'-diphospho-D-glucose	Nucleotides and derivatives	Nucleotides and derivatives	133-89-1	A	5579900	6233500	5701600	6406000	5860000	6232000	0.640322	1.05612	0.0787783	non-DAM
TMK0276	C21H33N7O13P2S-2	3'-dephospho-CoA	Nucleotides and derivatives	Nucleotides and derivatives	3633-59-8	A	5381.4	4760.4	6802.9	10279	12696	8973.2	1.07954	1.88544	0.914901	non-DAM
TMK0382	C21H28N7O17P3	NADP (Nicotinamide adenine dinucleotide phosphate)	Nucleotides and derivatives	Nucleotides and derivatives	53-59-8	A	40303	42060	50610	58510	45306	39138	0.26821	1.07506	0.104418	non-DAM
TMK0056	C27H33N9O15P2	Flavin adenine dinucleotide(FAD)	Nucleotides and derivatives	Nucleotides and derivatives	146-14-5	B	119230	79663	116500	97327	85423	89728	0.516562	0.863932	-0.211011	non-DAM
TMK0376	C4H6O4	Succinic acid	Organic acids	Organic acids	110-15-6	A	6266000	6241000	6310600	6155400	6010700	5521700	0.817133	0.93996	-0.089328	non-DAM
TMK0300	C2H7NO3S	2-Aminoethanesulfonic acid	Organic acids	Organic acids	107-35-7	B	75555	67615	89598	115680	155820	144650	1.09528	1.78783	0.838211	non-DAM
TMK0411	C6H6O4	Trans,trans-Muconic acid	Organic acids	Organic acids	3588-17-8	B	940540	1056100	1011100	1277300	1048500	1057800	0.734615	1.12496	0.169879	non-DAM
TMK0563	C5H11N3O2	4-Guanidinobutyric acid	Organic acids	Organic acids	463-00-3	B	1475200	1373700	1403700	2463300	2670100	2600400	1.18018	1.81861	0.862832	non-DAM
TMK0268	C6H10O4	2-Methylglutaric acid	Organic acids	Organic acids	617-62-9	A	2489500	2564200	2594800	2576200	2615300	2531400	0.357455	1.00973	0.0139659	non-DAM
TMK0391	C4H6O6	L-(+)-Tartaric acid	Organic acids	Organic acids	87-69-4	B	149430	139690	152490	192220	218190	202870	1.14423	1.38874	0.473773	non-DAM
TMK0293	C7H10O5	Shikimic acid	Organic acids	Organic acids	138-59-0	B	78575	109300	104960	173120	85815	194100	0.68187	1.54707	0.629535	non-DAM
TMK0334	C9H16O4	Anchoic Acid	Organic acids	Organic acids	123-99-9	A	1237700	1271400	1139800	964400	932600	880570	1.13358	0.761207	-0.393638	non-DAM
TMK0396	C6H8O7	Citric Acid	Organic acids	Organic acids	77-92-9	A	59119000	63571000	65290000	50882000	42015000	40306000	1.08421	0.708602	-0.496953	non-DAM
TMK0203	C7H12O6	Kinic acid	Organic acids	Organic acids	77-95-2	B	1100800	1230500	1162900	1061800	1128900	958810	0.799537	0.901354	-0.149835	non-DAM
TMK0404	C6H10O7	D-Galacturonic acid(Gal A)	Organic acids	Organic acids	91510-62-2	B	3586200	4179600	3488800	6372000	7295900	6745500	1.15693	1.81378	0.859002	non-DAM
TMK0403	C6H10O7	Aldehydo-D-galacturonate	Organic acids	Organic acids	685-73-4	A	4268700	4267500	4538700	7816000	8607300	8002600	1.17939	1.86815	0.901612	non-DAM
TMK0247	C10H12O4	3,4-Dimethoxyphenyl acetic acid	Organic acids	Organic acids	93-40-3	A	17975	15030	18098	8651.7	8334.3	14409	0.962163	0.614347	-0.702873	non-DAM
TMK0800	C7H6O	Benzaldehyde	Others	Others	100-52-7	A	1918500	1907400	1752400	1358900	1354900	1302700	1.1645	0.720022	-0.473887	non-DAM
TMK0209	C6H8O6	D-Glucurono-6,3-lactone	Others	Others	32449-92-6	B	247010	275790	245110	340660	257230	274920	0.651245	1.1366	0.18473	non-DAM
TMK0333	C9H16O4	Eucommiol	Others	Others	55930-44-4	A	107490	123040	117280	77007	86137	76903	1.13796	0.690167	-0.534983	non-DAM
TMK0407	C7H14O6	D-Pinitol	Others	Others	10284-63-6	B	118280	117860	103110	141080	181140	124980	0.888019	1.3182	0.398571	non-DAM
TMK0910	C8H15NO6	N-Acetyl-β-D-mannosamine	Others	Others	7772-94-3	B	399740	473410	543500	471980	649350	656920	0.741851	1.25525	0.327975	non-DAM
TMK0897	C10H16O8	3-O-β-D-Glucoside-3-hydroxy-y-butyrolactone	Others	Others	-	B	64056	48447	64885	79610	85287	96998	1.03319	1.4764	0.56208	non-DAM
TMK0707	C18H35NO	Octadecenoic amide	Others	Others	-	A	121770	23271	27633	185180	21070	15854	0.0508414	1.28626	0.363185	non-DAM
TMK0708	C20H39NO2	N-Oleoylethanolamine	Others	Others	111-58-0	B	5708	3742.6	4081.2	2833.5	3334.8	4057	0.757813	0.75565	-0.404211	non-DAM
TMK0180	C15H20O8	Androsin	Others	Others	531-28-2	B	130700	116570	132300	113980	125850	120630	0.542035	0.949654	-0.0745268	non-DAM
TMK0019	C19H30O8	Roseoside	Others	Others	54835-70-0	B	32754	31166	38232	44593	37291	35567	0.712273	1.14977	0.201342	non-DAM
TMK0196	C21H32O14	6'-O-glucosylaucubin	Others	Others	-	B	473280	490250	453120	801970	751570	706490	1.16699	1.59533	0.673859	non-DAM
TMK0682	C4H8O4	D(-)-Threose	Others	Saccharides and Alcohols	95-43-2	B	349430	391520	343670	176590	176610	203180	1.16687	0.512972	-0.963047	non-DAM
TMK0215	C5H10O5	D-(-)-Arabinose	Others	Saccharides and Alcohols	10323-20-3	B	1187200	991940	1062500	1173300	1227000	1011500	0.364507	1.05249	0.0738092	non-DAM
TMK0305	C5H12O5	D-Arabitol	Others	Saccharides and Alcohols	488-82-4	A	49820	52734	36281	44054	59068	34035	0.0726506	0.987914	-0.0175431	non-DAM
TMK0397	C6H12O5	1,5-Anhydro-D-glucitol	Others	Saccharides and Alcohols	154-58-5	B	1247900	1330000	1406600	1522500	1524700	1712800	1.02327	1.19463	0.256563	non-DAM
TMK0399	C6H12O5	L-Fucose	Others	Saccharides and Alcohols	2438-80-4	B	320390	354740	422760	629090	515420	542180	1.07595	1.5363	0.619461	non-DAM
TMK0073	C6H10O6	L-Gulonic-γ-lactone	Others	Saccharides and Alcohols	1128-23-0	A	617480	679480	601540	622980	557100	554490	0.769482	0.913653	-0.130282	non-DAM
TMK0401	C6H10O6	D-(+)-Glucono-1,5-lactone	Others	Saccharides and Alcohols	90-80-2	B	3209200	3301000	3245700	1967100	1806500	1697800	1.17367	0.56083	-0.834365	non-DAM
TMK0426	C6H13NO5	Glucosamine	Others	Saccharides and Alcohols	3416-24-8	B	254760	230330	223010	185150	254820	224360	0.390909	0.938187	-0.0920531	non-DAM
TMK0075	C6H12O6	Inositol	Others	Saccharides and Alcohols	87-89-8	B	1130400	1167400	1246800	1081500	986650	947400	1.01787	0.850745	-0.233202	non-DAM
TMK0218	C6H12O6	D-Glucose	Others	Saccharides and Alcohols	14431-43-7	A	2323000	2722200	3063100	1377600	1493500	1440500	1.14631	0.531751	-0.911176	non-DAM
TMK0303	C6H14O6	D-Sorbitol	Others	Saccharides and Alcohols	50-70-4	B	426370	389460	403770	222600	217150	197990	1.17588	0.522909	-0.935368	non-DAM
TMK0665	C9H19NO4	Pantothenol	Others	Saccharides and Alcohols	16485-10-2	B	89686	82662	102350	57416	72573	59934	1.05486	0.691388	-0.532432	non-DAM
TMK0581	C8H15NO6	N-Acetyl-D-glucosamine	Others	Saccharides and Alcohols	7512-17-6	B	390460	322240	395980	332910	374170	361470	0.260293	0.963804	-0.0531886	non-DAM
TMK0310	C6H13O9P	D-Glucose 6-phosphate	Others	Saccharides and Alcohols	56-73-5	A	5292800	5632800	5536200	3458600	3108100	4256800	1.08657	0.657492	-0.604955	non-DAM
TMK0296	C6H13O9P	Glucose-1-phosphate	Others	Saccharides and Alcohols	59-56-3	A	2223300	2121900	2335100	1441000	1811300	1790000	1.03734	0.754801	-0.405831	non-DAM
TMK0291	C6H13O9P	D-Fructose 6-phosphate	Others	Saccharides and Alcohols	643-13-0	B	2370700	2304400	2414500	1529600	4873300	1257300	0.156666	1.08048	0.111678	non-DAM
TMK0390	C6H11PO11	Glucarate O-Phosphoric acid	Others	Saccharides and Alcohols	-	B	1886700	1944300	1848500	1074800	1010400	1137500	1.1769	0.567427	-0.817494	non-DAM
TMK0383	C6H14O12P2	D-Fructose-1,6-biphosphate	Others	Saccharides and Alcohols	-	B	31290	45837	26328	15210	21255	16960	1.01974	0.516408	-0.953416	non-DAM
TMK0033	C12H22O11	Galactinol	Others	Saccharides and Alcohols	3687-64-7	A	2133800	1470100	1904500	1187900	1255200	820190	0.992447	0.592421	-0.755306	non-DAM
TMK0217	C12H22O11	Isomaltulose	Others	Saccharides and Alcohols	13718-94-0	A	13899000	16572000	17040000	19631000	11724000	11085000	0.414436	0.893267	-0.162837	non-DAM
TMK0224	C12H22O11	D-(+)-TrehaloseAnhydrous	Others	Saccharides and Alcohols	99-20-7	A	2755800	3137700	2736600	3128500	2526800	1457200	0.544842	0.82415	-0.279021	non-DAM
TMK0076	C12H22O11	Melibiose	Others	Saccharides and Alcohols	585-99-9	A	4584900	3794600	3417100	3641000	2269900	3130300	0.768502	0.766424	-0.383785	non-DAM
TMK0031	C12H22O11	D-(+)-Sucrose	Others	Saccharides and Alcohols	57-50-1	A	2376800	2294300	2566600	1726800	2072400	2895300	0.365594	0.924949	-0.112555	non-DAM
TMK0904	C12H21O11Na	Turanose	Others	Saccharides and Alcohols	547-25-1	B	668910	626870	643190	958880	972700	799620	1.10658	1.40858	0.494244	non-DAM
TMK0309	C12H23O14P	Trehalose 6-phosphate	Others	Saccharides and Alcohols	4484-88-2	A	62649	59325	53812	103080	99836	89304	1.1527	1.66236	0.733235	non-DAM
TMK0030	C18H32O16	D-(+)-Melezitose	Others	Saccharides and Alcohols	597-12-6	A	157080	243030	145360	156270	273350	185630	0.298383	1.12793	0.173673	non-DAM
TMK0295	C18H32O16	Panose	Others	Saccharides and Alcohols	33401-87-5	A	66071	98398	73036	48833	58542	59771	0.927586	0.703758	-0.506849	non-DAM
TMK0302	C24H42O20	D(+)-Melezitose O-rhamnoside	Others	Saccharides and Alcohols	-	B	5542.5	5771.9	4636.9	9827.4	10095	7851.6	1.11057	1.74117	0.800061	non-DAM
TMK0294	C24H42O21	1,1-Kestotetraose	Others	Saccharides and Alcohols	13133-07-8	B	3071	4288.3	4796.3	2915.7	7187.5	5479.8	0.376769	1.28196	0.358352	non-DAM
TMK0989	C6H6N2O	Nicotinamide	Others	Vitamin	98-92-0	A	622500	606150	690270	668220	667820	707730	0.69926	1.06506	0.0909383	non-DAM
TMK0685	C6H5NO2	Nicotinic acid	Others	Vitamin	59-67-6	A	226320	191170	226360	186880	207430	183710	0.730669	0.897756	-0.155605	non-DAM
TMK0684	C8H11NO3	Pyridoxine	Others	Vitamin	65-23-6	B	246090	253430	227910	179610	195470	214820	1.02954	0.810937	-0.302338	non-DAM
TMK0674	C8H9NO4	4-Pyridoxic acid	Others	Vitamin	82-82-6	B	20248	19821	17169	18310	24811	29675	0.708864	1.27181	0.346886	non-DAM
TMK0501	C9H17NO5	D-Pantothenic Acid	Others	Vitamin	79-83-4	A	988580	1014100	960420	1188900	1400000	1290800	1.11286	1.30934	0.388838	non-DAM
TMK0653	C10H16N2O3S	Biotin	Others	Vitamin	58-85-5	A	203270	183890	203260	158840	168310	175720	1.03822	0.851716	-0.231556	non-DAM
TMK0366	C8H10NO6P	Pyridoxal 5'-phosphate	Others	Vitamin	54-47-7	B	60245	68884	57562	39301	29642	33363	1.12947	0.547996	-0.867762	non-DAM
TMK0521	C8H12NO6P	Pyridoxine 5'-phosphate	Others	Vitamin	447-05-2	B	7842.3	15635	10218	11899	9007.7	9866.4	0.152959	0.913276	-0.130878	non-DAM
TMK0568	C12H17N4OS+	Thiamine	Others	Vitamin	-	B	453110	427210	413540	270520	275560	305170	1.15945	0.657915	-0.604027	non-DAM
TMK0267	C11H22N2O4S	Pantetheine	Others	Vitamin	496-65-1	B	49899	74563	60485	30303	35994	41000	1.04411	0.58015	-0.785502	non-DAM
TMK0893	C14H21NO8	Pyridoxine-5'-O-glucoside	Others	Vitamin	-	B	419840	430970	444150	223360	240910	209410	1.17614	0.520232	-0.942772	non-DAM
TMK0049	C7H6O2	4-Hydroxybenzaldehyde	Phenolic acids	Phenolic acids	123-08-0	A	7864800	8060100	8170200	4079100	4519700	4486400	1.17901	0.543065	-0.880804	non-DAM
TMK0131	C7H6O2	Benzoic acid	Phenolic acids	Phenolic acids	65-85-0	A	2735400	3479400	2607300	1842200	2007400	2201200	1.03786	0.685868	-0.543996	non-DAM
TMK0041	C7H8O2	4-Methylcatechol	Phenolic acids	Phenolic acids	452-86-8	A	81613	66764	67169	47364	52359	53169	1.08565	0.709324	-0.495483	non-DAM
TMK0134	C7H8O2	p-Hydroxybenzyl alcohol	Phenolic acids	Phenolic acids	-	A	126120	113350	110280	67958	86820	60906	1.07913	0.61668	-0.697405	non-DAM
TMK0558	C6H6O3	5-Hydroxymethylfurfural	Phenolic acids	Phenolic acids	67-47-0	A	733090	918020	750930	488780	466750	455300	1.14222	0.587347	-0.767716	non-DAM
TMK0130	C7H6O3	p-Hydroxybenzoic acid	Phenolic acids	Phenolic acids	-	A	6193300	5766800	6783000	4765700	4115100	4701100	1.09774	0.724635	-0.464674	non-DAM
TMK0713	C8H4O3	Phthalic anhydride	Phenolic acids	Phenolic acids	85-44-9	A	251260	232310	212270	250990	242580	267270	0.743289	1.09341	0.128837	non-DAM
TMK0613	C10H10O2	4-MethoxycinnaMaldehyde	Phenolic acids	Phenolic acids	1963-36-6	B	163960	169620	161280	168210	174160	174330	0.893417	1.04413	0.0623065	non-DAM
TMK0259	C8H8O4	Vanillic acid	Phenolic acids	Phenolic acids	121-34-6	A	59256	43938	36647	30540	28403	34064	0.942958	0.665091	-0.588376	non-DAM
TMK0340	C9H10O4	Syringic Aldehyde	Phenolic acids	Phenolic acids	134-96-3	A	40938	32678	41233	33871	32364	23696	0.805294	0.783037	-0.352848	non-DAM
TMK0175	C10H10O4	Hydroxy-methoxycinnamate	Phenolic acids	Phenolic acids	-	B	19683	16951	15573	13272	10113	11649	1.05364	0.671059	-0.575488	non-DAM
TMK0248	C11H14O4	Sinapyl alcohol	Phenolic acids	Phenolic acids	537-33-7	B	12065	9798.8	6699.3	10326	9500.7	9049.2	0.126123	1.01095	0.0157133	non-DAM
TMK0882	C12H11N5O	N6-(4-hydroxybenzyl) adnine riboside	Phenolic acids	Phenolic acids	-	A	121520	62138	77132	131740	115070	119050	0.809228	1.40289	0.488403	non-DAM
TMK0111	C15H16O3	2-(4-hydroxybenzyl)-4-(methoxymethyl)phenol	Phenolic acids	Phenolic acids	-	A	386180	371640	395850	511510	520320	487740	1.16533	1.31716	0.397433	non-DAM
TMK0643	C13H16O6	1-Feruloyl-sn-glycerol	Phenolic acids	Phenolic acids	-	B	92676	92442	85770	43222	54431	55814	1.13757	0.566533	-0.819768	non-DAM
TMK0266	C14H16O9	Bengenin	Phenolic acids	Phenolic acids	477-90-7	B	19949	31981	32019	31798	30468	30470	0.430281	1.10467	0.143616	non-DAM
TMK0362	C16H18O9	Chlorogenic acid	Phenolic acids	Phenolic acids	327-97-9	B	40683	43815	37285	25362	23314	25106	1.16056	0.605848	-0.722972	non-DAM
TMK0061	C15H20O10	Syringic acid O-glucoside	Phenolic acids	Phenolic acids	-	A	729380	717620	828200	559080	605130	637020	1.05805	0.79168	-0.337011	non-DAM
TMK0057	C17H24O9	Syringin	Phenolic acids	Phenolic acids	118-34-3	B	119470	116900	122530	234930	237890	211390	1.17795	1.90641	0.930857	non-DAM
TMK0264	C22H26O12	3-O-p-coumaroyl shikimic acid O-hexoside	Phenolic acids	Phenolic acids	-	A	82944	90684	79703	63946	68899	43395	0.935755	0.695691	-0.523482	non-DAM
TMK0174	C32H40O19	parishin B	Phenolic acids	Phenolic acids	174972-79-3	A	1084900	1038900	1098600	722220	836450	784470	1.14077	0.727141	-0.459692	non-DAM
TMK0161	C32H40O19	parishin C	Phenolic acids	Phenolic acids	174972-80-6	A	4769000	4697500	4348700	3320100	2477000	2767800	1.11301	0.619962	-0.689748	non-DAM
TMK0828	C16H24O7	Jasminoside C	Terpenoids	Monoterpenoids	214125-05-0	B	6563.4	4311.8	6116.9	2893.5	3085.7	4908.3	0.873057	0.640739	-0.642191	non-DAM
TMK0301	C3H7NO2	L-Alanine	Amino acids and derivatives	Amino acids and derivatives	56-41-7	A	3663.6	1722.9	4385.1	13634	9622.2	6581.8	1.00891	3.05354	1.61048	up-regulated DAM
TMK0543	C5H11NO2	L-Valine	Amino acids and derivatives	Amino acids and derivatives	72-18-4	A	480650	398850	365090	1433100	1433600	1912200	1.16624	3.83974	1.94101	up-regulated DAM
TMK0550	C4H9NO3	L-(-)-Threonine	Amino acids and derivatives	Amino acids and derivatives	72-19-5	A	1001900	992890	1052100	2657000	3124400	3505700	1.17392	3.04806	1.60789	up-regulated DAM
TMK0559	C5H9NO3	Cis-4-Hydroxy-D-proline	Amino acids and derivatives	Amino acids and derivatives	2584-71-6	B	44970	51177	59844	146700	208790	215320	1.15687	3.65925	1.87155	up-regulated DAM
TMK0519	C6H13NO2	α-Aminocaproic acid	Amino acids and derivatives	Amino acids and derivatives	327-57-1	A	282420	304190	290130	1087700	1115500	1168300	1.18561	3.8455	1.94317	up-regulated DAM
TMK0523	C6H13NO2	L-Isoleucine	Amino acids and derivatives	Amino acids and derivatives	73-32-5	A	278030	273700	280980	1056200	1190400	1242900	1.18401	4.19053	2.06713	up-regulated DAM
TMK0539	C6H13NO2	L-Allo-Isoleucine	Amino acids and derivatives	Amino acids and derivatives	1509-34-8	B	3507800	3400600	3340200	12487000	13290000	12818000	1.18609	3.76588	1.91299	up-regulated DAM
TMK0525	C6H13NO2	L-Leucine	Amino acids and derivatives	Amino acids and derivatives	61-90-5	A	292270	293460	293980	1056500	1181000	1231500	1.18417	3.94334	1.97942	up-regulated DAM
TMK0408	C4H8N2O3	L-Asparagine	Amino acids and derivatives	Amino acids and derivatives	70-47-3	A	428620	446290	394980	949300	1001200	1020200	1.18105	2.33934	1.2261	up-regulated DAM
TMK0579	C5H12N2O2	L-Ornithine	Amino acids and derivatives	Amino acids and derivatives	70-26-8	B	7376.4	4787.2	5461.1	14367	13289	12300	1.12824	2.26705	1.18081	up-regulated DAM
TMK0565	C4H7NO4	Aspartic acid	Amino acids and derivatives	Amino acids and derivatives	617-45-8	B	17623000	15413000	14172000	34888000	38993000	36774000	1.17063	2.34399	1.22897	up-regulated DAM
TMK0578	C6H14N2O2	L-(+)-Lysine	Amino acids and derivatives	Amino acids and derivatives	56-87-1	A	2694300	2526500	2207800	8250800	8398400	8603900	1.18106	3.39944	1.7653	up-regulated DAM
TMK0549	C5H9NO4	Glutamic acid	Amino acids and derivatives	Amino acids and derivatives	617-65-2	A	1482700	1051800	1094300	2681800	3372500	3954300	1.13385	2.7581	1.46368	up-regulated DAM
TMK0577	C6H9N3O2	L-Histidine	Amino acids and derivatives	Amino acids and derivatives	71-00-1	A	92862	80960	86123	225890	263570	261740	1.17823	2.88984	1.53099	up-regulated DAM
TMK0384	C6H11NO4	N-Acetylthreonine	Amino acids and derivatives	Amino acids and derivatives	17093-74-2	B	37025	24772	37257	77077	71650	73683	1.12648	2.24534	1.16693	up-regulated DAM
TMK0574	C7H11N3O2	1-Methylhistidine	Amino acids and derivatives	Amino acids and derivatives	332-80-9	B	1804700	2069600	2195500	10576000	11469000	11221000	1.18368	5.48058	2.45433	up-regulated DAM
TMK0573	C6H14N4O2	L-(+)-Arginine	Amino acids and derivatives	Amino acids and derivatives	74-79-3	A	602470	796220	841960	4741600	6119400	5905000	1.17714	7.48265	2.90355	up-regulated DAM
TMK0560	C5H10N2O3S	Cys-Gly	Amino acids and derivatives	Amino acids and derivatives	19246-18-5	B	4096.5	8605.1	11745	117140	91762	50200	1.12549	10.5987	3.40581	up-regulated DAM
TMK0271	C11H12N2O2	L-Tryptophan	Amino acids and derivatives	Amino acids and derivatives	73-22-3	A	168800	159300	158950	1459600	1460500	1374400	1.18639	8.81737	3.14035	up-regulated DAM
TMK0562	C10H22N2O4	Lysine butyrate	Amino acids and derivatives	Amino acids and derivatives	80407-71-2	B	9774	8167.9	10663	55570	51776	65935	1.1785	6.05774	2.59878	up-regulated DAM
TMK0915	C12H21N3O6	Nicotianamine	Amino acids and derivatives	Amino acids and derivatives	34441-14-0	A	973640	708340	869750	3128600	3110200	3511300	1.17348	3.82098	1.93394	up-regulated DAM
TMK0069	C10H17N3O6S	Glutathione reduced form	Amino acids and derivatives	Amino acids and derivatives	70-18-8	A	12891	12493	17884	330770	302440	375160	1.18274	23.3052	4.54258	up-regulated DAM
TMK0341	C10H10O4	Trans-ferulic acid	Phenolic acids	Phenolic acids	537-98-4	A	187230	162200	162310	965420	967230	1000900	1.18484	5.7325	2.51916	up-regulated DAM
TMK0342	C10H10O4	Ferulic acid	Phenolic acids	Phenolic acids	1135-24-6	A	175610	148580	180800	993940	986450	922540	1.18349	5.74849	2.52318	up-regulated DAM
TMK0352	C9H10O5	Syringic acid	Phenolic acids	Phenolic acids	530-57-4	A	9	9	9	52010	56885	52266	1.18677	5968.93	12.5433	up-regulated DAM
TMK0349	C12H14O5	1-O-p-Cumaroylglycerol	Phenolic acids	Phenolic acids	106055-11-2	B	9	9	9	78677	82106	71568	1.18675	8605.59	13.0711	up-regulated DAM
TMK0193	C13H18O7	Gastrodin	Phenolic acids	Phenolic acids	62499-27-8	A	803880	827650	877140	1753900	1613000	1714800	1.18068	2.02566	1.01839	up-regulated DAM
TMK0315	C13H16O9	2,5-Dihydroxy benzoic acid O-hexside	Phenolic acids	Phenolic acids	-	B	14505	15249	19993	44517	47636	39223	1.15572	2.64088	1.40102	up-regulated DAM
TMK0139	C20H24O8	gastrodioside	Phenolic acids	Phenolic acids	77162-64-2	A	42090	45387	37918	118110	123190	111430	1.17904	2.81295	1.49208	up-regulated DAM
TMK0335	C30H38O14	Syringaresinol-aceGlu	Lignans and Coumarins	Lignans	-	B	9	9	9	3098.4	3011.7	4319.2	1.18585	386.27	8.59347	up-regulated DAM
TMK0998	C4H7NO2	1-Aminocyclopropane-1-carboxylic acid	Others	Others	22059-21-8	B	269840	310410	249360	811870	841430	952030	1.17528	3.14043	1.65096	up-regulated DAM
TMK0698	C4H11NO2	Diethanolamine	Others	Others	111-42-2	B	165240	140480	121790	288160	379480	310010	1.13951	2.28685	1.19336	up-regulated DAM
TMK0345	C15H24O5	Dendrobiumane D	Others	Others	-	B	53065	76996	78894	174990	135150	158310	1.11531	2.24187	1.1647	up-regulated DAM
TMK0098	C21H22O5	3'-Hydroxy-4'-O-methylglabridin	Others	Others	175554-11-7	B	7984.1	7623	6740.9	17615	15179	15624	1.1686	2.16655	1.1154	up-regulated DAM
TMK0464	C19H30O7	Byzantionoside A	Others	Others	189109-41-9	A	10163	7404.1	11382	67923	51118	49327	1.16682	5.816	2.54003	up-regulated DAM
TMK0074	C5H12O5	Ribitol	Others	Saccharides and Alcohols	488-81-3	B	162040	139640	62015	254340	351280	301090	1.00151	2.49305	1.31791	up-regulated DAM
TMK0306	C6H10O7	D-Glucoronic acid	Others	Saccharides and Alcohols	1700908	A	4069900	3872200	3744200	8158600	8254200	7614500	1.18125	2.05602	1.03986	up-regulated DAM
TMK0034	C6H12O7	Gluconic acid	Others	Saccharides and Alcohols	526-95-4	A	4835300	4597500	4366400	15528000	15362000	14748000	1.18491	3.30729	1.72565	up-regulated DAM
TMK0526	C6H13NO2	6-Deoxyfagomine	Alkaloids	Alkaloids	197449-09-5	A	842450	867700	814220	2917200	3052300	3154000	1.18556	3.61417	1.85366	up-regulated DAM
TMK0690	C7H7NO2	Trigonelline	Alkaloids	Alkaloids	535-83-1	B	132970	101750	99424	516520	514980	535410	1.17802	4.68933	2.22938	up-regulated DAM
TMK0867	C19H25NO10	4-[β-D-Apiofuranosyl-(1→6)-O-β-D-glicopyranosyloxy]phenylacetonitrile	Alkaloids	Alkaloids	-	B	11877	18111	22790	71196	45846	43756	1.08746	3.04669	1.60724	up-regulated DAM
TMK0710	C30H50O	Taraxerol	Terpenoids	Triterpene	-	A	2241.8	2157.7	2060.6	8901.4	10491	10952	1.18225	4.6972	2.2318	up-regulated DAM
TMK0567	C4H9NO3	L-Homoserine	Organic acids	Organic acids	672-15-1	B	1082200	900980	856440	3385400	3802100	3896500	1.17797	3.90334	1.96471	up-regulated DAM
TMK0537	C6H13NO2	6-Aminocaproic acid	Organic acids	Organic acids	60-32-2	B	719180	715510	666350	2392600	2526000	2641600	1.1847	3.59831	1.84732	up-regulated DAM
TMK0292	C5H10O6	D-Xylonic acid	Organic acids	Organic acids	526-91-0	A	8077600	8961100	7858700	21213000	18581000	18032000	1.17328	2.32257	1.21572	up-regulated DAM
TMK0422	C18H39NO2	D-erythro-Dihydrosphingosine	Lipids	Sphingolipids	764-22-7	A	10405	8529.5	9014.2	51441	53407	57240	1.18328	5.79948	2.53592	up-regulated DAM
TMK0756	C18H39NO3	4-Hydroxysphinganine	Lipids	Sphingolipids	554-62-1	A	487810	450600	428970	877030	856880	1065200	1.15869	2.04706	1.03355	up-regulated DAM

## Sheet: D5-5
Index	Formula	Compounds	Class I	Class II	CAS	Level	Type
TMK0884	C5H5N5	Aminopurine	Alkaloids	Alkaloids	452-06-2	A	down-regulated DAM
TMK0408	C4H8N2O3	L-Asparagine	Amino acids and derivatives	Amino acids and derivatives	70-47-3	A	down-regulated DAM
TMK0579	C5H12N2O2	L-Ornithine	Amino acids and derivatives	Amino acids and derivatives	70-26-8	B	down-regulated DAM
TMK0573	C6H14N4O2	L-(+)-Arginine	Amino acids and derivatives	Amino acids and derivatives	74-79-3	A	down-regulated DAM
TMK0532	C9H11NO3	L-(-)-Tyrosine	Amino acids and derivatives	Amino acids and derivatives	60-18-4	A	down-regulated DAM
TMK0572	C7H14N2O4	2,6-Diaminooimelic acid	Amino acids and derivatives	Amino acids and derivatives	583-93-7	B	down-regulated DAM
TMK0143	C24H22O15	Quercetin-3-O-(6''-O-malonyl)-galactoside	Flavonoids	Flavonols	-	B	down-regulated DAM
TMK0011	C27H32O14	Narirutin	Flavonoids	Dihydroflavone	14259-46-2	B	down-regulated DAM
TMK0719	C26H52NO7P	LysoPC 18:1	Lipids	LPC	-	A	down-regulated DAM
TMK0503	C10H13N5O3	Deoxyadenosine	Nucleotides and derivatives	Nucleotides and derivatives	958-09-8	A	down-regulated DAM
TMK0888	C10H13N5O4	adenine nucleoside	Nucleotides and derivatives	Nucleotides and derivatives	-	A	down-regulated DAM
TMK0507	C10H13N5O4	Adenosine	Nucleotides and derivatives	Nucleotides and derivatives	58-61-7	A	down-regulated DAM
TMK0368	C10H12N5O6P	Cyclic AMP	Nucleotides and derivatives	Nucleotides and derivatives	60-92-4	A	down-regulated DAM
TMK0374	C10H12N5O7P	Guanosine 3',5'-cyclic monophosphate	Nucleotides and derivatives	Nucleotides and derivatives	7665-99-8	B	down-regulated DAM
TMK0213	C10H14N5O7P	3'-Aenylic acid	Nucleotides and derivatives	Nucleotides and derivatives	84-21-9	B	down-regulated DAM
TMK0345	C15H24O5	Dendrobiumane D	Others	Others	-	B	down-regulated DAM
TMK0464	C19H30O7	Byzantionoside A	Others	Others	189109-41-9	A	down-regulated DAM
TMK0340	C9H10O4	Syringic Aldehyde	Phenolic acids	Phenolic acids	134-96-3	A	down-regulated DAM
TMK0352	C9H10O5	Syringic acid	Phenolic acids	Phenolic acids	530-57-4	A	down-regulated DAM
TMK0248	C11H14O4	Sinapyl alcohol	Phenolic acids	Phenolic acids	537-33-7	B	down-regulated DAM
TMK0193	C13H18O7	Gastrodin	Phenolic acids	Phenolic acids	62499-27-8	A	down-regulated DAM
TMK0315	C13H16O9	2,5-Dihydroxy benzoic acid O-hexside	Phenolic acids	Phenolic acids	-	B	down-regulated DAM
TMK0266	C14H16O9	Bengenin	Phenolic acids	Phenolic acids	477-90-7	B	down-regulated DAM
TMK0061	C15H20O10	Syringic acid O-glucoside	Phenolic acids	Phenolic acids	-	A	down-regulated DAM
TMK0139	C20H24O8	gastrodioside	Phenolic acids	Phenolic acids	77162-64-2	A	down-regulated DAM
TMK0828	C16H24O7	Jasminoside C	Terpenoids	Monoterpenoids	214125-05-0	B	down-regulated DAM
TMK0877	C16H24O9	Ixoroside	Terpenoids	Sesquiterpenoids	58514-30-0	B	down-regulated DAM
TMK0883	C8H9N	N-Benzylmethylene isomethylamine	Alkaloids	Alkaloids	-	A	non-DAM
TMK0526	C6H13NO2	6-Deoxyfagomine	Alkaloids	Alkaloids	197449-09-5	A	non-DAM
TMK0694	C7H16NO2	Acetylcholine	Alkaloids	Alkaloids	60-31-1	B	non-DAM
TMK0850	C8H7NO3	HBOA	Alkaloids	Alkaloids	23520-34-5	B	non-DAM
TMK0621	C12H10N4O2	Lumichrome	Alkaloids	Alkaloids	1086-80-2	A	non-DAM
TMK0725	C21H48N3O9P	Bis(N,N-diethylethanaminium)-2-acetamido-1,5-anhydro-2-deoxy-1-[-hydroxy(phosphonato)methyl]-D-glucitol	Alkaloids	Alkaloids	-	A	non-DAM
TMK0731	C28H48NO7P	2-Hydroxy-5,8,11,14,17-icosapentaenoyloxy]propyl-2-(trimethylammonio)ethyl phosphate	Alkaloids	Alkaloids	-	A	non-DAM
TMK0686	C9H13NO2	Synephrine	Alkaloids	Amphetamine alkaloids	34520	B	non-DAM
TMK0575	C6H14N2O	N-Acetylputrescine	Alkaloids	Phenolamine	18233-70-0	B	non-DAM
TMK0704	C5H14N4	Agmatine	Alkaloids	Phenolamine	306-60-5	B	non-DAM
TMK0705	C7H19N3	Spermidine	Alkaloids	Phenolamine	124-20-9	B	non-DAM
TMK0917	C10H26N4	Spermine	Alkaloids	Phenolamine	71-44-3	B	non-DAM
TMK0491	C14H20N2O3	N-Feruloylputrescine	Alkaloids	Phenolamine	501-13-3	A	non-DAM
TMK0661	C15H17N3O3	Feruloylhistamine	Alkaloids	Phenolamine	94848-18-7	B	non-DAM
TMK0336	C9H7NO2	Indole-3-carboxylic acid	Alkaloids	Plumerane	771-50-6	A	non-DAM
TMK0132	C9H7NO2	Indole-5-carboxylic acid	Alkaloids	Plumerane	1670-81-1	A	non-DAM
TMK1037	C7H13NO2	Stachydrine	Alkaloids	Pyrrole alkaloids	471-87-4	B	non-DAM
TMK0722	C17H28NO2+	N-methyldendrobine	Alkaloids	Sesquiterpene alkaloids	-	B	non-DAM
TMK0566	C4H9NO2	N,N-Dimethylglycine	Amino acids and derivatives	Amino acids and derivatives	1118-68-9	A	non-DAM
TMK0221	C3H7NO3	D-Serine	Amino acids and derivatives	Amino acids and derivatives	312-84-5	A	non-DAM
TMK0999	C5H9N3	Histamine	Amino acids and derivatives	Amino acids and derivatives	51-45-6	B	non-DAM
TMK0691	C5H9NO2	L-Proline	Amino acids and derivatives	Amino acids and derivatives	147-85-3	A	non-DAM
TMK0543	C5H11NO2	L-Valine	Amino acids and derivatives	Amino acids and derivatives	72-18-4	A	non-DAM
TMK0550	C4H9NO3	L-(-)-Threonine	Amino acids and derivatives	Amino acids and derivatives	72-19-5	A	non-DAM
TMK0538	C6H11NO2	Pipecolic acid	Amino acids and derivatives	Amino acids and derivatives	4043-87-2	B	non-DAM
TMK0519	C6H13NO2	α-Aminocaproic acid	Amino acids and derivatives	Amino acids and derivatives	327-57-1	A	non-DAM
TMK0523	C6H13NO2	L-Isoleucine	Amino acids and derivatives	Amino acids and derivatives	73-32-5	A	non-DAM
TMK0539	C6H13NO2	L-Allo-Isoleucine	Amino acids and derivatives	Amino acids and derivatives	1509-34-8	B	non-DAM
TMK0525	C6H13NO2	L-Leucine	Amino acids and derivatives	Amino acids and derivatives	61-90-5	A	non-DAM
TMK0565	C4H7NO4	Aspartic acid	Amino acids and derivatives	Amino acids and derivatives	617-45-8	B	non-DAM
TMK0545	C5H9NO4	O-Acetylserine	Amino acids and derivatives	Amino acids and derivatives	5147-00-2	B	non-DAM
TMK0549	C5H9NO4	Glutamic acid	Amino acids and derivatives	Amino acids and derivatives	617-65-2	A	non-DAM
TMK0528	C5H11NO2S	L-Methionine	Amino acids and derivatives	Amino acids and derivatives	63-68-3	B	non-DAM
TMK0373	C6H10O5	3-Hydroxy-3-methylpentane-1,5-dioic acid	Amino acids and derivatives	Amino acids and derivatives	503-49-1	B	non-DAM
TMK0580	C5H11NO3S	Methionine sulfoxide	Amino acids and derivatives	Amino acids and derivatives	62697-73-8	B	non-DAM
TMK0504	C9H11NO2	L-Phenylalanine	Amino acids and derivatives	Amino acids and derivatives	63-91-2	A	non-DAM
TMK0285	C6H9NO5	N-Acetylaspartate	Amino acids and derivatives	Amino acids and derivatives	997-55-7	B	non-DAM
TMK0564	C6H13N3O3	L-Citrulline	Amino acids and derivatives	Amino acids and derivatives	372-75-8	B	non-DAM
TMK0560	C5H10N2O3S	Cys-Gly	Amino acids and derivatives	Amino acids and derivatives	19246-18-5	B	non-DAM
TMK0287	C7H12N2O4	N-α-Acetyl-L-glutamine	Amino acids and derivatives	Amino acids and derivatives	2490-97-3	B	non-DAM
TMK0505	C8H16N2O3	N-Glycyl-L-leucine	Amino acids and derivatives	Amino acids and derivatives	869-19-2	B	non-DAM
TMK0885	C8H16N2O3	Glycylisoleucine	Amino acids and derivatives	Amino acids and derivatives	19461-38-2	B	non-DAM
TMK0576	C7H16N4O2	H-HomoArg-OH	Amino acids and derivatives	Amino acids and derivatives	156-86-5	A	non-DAM
TMK0544	C7H15N3O3	L-Homocitrulline	Amino acids and derivatives	Amino acids and derivatives	1190-49-4	B	non-DAM
TMK0870	C9H10ClNO2	L-2-chlorophenylalanine	Amino acids and derivatives	Amino acids and derivatives	103616-89-3	B	non-DAM
TMK0875	C9H18N2O3	Alanylleucine	Amino acids and derivatives	Amino acids and derivatives	1999-42-4	B	non-DAM
TMK0414	C13H13NO2	3-(2-Naphthyl)-D-alanine	Amino acids and derivatives	Amino acids and derivatives	76985-09-6	B	non-DAM
TMK0880	C11H14N2O3	Glycylphenylalanine	Amino acids and derivatives	Amino acids and derivatives	721-66-4	B	non-DAM
TMK0878	C12H16N2O3	DL-Alanyl-DL-phenylalanine	Amino acids and derivatives	Amino acids and derivatives	1999-45-7	B	non-DAM
TMK0839	C15H22N2O3	Leucylphenylalanine	Amino acids and derivatives	Amino acids and derivatives	56217-82-4	B	non-DAM
TMK0499	C13H16N2O5	Asp-phe	Amino acids and derivatives	Amino acids and derivatives	13433-09-5	B	non-DAM
TMK0915	C12H21N3O6	Nicotianamine	Amino acids and derivatives	Amino acids and derivatives	34441-14-0	A	non-DAM
TMK0069	C10H17N3O6S	Glutathione reduced form	Amino acids and derivatives	Amino acids and derivatives	70-18-8	A	non-DAM
TMK0304	C11H20N2O8	L-Glutamine O-hexside	Amino acids and derivatives	Amino acids and derivatives	-	B	non-DAM
TMK0695	C15H22N6O5S	S-Adenosylmethionine	Amino acids and derivatives	Amino acids and derivatives	29908-03-0	B	non-DAM
TMK0556	C16H27NO14	Aspartic acid di-O-glucoside	Amino acids and derivatives	Amino acids and derivatives	-	B	non-DAM
TMK0199	C20H32N6O12S2	Oxidized Glutathione	Amino acids and derivatives	Amino acids and derivatives	121-24-4	B	non-DAM
TMK0029	C20H32N6O12S2	Oxiglutatione	Amino acids and derivatives	Amino acids and derivatives	27025-41-8	B	non-DAM
TMK0040	C21H24O10	Phlorizin	Flavonoids	Chalcones	60-81-1	A	non-DAM
TMK0935	C20H20O7	Isosinensetin	Flavonoids	Flavonoid	17290-70-9	A	non-DAM
TMK0929	C21H22O8	Nobiletin	Flavonoids	Flavonoid	478-01-3	A	non-DAM
TMK0017	C21H20O11	Luteolin-7-O-glucoside	Flavonoids	Flavonoid	1268798	A	non-DAM
TMK0244	C28H32O15	Chrysoeriol-7-O-rutinoside	Flavonoids	Flavonoid	-	B	non-DAM
TMK0442	C20H20O7	Tangeretin	Flavonoids	Flavonols	481-53-8	A	non-DAM
TMK0928	C22H24O9	3,5,6,7,8,3',4'-Heptamethoxyflavone	Flavonoids	Flavonols	1178-24-1	A	non-DAM
TMK0129	C25H24O15	Isorhamnetin-hexose-malonate	Flavonoids	Flavonols	-	B	non-DAM
TMK0829	C25H26O13	Apigenin-6-C-β-D-xyloside-8-C-β-Darabinoside	Flavonoids	Flavonoid carbonoside	-	B	non-DAM
TMK0054	C15H14O6	Catechin	Flavonoids	Flavanols	154-23-4	A	non-DAM
TMK0099	C18H16O5	4',5,7-Trihydroxy-6,8-dimethl-homoisoflavanone	Flavonoids	Isoflavones	-	B	non-DAM
TMK0237	C11H8O3	Ayapin	Lignans and Coumarins	Coumarins	494-56-4	A	non-DAM
TMK0035	C19H38O4	Hexadecanoic acid 2,3-dihydroxypropyl ester	Lipids	Glycerol ester	542-44-9	A	non-DAM
TMK0748	C21H36O4	MAG(18:3)isomer5	Lipids	Glycerol ester	-	A	non-DAM
TMK0595	C21H38O4	MAG(18:2)isomer1	Lipids	Glycerol ester	-	A	non-DAM
TMK0415	C21H38O4	MAG(18:2)	Lipids	Glycerol ester	-	A	non-DAM
TMK0771	C16H35NO2	Hexadecylsphingosine	Lipids	Sphingolipids	-	A	non-DAM
TMK0756	C18H39NO3	4-Hydroxysphinganine	Lipids	Sphingolipids	554-62-1	A	non-DAM
TMK0747	C22H46NO7P	LysoPC 14:0(2n isomer)	Lipids	LPC	-	A	non-DAM
TMK0604	C23H46NO7P	LysoPC 15:1	Lipids	LPC	-	B	non-DAM
TMK0924	C23H48NO7P	LysoPC 15:0	Lipids	LPC	-	A	non-DAM
TMK0592	C24H50NO7P	LysoPC 16:0	Lipids	LPC	17364-16-8	A	non-DAM
TMK0728	C24H50NO7P	LysoPC 16:0(2n isomer)	Lipids	LPC	-	A	non-DAM
TMK0419	C26H48NO7P	LysoPC 18:3(2n isomer)	Lipids	LPC	-	A	non-DAM
TMK0926	C26H48NO7P	LysoPC 18:3	Lipids	LPC	-	A	non-DAM
TMK0737	C26H50NO7P	LysoPC 18:2(isomer)	Lipids	LPC	-	A	non-DAM
TMK0732	C26H50NO7P	LysoPC 18:2	Lipids	LPC	-	A	non-DAM
TMK0714	C26H54NO7P	LysoPC 18:0(2n isomer)	Lipids	LPC	-	A	non-DAM
TMK0723	C23H46NO7P	LysoPE 18:1(2n isomer)	Lipids	LPE	-	A	non-DAM
TMK0721	C23H46NO7P	LysoPE 18:1	Lipids	LPE	89576-29-4	A	non-DAM
TMK0081	C16H32O2	Hexadecanoic acid	Lipids	Free fatty acids	21096	A	non-DAM
TMK0590	C18H30O2	Punicic acid	Lipids	Free fatty acids	544-72-9	A	non-DAM
TMK0077	C18H32O2	Linoleic acid	Lipids	Free fatty acids	60-33-3	A	non-DAM
TMK0079	C18H34O2	11-Octadecanoic acid(Vaccenic acid)	Lipids	Free fatty acids	506-17-2	A	non-DAM
TMK0078	C18H34O2	Elaidic Acid	Lipids	Free fatty acids	112-79-8	A	non-DAM
TMK0311	C18H32O3	9,10-EODE	Lipids	Free fatty acids	65167-83-1	A	non-DAM
TMK0229	C18H32O3	13-Hydroxy-9,11-octadecadienoic acid	Lipids	Free fatty acids	5204-88-6	A	non-DAM
TMK0109	C18H34O5	9,10,13-Trihyroxy-11-octadecadienoic acid	Lipids	Free fatty acids	-	A	non-DAM
TMK0089	C14H28O2	Myristic Acid	Lipids	Free fatty acids	544-63-8	A	non-DAM
TMK0697	C2H7N3	1-methylguanidine	Nucleotides and derivatives	Nucleotides and derivatives	471-29-4	A	non-DAM
TMK0290	C4H4N2O2	Uracil	Nucleotides and derivatives	Nucleotides and derivatives	66-22-8	B	non-DAM
TMK0991	C5H7N3O	5-Methylcytosine	Nucleotides and derivatives	Nucleotides and derivatives	554-01-8	A	non-DAM
TMK0992	C5H5N5	Adenine	Nucleotides and derivatives	Nucleotides and derivatives	73-24-5	B	non-DAM
TMK0518	C5H4N4O	Allopurinol	Nucleotides and derivatives	Nucleotides and derivatives	315-30-0	A	non-DAM
TMK0687	C6H7N5	1-Methyladenine	Nucleotides and derivatives	Nucleotides and derivatives	5142-22-3	A	non-DAM
TMK0540	C5H5N5O	2-Hydroxy-6-aminopurine	Nucleotides and derivatives	Nucleotides and derivatives	3373-53-3	A	non-DAM
TMK0669	C6H6N4S	6-Methylmercaptopurine	Nucleotides and derivatives	Nucleotides and derivatives	50-66-8	A	non-DAM
TMK0673	C10H13N5O4	Deoxyguanosine	Nucleotides and derivatives	Nucleotides and derivatives	961-07-9	B	non-DAM
TMK0983	C11H15N5O3S	5'-Deoxy-5'-(methylthio)adenosine	Nucleotides and derivatives	Nucleotides and derivatives	2457-80-9	A	non-DAM
TMK0064	C10H13N5O6	8-Hydroxyguanosine	Nucleotides and derivatives	Nucleotides and derivatives	3868-31-3	A	non-DAM
TMK0666	C12H17N5O5	2-(Dimethylamino)guanosine	Nucleotides and derivatives	Nucleotides and derivatives	2140-67-2	B	non-DAM
TMK0681	C10H14N5O6P	2'-Deoxyadenosine-5'-monophosphate	Nucleotides and derivatives	Nucleotides and derivatives	653-63-4	A	non-DAM
TMK0699	C10H13N4O7P	2'-Deoxyinosine-5'-monophosphate	Nucleotides and derivatives	Nucleotides and derivatives	3393-18-8	A	non-DAM
TMK0555	C11H15N2O8P	β-Nicotinamide mononucleotide	Nucleotides and derivatives	Nucleotides and derivatives	1094-61-7	B	non-DAM
TMK0689	C16H23N5O5	Isopentenyladenine-7-N-glucoside	Nucleotides and derivatives	Nucleotides and derivatives	-	B	non-DAM
TMK0067	C10H15N5O10P2	Adenosine 5'-Diphosphate	Nucleotides and derivatives	Nucleotides and derivatives	58-64-0	A	non-DAM
TMK0289	C15H24N2O17P2	Uridine 5'-diphospho-D-glucose	Nucleotides and derivatives	Nucleotides and derivatives	133-89-1	A	non-DAM
TMK0382	C21H28N7O17P3	NADP (Nicotinamide adenine dinucleotide phosphate)	Nucleotides and derivatives	Nucleotides and derivatives	53-59-8	A	non-DAM
TMK0056	C27H33N9O15P2	Flavin adenine dinucleotide(FAD)	Nucleotides and derivatives	Nucleotides and derivatives	146-14-5	B	non-DAM
TMK0376	C4H6O4	Succinic acid	Organic acids	Organic acids	110-15-6	A	non-DAM
TMK0300	C2H7NO3S	2-Aminoethanesulfonic acid	Organic acids	Organic acids	107-35-7	B	non-DAM
TMK0537	C6H13NO2	6-Aminocaproic acid	Organic acids	Organic acids	60-32-2	B	non-DAM
TMK0411	C6H6O4	Trans,trans-Muconic acid	Organic acids	Organic acids	3588-17-8	B	non-DAM
TMK0391	C4H6O6	L-(+)-Tartaric acid	Organic acids	Organic acids	87-69-4	B	non-DAM
TMK0293	C7H10O5	Shikimic acid	Organic acids	Organic acids	138-59-0	B	non-DAM
TMK0334	C9H16O4	Anchoic Acid	Organic acids	Organic acids	123-99-9	A	non-DAM
TMK0396	C6H8O7	Citric Acid	Organic acids	Organic acids	77-92-9	A	non-DAM
TMK0203	C7H12O6	Kinic acid	Organic acids	Organic acids	77-95-2	B	non-DAM
TMK0404	C6H10O7	D-Galacturonic acid(Gal A)	Organic acids	Organic acids	91510-62-2	B	non-DAM
TMK0403	C6H10O7	Aldehydo-D-galacturonate	Organic acids	Organic acids	685-73-4	A	non-DAM
TMK0247	C10H12O4	3,4-Dimethoxyphenyl acetic acid	Organic acids	Organic acids	93-40-3	A	non-DAM
TMK0998	C4H7NO2	1-Aminocyclopropane-1-carboxylic acid	Others	Others	22059-21-8	B	non-DAM
TMK0698	C4H11NO2	Diethanolamine	Others	Others	111-42-2	B	non-DAM
TMK0800	C7H6O	Benzaldehyde	Others	Others	100-52-7	A	non-DAM
TMK0425	C6H9NOS	4-Methyl-5-thiazoleethanol	Others	Others	137-00-8	A	non-DAM
TMK0209	C6H8O6	D-Glucurono-6,3-lactone	Others	Others	32449-92-6	B	non-DAM
TMK0333	C9H16O4	Eucommiol	Others	Others	55930-44-4	A	non-DAM
TMK0407	C7H14O6	D-Pinitol	Others	Others	10284-63-6	B	non-DAM
TMK0707	C18H35NO	Octadecenoic amide	Others	Others	-	A	non-DAM
TMK0708	C20H39NO2	N-Oleoylethanolamine	Others	Others	111-58-0	B	non-DAM
TMK0098	C21H22O5	3'-Hydroxy-4'-O-methylglabridin	Others	Others	175554-11-7	B	non-DAM
TMK0019	C19H30O8	Roseoside	Others	Others	54835-70-0	B	non-DAM
TMK0215	C5H10O5	D-(-)-Arabinose	Others	Saccharides and Alcohols	10323-20-3	B	non-DAM
TMK0305	C5H12O5	D-Arabitol	Others	Saccharides and Alcohols	488-82-4	A	non-DAM
TMK0397	C6H12O5	1,5-Anhydro-D-glucitol	Others	Saccharides and Alcohols	154-58-5	B	non-DAM
TMK0399	C6H12O5	L-Fucose	Others	Saccharides and Alcohols	2438-80-4	B	non-DAM
TMK0426	C6H13NO5	Glucosamine	Others	Saccharides and Alcohols	3416-24-8	B	non-DAM
TMK0075	C6H12O6	Inositol	Others	Saccharides and Alcohols	87-89-8	B	non-DAM
TMK0218	C6H12O6	D-Glucose	Others	Saccharides and Alcohols	14431-43-7	A	non-DAM
TMK0306	C6H10O7	D-Glucoronic acid	Others	Saccharides and Alcohols	1700908	A	non-DAM
TMK0034	C6H12O7	Gluconic acid	Others	Saccharides and Alcohols	526-95-4	A	non-DAM
TMK0581	C8H15NO6	N-Acetyl-D-glucosamine	Others	Saccharides and Alcohols	7512-17-6	B	non-DAM
TMK0390	C6H11PO11	Glucarate O-Phosphoric acid	Others	Saccharides and Alcohols	-	B	non-DAM
TMK0383	C6H14O12P2	D-Fructose-1,6-biphosphate	Others	Saccharides and Alcohols	-	B	non-DAM
TMK0033	C12H22O11	Galactinol	Others	Saccharides and Alcohols	3687-64-7	A	non-DAM
TMK0217	C12H22O11	Isomaltulose	Others	Saccharides and Alcohols	13718-94-0	A	non-DAM
TMK0224	C12H22O11	D-(+)-TrehaloseAnhydrous	Others	Saccharides and Alcohols	99-20-7	A	non-DAM
TMK0076	C12H22O11	Melibiose	Others	Saccharides and Alcohols	585-99-9	A	non-DAM
TMK0031	C12H22O11	D-(+)-Sucrose	Others	Saccharides and Alcohols	57-50-1	A	non-DAM
TMK0904	C12H21O11Na	Turanose	Others	Saccharides and Alcohols	547-25-1	B	non-DAM
TMK0309	C12H23O14P	Trehalose 6-phosphate	Others	Saccharides and Alcohols	4484-88-2	A	non-DAM
TMK0294	C24H42O21	1,1-Kestotetraose	Others	Saccharides and Alcohols	13133-07-8	B	non-DAM
TMK0989	C6H6N2O	Nicotinamide	Others	Vitamin	98-92-0	A	non-DAM
TMK0684	C8H11NO3	Pyridoxine	Others	Vitamin	65-23-6	B	non-DAM
TMK0674	C8H9NO4	4-Pyridoxic acid	Others	Vitamin	82-82-6	B	non-DAM
TMK0501	C9H17NO5	D-Pantothenic Acid	Others	Vitamin	79-83-4	A	non-DAM
TMK0653	C10H16N2O3S	Biotin	Others	Vitamin	58-85-5	A	non-DAM
TMK0366	C8H10NO6P	Pyridoxal 5'-phosphate	Others	Vitamin	54-47-7	B	non-DAM
TMK0521	C8H12NO6P	Pyridoxine 5'-phosphate	Others	Vitamin	447-05-2	B	non-DAM
TMK0568	C12H17N4OS+	Thiamine	Others	Vitamin	-	B	non-DAM
TMK0267	C11H22N2O4S	Pantetheine	Others	Vitamin	496-65-1	B	non-DAM
TMK0893	C14H21NO8	Pyridoxine-5'-O-glucoside	Others	Vitamin	-	B	non-DAM
TMK0485	C17H20N4O6	Riboflavin	Others	Vitamin	83-88-5	A	non-DAM
TMK0049	C7H6O2	4-Hydroxybenzaldehyde	Phenolic acids	Phenolic acids	123-08-0	A	non-DAM
TMK0131	C7H6O2	Benzoic acid	Phenolic acids	Phenolic acids	65-85-0	A	non-DAM
TMK0041	C7H8O2	4-Methylcatechol	Phenolic acids	Phenolic acids	452-86-8	A	non-DAM
TMK0134	C7H8O2	p-Hydroxybenzyl alcohol	Phenolic acids	Phenolic acids	-	A	non-DAM
TMK0130	C7H6O3	p-Hydroxybenzoic acid	Phenolic acids	Phenolic acids	-	A	non-DAM
TMK0713	C8H4O3	Phthalic anhydride	Phenolic acids	Phenolic acids	85-44-9	A	non-DAM
TMK0344	C8H8O3	Vanillin	Phenolic acids	Phenolic acids	121-33-5	A	non-DAM
TMK0613	C10H10O2	4-MethoxycinnaMaldehyde	Phenolic acids	Phenolic acids	1963-36-6	B	non-DAM
TMK0259	C8H8O4	Vanillic acid	Phenolic acids	Phenolic acids	121-34-6	A	non-DAM
TMK0175	C10H10O4	Hydroxy-methoxycinnamate	Phenolic acids	Phenolic acids	-	B	non-DAM
TMK0341	C10H10O4	Trans-ferulic acid	Phenolic acids	Phenolic acids	537-98-4	A	non-DAM
TMK0342	C10H10O4	Ferulic acid	Phenolic acids	Phenolic acids	1135-24-6	A	non-DAM
TMK0882	C12H11N5O	N6-(4-hydroxybenzyl) adnine riboside	Phenolic acids	Phenolic acids	-	A	non-DAM
TMK0111	C15H16O3	2-(4-hydroxybenzyl)-4-(methoxymethyl)phenol	Phenolic acids	Phenolic acids	-	A	non-DAM
TMK0174	C32H40O19	parishin B	Phenolic acids	Phenolic acids	174972-79-3	A	non-DAM
TMK0161	C32H40O19	parishin C	Phenolic acids	Phenolic acids	174972-80-6	A	non-DAM
TMK0162	C45H56O25	parishin G	Phenolic acids	Phenolic acids	62499-28-9	A	non-DAM
TMK0710	C30H50O	Taraxerol	Terpenoids	Triterpene	-	A	non-DAM
TMK0154	C24H29NO9	N-(4-O-(β-D-Glucopyranosyl)-E-feruloyl)-tyramine	Alkaloids	Phenolamine	-	B	up-regulated DAM
TMK0524	C8H11NO	L-Tyramine	Amino acids and derivatives	Amino acids and derivatives	51-67-2	A	up-regulated DAM
TMK0583	C21H36O4	MAG(18:3)isomer1	Lipids	Glycerol ester	-	A	up-regulated DAM
TMK0914	C8H20NO6P	Choline alfoscerate	Lipids	PC	28319-77-9	A	up-regulated DAM
TMK0063	C10H14N2O6	5-Methyluridine	Nucleotides and derivatives	Nucleotides and derivatives	1463-10-1	B	up-regulated DAM
TMK0412	C9H14N2O12P2	Uridine 5'-diphosphate	Nucleotides and derivatives	Nucleotides and derivatives	27821-45-0	A	up-regulated DAM
TMK0682	C4H8O4	D(-)-Threose	Others	Saccharides and Alcohols	95-43-2	B	up-regulated DAM
TMK0665	C9H19NO4	Pantothenol	Others	Saccharides and Alcohols	16485-10-2	B	up-regulated DAM
TMK0643	C13H16O6	1-Feruloyl-sn-glycerol	Phenolic acids	Phenolic acids	-	B	up-regulated DAM

## Sheet: D5-6
Index	Formula	Compounds	Class I	Class II	CAS	Level	Type
TMK0875	C9H18N2O3	Alanylleucine	Amino acids and derivatives	Amino acids and derivatives	1999-42-4	B	down-regulated DAM
TMK0036	C9H8O2	3,4-Dihydrocoumarin	Lignans and Coumarins	Coumarins	119-84-6	B	down-regulated DAM
TMK0723	C23H46NO7P	LysoPE 18:1(2n isomer)	Lipids	LPE	-	A	down-regulated DAM
TMK0721	C23H46NO7P	LysoPE 18:1	Lipids	LPE	89576-29-4	A	down-regulated DAM
TMK0673	C10H13N5O4	Deoxyguanosine	Nucleotides and derivatives	Nucleotides and derivatives	961-07-9	B	down-regulated DAM
TMK0772	C16H14O4	Denthyrsinin	Others	Others	118169-17-8	B	down-regulated DAM
TMK0774	C16H14O4	2,5-Dihydroxy-4,9-dimethoxylphenanthrene	Others	Others	-	B	down-regulated DAM
TMK0231	C9H8O2	Cinnamic acid	Phenolic acids	Phenolic acids	140-10-3	B	down-regulated DAM
TMK0245	C25H24O12	Isochlorogenic acid A	Phenolic acids	Phenolic acids	2450-53-5	A	down-regulated DAM
TMK0997	C5H13NO	Choline	Alkaloids	Alkaloids	62-49-7	B	non-DAM
TMK0994	C5H11NO2	Betaine	Alkaloids	Alkaloids	107-43-7	B	non-DAM
TMK0883	C8H9N	N-Benzylmethylene isomethylamine	Alkaloids	Alkaloids	-	A	non-DAM
TMK0553	C6H11NO4	DL-2-Aminoadipic acid	Alkaloids	Alkaloids	542-32-5	B	non-DAM
TMK0703	C6H13NO4	1-Deoxynojirimycin	Alkaloids	Alkaloids	19130-96-2	B	non-DAM
TMK0850	C8H7NO3	HBOA	Alkaloids	Alkaloids	23520-34-5	B	non-DAM
TMK0621	C12H10N4O2	Lumichrome	Alkaloids	Alkaloids	1086-80-2	A	non-DAM
TMK0228	C33H44N2O3	Isodendrocrepine	Alkaloids	Alkaloids	50906-94-0	B	non-DAM
TMK0725	C21H48N3O9P	Bis(N,N-diethylethanaminium)-2-acetamido-1,5-anhydro-2-deoxy-1-[-hydroxy(phosphonato)methyl]-D-glucitol	Alkaloids	Alkaloids	-	A	non-DAM
TMK0731	C28H48NO7P	2-Hydroxy-5,8,11,14,17-icosapentaenoyloxy]propyl-2-(trimethylammonio)ethyl phosphate	Alkaloids	Alkaloids	-	A	non-DAM
TMK0575	C6H14N2O	N-Acetylputrescine	Alkaloids	Phenolamine	18233-70-0	B	non-DAM
TMK0704	C5H14N4	Agmatine	Alkaloids	Phenolamine	306-60-5	B	non-DAM
TMK0705	C7H19N3	Spermidine	Alkaloids	Phenolamine	124-20-9	B	non-DAM
TMK0917	C10H26N4	Spermine	Alkaloids	Phenolamine	71-44-3	B	non-DAM
TMK0491	C14H20N2O3	N-Feruloylputrescine	Alkaloids	Phenolamine	501-13-3	A	non-DAM
TMK0661	C15H17N3O3	Feruloylhistamine	Alkaloids	Phenolamine	94848-18-7	B	non-DAM
TMK0618	C20H20N2O4	N-Feruloyl serotonin	Alkaloids	Phenolamine	68573-23-9	B	non-DAM
TMK0336	C9H7NO2	Indole-3-carboxylic acid	Alkaloids	Plumerane	771-50-6	A	non-DAM
TMK0132	C9H7NO2	Indole-5-carboxylic acid	Alkaloids	Plumerane	1670-81-1	A	non-DAM
TMK1037	C7H13NO2	Stachydrine	Alkaloids	Pyrrole alkaloids	471-87-4	B	non-DAM
TMK0722	C17H28NO2+	N-methyldendrobine	Alkaloids	Sesquiterpene alkaloids	-	B	non-DAM
TMK0566	C4H9NO2	N,N-Dimethylglycine	Amino acids and derivatives	Amino acids and derivatives	1118-68-9	A	non-DAM
TMK0908	C4H9NO2	2-Aminoisobutyric acid	Amino acids and derivatives	Amino acids and derivatives	62-57-7	A	non-DAM
TMK0571	C4H9NO2	3-Aminoisobutanoic acid	Amino acids and derivatives	Amino acids and derivatives	144-90-1	A	non-DAM
TMK0221	C3H7NO3	D-Serine	Amino acids and derivatives	Amino acids and derivatives	312-84-5	A	non-DAM
TMK0999	C5H9N3	Histamine	Amino acids and derivatives	Amino acids and derivatives	51-45-6	B	non-DAM
TMK0552	C5H11NO2	5-Aminovaleric acid	Amino acids and derivatives	Amino acids and derivatives	660-88-8	B	non-DAM
TMK0379	C5H7NO3	5-Oxoproline	Amino acids and derivatives	Amino acids and derivatives	149-87-1	B	non-DAM
TMK0538	C6H11NO2	Pipecolic acid	Amino acids and derivatives	Amino acids and derivatives	4043-87-2	B	non-DAM
TMK0524	C8H11NO	L-Tyramine	Amino acids and derivatives	Amino acids and derivatives	51-67-2	A	non-DAM
TMK0545	C5H9NO4	O-Acetylserine	Amino acids and derivatives	Amino acids and derivatives	5147-00-2	B	non-DAM
TMK0528	C5H11NO2S	L-Methionine	Amino acids and derivatives	Amino acids and derivatives	63-68-3	B	non-DAM
TMK0299	C6H12N2O3	D-Alanyl-D-Alanine	Amino acids and derivatives	Amino acids and derivatives	923-16-0	B	non-DAM
TMK0373	C6H10O5	3-Hydroxy-3-methylpentane-1,5-dioic acid	Amino acids and derivatives	Amino acids and derivatives	503-49-1	B	non-DAM
TMK0400	C5H9NO5	4-Hydroxy-L-glutamic acid	Amino acids and derivatives	Amino acids and derivatives	3913-68-6	B	non-DAM
TMK0580	C5H11NO3S	Methionine sulfoxide	Amino acids and derivatives	Amino acids and derivatives	62697-73-8	B	non-DAM
TMK0504	C9H11NO2	L-Phenylalanine	Amino acids and derivatives	Amino acids and derivatives	63-91-2	A	non-DAM
TMK0285	C6H9NO5	N-Acetylaspartate	Amino acids and derivatives	Amino acids and derivatives	997-55-7	B	non-DAM
TMK0564	C6H13N3O3	L-Citrulline	Amino acids and derivatives	Amino acids and derivatives	372-75-8	B	non-DAM
TMK0532	C9H11NO3	L-(-)-Tyrosine	Amino acids and derivatives	Amino acids and derivatives	60-18-4	A	non-DAM
TMK0287	C7H12N2O4	N-α-Acetyl-L-glutamine	Amino acids and derivatives	Amino acids and derivatives	2490-97-3	B	non-DAM
TMK0536	C8H16N2O3	N6-Acetyl-L-lysine	Amino acids and derivatives	Amino acids and derivatives	692-04-6	A	non-DAM
TMK0885	C8H16N2O3	Glycylisoleucine	Amino acids and derivatives	Amino acids and derivatives	19461-38-2	B	non-DAM
TMK0576	C7H16N4O2	H-HomoArg-OH	Amino acids and derivatives	Amino acids and derivatives	156-86-5	A	non-DAM
TMK0288	C7H11NO5	N-Acetyl-L-glutamic acid	Amino acids and derivatives	Amino acids and derivatives	1188-37-0	B	non-DAM
TMK0544	C7H15N3O3	L-Homocitrulline	Amino acids and derivatives	Amino acids and derivatives	1190-49-4	B	non-DAM
TMK0529	C9H11NO4	3,4-Dihydroxy-DL-phenylalanine	Amino acids and derivatives	Amino acids and derivatives	63-84-3	B	non-DAM
TMK0870	C9H10ClNO2	L-2-chlorophenylalanine	Amino acids and derivatives	Amino acids and derivatives	103616-89-3	B	non-DAM
TMK0414	C13H13NO2	3-(2-Naphthyl)-D-alanine	Amino acids and derivatives	Amino acids and derivatives	76985-09-6	B	non-DAM
TMK0535	C8H16N4O3	N-α-Acetyl-L-arginine	Amino acids and derivatives	Amino acids and derivatives	155-84-0	B	non-DAM
TMK0388	C8H14N2O5	(5-L-Glutamyl)-L-amino acid	Amino acids and derivatives	Amino acids and derivatives	5875-41-2	B	non-DAM
TMK0561	C6H12N2O4S2	L-(-)-Cystine	Amino acids and derivatives	Amino acids and derivatives	56-89-3	B	non-DAM
TMK0839	C15H22N2O3	Leucylphenylalanine	Amino acids and derivatives	Amino acids and derivatives	56217-82-4	B	non-DAM
TMK0499	C13H16N2O5	Asp-phe	Amino acids and derivatives	Amino acids and derivatives	13433-09-5	B	non-DAM
TMK0304	C11H20N2O8	L-Glutamine O-hexside	Amino acids and derivatives	Amino acids and derivatives	-	B	non-DAM
TMK0522	C11H19N3O6S	S-(methyl)glutathione	Amino acids and derivatives	Amino acids and derivatives	2922-56-7	A	non-DAM
TMK0520	C14H20N6O5S	S-(5'-Adenosy)-L-homocysteine	Amino acids and derivatives	Amino acids and derivatives	979-92-0	B	non-DAM
TMK0695	C15H22N6O5S	S-Adenosylmethionine	Amino acids and derivatives	Amino acids and derivatives	29908-03-0	B	non-DAM
TMK0029	C20H32N6O12S2	Oxiglutatione	Amino acids and derivatives	Amino acids and derivatives	27025-41-8	B	non-DAM
TMK0040	C21H24O10	Phlorizin	Flavonoids	Chalcones	60-81-1	A	non-DAM
TMK0337	C28H34O15	Hesperetin 7-O-neohesperidoside(Neohesperidin)	Flavonoids	Dihydroflavone	13241-33-3	B	non-DAM
TMK0935	C20H20O7	Isosinensetin	Flavonoids	Flavonoid	17290-70-9	A	non-DAM
TMK0929	C21H22O8	Nobiletin	Flavonoids	Flavonoid	478-01-3	A	non-DAM
TMK0244	C28H32O15	Chrysoeriol-7-O-rutinoside	Flavonoids	Flavonoid	-	B	non-DAM
TMK0829	C25H26O13	Apigenin-6-C-β-D-xyloside-8-C-β-Darabinoside	Flavonoids	Flavonoid carbonoside	-	B	non-DAM
TMK0442	C20H20O7	Tangeretin	Flavonoids	Flavonols	481-53-8	A	non-DAM
TMK0928	C22H24O9	3,5,6,7,8,3',4'-Heptamethoxyflavone	Flavonoids	Flavonols	1178-24-1	A	non-DAM
TMK0099	C18H16O5	4',5,7-Trihydroxy-6,8-dimethl-homoisoflavanone	Flavonoids	Isoflavones	-	B	non-DAM
TMK0237	C11H8O3	Ayapin	Lignans and Coumarins	Coumarins	494-56-4	A	non-DAM
TMK0089	C14H28O2	Myristic Acid	Lipids	Free fatty acids	544-63-8	A	non-DAM
TMK0081	C16H32O2	Hexadecanoic acid	Lipids	Free fatty acids	21096	A	non-DAM
TMK0590	C18H30O2	Punicic acid	Lipids	Free fatty acids	544-72-9	A	non-DAM
TMK0090	C18H30O2	γ-Linolenic Acid	Lipids	Free fatty acids	506-26-3	A	non-DAM
TMK0077	C18H32O2	Linoleic acid	Lipids	Free fatty acids	60-33-3	A	non-DAM
TMK0078	C18H34O2	Elaidic Acid	Lipids	Free fatty acids	112-79-8	A	non-DAM
TMK0311	C18H32O3	9,10-EODE	Lipids	Free fatty acids	65167-83-1	A	non-DAM
TMK0229	C18H32O3	13-Hydroxy-9,11-octadecadienoic acid	Lipids	Free fatty acids	5204-88-6	A	non-DAM
TMK0109	C18H34O5	9,10,13-Trihyroxy-11-octadecadienoic acid	Lipids	Free fatty acids	-	A	non-DAM
TMK0035	C19H38O4	Hexadecanoic acid 2,3-dihydroxypropyl ester	Lipids	Glycerol ester	542-44-9	A	non-DAM
TMK0583	C21H36O4	MAG(18:3)isomer1	Lipids	Glycerol ester	-	A	non-DAM
TMK0585	C21H36O4	MAG(18:3)isomer4	Lipids	Glycerol ester	-	A	non-DAM
TMK0748	C21H36O4	MAG(18:3)isomer5	Lipids	Glycerol ester	-	A	non-DAM
TMK0595	C21H38O4	MAG(18:2)isomer1	Lipids	Glycerol ester	-	A	non-DAM
TMK0415	C21H38O4	MAG(18:2)	Lipids	Glycerol ester	-	A	non-DAM
TMK0718	C21H38O4	Glyceryl linoleate	Lipids	Glycerol ester	26545-74-4	A	non-DAM
TMK0747	C22H46NO7P	LysoPC 14:0(2n isomer)	Lipids	LPC	-	A	non-DAM
TMK0604	C23H46NO7P	LysoPC 15:1	Lipids	LPC	-	B	non-DAM
TMK0924	C23H48NO7P	LysoPC 15:0	Lipids	LPC	-	A	non-DAM
TMK0592	C24H50NO7P	LysoPC 16:0	Lipids	LPC	17364-16-8	A	non-DAM
TMK0728	C24H50NO7P	LysoPC 16:0(2n isomer)	Lipids	LPC	-	A	non-DAM
TMK0926	C26H48NO7P	LysoPC 18:3	Lipids	LPC	-	A	non-DAM
TMK0732	C26H50NO7P	LysoPC 18:2	Lipids	LPC	-	A	non-DAM
TMK0714	C26H54NO7P	LysoPC 18:0(2n isomer)	Lipids	LPC	-	A	non-DAM
TMK0771	C16H35NO2	Hexadecylsphingosine	Lipids	Sphingolipids	-	A	non-DAM
TMK0996	C4H5N3O	Cytosine	Nucleotides and derivatives	Nucleotides and derivatives	71-30-7	B	non-DAM
TMK0290	C4H4N2O2	Uracil	Nucleotides and derivatives	Nucleotides and derivatives	66-22-8	B	non-DAM
TMK0991	C5H7N3O	5-Methylcytosine	Nucleotides and derivatives	Nucleotides and derivatives	554-01-8	A	non-DAM
TMK0992	C5H5N5	Adenine	Nucleotides and derivatives	Nucleotides and derivatives	73-24-5	B	non-DAM
TMK0518	C5H4N4O	Allopurinol	Nucleotides and derivatives	Nucleotides and derivatives	315-30-0	A	non-DAM
TMK0687	C6H7N5	1-Methyladenine	Nucleotides and derivatives	Nucleotides and derivatives	5142-22-3	A	non-DAM
TMK0540	C5H5N5O	2-Hydroxy-6-aminopurine	Nucleotides and derivatives	Nucleotides and derivatives	3373-53-3	A	non-DAM
TMK0669	C6H6N4S	6-Methylmercaptopurine	Nucleotides and derivatives	Nucleotides and derivatives	50-66-8	A	non-DAM
TMK0280	C5H11O7P	Deoxyribose 5-phosphate	Nucleotides and derivatives	Nucleotides and derivatives	102916-66-5	B	non-DAM
TMK0284	C9H12N2O6	Uridine	Nucleotides and derivatives	Nucleotides and derivatives	58-96-8	A	non-DAM
TMK0198	C10H12N4O5	9-(β-D-Arabinofuranosyl)hypoxanthine	Nucleotides and derivatives	Nucleotides and derivatives	7013-16-3	B	non-DAM
TMK0677	C10H13N5O5	Guanosine	Nucleotides and derivatives	Nucleotides and derivatives	118-00-3	A	non-DAM
TMK0983	C11H15N5O3S	5'-Deoxy-5'-(methylthio)adenosine	Nucleotides and derivatives	Nucleotides and derivatives	2457-80-9	A	non-DAM
TMK0064	C10H13N5O6	8-Hydroxyguanosine	Nucleotides and derivatives	Nucleotides and derivatives	3868-31-3	A	non-DAM
TMK0681	C10H14N5O6P	2'-Deoxyadenosine-5'-monophosphate	Nucleotides and derivatives	Nucleotides and derivatives	653-63-4	A	non-DAM
TMK0699	C10H13N4O7P	2'-Deoxyinosine-5'-monophosphate	Nucleotides and derivatives	Nucleotides and derivatives	3393-18-8	A	non-DAM
TMK0555	C11H15N2O8P	β-Nicotinamide mononucleotide	Nucleotides and derivatives	Nucleotides and derivatives	1094-61-7	B	non-DAM
TMK0374	C10H12N5O7P	Guanosine 3',5'-cyclic monophosphate	Nucleotides and derivatives	Nucleotides and derivatives	7665-99-8	B	non-DAM
TMK0689	C16H23N5O5	Isopentenyladenine-7-N-glucoside	Nucleotides and derivatives	Nucleotides and derivatives	-	B	non-DAM
TMK0667	C14H17N5O8	N6-Succinyl Adenosine	Nucleotides and derivatives	Nucleotides and derivatives	4542-23-8	A	non-DAM
TMK0412	C9H14N2O12P2	Uridine 5'-diphosphate	Nucleotides and derivatives	Nucleotides and derivatives	27821-45-0	A	non-DAM
TMK0067	C10H15N5O10P2	Adenosine 5'-Diphosphate	Nucleotides and derivatives	Nucleotides and derivatives	58-64-0	A	non-DAM
TMK0289	C15H24N2O17P2	Uridine 5'-diphospho-D-glucose	Nucleotides and derivatives	Nucleotides and derivatives	133-89-1	A	non-DAM
TMK0382	C21H28N7O17P3	NADP (Nicotinamide adenine dinucleotide phosphate)	Nucleotides and derivatives	Nucleotides and derivatives	53-59-8	A	non-DAM
TMK0056	C27H33N9O15P2	Flavin adenine dinucleotide(FAD)	Nucleotides and derivatives	Nucleotides and derivatives	146-14-5	B	non-DAM
TMK0376	C4H6O4	Succinic acid	Organic acids	Organic acids	110-15-6	A	non-DAM
TMK0300	C2H7NO3S	2-Aminoethanesulfonic acid	Organic acids	Organic acids	107-35-7	B	non-DAM
TMK0411	C6H6O4	Trans,trans-Muconic acid	Organic acids	Organic acids	3588-17-8	B	non-DAM
TMK0391	C4H6O6	L-(+)-Tartaric acid	Organic acids	Organic acids	87-69-4	B	non-DAM
TMK0293	C7H10O5	Shikimic acid	Organic acids	Organic acids	138-59-0	B	non-DAM
TMK0334	C9H16O4	Anchoic Acid	Organic acids	Organic acids	123-99-9	A	non-DAM
TMK0396	C6H8O7	Citric Acid	Organic acids	Organic acids	77-92-9	A	non-DAM
TMK0203	C7H12O6	Kinic acid	Organic acids	Organic acids	77-95-2	B	non-DAM
TMK0247	C10H12O4	3,4-Dimethoxyphenyl acetic acid	Organic acids	Organic acids	93-40-3	A	non-DAM
TMK0800	C7H6O	Benzaldehyde	Others	Others	100-52-7	A	non-DAM
TMK0209	C6H8O6	D-Glucurono-6,3-lactone	Others	Others	32449-92-6	B	non-DAM
TMK0333	C9H16O4	Eucommiol	Others	Others	55930-44-4	A	non-DAM
TMK0407	C7H14O6	D-Pinitol	Others	Others	10284-63-6	B	non-DAM
TMK0897	C10H16O8	3-O-β-D-Glucoside-3-hydroxy-y-butyrolactone	Others	Others	-	B	non-DAM
TMK0707	C18H35NO	Octadecenoic amide	Others	Others	-	A	non-DAM
TMK0708	C20H39NO2	N-Oleoylethanolamine	Others	Others	111-58-0	B	non-DAM
TMK0019	C19H30O8	Roseoside	Others	Others	54835-70-0	B	non-DAM
TMK0682	C4H8O4	D(-)-Threose	Others	Saccharides and Alcohols	95-43-2	B	non-DAM
TMK0215	C5H10O5	D-(-)-Arabinose	Others	Saccharides and Alcohols	10323-20-3	B	non-DAM
TMK0305	C5H12O5	D-Arabitol	Others	Saccharides and Alcohols	488-82-4	A	non-DAM
TMK0397	C6H12O5	1,5-Anhydro-D-glucitol	Others	Saccharides and Alcohols	154-58-5	B	non-DAM
TMK0399	C6H12O5	L-Fucose	Others	Saccharides and Alcohols	2438-80-4	B	non-DAM
TMK0073	C6H10O6	L-Gulonic-γ-lactone	Others	Saccharides and Alcohols	1128-23-0	A	non-DAM
TMK0426	C6H13NO5	Glucosamine	Others	Saccharides and Alcohols	3416-24-8	B	non-DAM
TMK0075	C6H12O6	Inositol	Others	Saccharides and Alcohols	87-89-8	B	non-DAM
TMK0218	C6H12O6	D-Glucose	Others	Saccharides and Alcohols	14431-43-7	A	non-DAM
TMK0665	C9H19NO4	Pantothenol	Others	Saccharides and Alcohols	16485-10-2	B	non-DAM
TMK0581	C8H15NO6	N-Acetyl-D-glucosamine	Others	Saccharides and Alcohols	7512-17-6	B	non-DAM
TMK0310	C6H13O9P	D-Glucose 6-phosphate	Others	Saccharides and Alcohols	56-73-5	A	non-DAM
TMK0296	C6H13O9P	Glucose-1-phosphate	Others	Saccharides and Alcohols	59-56-3	A	non-DAM
TMK0291	C6H13O9P	D-Fructose 6-phosphate	Others	Saccharides and Alcohols	643-13-0	B	non-DAM
TMK0390	C6H11PO11	Glucarate O-Phosphoric acid	Others	Saccharides and Alcohols	-	B	non-DAM
TMK0383	C6H14O12P2	D-Fructose-1,6-biphosphate	Others	Saccharides and Alcohols	-	B	non-DAM
TMK0033	C12H22O11	Galactinol	Others	Saccharides and Alcohols	3687-64-7	A	non-DAM
TMK0217	C12H22O11	Isomaltulose	Others	Saccharides and Alcohols	13718-94-0	A	non-DAM
TMK0224	C12H22O11	D-(+)-TrehaloseAnhydrous	Others	Saccharides and Alcohols	99-20-7	A	non-DAM
TMK0076	C12H22O11	Melibiose	Others	Saccharides and Alcohols	585-99-9	A	non-DAM
TMK0031	C12H22O11	D-(+)-Sucrose	Others	Saccharides and Alcohols	57-50-1	A	non-DAM
TMK0904	C12H21O11Na	Turanose	Others	Saccharides and Alcohols	547-25-1	B	non-DAM
TMK0309	C12H23O14P	Trehalose 6-phosphate	Others	Saccharides and Alcohols	4484-88-2	A	non-DAM
TMK0295	C18H32O16	Panose	Others	Saccharides and Alcohols	33401-87-5	A	non-DAM
TMK0294	C24H42O21	1,1-Kestotetraose	Others	Saccharides and Alcohols	13133-07-8	B	non-DAM
TMK0989	C6H6N2O	Nicotinamide	Others	Vitamin	98-92-0	A	non-DAM
TMK0685	C6H5NO2	Nicotinic acid	Others	Vitamin	59-67-6	A	non-DAM
TMK0684	C8H11NO3	Pyridoxine	Others	Vitamin	65-23-6	B	non-DAM
TMK0674	C8H9NO4	4-Pyridoxic acid	Others	Vitamin	82-82-6	B	non-DAM
TMK0501	C9H17NO5	D-Pantothenic Acid	Others	Vitamin	79-83-4	A	non-DAM
TMK0653	C10H16N2O3S	Biotin	Others	Vitamin	58-85-5	A	non-DAM
TMK0366	C8H10NO6P	Pyridoxal 5'-phosphate	Others	Vitamin	54-47-7	B	non-DAM
TMK0521	C8H12NO6P	Pyridoxine 5'-phosphate	Others	Vitamin	447-05-2	B	non-DAM
TMK0568	C12H17N4OS+	Thiamine	Others	Vitamin	-	B	non-DAM
TMK0267	C11H22N2O4S	Pantetheine	Others	Vitamin	496-65-1	B	non-DAM
TMK0893	C14H21NO8	Pyridoxine-5'-O-glucoside	Others	Vitamin	-	B	non-DAM
TMK0131	C7H6O2	Benzoic acid	Phenolic acids	Phenolic acids	65-85-0	A	non-DAM
TMK0041	C7H8O2	4-Methylcatechol	Phenolic acids	Phenolic acids	452-86-8	A	non-DAM
TMK0134	C7H8O2	p-Hydroxybenzyl alcohol	Phenolic acids	Phenolic acids	-	A	non-DAM
TMK0130	C7H6O3	p-Hydroxybenzoic acid	Phenolic acids	Phenolic acids	-	A	non-DAM
TMK0713	C8H4O3	Phthalic anhydride	Phenolic acids	Phenolic acids	85-44-9	A	non-DAM
TMK0613	C10H10O2	4-MethoxycinnaMaldehyde	Phenolic acids	Phenolic acids	1963-36-6	B	non-DAM
TMK0340	C9H10O4	Syringic Aldehyde	Phenolic acids	Phenolic acids	134-96-3	A	non-DAM
TMK0175	C10H10O4	Hydroxy-methoxycinnamate	Phenolic acids	Phenolic acids	-	B	non-DAM
TMK0882	C12H11N5O	N6-(4-hydroxybenzyl) adnine riboside	Phenolic acids	Phenolic acids	-	A	non-DAM
TMK0111	C15H16O3	2-(4-hydroxybenzyl)-4-(methoxymethyl)phenol	Phenolic acids	Phenolic acids	-	A	non-DAM
TMK0266	C14H16O9	Bengenin	Phenolic acids	Phenolic acids	477-90-7	B	non-DAM
TMK0362	C16H18O9	Chlorogenic acid	Phenolic acids	Phenolic acids	327-97-9	B	non-DAM
TMK0061	C15H20O10	Syringic acid O-glucoside	Phenolic acids	Phenolic acids	-	A	non-DAM
TMK0264	C22H26O12	3-O-p-coumaroyl shikimic acid O-hexoside	Phenolic acids	Phenolic acids	-	A	non-DAM
TMK0174	C32H40O19	parishin B	Phenolic acids	Phenolic acids	174972-79-3	A	non-DAM
TMK0161	C32H40O19	parishin C	Phenolic acids	Phenolic acids	174972-80-6	A	non-DAM
TMK0828	C16H24O7	Jasminoside C	Terpenoids	Monoterpenoids	214125-05-0	B	non-DAM
TMK0526	C6H13NO2	6-Deoxyfagomine	Alkaloids	Alkaloids	197449-09-5	A	up-regulated DAM
TMK0550	C4H9NO3	L-(-)-Threonine	Amino acids and derivatives	Amino acids and derivatives	72-19-5	A	up-regulated DAM
TMK0519	C6H13NO2	α-Aminocaproic acid	Amino acids and derivatives	Amino acids and derivatives	327-57-1	A	up-regulated DAM
TMK0523	C6H13NO2	L-Isoleucine	Amino acids and derivatives	Amino acids and derivatives	73-32-5	A	up-regulated DAM
TMK0539	C6H13NO2	L-Allo-Isoleucine	Amino acids and derivatives	Amino acids and derivatives	1509-34-8	B	up-regulated DAM
TMK0525	C6H13NO2	L-Leucine	Amino acids and derivatives	Amino acids and derivatives	61-90-5	A	up-regulated DAM
TMK0549	C5H9NO4	Glutamic acid	Amino acids and derivatives	Amino acids and derivatives	617-65-2	A	up-regulated DAM
TMK0560	C5H10N2O3S	Cys-Gly	Amino acids and derivatives	Amino acids and derivatives	19246-18-5	B	up-regulated DAM
TMK0271	C11H12N2O2	L-Tryptophan	Amino acids and derivatives	Amino acids and derivatives	73-22-3	A	up-regulated DAM
TMK0069	C10H17N3O6S	Glutathione reduced form	Amino acids and derivatives	Amino acids and derivatives	70-18-8	A	up-regulated DAM
TMK0335	C30H38O14	Syringaresinol-aceGlu	Lignans and Coumarins	Lignans	-	B	up-regulated DAM
TMK0567	C4H9NO3	L-Homoserine	Organic acids	Organic acids	672-15-1	B	up-regulated DAM
TMK0537	C6H13NO2	6-Aminocaproic acid	Organic acids	Organic acids	60-32-2	B	up-regulated DAM
TMK0998	C4H7NO2	1-Aminocyclopropane-1-carboxylic acid	Others	Others	22059-21-8	B	up-regulated DAM
TMK0345	C15H24O5	Dendrobiumane D	Others	Others	-	B	up-regulated DAM
TMK0464	C19H30O7	Byzantionoside A	Others	Others	189109-41-9	A	up-regulated DAM
TMK0306	C6H10O7	D-Glucoronic acid	Others	Saccharides and Alcohols	1700908	A	up-regulated DAM
TMK0034	C6H12O7	Gluconic acid	Others	Saccharides and Alcohols	526-95-4	A	up-regulated DAM
TMK0341	C10H10O4	Trans-ferulic acid	Phenolic acids	Phenolic acids	537-98-4	A	up-regulated DAM
TMK0342	C10H10O4	Ferulic acid	Phenolic acids	Phenolic acids	1135-24-6	A	up-regulated DAM
TMK0193	C13H18O7	Gastrodin	Phenolic acids	Phenolic acids	62499-27-8	A	up-regulated DAM
TMK0315	C13H16O9	2,5-Dihydroxy benzoic acid O-hexside	Phenolic acids	Phenolic acids	-	B	up-regulated DAM
TMK0139	C20H24O8	gastrodioside	Phenolic acids	Phenolic acids	77162-64-2	A	up-regulated DAM
TMK0710	C30H50O	Taraxerol	Terpenoids	Triterpene	-	A	up-regulated DAM

## Sheet: D5-7
Comparing pairs	Index	Formula	Compounds	Class I	Class II	CAS	Type
GEEm vs GEGm	TMK0139	C20H24O8	gastrodioside	Phenolic acids	Phenolic acids	77162-64-2	down-regaluted DAM
GEEy vs GEGy	TMK0139	C20H24O8	gastrodioside	Phenolic acids	Phenolic acids	77162-64-2	down-regaluted DAM
GEEy vs GEEm	TMK0139	C20H24O8	gastrodioside	Phenolic acids	Phenolic acids	77162-64-2	up-regaluted DAM
GEGy vs GEGm	TMK0139	C20H24O8	gastrodioside	Phenolic acids	Phenolic acids	77162-64-2	up-regaluted DAM
GEEm vs GEGm	TMK0193	C13H18O7	Gastrodin	Phenolic acids	Phenolic acids	62499-27-8	down-regaluted DAM
GEEy vs GEGy	TMK0193	C13H18O7	Gastrodin	Phenolic acids	Phenolic acids	62499-27-8	down-regaluted DAM
GEEy vs GEEm	TMK0193	C13H18O7	Gastrodin	Phenolic acids	Phenolic acids	62499-27-8	up-regaluted DAM
GEGy vs GEGm	TMK0193	C13H18O7	Gastrodin	Phenolic acids	Phenolic acids	62499-27-8	up-regaluted DAM
GEEm vs GEGm	TMK0345	C15H24O5	Dendrobiumane D	Others	Others	-	down-regaluted DAM
GEEy vs GEGy	TMK0345	C15H24O5	Dendrobiumane D	Others	Others	-	down-regaluted DAM
GEEy vs GEEm	TMK0345	C15H24O5	Dendrobiumane D	Others	Others	-	up-regaluted DAM
GEGy vs GEGm	TMK0345	C15H24O5	Dendrobiumane D	Others	Others	-	up-regaluted DAM
GEEm vs GEGm	TMK0349	C12H14O5	1-O-p-Cumaroylglycerol	Phenolic acids	Phenolic acids	106055-11-2	up-regaluted DAM
GEEy vs GEGy	TMK0349	C12H14O5	1-O-p-Cumaroylglycerol	Phenolic acids	Phenolic acids	106055-11-2	down-regaluted DAM
GEEy vs GEEm	TMK0349	C12H14O5	1-O-p-Cumaroylglycerol	Phenolic acids	Phenolic acids	106055-11-2	down-regaluted DAM
GEGy vs GEGm	TMK0349	C12H14O5	1-O-p-Cumaroylglycerol	Phenolic acids	Phenolic acids	106055-11-2	up-regaluted DAM
GEEm vs GEGm	TMK0358	C15H18O8	1-O-[(E)-p-Cumaroyl]-β-D-glucopyranose	Phenolic acids	Phenolic acids	-	down-regaluted DAM
GEEy vs GEGy	TMK0358	C15H18O8	1-O-[(E)-p-Cumaroyl]-β-D-glucopyranose	Phenolic acids	Phenolic acids	-	up-regaluted DAM
GEEy vs GEEm	TMK0358	C15H18O8	1-O-[(E)-p-Cumaroyl]-β-D-glucopyranose	Phenolic acids	Phenolic acids	-	up-regaluted DAM
GEGy vs GEGm	TMK0358	C15H18O8	1-O-[(E)-p-Cumaroyl]-β-D-glucopyranose	Phenolic acids	Phenolic acids	-	down-regaluted DAM
GEEm vs GEGm	TMK0408	C4H8N2O3	L-Asparagine	Amino acids and derivatives	Amino acids and derivatives	70-47-3	down-regaluted DAM
GEEy vs GEGy	TMK0408	C4H8N2O3	L-Asparagine	Amino acids and derivatives	Amino acids and derivatives	70-47-3	down-regaluted DAM
GEEy vs GEEm	TMK0408	C4H8N2O3	L-Asparagine	Amino acids and derivatives	Amino acids and derivatives	70-47-3	down-regaluted DAM
GEGy vs GEGm	TMK0408	C4H8N2O3	L-Asparagine	Amino acids and derivatives	Amino acids and derivatives	70-47-3	up-regaluted DAM
GEEm vs GEGm	TMK0464	C19H30O7	Byzantionoside A	Others	Others	189109-41-9	down-regaluted DAM
GEEy vs GEGy	TMK0464	C19H30O7	Byzantionoside A	Others	Others	189109-41-9	down-regaluted DAM
GEEy vs GEEm	TMK0464	C19H30O7	Byzantionoside A	Others	Others	189109-41-9	up-regaluted DAM
GEGy vs GEGm	TMK0464	C19H30O7	Byzantionoside A	Others	Others	189109-41-9	up-regaluted DAM
GEEm vs GEGm	TMK0507	C10H13N5O4	Adenosine	Nucleotides and derivatives	Nucleotides and derivatives	58-61-7	down-regaluted DAM
GEEy vs GEGy	TMK0507	C10H13N5O4	Adenosine	Nucleotides and derivatives	Nucleotides and derivatives	58-61-7	down-regaluted DAM
GEEy vs GEEm	TMK0507	C10H13N5O4	Adenosine	Nucleotides and derivatives	Nucleotides and derivatives	58-61-7	up-regaluted DAM
GEGy vs GEGm	TMK0507	C10H13N5O4	Adenosine	Nucleotides and derivatives	Nucleotides and derivatives	58-61-7	down-regaluted DAM
GEEm vs GEGm	TMK0884	C5H5N5	Aminopurine	Alkaloids	Alkaloids	452-06-2	down-regaluted DAM
GEEy vs GEGy	TMK0884	C5H5N5	Aminopurine	Alkaloids	Alkaloids	452-06-2	down-regaluted DAM
GEEy vs GEEm	TMK0884	C5H5N5	Aminopurine	Alkaloids	Alkaloids	452-06-2	up-regaluted DAM
GEGy vs GEGm	TMK0884	C5H5N5	Aminopurine	Alkaloids	Alkaloids	452-06-2	down-regaluted DAM
GEEm vs GEGm	TMK0888	C10H13N5O4	adenine nucleoside	Nucleotides and derivatives	Nucleotides and derivatives	-	down-regaluted DAM
GEEy vs GEGy	TMK0888	C10H13N5O4	adenine nucleoside	Nucleotides and derivatives	Nucleotides and derivatives	-	down-regaluted DAM
GEEy vs GEEm	TMK0888	C10H13N5O4	adenine nucleoside	Nucleotides and derivatives	Nucleotides and derivatives	-	up-regaluted DAM
GEGy vs GEGm	TMK0888	C10H13N5O4	adenine nucleoside	Nucleotides and derivatives	Nucleotides and derivatives	-	down-regaluted DAM
All four pairwises	TMK0883	C8H9N	N-Benzylmethylene isomethylamine	Alkaloids	Alkaloids	-	non-DAM
All four pairwises	TMK0850	C8H7NO3	HBOA	Alkaloids	Alkaloids	23520-34-5	non-DAM
All four pairwises	TMK0621	C12H10N4O2	Lumichrome	Alkaloids	Alkaloids	1086-80-2	non-DAM
All four pairwises	TMK0725	C21H48N3O9P	Bis(N,N-diethylethanaminium)-2-acetamido-1,5-anhydro-2-deoxy-1-[-hydroxy(phosphonato)methyl]-D-glucitol	Alkaloids	Alkaloids	-	non-DAM
All four pairwises	TMK0731	C28H48NO7P	2-Hydroxy-5,8,11,14,17-icosapentaenoyloxy]propyl-2-(trimethylammonio)ethyl phosphate	Alkaloids	Alkaloids	-	non-DAM
All four pairwises	TMK0575	C6H14N2O	N-Acetylputrescine	Alkaloids	Phenolamine	18233-70-0	non-DAM
All four pairwises	TMK0704	C5H14N4	Agmatine	Alkaloids	Phenolamine	306-60-5	non-DAM
All four pairwises	TMK0705	C7H19N3	Spermidine	Alkaloids	Phenolamine	124-20-9	non-DAM
All four pairwises	TMK0917	C10H26N4	Spermine	Alkaloids	Phenolamine	71-44-3	non-DAM
All four pairwises	TMK0491	C14H20N2O3	N-Feruloylputrescine	Alkaloids	Phenolamine	501-13-3	non-DAM
All four pairwises	TMK0661	C15H17N3O3	Feruloylhistamine	Alkaloids	Phenolamine	94848-18-7	non-DAM
All four pairwises	TMK0336	C9H7NO2	Indole-3-carboxylic acid	Alkaloids	Plumerane	771-50-6	non-DAM
All four pairwises	TMK0132	C9H7NO2	Indole-5-carboxylic acid	Alkaloids	Plumerane	1670-81-1	non-DAM
All four pairwises	TMK1037	C7H13NO2	Stachydrine	Alkaloids	Pyrrole alkaloids	471-87-4	non-DAM
All four pairwises	TMK0722	C17H28NO2+	N-methyldendrobine	Alkaloids	Sesquiterpene alkaloids	-	non-DAM
All four pairwises	TMK0566	C4H9NO2	N,N-Dimethylglycine	Amino acids and derivatives	Amino acids and derivatives	1118-68-9	non-DAM
All four pairwises	TMK0221	C3H7NO3	D-Serine	Amino acids and derivatives	Amino acids and derivatives	312-84-5	non-DAM
All four pairwises	TMK0999	C5H9N3	Histamine	Amino acids and derivatives	Amino acids and derivatives	51-45-6	non-DAM
All four pairwises	TMK0538	C6H11NO2	Pipecolic acid	Amino acids and derivatives	Amino acids and derivatives	4043-87-2	non-DAM
All four pairwises	TMK0545	C5H9NO4	O-Acetylserine	Amino acids and derivatives	Amino acids and derivatives	5147-00-2	non-DAM
All four pairwises	TMK0528	C5H11NO2S	L-Methionine	Amino acids and derivatives	Amino acids and derivatives	63-68-3	non-DAM
All four pairwises	TMK0373	C6H10O5	3-Hydroxy-3-methylpentane-1,5-dioic acid	Amino acids and derivatives	Amino acids and derivatives	503-49-1	non-DAM
All four pairwises	TMK0580	C5H11NO3S	Methionine sulfoxide	Amino acids and derivatives	Amino acids and derivatives	62697-73-8	non-DAM
All four pairwises	TMK0504	C9H11NO2	L-Phenylalanine	Amino acids and derivatives	Amino acids and derivatives	63-91-2	non-DAM
All four pairwises	TMK0285	C6H9NO5	N-Acetylaspartate	Amino acids and derivatives	Amino acids and derivatives	997-55-7	non-DAM
All four pairwises	TMK0564	C6H13N3O3	L-Citrulline	Amino acids and derivatives	Amino acids and derivatives	372-75-8	non-DAM
All four pairwises	TMK0287	C7H12N2O4	N-α-Acetyl-L-glutamine	Amino acids and derivatives	Amino acids and derivatives	2490-97-3	non-DAM
All four pairwises	TMK0885	C8H16N2O3	Glycylisoleucine	Amino acids and derivatives	Amino acids and derivatives	19461-38-2	non-DAM
All four pairwises	TMK0576	C7H16N4O2	H-HomoArg-OH	Amino acids and derivatives	Amino acids and derivatives	156-86-5	non-DAM
All four pairwises	TMK0544	C7H15N3O3	L-Homocitrulline	Amino acids and derivatives	Amino acids and derivatives	1190-49-4	non-DAM
All four pairwises	TMK0870	C9H10ClNO2	L-2-chlorophenylalanine	Amino acids and derivatives	Amino acids and derivatives	103616-89-3	non-DAM
All four pairwises	TMK0414	C13H13NO2	3-(2-Naphthyl)-D-alanine	Amino acids and derivatives	Amino acids and derivatives	76985-09-6	non-DAM
All four pairwises	TMK0839	C15H22N2O3	Leucylphenylalanine	Amino acids and derivatives	Amino acids and derivatives	56217-82-4	non-DAM
All four pairwises	TMK0499	C13H16N2O5	Asp-phe	Amino acids and derivatives	Amino acids and derivatives	13433-09-5	non-DAM
All four pairwises	TMK0304	C11H20N2O8	L-Glutamine O-hexside	Amino acids and derivatives	Amino acids and derivatives	-	non-DAM
All four pairwises	TMK0695	C15H22N6O5S	S-Adenosylmethionine	Amino acids and derivatives	Amino acids and derivatives	29908-03-0	non-DAM
All four pairwises	TMK0029	C20H32N6O12S2	Oxiglutatione	Amino acids and derivatives	Amino acids and derivatives	27025-41-8	non-DAM
All four pairwises	TMK0040	C21H24O10	Phlorizin	Flavonoids	Chalcones	60-81-1	non-DAM
All four pairwises	TMK0935	C20H20O7	Isosinensetin	Flavonoids	Flavonoid	17290-70-9	non-DAM
All four pairwises	TMK0929	C21H22O8	Nobiletin	Flavonoids	Flavonoid	478-01-3	non-DAM
All four pairwises	TMK0244	C28H32O15	Chrysoeriol-7-O-rutinoside	Flavonoids	Flavonoid	-	non-DAM
All four pairwises	TMK0442	C20H20O7	Tangeretin	Flavonoids	Flavonols	481-53-8	non-DAM
All four pairwises	TMK0928	C22H24O9	3,5,6,7,8,3',4'-Heptamethoxyflavone	Flavonoids	Flavonols	1178-24-1	non-DAM
All four pairwises	TMK0829	C25H26O13	Apigenin-6-C-β-D-xyloside-8-C-β-Darabinoside	Flavonoids	Flavonoid carbonoside	-	non-DAM
All four pairwises	TMK0099	C18H16O5	4',5,7-Trihydroxy-6,8-dimethl-homoisoflavanone	Flavonoids	Isoflavones	-	non-DAM
All four pairwises	TMK0237	C11H8O3	Ayapin	Lignans and Coumarins	Coumarins	494-56-4	non-DAM
All four pairwises	TMK0035	C19H38O4	Hexadecanoic acid 2,3-dihydroxypropyl ester	Lipids	Glycerol ester	542-44-9	non-DAM
All four pairwises	TMK0748	C21H36O4	MAG(18:3)isomer5	Lipids	Glycerol ester	-	non-DAM
All four pairwises	TMK0595	C21H38O4	MAG(18:2)isomer1	Lipids	Glycerol ester	-	non-DAM
All four pairwises	TMK0415	C21H38O4	MAG(18:2)	Lipids	Glycerol ester	-	non-DAM
All four pairwises	TMK0771	C16H35NO2	Hexadecylsphingosine	Lipids	Sphingolipids	-	non-DAM
All four pairwises	TMK0747	C22H46NO7P	LysoPC 14:0(2n isomer)	Lipids	LPC	-	non-DAM
All four pairwises	TMK0604	C23H46NO7P	LysoPC 15:1	Lipids	LPC	-	non-DAM
All four pairwises	TMK0924	C23H48NO7P	LysoPC 15:0	Lipids	LPC	-	non-DAM
All four pairwises	TMK0592	C24H50NO7P	LysoPC 16:0	Lipids	LPC	17364-16-8	non-DAM
All four pairwises	TMK0728	C24H50NO7P	LysoPC 16:0(2n isomer)	Lipids	LPC	-	non-DAM
All four pairwises	TMK0926	C26H48NO7P	LysoPC 18:3	Lipids	LPC	-	non-DAM
All four pairwises	TMK0732	C26H50NO7P	LysoPC 18:2	Lipids	LPC	-	non-DAM
All four pairwises	TMK0714	C26H54NO7P	LysoPC 18:0(2n isomer)	Lipids	LPC	-	non-DAM
All four pairwises	TMK0081	C16H32O2	Hexadecanoic acid	Lipids	Free fatty acids	21096	non-DAM
All four pairwises	TMK0590	C18H30O2	Punicic acid	Lipids	Free fatty acids	544-72-9	non-DAM
All four pairwises	TMK0077	C18H32O2	Linoleic acid	Lipids	Free fatty acids	60-33-3	non-DAM
All four pairwises	TMK0078	C18H34O2	Elaidic Acid	Lipids	Free fatty acids	112-79-8	non-DAM
All four pairwises	TMK0311	C18H32O3	9,10-EODE	Lipids	Free fatty acids	65167-83-1	non-DAM
All four pairwises	TMK0229	C18H32O3	13-Hydroxy-9,11-octadecadienoic acid	Lipids	Free fatty acids	5204-88-6	non-DAM
All four pairwises	TMK0109	C18H34O5	9,10,13-Trihyroxy-11-octadecadienoic acid	Lipids	Free fatty acids	-	non-DAM
All four pairwises	TMK0089	C14H28O2	Myristic Acid	Lipids	Free fatty acids	544-63-8	non-DAM
All four pairwises	TMK0290	C4H4N2O2	Uracil	Nucleotides and derivatives	Nucleotides and derivatives	66-22-8	non-DAM
All four pairwises	TMK0991	C5H7N3O	5-Methylcytosine	Nucleotides and derivatives	Nucleotides and derivatives	554-01-8	non-DAM
All four pairwises	TMK0992	C5H5N5	Adenine	Nucleotides and derivatives	Nucleotides and derivatives	73-24-5	non-DAM
All four pairwises	TMK0518	C5H4N4O	Allopurinol	Nucleotides and derivatives	Nucleotides and derivatives	315-30-0	non-DAM
All four pairwises	TMK0687	C6H7N5	1-Methyladenine	Nucleotides and derivatives	Nucleotides and derivatives	5142-22-3	non-DAM
All four pairwises	TMK0540	C5H5N5O	2-Hydroxy-6-aminopurine	Nucleotides and derivatives	Nucleotides and derivatives	3373-53-3	non-DAM
All four pairwises	TMK0669	C6H6N4S	6-Methylmercaptopurine	Nucleotides and derivatives	Nucleotides and derivatives	50-66-8	non-DAM
All four pairwises	TMK0983	C11H15N5O3S	5'-Deoxy-5'-(methylthio)adenosine	Nucleotides and derivatives	Nucleotides and derivatives	2457-80-9	non-DAM
All four pairwises	TMK0064	C10H13N5O6	8-Hydroxyguanosine	Nucleotides and derivatives	Nucleotides and derivatives	3868-31-3	non-DAM
All four pairwises	TMK0681	C10H14N5O6P	2'-Deoxyadenosine-5'-monophosphate	Nucleotides and derivatives	Nucleotides and derivatives	653-63-4	non-DAM
All four pairwises	TMK0699	C10H13N4O7P	2'-Deoxyinosine-5'-monophosphate	Nucleotides and derivatives	Nucleotides and derivatives	3393-18-8	non-DAM
All four pairwises	TMK0555	C11H15N2O8P	β-Nicotinamide mononucleotide	Nucleotides and derivatives	Nucleotides and derivatives	1094-61-7	non-DAM
All four pairwises	TMK0689	C16H23N5O5	Isopentenyladenine-7-N-glucoside	Nucleotides and derivatives	Nucleotides and derivatives	-	non-DAM
All four pairwises	TMK0067	C10H15N5O10P2	Adenosine 5'-Diphosphate	Nucleotides and derivatives	Nucleotides and derivatives	58-64-0	non-DAM
All four pairwises	TMK0289	C15H24N2O17P2	Uridine 5'-diphospho-D-glucose	Nucleotides and derivatives	Nucleotides and derivatives	133-89-1	non-DAM
All four pairwises	TMK0382	C21H28N7O17P3	NADP (Nicotinamide adenine dinucleotide phosphate)	Nucleotides and derivatives	Nucleotides and derivatives	53-59-8	non-DAM
All four pairwises	TMK0056	C27H33N9O15P2	Flavin adenine dinucleotide(FAD)	Nucleotides and derivatives	Nucleotides and derivatives	146-14-5	non-DAM
All four pairwises	TMK0376	C4H6O4	Succinic acid	Organic acids	Organic acids	110-15-6	non-DAM
All four pairwises	TMK0300	C2H7NO3S	2-Aminoethanesulfonic acid	Organic acids	Organic acids	107-35-7	non-DAM
All four pairwises	TMK0411	C6H6O4	Trans,trans-Muconic acid	Organic acids	Organic acids	3588-17-8	non-DAM
All four pairwises	TMK0391	C4H6O6	L-(+)-Tartaric acid	Organic acids	Organic acids	87-69-4	non-DAM
All four pairwises	TMK0293	C7H10O5	Shikimic acid	Organic acids	Organic acids	138-59-0	non-DAM
All four pairwises	TMK0334	C9H16O4	Anchoic Acid	Organic acids	Organic acids	123-99-9	non-DAM
All four pairwises	TMK0396	C6H8O7	Citric Acid	Organic acids	Organic acids	77-92-9	non-DAM
All four pairwises	TMK0203	C7H12O6	Kinic acid	Organic acids	Organic acids	77-95-2	non-DAM
All four pairwises	TMK0247	C10H12O4	3,4-Dimethoxyphenyl acetic acid	Organic acids	Organic acids	93-40-3	non-DAM
All four pairwises	TMK0800	C7H6O	Benzaldehyde	Others	Others	100-52-7	non-DAM
All four pairwises	TMK0209	C6H8O6	D-Glucurono-6,3-lactone	Others	Others	32449-92-6	non-DAM
All four pairwises	TMK0333	C9H16O4	Eucommiol	Others	Others	55930-44-4	non-DAM
All four pairwises	TMK0407	C7H14O6	D-Pinitol	Others	Others	10284-63-6	non-DAM
All four pairwises	TMK0707	C18H35NO	Octadecenoic amide	Others	Others	-	non-DAM
All four pairwises	TMK0708	C20H39NO2	N-Oleoylethanolamine	Others	Others	111-58-0	non-DAM
All four pairwises	TMK0019	C19H30O8	Roseoside	Others	Others	54835-70-0	non-DAM
All four pairwises	TMK0215	C5H10O5	D-(-)-Arabinose	Others	Saccharides and Alcohols	10323-20-3	non-DAM
All four pairwises	TMK0305	C5H12O5	D-Arabitol	Others	Saccharides and Alcohols	488-82-4	non-DAM
All four pairwises	TMK0397	C6H12O5	1,5-Anhydro-D-glucitol	Others	Saccharides and Alcohols	154-58-5	non-DAM
All four pairwises	TMK0399	C6H12O5	L-Fucose	Others	Saccharides and Alcohols	2438-80-4	non-DAM
All four pairwises	TMK0426	C6H13NO5	Glucosamine	Others	Saccharides and Alcohols	3416-24-8	non-DAM
All four pairwises	TMK0075	C6H12O6	Inositol	Others	Saccharides and Alcohols	87-89-8	non-DAM
All four pairwises	TMK0218	C6H12O6	D-Glucose	Others	Saccharides and Alcohols	14431-43-7	non-DAM
All four pairwises	TMK0581	C8H15NO6	N-Acetyl-D-glucosamine	Others	Saccharides and Alcohols	7512-17-6	non-DAM
All four pairwises	TMK0390	C6H11PO11	Glucarate O-Phosphoric acid	Others	Saccharides and Alcohols	-	non-DAM
All four pairwises	TMK0383	C6H14O12P2	D-Fructose-1,6-biphosphate	Others	Saccharides and Alcohols	-	non-DAM
All four pairwises	TMK0033	C12H22O11	Galactinol	Others	Saccharides and Alcohols	3687-64-7	non-DAM
All four pairwises	TMK0217	C12H22O11	Isomaltulose	Others	Saccharides and Alcohols	13718-94-0	non-DAM
All four pairwises	TMK0224	C12H22O11	D-(+)-TrehaloseAnhydrous	Others	Saccharides and Alcohols	99-20-7	non-DAM
All four pairwises	TMK0076	C12H22O11	Melibiose	Others	Saccharides and Alcohols	585-99-9	non-DAM
All four pairwises	TMK0031	C12H22O11	D-(+)-Sucrose	Others	Saccharides and Alcohols	57-50-1	non-DAM
All four pairwises	TMK0904	C12H21O11Na	Turanose	Others	Saccharides and Alcohols	547-25-1	non-DAM
All four pairwises	TMK0309	C12H23O14P	Trehalose 6-phosphate	Others	Saccharides and Alcohols	4484-88-2	non-DAM
All four pairwises	TMK0294	C24H42O21	1,1-Kestotetraose	Others	Saccharides and Alcohols	13133-07-8	non-DAM
All four pairwises	TMK0989	C6H6N2O	Nicotinamide	Others	Vitamin	98-92-0	non-DAM
All four pairwises	TMK0684	C8H11NO3	Pyridoxine	Others	Vitamin	65-23-6	non-DAM
All four pairwises	TMK0674	C8H9NO4	4-Pyridoxic acid	Others	Vitamin	82-82-6	non-DAM
All four pairwises	TMK0501	C9H17NO5	D-Pantothenic Acid	Others	Vitamin	79-83-4	non-DAM
All four pairwises	TMK0653	C10H16N2O3S	Biotin	Others	Vitamin	58-85-5	non-DAM
All four pairwises	TMK0366	C8H10NO6P	Pyridoxal 5'-phosphate	Others	Vitamin	54-47-7	non-DAM
All four pairwises	TMK0521	C8H12NO6P	Pyridoxine 5'-phosphate	Others	Vitamin	447-05-2	non-DAM
All four pairwises	TMK0568	C12H17N4OS+	Thiamine	Others	Vitamin	-	non-DAM
All four pairwises	TMK0267	C11H22N2O4S	Pantetheine	Others	Vitamin	496-65-1	non-DAM
All four pairwises	TMK0893	C14H21NO8	Pyridoxine-5'-O-glucoside	Others	Vitamin	-	non-DAM
All four pairwises	TMK0131	C7H6O2	Benzoic acid	Phenolic acids	Phenolic acids	65-85-0	non-DAM
All four pairwises	TMK0041	C7H8O2	4-Methylcatechol	Phenolic acids	Phenolic acids	452-86-8	non-DAM
All four pairwises	TMK0134	C7H8O2	p-Hydroxybenzyl alcohol	Phenolic acids	Phenolic acids	-	non-DAM
All four pairwises	TMK0130	C7H6O3	p-Hydroxybenzoic acid	Phenolic acids	Phenolic acids	-	non-DAM
All four pairwises	TMK0713	C8H4O3	Phthalic anhydride	Phenolic acids	Phenolic acids	85-44-9	non-DAM
All four pairwises	TMK0613	C10H10O2	4-MethoxycinnaMaldehyde	Phenolic acids	Phenolic acids	1963-36-6	non-DAM
All four pairwises	TMK0175	C10H10O4	Hydroxy-methoxycinnamate	Phenolic acids	Phenolic acids	-	non-DAM
All four pairwises	TMK0882	C12H11N5O	N6-(4-hydroxybenzyl) adnine riboside	Phenolic acids	Phenolic acids	-	non-DAM
All four pairwises	TMK0111	C15H16O3	2-(4-hydroxybenzyl)-4-(methoxymethyl)phenol	Phenolic acids	Phenolic acids	-	non-DAM
All four pairwises	TMK0174	C32H40O19	parishin B	Phenolic acids	Phenolic acids	174972-79-3	non-DAM
All four pairwises	TMK0161	C32H40O19	parishin C	Phenolic acids	Phenolic acids	174972-80-6	non-DAM
All four pairwises
