# Supplementary material for: Insights into the nutritional properties and molecular basis of biosynthesis of amino acids and vitamins of Gastrodia elata offered by metabolomic and transcriptomic analysis
Source: Front Plant Sci. 2023 Jun 26;14:1183139. doi: 10.3389/fpls.2023.1183139 (PMC10331839; doi:10.3389/fpls.2023.1183139)
Supplement: Supplementary Data Sheet 7 — List of differentially expressed genes (DEGs). [file DataSheet_1.zip › Data Sheet 6 (2).XLSX]

## Sheet: Title page
	Dataset 6 List of differentially expressed genes (DEGs)
Table ID	Table title
D6-1	DEGs based on GEEy vs GEEm
D6-2	DEGs based on GEGy vs GEGm
D6-3	DEGs based on GEEy vs GEGy
D6-4	DEGs based on GEEm vs GEGm
D6-5	DEGs based on both GEEy vs GEEm and GEGy vs GEGm
D6-6	DEGs based on both GEEy vs GEGy and GEEm vs GEGm
Note: DEG indicates differentially expressed genes; GEEy indicates young tuber of Gastrodia elata f. elata; GEEm indicates mature tuber of Gastrodia elata f. elata; GEGy indicates young tuber of Gastrodia elata f. glauca; GEGm indicates mature tuber of Gastrodia elata f. glauca. The digits after the sample name refers to biological repetition; -- mean no annotation result .

## Sheet: D6-1
ID	GEEy1_fpkm	GEEy2_fpkm	GEEy3_fpkm	GEEm1_fpkm	GEEm2_fpkm	GEEm3_fpkm	GEEy1_count	GEEy2_count	GEEy3_count	GEEm1_count	GEEm2_count	GEEm3_count	log2FoldChange	pvalue	padj	regulated	chr	start	end	strand	gene_name	gene_description	KEGG	KEGG pathway	NR	Swissprot	Tremble	KOG	GO	Pfam
gene-tia000004	7.7	6.53	6.86	1.37	2.25	2.37	141	137	146	29	58	47	-2.10256	2.46279e-17	1.50565e-16	down	Superscaffold1	422475	423978	+	tia000004	--	K16040 trans-resveratrol di-O-methyltransferase [EC:2.1.1.240] | (RefSeq) trans-resveratrol di-O-methyltransferase-like (A)	ko00945: Stilbenoid, diarylheptanoid and gingerol biosynthesis	trans-resveratrol di-O-methyltransferase-like [Dendrobium catenatum]	RecName: Full=Trans-resveratrol di-O-methyltransferase; EC=2.1.1.240; AltName: Full=Resveratrol O-methyltransferase; Short=ROMT; Short=VvROMT;	SubName: Full=Trans-resveratrol di-O-methyltransferase {ECO:0000313|EMBL:PKU68357.1};	Hydroxyindole-O-methyltransferase and related SAM-dependent methyltransferases	GO:0008171,O-methyltransferase activity; GO:0046983,protein dimerization activity; GO:0102303,resveratrol 3,5-O-dimethyltransferase activity; GO:0008757,S-adenosylmethionine-dependent methyltransferase activity; GO:0019438,aromatic compound biosynthetic process	PF00891.18:O-methyltransferase domain
gene-tia000007	19.51	20.99	19.85	2.66	2.91	2.29	520	641	615	82	109	66	-3.22381	1.56673e-116	4.12555e-115	down	Superscaffold1	1026482	1028816	-	tia000007	--	K13422 transcription factor MYC2 | (RefSeq) transcription factor MYC2-like (A)	ko04016: MAPK signaling pathway - plant; ko04075: Plant hormone signal transduction	transcription factor bHLH18-like [Dendrobium catenatum]	RecName: Full=Transcription factor bHLH25; AltName: Full=Basic helix-loop-helix protein 25; Short=AtbHLH25; Short=bHLH 25; AltName: Full=Transcription factor EN 29; AltName: Full=bHLH transcription factor bHLH025;	SubName: Full=Transcription factor bHLH25 {ECO:0000313|EMBL:PKU78397.1};	--	GO:0005634,nucleus; GO:0003677,DNA binding; GO:0003700,DNA-binding transcription factor activity; GO:0046983,protein dimerization activity; GO:0006355,regulation of transcription, DNA-templated; GO:0006351,transcription, DNA-templated	PF00010.26:Helix-loop-helix DNA-binding domain
gene-tia000021	425.81	456.42	428.87	238.48	213.86	214.11	5333	6548	6243	3451	3763	2902	-1.26804	9.68385e-144	3.07754e-142	down	Superscaffold1	2706851	2708117	+	tia000021	--	K09338 homeobox-leucine zipper protein | (RefSeq) homeobox-leucine zipper protein HOX19-like (A)	--	homeobox-leucine zipper protein HOX19-like [Dendrobium catenatum]	RecName: Full=Homeobox-leucine zipper protein HOX19; AltName: Full=HD-ZIP protein HOX19; AltName: Full=Homeodomain transcription factor HOX19; AltName: Full=OsHox19;	SubName: Full=Homeobox-leucine zipper protein HOX19 {ECO:0000313|EMBL:PKU78384.1};	Transcription factor HEX, contains HOX and HALZ domains	GO:0005634,nucleus; GO:0003700,DNA-binding transcription factor activity; GO:0043565,sequence-specific DNA binding; GO:0006351,transcription, DNA-templated	PF00046.29:Homeodomain
gene-tia000028	8	7.18	6.97	2.96	2.85	3.33	320	329	324	137	160	144	-1.57109	2.5848e-26	2.11517e-25	down	Superscaffold1	3409671	3445091	-	tia000028	--	K21989 calcium permeable stress-gated cation channel | (RefSeq) CSC1-like protein RXW8 isoform X1 (A)	--	CSC1-like protein RXW8 isoform X1 [Phalaenopsis equestris]	RecName: Full=CSC1-like protein RXW8;	SubName: Full=CSC1-like protein RXW8 {ECO:0000313|EMBL:OAY63339.1};	Uncharacterized conserved protein	GO:0016021,integral component of membrane; GO:0006811,ion transport	PF02714.15:Calcium-dependent channel, 7TM region, putative phosphate
gene-tia000039	0.62	1.03	0.76	0.51	0.19	0.41	21	40	30	20	9	15	-1.43178	0.00379778	0.00773938	down	Superscaffold1	4317584	4320981	-	tia000039	--	K09285 AP2-like factor, ANT lineage | (RefSeq) AP2-like ethylene-responsive transcription factor ANT (A)	--	AP2-like ethylene-responsive transcription factor ANT [Dendrobium catenatum]	RecName: Full=AP2-like ethylene-responsive transcription factor ANT; AltName: Full=Complementing a protein kinase C mutant protein 1; AltName: Full=Protein AINTEGUMENTA; AltName: Full=Protein DRAGON; AltName: Full=Protein OVULE MUTANT;	SubName: Full=AP2-like ethylene-responsive transcription factor ANT {ECO:0000313|EMBL:PKU74523.1};	--	GO:0005634,nucleus; GO:0003677,DNA binding; GO:0003700,DNA-binding transcription factor activity; GO:0043565,sequence-specific DNA binding; GO:0030154,cell differentiation; GO:0009908,flower development; GO:0019760,glucosinolate metabolic process; GO:0010492,maintenance of shoot apical meristem identity; GO:0042127,regulation of cell proliferation; GO:0006351,transcription, DNA-templated	PF00847.20:AP2 domain
gene-tia000044	21.66	22.16	20.7	10.53	10.54	10.49	477	559	530	268	326	250	-1.32313	3.4341e-33	3.34916e-32	down	Superscaffold1	5291692	5293089	+	tia000044	--	K23260 scopoletin glucosyltransferase [EC:2.4.1.128] | (RefSeq) scopoletin glucosyltransferase (A)	ko00940: Phenylpropanoid biosynthesis	scopoletin glucosyltransferase-like [Dendrobium catenatum]	RecName: Full=Scopoletin glucosyltransferase; EC=2.4.1.128; AltName: Full=Phenylpropanoid:glucosyltransferase 1;	SubName: Full=UDP-glycosyltransferase 73B4 {ECO:0000313|EMBL:PKU81283.1};	UDP-glucuronosyl and UDP-glucosyl transferase	GO:0042802,identical protein binding; GO:0050275,scopoletin glucosyltransferase activity; GO:0008152,metabolic process	PF00201.18:UDP-glucoronosyl and UDP-glucosyl transferase
gene-tia000051	2.27	3.33	2.75	1.19	1.78	1.68	66	111	93	40	73	53	-1.13285	3.68618e-05	9.98099e-05	down	Superscaffold1	5825526	5827373	-	tia000051	--	K02377 GDP-L-fucose synthase [EC:1.1.1.271] | (RefSeq) probable GDP-L-fucose synthase 1 (A)	ko00051: Fructose and mannose metabolism; ko00520: Amino sugar and nucleotide sugar metabolism	probable GDP-L-fucose synthase 1 [Dendrobium catenatum]	RecName: Full=Probable GDP-L-fucose synthase 1; EC=1.1.1.271 {ECO:0000250|UniProtKB:O49213}; AltName: Full=GDP-4-keto-6-deoxy-D-mannose-3,5-epimerase-4-reductase 1;	SubName: Full=Putative GDP-L-fucose synthase 1 {ECO:0000313|EMBL:PKU75255.1};	GDP-L-fucose synthetase	GO:0050662,coenzyme binding; GO:0050577,GDP-L-fucose synthase activity; GO:0016853,isomerase activity; GO:0042351,'de novo' GDP-L-fucose biosynthetic process	PF01370.21:NAD dependent epimerase/dehydratase family
gene-tia000073	93.18	94.93	89.62	32.82	30.69	35.51	2425	2830	2711	987	1122	1000	-1.78214	5.89762e-177	2.25887e-175	down	Superscaffold1	7486136	7487867	-	tia000073	--	K20619 cytochrome P450 family 78 subfamily A | (RefSeq) cytochrome P450 78A5-like (A)	--	cytochrome P450 78A5-like [Phalaenopsis equestris]	RecName: Full=Cytochrome P450 78A5; EC=1.14.-.-; AltName: Full=Protein KLUH;	SubName: Full=Cytochrome P450 78A4 {ECO:0000313|EMBL:PKU67007.1};	Cytochrome P450 CYP2 subfamily	GO:0005783,endoplasmic reticulum; GO:0016021,integral component of membrane; GO:0016020,membrane; GO:0020037,heme binding; GO:0005506,iron ion binding; GO:0016709,oxidoreductase activity, acting on paired donors, with incorporation or reduction of molecular oxygen, NAD(P)H as one donor, and incorporation of one atom of oxygen; GO:0048437,floral organ development; GO:0035265,organ growth; GO:00082…	PF00067.22:Cytochrome P450
gene-tia000087	3.49	2.59	2.78	1.65	1.45	1.28	53	45	49	29	31	21	-1.30104	0.000254006	0.000615643	down	Superscaffold1	8467512	8478702	+	tia000087	--	--	--	membrane-anchored ubiquitin-fold protein 1-like isoform X2 [Dendrobium catenatum]	RecName: Full=Membrane-anchored ubiquitin-fold protein 1; Short=Membrane-anchored ub-fold protein 1; AltName: Full=OsMUB1; Flags: Precursor;	SubName: Full=Membrane-anchored ubiquitin-fold protein 1 {ECO:0000313|EMBL:PKU68295.1};	--	GO:0005886,plasma membrane	PF13881.6:Ubiquitin-2 like Rad60 SUMO-like
gene-tia000092	1.55	1.77	1.61	0.97	0.75	1.04	70	92	85	51	48	51	-1.13266	2.96919e-05	8.10659e-05	down	Superscaffold1	8738533	8750408	-	tia000092	--	K17964 leucine-rich PPR motif-containing protein, mitochondrial | (RefSeq) hypothetical protein (A)	--	LOW QUALITY PROTEIN: pentatricopeptide repeat-containing protein At3g29290 [Dendrobium catenatum]	RecName: Full=Pentatricopeptide repeat-containing protein At3g29290; AltName: Full=Protein EMBRYO DEFECTIVE 2076;	SubName: Full=Pentatricopeptide repeat-containing protein {ECO:0000313|EMBL:PKA66305.1}; EC=2.1.1.204 {ECO:0000313|EMBL:PKA66305.1};	FOG: PPR repeat	GO:0009507,chloroplast; GO:0004519,endonuclease activity; GO:0003723,RNA binding; GO:0009451,RNA modification	PF13041.6:PPR repeat family
gene-tia000103	3.42	2.22	2.54	1.22	1.1	1.42	133	99	115	55	60	60	-1.42051	1.80725e-08	6.72803e-08	down	Superscaffold1	9587083	9599569	+	tia000103	--	K05391 cyclic nucleotide gated channel, plant | (RefSeq) cyclic nucleotide-gated ion channel 2 (A)	ko04626: Plant-pathogen interaction	cyclic nucleotide-gated ion channel 2 [Dendrobium catenatum]	RecName: Full=Cyclic nucleotide-gated ion channel 2; Short=AtCNGC2; AltName: Full=Cyclic nucleotide- and calmodulin-regulated ion channel 2; AltName: Full=Protein DEFENSE NO DEATH 1;	SubName: Full=cyclic nucleotide-gated ion channel 2-like {ECO:0000313|RefSeq:XP_008777824.1};	K+-channel ERG and related proteins, contain PAS/PAC sensor domain	GO:0005887,integral component of plasma membrane; GO:0005622,intracellular; GO:0005262,calcium channel activity; GO:0005516,calmodulin binding; GO:0030552,cAMP binding; GO:0030553,cGMP binding; GO:0005222,intracellular cAMP-activated cation channel activity; GO:0005221,intracellular cyclic nucleotide activated cation channel activity; GO:0005242,inward rectifier potassium channel activity; GO:007…	PF00520.31:Ion transport protein
gene-tia000104	25.74	25.46	23.75	9.51	10.07	9.22	1303	1476	1397	556	716	505	-1.66915	1.46338e-105	3.49175e-104	down	Superscaffold1	9600014	9603226	-	tia000104	--	K13415 protein brassinosteroid insensitive 1 [EC:2.7.10.1 2.7.11.1] | (RefSeq) protein BRASSINOSTEROID INSENSITIVE 1 (A)	ko04075: Plant hormone signal transduction	probable LRR receptor-like serine/threonine-protein kinase At1g74360 [Dendrobium catenatum]	RecName: Full=Probable LRR receptor-like serine/threonine-protein kinase At1g74360; EC=2.7.11.1; Flags: Precursor;	SubName: Full=Putative LRR receptor-like serine/threonine-protein kinase {ECO:0000313|EMBL:PKU74905.1};	--	GO:0016021,integral component of membrane; GO:0031966,mitochondrial membrane; GO:0005739,mitochondrion; GO:0005886,plasma membrane; GO:0005524,ATP binding; GO:0004674,protein serine/threonine kinase activity; GO:0002215,defense response to nematode	PF00069.25:Protein kinase domain
gene-tia000108	5.56	5.57	6.63	1.78	2.64	1.79	135	155	187	50	90	47	-1.79698	2.09213e-15	1.16549e-14	down	Superscaffold1	10137106	10141027	+	tia000108	--	--	--	uncharacterized protein LOC110029401 [Phalaenopsis equestris]	--	SubName: Full=Uncharacterized protein {ECO:0000313|EMBL:PKU62274.1};	--	--	--
gene-tia000112	0.75	0.8	0.65	0.3	0.13	0.09	24	29	24	11	6	3	-2.37168	5.74008e-05	0.000151663	down	Superscaffold1	10620103	10622122	-	tia000112	--	--	--	--	--	--	--	--	--
gene-tia000114	53.51	52.33	55.56	11.31	9.86	10.9	1515	1697	1828	370	392	334	-2.62664	1.70717e-239	8.77141e-238	down	Superscaffold1	10728342	10730138	-	tia000114	--	K22395 cinnamyl-alcohol dehydrogenase [EC:1.1.1.195] | (RefSeq) berberine bridge enzyme-like 23 (A)	ko00940: Phenylpropanoid biosynthesis	berberine bridge enzyme-like 23 [Phalaenopsis equestris]	RecName: Full=Berberine bridge enzyme-like 13 {ECO:0000303|PubMed:26037923}; Short=AtBBE-like 13 {ECO:0000303|PubMed:26037923}; EC=1.1.1.194 {ECO:0000269|PubMed:26037923}; EC=1.1.1.195 {ECO:0000269|PubMed:26037923}; Flags: Precursor;	SubName: Full=Cannabidiolic acid synthase-like 1 {ECO:0000313|EMBL:PKU69889.1};	--	GO:0005618,cell wall; GO:0005576,extracellular region; GO:0045551,cinnamyl-alcohol dehydrogenase activity; GO:0050268,coniferyl-alcohol dehydrogenase activity; GO:0050660,flavin adenine dinucleotide binding; GO:0052747,sinapyl alcohol dehydrogenase activity	PF01565.23:FAD binding domain
gene-tia000125	19.46	16.49	17.2	2.16	2.18	1.82	444	431	456	57	70	45	-3.39149	8.68927e-91	1.82785e-89	down	Superscaffold1	12888145	12891124	-	tia000125	--	K18810 cyclin D1/2/4, plant | (RefSeq) cyclin-D2-1-like isoform X1 (A)	--	cyclin-D2-1-like isoform X1 [Dendrobium catenatum]	RecName: Full=Cyclin-D1-1; AltName: Full=Cyclin-delta-1; Short=Cyclin-d1; AltName: Full=G1/S-specific cyclin-D1-1; Short=CycD1;1;	SubName: Full=Cyclin-D1-1 {ECO:0000313|EMBL:PKU74612.1};	G1/S-specific cyclin D	GO:0005634,nucleus; GO:0007049,cell cycle; GO:0051301,cell division	PF00134.23:Cyclin, N-terminal domain
gene-tia000127	12.42	8.58	12.91	0.89	0.3	0.84	206	163	249	17	7	15	-4.40034	9.62199e-44	1.16015e-42	down	Superscaffold1	12909277	12911443	+	tia000127	--	K07297 adiponectin receptor | (RefSeq) heptahelical transmembrane protein 4-like (A)	--	heptahelical transmembrane protein 4-like [Dendrobium catenatum]	RecName: Full=Heptahelical transmembrane protein ADIPOR3; AltName: Full=PAQR family protein ADIPOR3;	SubName: Full=Uncharacterized protein {ECO:0000313|EMBL:PKU86597.1};	Predicted membrane proteins, contain hemolysin III domain	GO:0016021,integral component of membrane; GO:0004872,NA; GO:0009725,response to hormone	PF03006.20:Haemolysin-III related
gene-tia000131	1.73	2.59	1.65	0.59	0.88	1.2	28	48	31	11	20	21	-1.46056	0.00107568	0.00238814	down	Superscaffold1	13214932	13215957	+	tia000131	--	K11446 [histone H3]-trimethyl-L-lysine4 demethylase [EC:1.14.11.67] | (RefSeq) lysine-specific demethylase 5D isoform X1 (A)	--	Histone-lysine N-methyltransferase ATXR6 [Dendrobium catenatum]	RecName: Full=Histone-lysine N-methyltransferase ATXR6; EC=2.1.1.43; AltName: Full=Protein SET DOMAIN GROUP 34; AltName: Full=Trithorax-related protein 6; Short=TRX-related protein 6;	SubName: Full=Histone-lysine N-methyltransferase ATXR6 {ECO:0000313|EMBL:PKU76940.1};	Putative transcription factor ASH1/LIN-59	GO:0005634,nucleus; GO:0046976,histone methyltransferase activity (H3-K27 specific); GO:0046872,metal ion binding; GO:0009901,anther dehiscence; GO:0070734,histone H3-K27 methylation; GO:0051726,regulation of cell cycle; GO:0006275,regulation of DNA replication	PF00628.29:PHD-finger
gene-tia000136	3.5	3.37	3.63	0.31	0.45	0.66	39	43	47	4	7	8	-3.18783	2.44236e-10	1.0418e-09	down	Superscaffold1	13547540	13553265	+	tia000136	--	--	--	Os07g0120600-like protein [Zea mays]	--	SubName: Full=Os07g0120600-like protein {ECO:0000313|EMBL:ONM12777.1};	--	--	PF04398.12:Protein of unknown function, DUF538
gene-tia000137	33.42	28.77	40.03	2.75	2.33	2.6	357	352	497	34	35	30	-4.03136	1.73707e-84	3.46614e-83	down	Superscaffold1	13608309	13608986	-	tia000137	--	--	--	uncharacterized protein LOC110114591 [Dendrobium catenatum]	--	SubName: Full=Uncharacterized protein {ECO:0000313|EMBL:PKU77692.1};	--	--	PF04398.12:Protein of unknown function, DUF538
gene-tia000139	67.67	63.87	66.29	8.03	9.73	7.93	678	733	772	93	137	86	-3.22665	3.64763e-142	1.14442e-140	down	Superscaffold1	13895530	13898328	+	tia000139	--	--	--	uncharacterized protein LOC110027213 [Phalaenopsis equestris]	--	SubName: Full=Uncharacterized protein {ECO:0000313|EMBL:PKU74607.1};	--	--	--
gene-tia000140	83.02	86.81	84.76	14.51	12.1	9.72	718	860	852	145	147	91	-3.09713	8.17265e-137	2.4445e-135	down	Superscaffold1	13898732	13899360	+	tia000140	--	--	--	hypothetical protein AXF42_Ash012902 [Apostasia shenzhenica]	--	SubName: Full=Uncharacterized protein {ECO:0000313|EMBL:PKA58179.1};	--	--	PF04043.15:Plant invertase/pectin methylesterase inhibitor
gene-tia000148	5.94	7.2	6.06	0.48	0.78	0.81	54	75	64	5	10	8	-3.49986	1.24644e-15	7.02598e-15	down	Superscaffold1	14977415	14983490	+	tia000148	--	--	--	--	--	--	--	--	--
gene-tia000150	3.61	2.8	3.37	1.51	1.89	1.76	163	145	177	79	120	86	-1.20887	1.73608e-09	6.99653e-09	down	Superscaffold1	15236055	15246181	+	tia000150	--	K20241 WD repeat-containing protein 44 | (RefSeq) WD repeat-containing protein 44-like isoform X1 (A)	--	WD repeat-containing protein 44-like isoform X1 [Dendrobium catenatum]	RecName: Full=COMPASS-like H3K4 histone methylase component WDR5A {ECO:0000303|PubMed:19567704}; Short=AtWDR5A {ECO:0000303|PubMed:19567704};	SubName: Full=U4/U6 small nuclear ribonucleoprotein PRP4-like protein {ECO:0000313|EMBL:PKA60623.1};	WD40 repeat-containing protein	GO:0005634,nucleus; GO:0048188,Set1C/COMPASS complex; GO:0042393,histone binding; GO:0008168,methyltransferase activity; GO:0010228,vegetative to reproductive phase transition of meristem	PF00400.32:WD domain, G-beta repeat
gene-tia000179	4.19	4.77	4.7	2	2.92	3.1	105	137	137	58	103	84	-1.05988	3.0617e-06	9.31459e-06	down	Superscaffold1	17864132	17908943	+	tia000179	--	K19045 E3 ubiquitin-protein ligase BIG BROTHER and related proteins [EC:2.3.2.27] | (RefSeq) E3 ubiquitin ligase BIG BROTHER (A)	--	E3 ubiquitin ligase BIG BROTHER [Dendrobium catenatum]	RecName: Full=E3 ubiquitin ligase BIG BROTHER; EC=2.3.2.27 {ECO:0000269|PubMed:16461280, ECO:0000269|PubMed:18483219}; AltName: Full=Protein ENHANCER OF DA1-1; AltName: Full=RING-type E3 ubiquitin transferase BIG BROTHER {ECO:0000305};	SubName: Full=E3 ubiquitin ligase BIG BROTHER {ECO:0000313|EMBL:PKU73284.1};	FOG: Predicted E3 ubiquitin ligase	GO:0046872,metal ion binding; GO:0031624,ubiquitin conjugating enzyme binding; GO:0061630,ubiquitin protein ligase activity; GO:0004842,ubiquitin-protein transferase activity; GO:0048437,floral organ development; GO:0008285,negative regulation of cell proliferation; GO:0046621,negative regulation of organ growth; GO:1900057,positive regulation of leaf senescence; GO:0043161,proteasome-mediated ub…	PF13639.6:Ring finger domain
gene-tia000216	12.08	11.44	10.36	3.46	2.5	3.02	296	321	295	98	86	80	-2.21341	9.10144e-38	9.70426e-37	down	Superscaffold1	22806593	22860428	+	tia000216	--	K00924 kinase [EC:2.7.1.-] | (RefSeq) aspartic proteinase-like protein 2 (A)	--	aspartic proteinase-like protein 2 isoform X2 [Dendrobium catenatum]	RecName: Full=Aspartic proteinase-like protein 2; EC=3.4.23.-; Flags: Precursor;	SubName: Full=Aspartic proteinase-like protein 2 {ECO:0000313|EMBL:PKU73443.1};	Aspartyl protease	GO:0031225,anchored component of membrane; GO:0046658,anchored component of plasma membrane; GO:0005886,plasma membrane; GO:0004190,aspartic-type endopeptidase activity; GO:0030163,protein catabolic process; GO:0006508,proteolysis	PF14543.6:Xylanase inhibitor N-terminal
gene-tia000240	3.69	3.67	3.3	1.13	1.11	0.93	99	113	103	35	42	27	-2.03635	3.46034e-14	1.82628e-13	down	Superscaffold1	25577609	25579642	+	tia000240	--	K15333 tRNA guanosine-2'-O-methyltransferase [EC:2.1.1.34] | (RefSeq) uncharacterized protein LOC104224633 (A)	--	PREDICTED: subtilisin-like protease SBT3.18 [Elaeis guineensis]	RecName: Full=Subtilisin-like protease SBT3.18 {ECO:0000303|PubMed:16193095}; EC=3.4.21.- {ECO:0000255|PROSITE-ProRule:PRU10082}; AltName: Full=Subtilase subfamily 3 member 18 {ECO:0000303|PubMed:16193095}; Short=AtSBT3.18 {ECO:0000303|PubMed:16193095}; Flags: Precursor;	SubName: Full=Uncharacterized protein {ECO:0000313|EnsemblPlants:GSMUA_Achr1P04600_001};	--	GO:0005576,extracellular region; GO:0004252,serine-type endopeptidase activity; GO:0009567,double fertilization forming a zygote and endosperm	--
gene-tia000251	0.4	0.52	0.75	0.17	0.09	0.11	16	24	35	8	5	5	-2.45768	4.7654e-05	0.000127095	down	Superscaffold1	26701786	26705619	-	tia000251	--	K15015 solute carrier family 32 (vesicular inhibitory amino acid transporter) | (RefSeq) uncharacterized protein LOC107609646 isoform X1 (A)	--	IQ domain-containing protein IQM2-like [Phalaenopsis equestris]	RecName: Full=IQ domain-containing protein IQM2 {ECO:0000305}; AltName: Full=IQ motif-containing protein 2 {ECO:0000303|Ref.3};	SubName: Full=Uncharacterized protein {ECO:0000313|EMBL:PKA61388.1};	--	GO:0005737,cytoplasm; GO:0005634,nucleus	PF00612.27:IQ calmodulin-binding motif
gene-tia000268	1.79	3.12	1.47	0.66	1.21	1.34	21	42	20	9	20	17	-1.28223	0.0114197	0.0212647	down	Superscaffold1	29509834	29511100	-	tia000268	--	--	--	Uncharacterized protein AXF42_Ash014342 [Apostasia shenzhenica]	RecName: Full=Uncharacterized protein At2g34160;	SubName: Full=Uncharacterized protein {ECO:0000313|EMBL:PKA61425.1};	--	GO:0005829,cytosol; GO:0003676,nucleic acid binding	PF01918.21:Alba
gene-tia000293	1.03	1.15	1.74	0.68	0.76	0.91	25	32	49	19	26	24	-1.03253	0.0128048	0.0236025	down	Superscaffold1	31625505	31627878	+	tia000293	--	K09422 transcription factor MYB, plant | (RefSeq) protein ODORANT1-like (A)	--	protein ODORANT1-like [Dendrobium catenatum]	RecName: Full=Transcription factor MYB20 {ECO:0000305}; AltName: Full=Myb-related protein 20 {ECO:0000303|PubMed:16463103}; Short=AtMYB20 {ECO:0000303|PubMed:11597504};	SubName: Full=Protein ODORANT1 {ECO:0000313|EMBL:PKU77970.1};	Transcription factor, Myb superfamily	GO:0005634,nucleus; GO:0001046,core promoter sequence-specific DNA binding; GO:0003700,DNA-binding transcription factor activity; GO:0000981,DNA-binding transcription factor activity, RNA polymerase II-specific; GO:0043565,sequence-specific DNA binding; GO:0001135,RNA polymerase II transcription regulator recruiting activity; GO:0044212,transcription regulatory region DNA binding; GO:0030154,cell…	PF00249.31:Myb-like DNA-binding domain
gene-tia000315	43.86	42.68	41.53	14.61	14.14	16.34	1632	1819	1796	628	739	658	-1.80029	1.39716e-136	4.17055e-135	down	Superscaffold1	34018047	34022132	-	tia000315	--	K13415 protein brassinosteroid insensitive 1 [EC:2.7.10.1 2.7.11.1] | (RefSeq) systemin receptor SR160-like (A)	ko04075: Plant hormone signal transduction	probable inactive receptor kinase At1g48480 [Dendrobium catenatum]	RecName: Full=Probable inactive receptor kinase RLK902; AltName: Full=Receptor-like kinase 902; Flags: Precursor;	SubName: Full=Putative inactive receptor kinase {ECO:0000313|EMBL:PKU77987.1};	--	GO:0016021,integral component of membrane; GO:0005886,plasma membrane; GO:0009506,plasmodesma; GO:0005524,ATP binding; GO:0004672,protein kinase activity	PF00069.25:Protein kinase domain
gene-tia000339	1.19	1.99	2.12	0.87	0.71	1.01	13	25	27	11	11	12	-1.33411	0.0143721	0.0262226	down	Superscaffold1	37153391	37195252	-	tia000339	--	K10838 xeroderma pigmentosum group C-complementing protein | (RefSeq) DNA repair protein RAD4 (A)	ko03420: Nucleotide excision repair	DNA repair protein RAD4 [Dendrobium catenatum]	--	SubName: Full=Uncharacterized protein {ECO:0000313|EMBL:PKU78007.1};	--	--	--
gene-tia000343	8.89	9.52	8.18	1.84	2.91	3.15	159	195	170	38	73	61	-2.04223	1.04877e-19	7.01369e-19	down	Superscaffold1	37468297	37469520	+	tia000343	--	K00660 chalcone synthase [EC:2.3.1.74] | (RefSeq) bibenzyl synthase (A)	ko00941: Flavonoid biosynthesis; ko04712: Circadian rhythm - plant	bibenzyl synthase [Phalaenopsis equestris]	RecName: Full=Bibenzyl synthase; EC=2.3.1.-;	SubName: Full=Bibenzyl synthase {ECO:0000313|EMBL:PKU72005.1};	--	GO:0016747,transferase activity, transferring acyl groups other than amino-acyl groups; GO:0009813,flavonoid biosynthetic process	PF00195.19:Chalcone and stilbene synthases, N-terminal domain
gene-tia000359	1.09	1.03	0.73	0.29	0.69	0.59	36	39	28	11	32	21	-1.14699	0.00937704	0.0177502	down	Superscaffold1	39993955	40034936	+	tia000359	--	K00790 UDP-N-acetylglucosamine 1-carboxyvinyltransferase [EC:2.5.1.7] | (RefSeq) uncharacterized protein LOC110781239 (A)	ko00520: Amino sugar and nucleotide sugar metabolism	uncharacterized protein LOC110094769 [Dendrobium catenatum]	--	SubName: Full=Uncharacterized protein {ECO:0000313|EMBL:PKU78029.1};	--	--	PF00275.20:EPSP synthase (3-phosphoshikimate 1-carboxyvinyltransferase)
gene-tia000367	25.66	24.59	25.67	0.11	0.78	0.42	399	438	464	2	17	7	-6.08406	1.10997e-83	2.19994e-82	down	Superscaffold1	41212541	41213527	-	tia000367	--	K08332 vacuolar protein 8 | (RefSeq) U-box domain-containing protein 2-like (A)	--	U-box domain-containing protein 21-like [Dendrobium catenatum]	RecName: Full=U-box domain-containing protein 21; EC=2.3.2.27; AltName: Full=Plant U-box protein 21; AltName: Full=RING-type E3 ubiquitin transferase PUB21 {ECO:0000305};	SubName: Full=U-box domain-containing protein 21 {ECO:0000313|EMBL:PKU78019.1};	--	GO:0004842,ubiquitin-protein transferase activity; GO:0010200,response to chitin	PF08167.12:rRNA processing/ribosome biogenesis
gene-tia000384	24.79	22.44	20.86	7.07	7.24	7.22	273	283	267	90	112	86	-1.95107	2.09664e-31	1.96924e-30	down	Superscaffold1	42550372	42551070	-	tia000384	--	--	--	uncharacterized protein LOC110093782 [Dendrobium catenatum]	--	SubName: Full=Uncharacterized protein {ECO:0000313|EMBL:PKU77961.1};	--	--	--
gene-tia000401	7.05	8.3	6.51	0.22	0.36	0.28	138	186	148	5	10	6	-4.92535	6.20543e-38	6.65009e-37	down	Superscaffold1	44860831	44862072	+	tia000401	--	K00660 chalcone synthase [EC:2.3.1.74] | (RefSeq) bibenzyl synthase (A)	ko00941: Flavonoid biosynthesis; ko04712: Circadian rhythm - plant	bibenzyl synthase [Cymbidium hybrid cultivar]	RecName: Full=Bibenzyl synthase; EC=2.3.1.-;	SubName: Full=Bibenzyl synthase {ECO:0000313|EMBL:AIM58716.1};	--	GO:0016747,transferase activity, transferring acyl groups other than amino-acyl groups; GO:0009813,flavonoid biosynthetic process	PF00195.19:Chalcone and stilbene synthases, N-terminal domain
gene-tia000402	7.47	5.39	6.69	0.21	0.17	0.13	219	181	228	7	7	4	-5.5638	1.53498e-45	1.91011e-44	down	Superscaffold1	44860831	44985639	+	tia000402	--	K00660 chalcone synthase [EC:2.3.1.74] | (RefSeq) bibenzyl synthase (A)	ko00941: Flavonoid biosynthesis; ko04712: Circadian rhythm - plant	bibenzyl synthase [Cymbidium hybrid cultivar]	RecName: Full=Bibenzyl synthase; EC=2.3.1.-;	SubName: Full=Bibenzyl synthase {ECO:0000313|EMBL:AIM58716.1};	--	GO:0016747,transferase activity, transferring acyl groups other than amino-acyl groups; GO:0009813,flavonoid biosynthetic process	PF00195.19:Chalcone and stilbene synthases, N-terminal domain
gene-tia000403	1.04	0.81	2.66	0	0	0	28	25	83	0	0	0	-8.34228	6.84737e-11	3.01948e-10	down	Superscaffold1	44860831	44985639	+	tia000403	--	K00660 chalcone synthase [EC:2.3.1.74] | (RefSeq) bibenzyl synthase (A)	ko00941: Flavonoid biosynthesis; ko04712: Circadian rhythm - plant	bibenzyl synthase [Cymbidium hybrid cultivar]	RecName: Full=Bibenzyl synthase; EC=2.3.1.-;	SubName: Full=Bibenzyl synthase {ECO:0000313|EMBL:AIM58716.1};	--	GO:0016747,transferase activity, transferring acyl groups other than amino-acyl groups; GO:0009813,flavonoid biosynthetic process	PF00195.19:Chalcone and stilbene synthases, N-terminal domain
gene-tia000425	8.17	8.8	7.42	3.78	4.54	5.69	73	90	77	39	57	55	-1.0945	7.53047e-05	0.000196053	down	Superscaffold1	46094219	46114991	-	tia000425	--	K00472 prolyl 4-hydroxylase [EC:1.14.11.2] | (RefSeq) prolyl 4-hydroxylase 1-like (A)	ko00330: Arginine and proline metabolism	Prolyl 4-hydroxylase 1, partial [Dichanthelium oligosanthes]	RecName: Full=Prolyl 4-hydroxylase 1 {ECO:0000305}; Short=AtP4H-1 {ECO:0000303|PubMed:11976332}; Short=AtP4H1 {ECO:0000303|Ref.6}; EC=1.14.11.2 {ECO:0000269|PubMed:11976332};	SubName: Full=Prolyl 4-hydroxylase 1 {ECO:0000313|EMBL:OEL19031.1}; Flags: Fragment;	Prolyl 4-hydroxylase alpha subunit	GO:0005789,endoplasmic reticulum membrane; GO:0005794,Golgi apparatus; GO:0016021,integral component of membrane; GO:0005506,iron ion binding; GO:0031418,L-ascorbic acid binding; GO:0004656,procollagen-proline 4-dioxygenase activity; GO:0018401,peptidyl-proline hydroxylation to 4-hydroxy-L-proline	PF13640.6:2OG-Fe(II) oxygenase superfamily
gene-tia000433	381.1	353.32	379.72	43.27	46.21	41.69	11083	11770	12835	1454	1888	1312	-3.37527	0	0	down	Superscaffold1	46800263	46811080	-	tia000433	--	K06911 uncharacterized protein | (RefSeq) pirin-like protein (A)	--	pirin-like protein [Phalaenopsis equestris]	RecName: Full=Pirin-like protein;	SubName: Full=Pirin-like protein {ECO:0000313|EMBL:PKU73454.1};	--	GO:0005634,nucleus	PF05726.13:Pirin C-terminal cupin domain
gene-tia000434	2051.5	1806.39	1912.97	250.16	310.9	274.05	19036	19200	20631	2682	4053	2752	-3.08002	4.10179e-198	1.76341e-196	down	Superscaffold1	46812577	46813668	-	tia000434	--	K06911 uncharacterized protein | (RefSeq) pirin-like protein (A)	--	pirin-like protein [Dendrobium catenatum]	RecName: Full=Pirin-like protein;	SubName: Full=Pirin-like protein {ECO:0000313|EMBL:PKU73454.1};	--	GO:0005634,nucleus	PF02678.16:Pirin
gene-tia000450	520.96	502.55	521.82	123.25	119.47	123.29	15134	16723	17619	4137	4876	3876	-2.36986	0	0	down	Superscaffold1	47863191	47865034	-	tia000450	--	K22395 cinnamyl-alcohol dehydrogenase [EC:1.1.1.195] | (RefSeq) berberine bridge enzyme-like 23 (A)	ko00940: Phenylpropanoid biosynthesis	berberine bridge enzyme-like 23 [Phalaenopsis equestris]	RecName: Full=Berberine bridge enzyme-like 18 {ECO:0000303|PubMed:26037923}; Short=AtBBE-like 18 {ECO:0000303|PubMed:26037923}; EC=1.1.1.- {ECO:0000250|UniProtKB:O64743}; Flags: Precursor;	SubName: Full=Cannabidiolic acid synthase-like 1 {ECO:0000313|EMBL:PKU69889.1};	--	GO:0005618,cell wall; GO:0005576,extracellular region; GO:0050660,flavin adenine dinucleotide binding; GO:0016614,oxidoreductase activity, acting on CH-OH group of donors	PF01565.23:FAD binding domain
gene-tia000457	567.92	577.62	536.29	228.18	225.97	237.26	25007	29134	27446	11609	13979	11306	-1.57418	0	0	down	Superscaffold1	48703701	48707194	-	tia000457	--	K15718 linoleate 9S-lipoxygenase [EC:1.13.11.58] | (RefSeq) probable linoleate 9S-lipoxygenase 5 (A)	ko00591: Linoleic acid metabolism	probable linoleate 9S-lipoxygenase 5 [Dendrobium catenatum]	RecName: Full=Probable linoleate 9S-lipoxygenase 5; EC=1.13.11.58; AltName: Full=Leaf lipoxygenase;	SubName: Full=Putative linoleate 9S-lipoxygenase 5 {ECO:0000313|EMBL:PKU70072.1};	--	GO:0005737,cytoplasm; GO:0046872,metal ion binding; GO:0016702,oxidoreductase activity, acting on single donors with incorporation of molecular oxygen, incorporation of two atoms of oxygen; GO:0031408,oxylipin biosynthetic process	PF00305.19:Lipoxygenase
gene-tia000458	88.1	92.46	88.9	40.73	39.85	39.71	3860	4640	4527	2062	2453	1883	-1.45517	1.82505e-223	8.85267e-222	down	Superscaffold1	48839706	48873586	+	tia000458	--	K15718 linoleate 9S-lipoxygenase [EC:1.13.11.58] | (RefSeq) probable linoleate 9S-lipoxygenase 5 (A)	ko00591: Linoleic acid metabolism	probable linoleate 9S-lipoxygenase 5 [Dendrobium catenatum]	RecName: Full=Probable linoleate 9S-lipoxygenase 5; EC=1.13.11.58; AltName: Full=Leaf lipoxygenase;	SubName: Full=Putative linoleate 9S-lipoxygenase 5 {ECO:0000313|EMBL:PKU70072.1};	--	GO:0005737,cytoplasm; GO:0046872,metal ion binding; GO:0016702,oxidoreductase activity, acting on single donors with incorporation of molecular oxygen, incorporation of two atoms of oxygen; GO:0031408,oxylipin biosynthetic process	PF00305.19:Lipoxygenase
gene-tia000466	28.83	26.22	29.81	0.76	0.6	0.51	882	919	1060	27	26	17	-5.78425	2.75392e-191	1.14392e-189	down	Superscaffold1	49786245	49789550	-	tia000466	--	K13412 calcium-dependent protein kinase [EC:2.7.11.1] | (RefSeq) calcium-dependent protein kinase 20-like (A)	ko04626: Plant-pathogen interaction	calcium-dependent protein kinase 20-like [Phalaenopsis equestris]	RecName: Full=Calcium-dependent protein kinase 20 {ECO:0000305}; Short=OsCDPK20 {ECO:0000305}; Short=OsCPK20 {ECO:0000303|PubMed:15695435}; EC=2.7.11.1 {ECO:0000305};	SubName: Full=Calcium-dependent protein kinase 7 {ECO:0000313|EMBL:PKU70058.1};	Ca2+/calmodulin-dependent protein kinase, EF-Hand protein superfamily	GO:0005737,cytoplasm; GO:0005634,nucleus; GO:0005886,plasma membrane; GO:0005524,ATP binding; GO:0005509,calcium ion binding; GO:0009931,calcium-dependent protein serine/threonine kinase activity; GO:0005516,calmodulin binding; GO:0004683,calmodulin-dependent protein kinase activity; GO:0009738,abscisic acid-activated signaling pathway; GO:0035556,intracellular signal transduction; GO:0018105,pep…	PF00069.25:Protein kinase domain
gene-tia000500	327.89	301.76	304.04	38.3	38.5	39.41	4928	5195	5311	665	813	641	-3.29792	0	0	down	Superscaffold1	54018895	54033117	+	tia000500	--	K09287 RAV-like factor | (RefSeq) AP2/ERF and B3 domain-containing protein Os05g0549800-like (A)	--	AP2/ERF and B3 domain-containing protein Os05g0549800-like [Dendrobium catenatum]	RecName: Full=AP2/ERF and B3 domain-containing protein Os01g0693400;	SubName: Full=AP2/ERF and B3 domain-containing protein {ECO:0000313|EMBL:PKU80094.1};	--	GO:0005634,nucleus; GO:0003677,DNA binding; GO:0003700,DNA-binding transcription factor activity; GO:0006351,transcription, DNA-templated	PF02362.21:B3 DNA binding domain
gene-tia000503	6.77	7.29	8.09	2.73	3.58	3.67	264	326	367	123	196	155	-1.44272	1.49697e-20	1.03007e-19	down	Superscaffold1	54555169	54591641	-	tia000503	--	--	--	double-stranded RNA-binding protein 4-like isoform X1 [Dendrobium catenatum]	RecName: Full=Double-stranded RNA-binding protein 4; AltName: Full=dsRNA-binding protein 4;	SubName: Full=Double-stranded RNA-binding protein 4 {ECO:0000313|EMBL:PKA61341.1};	--	GO:0005634,nucleus; GO:0003725,double-stranded RNA binding; GO:0004525,ribonuclease III activity; GO:0031054,pre-miRNA processing; GO:0031053,primary miRNA processing; GO:0030422,production of siRNA involved in RNA interference; GO:0090502,RNA phosphodiester bond hydrolysis, endonucleolytic	PF00035.26:Double-stranded RNA binding motif
gene-tia000509	601.22	651.98	627.32	179.73	182.18	185.23	3836	4765	4652	1325	1633	1279	-2.07325	0	0	down	Superscaffold1	55671113	55671517	+	tia000509	--	--	--	uncharacterized protein LOC110101328 [Dendrobium catenatum]	--	SubName: Full=Uncharacterized protein {ECO:0000313|EMBL:PKU74537.1};	--	--	--
gene-tia000511	574.08	553.24	577.88	17.27	19.35	16.61	10473	11561	12253	364	496	328	-5.28515	0	0	down	Superscaffold1	56144739	56145986	+	tia000511	--	K00660 chalcone synthase [EC:2.3.1.74] | (RefSeq) bibenzyl synthase (A)	ko00941: Flavonoid biosynthesis; ko04712: Circadian rhythm - plant	bibenzyl synthase [Cymbidium hybrid cultivar]	RecName: Full=Bibenzyl synthase; EC=2.3.1.-;	SubName: Full=Bibenzyl synthase {ECO:0000313|EMBL:AIM58716.1};	--	GO:0016747,transferase activity, transferring acyl groups other than amino-acyl groups; GO:0009813,flavonoid biosynthetic process	PF00195.19:Chalcone and stilbene synthases, N-terminal domain
gene-tia000517	86.3	83.71	92.46	27.3	26.91	26.65	1089	1210	1356	398	477	364	-1.99012	2.58282e-127	7.21332e-126	down	Superscaffold1	57000824	57023550	+	tia000517	--	K08081 tropinone reductase I [EC:1.1.1.206] | (RefSeq) tropinone reductase 2 (A)	ko00960: Tropane, piperidine and pyridine alkaloid biosynthesis	Short-chain dehydrogenase reductase 3b [Apostasia shenzhenica]	RecName: Full=Tropinone reductase homolog At2g29150 {ECO:0000305}; EC=1.1.1.- {ECO:0000305};	SubName: Full=Short-chain dehydrogenase reductase 3b {ECO:0000313|EMBL:PKA61357.1}; EC=1.5.1.33 {ECO:0000313|EMBL:PKA61357.1};	Reductases with broad range of substrate specificities	GO:0016491,oxidoreductase activity	PF13561.6:Enoyl-(Acyl carrier protein) reductase
gene-tia000543	3.29	2.53	2.75	1.12	0.99	1.75	33	29	32	13	14	19	-1.44851	0.00154997	0.00335228	down	Superscaffold1	59381503	59383482	+	tia000543	--	K13448 calcium-binding protein CML | (RefSeq) probable calcium-binding protein CML15 (A)	ko04626: Plant-pathogen interaction	probable calcium-binding protein CML15 [Dendrobium catenatum]	RecName: Full=Probable calcium-binding protein CML14; AltName: Full=Calmodulin-like protein 14;	SubName: Full=Putative calcium-binding protein CML14 {ECO:0000313|EMBL:PKU77373.1};	Calmodulin and related proteins (EF-Hand superfamily)	GO:0005509,calcium ion binding	PF00036.32:EF hand
gene-tia000552	144.21	136.71	148.53	8.04	9.13	8.59	2933	3185	3511	189	261	189	-4.34624	0	0	down	Superscaffold1	60383046	60384400	-	tia000552	--	K00660 chalcone synthase [EC:2.3.1.74] | (RefSeq) bibenzyl synthase (A)	ko00941: Flavonoid biosynthesis; ko04712: Circadian rhythm - plant	bibenzyl synthase [Cymbidium hybrid cultivar]	RecName: Full=Bibenzyl synthase; EC=2.3.1.-;	SubName: Full=Bibenzyl synthase {ECO:0000313|EMBL:AIM58716.1};	--	GO:0016747,transferase activity, transferring acyl groups other than amino-acyl groups; GO:0009813,flavonoid biosynthetic process	PF00195.19:Chalcone and stilbene synthases, N-terminal domain
gene-tia000567	310.72	279.58	285.11	28.53	28.53	30.03	7372	7598	7862	782	951	771	-3.62188	0	0	down	Superscaffold1	61267452	61268957	-	tia000567	--	K15402 fatty acid omega-hydroxylase [EC:1.14.-.-] | (RefSeq) cytochrome P450 86B1 (A)	ko00073: Cutin, suberine and wax biosynthesis	cytochrome P450 86B1 [Dendrobium catenatum]	RecName: Full=Cytochrome P450 86B1; EC=1.14.-.-;	SubName: Full=Cytochrome P450 86B1 {ECO:0000313|EMBL:PKU61566.1};	Cytochrome P450 CYP4/CYP19/CYP26 subfamilies	GO:0005783,endoplasmic reticulum; GO:0005789,endoplasmic reticulum membrane; GO:0016021,integral component of membrane; GO:0020037,heme binding; GO:0005506,iron ion binding; GO:0004497,monooxygenase activity; GO:0016705,oxidoreductase activity, acting on paired donors, with incorporation or reduction of molecular oxygen; GO:0071555,cell wall organization; GO:0010345,suberin biosynthetic process; …	PF00067.22:Cytochrome P450
gene-tia000568	2.4	3.93	4.91	0.78	0.11	0.28	16	30	38	6	1	2	-3.60487	4.17577e-07	1.39375e-06	down	Superscaffold1	61269114	61375978	+	tia000568	--	--	--	--	--	--	--	--	--
gene-tia000573	33.9	34.72	31.17	6.46	6.83	7.17	918	1077	981	202	260	210	-2.57851	8.53276e-145	2.74126e-143	down	Superscaffold1	61949933	61952669	+	tia000573	--	K01904 4-coumarate--CoA ligase [EC:6.2.1.12] | (RefSeq) 4-coumarate--CoA ligase-like 5 isoform X3 (A)	ko00130: Ubiquinone and other terpenoid-quinone biosynthesis; ko00940: Phenylpropanoid biosynthesis	4-coumarate--CoA ligase-like 7 [Dendrobium catenatum]	RecName: Full=4-coumarate--CoA ligase-like 7; EC=6.2.1.-;	SubName: Full=4-coumarate--CoA ligase-like 7 {ECO:0000313|EMBL:PKU61575.1};	Acyl-CoA synthetase	GO:0005524,ATP binding; GO:0016874,ligase activity; GO:0008152,metabolic process	PF00501.28:AMP-binding enzyme
gene-tia000601	13.42	10.45	11.48	1.67	2.17	3.71	167	149	166	24	38	50	-2.52889	7.99176e-22	5.72626e-21	down	Superscaffold1	64642453	64643242	+	tia000601	--	--	--	uncharacterized protein LOC110105170 [Dendrobium catenatum]	--	SubName: Full=Uncharacterized protein {ECO:0000313|EMBL:PKA66095.1};	--	--	--
gene-tia000604	3.89	3.82	3.23	2.07	2.48	1.89	57	64	55	35	51	30	-1.04856	0.000818603	0.00184856	down	Superscaffold1	64703410	64715531	-	tia000604	--	K02968 small subunit ribosomal protein S20 | (RefSeq) 30S ribosomal protein S20, chloroplastic isoform X1 (A)	ko03010: Ribosome	30S ribosomal protein S20, chloroplastic isoform X1 [Dendrobium catenatum]	RecName: Full=30S ribosomal protein S20, chloroplastic; Flags: Precursor;	SubName: Full=30S ribosomal protein S20, chloroplastic {ECO:0000313|EMBL:PKU88065.1};	--	GO:0009507,chloroplast; GO:0009941,chloroplast envelope; GO:0009570,chloroplast stroma; GO:0016020,membrane; GO:0005840,ribosome; GO:0019843,rRNA binding; GO:0003735,structural constituent of ribosome; GO:0006412,translation	PF01649.18:Ribosomal protein S20
gene-tia000605	74.07	65.28	64.53	31.48	27.96	27.49	1678	1694	1699	824	890	674	-1.52056	2.5807e-84	5.14256e-83	down	Superscaffold1	64879502	64881713	-	tia000605	--	K09645 vitellogenic carboxypeptidase-like protein [EC:3.4.16.-] | (RefSeq) serine carboxypeptidase-like 50 isoform X1 (A)	--	serine carboxypeptidase-like 50 isoform X1 [Dendrobium catenatum]	RecName: Full=Serine carboxypeptidase-like 50; EC=3.4.16.-; Flags: Precursor;	SubName: Full=Serine carboxypeptidase-like 50 {ECO:0000313|EMBL:PKU84220.1};	Serine carboxypeptidases (lysosomal cathepsin A)	GO:0005576,extracellular region; GO:0005773,vacuole; GO:0004185,serine-type carboxypeptidase activity; GO:0051603,proteolysis involved in cellular protein catabolic process	PF00450.22:Serine carboxypeptidase
gene-tia000606	6.52	6.77	7.69	4.68	4.23	3.91	111	132	152	92	101	72	-1.00309	1.74598e-06	5.46049e-06	down	Superscaffold1	64940025	64979517	-	tia000606	--	K23538 ELMO domain-containing protein | (RefSeq) ELMO domain-containing protein A (A)	--	ELMO domain-containing protein A [Phalaenopsis equestris]	--	SubName: Full=Uncharacterized protein {ECO:0000313|EMBL:PKU77009.1};	Uncharacterized conserved protein	--	PF04727.13:ELMO/CED-12 family
gene-tia000614	9.92	8.84	8.9	0.26	0.54	0.43	234	239	244	7	18	11	-4.7573	1.42634e-57	2.12667e-56	down	Superscaffold1	65501856	65515927	-	tia000614	--	--	--	PREDICTED: NAC domain-containing protein 73 isoform X2 [Oryza sativa Japonica Group]	RecName: Full=NAC domain-containing protein 73 {ECO:0000303|PubMed:15029955}; Short=ANAC073 {ECO:0000303|PubMed:15029955}; AltName: Full=Protein SECONDARY WALL-ASSOCIATED NAC DOMAIN PROTEIN 2 {ECO:0000303|PubMed:18952777};	SubName: Full=Uncharacterized protein {ECO:0000313|EnsemblPlants:ORGLA01G0213300.1};	--	GO:0005634,nucleus; GO:0003700,DNA-binding transcription factor activity; GO:0043565,sequence-specific DNA binding; GO:0044212,transcription regulatory region DNA binding; GO:0045893,positive regulation of transcription, DNA-templated; GO:2000652,regulation of secondary cell wall biogenesis; GO:0006351,transcription, DNA-templated	PF02365.15:No apical meristem (NAM) protein
gene-tia000634	7.07	6.23	6.55	3.86	4.53	3.47	209	211	225	132	188	111	-1.02787	1.50819e-09	6.1048e-09	down	Superscaffold1	66534894	66536770	+	tia000634	--	--	--	--	--	--	--	--	--
gene-tia000680	15.84	12.6	13.52	7.32	9.69	7.7	249	227	247	133	214	131	-1.0485	5.91594e-10	2.46431e-09	down	Superscaffold1	72465579	72486534	+	tia000680	--	K01188 beta-glucosidase [EC:3.2.1.21] | (RefSeq) beta-glucosidase 11-like isoform X1 (A)	ko00460: Cyanoamino acid metabolism; ko00500: Starch and sucrose metabolism; ko00940: Phenylpropanoid biosynthesis	beta-glucosidase 22-like [Dendrobium catenatum]	RecName: Full=Beta-glucosidase 21; Short=Os5bglu21; EC=3.2.1.21; Flags: Precursor;	SubName: Full=Beta-glucosidase 22 {ECO:0000313|EMBL:PKU71157.1};	Beta-glucosidase, lactase phlorizinhydrolase, and related proteins	GO:0008422,beta-glucosidase activity; GO:0102483,scopolin beta-glucosidase activity; GO:0005975,carbohydrate metabolic process; GO:1901657,glycosyl compound metabolic process	PF00232.18:Glycosyl hydrolase family 1
gene-tia000706	5.83	7.72	5.18	0.62	1.12	0.57	122	185	126	15	33	13	-3.2796	7.37992e-27	6.14479e-26	down	Superscaffold1	76628408	76629979	-	tia000706	--	K17506 protein phosphatase 1L [EC:3.1.3.16] | (RefSeq) probable protein phosphatase 2C 25 (A)	--	probable protein phosphatase 2C 25 [Dendrobium catenatum]	RecName: Full=Probable protein phosphatase 2C 25; Short=AtPP2C25; EC=3.1.3.16; AltName: Full=Protein phosphatase AP2C1;	SubName: Full=Uncharacterized protein {ECO:0000313|EMBL:PKU81178.1};	Serine/threonine protein phosphatase	GO:0005634,nucleus; GO:0009536,plastid; GO:0046872,metal ion binding; GO:0004722,protein serine/threonine phosphatase activity; GO:0009738,abscisic acid-activated signaling pathway; GO:0050832,defense response to fungus; GO:0009620,response to fungus; GO:0009611,response to wounding	PF00481.21:Protein phosphatase 2C
gene-tia000722	194.7	186.71	197.04	48.7	43.31	42.77	5107	5610	6007	1476	1596	1214	-2.39332	0	0	down	Superscaffold1	78907701	78909716	+	tia000722	--	K13424 WRKY transcription factor 33 | (RefSeq) probable WRKY transcription factor 26 (A)	ko04016: MAPK signaling pathway - plant; ko04626: Plant-pathogen interaction	PREDICTED: WRKY transcription factor WRKY24-like [Nicotiana tomentosiformis]	RecName: Full=Probable WRKY transcription factor 26; AltName: Full=SPF1-like protein; AltName: Full=WRKY DNA-binding protein 26;	SubName: Full=probable WRKY transcription factor 26 {ECO:0000313|RefSeq:XP_016440275.1};	--	GO:0005634,nucleus; GO:0003700,DNA-binding transcription factor activity; GO:0043565,sequence-specific DNA binding; GO:0070370,cellular heat acclimation; GO:0034605,cellular response to heat; GO:0006351,transcription, DNA-templated	PF03106.15:WRKY DNA -binding domain
gene-tia000742	1.18	1.48	1.09	0	0	0	27	39	29	0	0	0	-7.84724	7.02706e-10	2.9087e-09	down	Superscaffold1	81529190	81532000	+	tia000742	--	K15015 solute carrier family 32 (vesicular inhibitory amino acid transporter) | (RefSeq) vacuolar amino acid transporter 1 (A)	--	amino acid permease 3-like [Dendrobium catenatum]	RecName: Full=Amino acid permease 3; AltName: Full=Amino acid transporter AAP3;	SubName: Full=Amino acid permease 2 {ECO:0000313|EMBL:PKU85644.1};	Amino acid transporters	GO:0016021,integral component of membrane; GO:0031965,nuclear membrane; GO:0005886,plasma membrane; GO:0015171,amino acid transmembrane transporter activity; GO:0015293,symporter activity; GO:0003333,amino acid transmembrane transport; GO:0015802,basic amino acid transport	PF01490.18:Transmembrane amino acid transporter protein
gene-tia000747	55.13	51.47	52.24	10.96	12.77	11.28	1816	1942	2000	417	591	402	-2.46887	1.49032e-234	7.57804e-233	down	Superscaffold1	81786849	81788939	+	tia000747	--	--	--	uncharacterized protein LOC110100298 isoform X1 [Dendrobium catenatum]	--	SubName: Full=Uncharacterized protein {ECO:0000313|EMBL:PKU85650.1};	--	--	PF07676.12:WD40-like Beta Propeller Repeat
gene-tia000777	16.57	15.62	17.43	8.87	8.62	8.28	427	461	522	264	312	231	-1.23602	1.64538e-26	1.35546e-25	down	Superscaffold1	85525869	85528825	+	tia000777	--	K10638 E3 ubiquitin-protein ligase UHRF1 [EC:2.3.2.27] | (RefSeq) uncharacterized protein LOC113308475 (A)	--	B2 protein-like [Dendrobium catenatum]	RecName: Full=B2 protein;	SubName: Full=B2 protein {ECO:0000313|EMBL:PKU72510.1};	--	--	PF10539.9:Development and cell death domain
gene-tia000781	147.02	152.67	147.75	74.54	75.59	80.32	2571	3058	3003	1506	1857	1520	-1.24981	1.11238e-123	3.00424e-122	down	Superscaffold1	85728715	85792798	+	tia000781	--	--	--	uncharacterized protein LOC110115636 [Dendrobium catenatum]	--	SubName: Full=Uncharacterized protein {ECO:0000313|EMBL:PKU70584.1};	--	--	PF04199.13:Putative cyclase
gene-tia000794	9.35	9.61	10.35	5.63	5.45	5.62	220	259	283	153	180	143	-1.1053	3.08253e-13	1.55137e-12	down	Superscaffold1	87137404	87144670	+	tia000794	--	--	--	--	--	--	--	--	--
gene-tia000803	64.11	79.62	65.54	1.26	1.08	0.99	1015	1444	1206	23	24	17	-6.26638	1.21458e-205	5.36235e-204	down	Superscaffold1	87717805	87734031	-	tia000803	--	K05894 12-oxophytodienoic acid reductase [EC:1.3.1.42] | (RefSeq) putative 12-oxophytodienoate reductase 4 (A)	ko00592: alpha-Linolenic acid metabolism	putative 12-oxophytodienoate reductase 4 [Dendrobium catenatum]	RecName: Full=Putative 12-oxophytodienoate reductase 11; EC=1.3.1.-; AltName: Full=OPDA-reductase 11; Short=OsOPR11;	SubName: Full=12-oxophytodienoate reductase 4 {ECO:0000313|EMBL:PKU79564.1};	NADH:flavin oxidoreductase/12-oxophytodienoate reductase	GO:0005622,intracellular; GO:0010181,FMN binding; GO:0016491,oxidoreductase activity; GO:0055114,oxidation-reduction process; GO:0031408,oxylipin biosynthetic process	PF00724.20:NADH:flavin oxidoreductase / NADH oxidase family
gene-tia000804	60.02	72.96	42.42	1.28	0.7	1.3	851	1185	699	21	14	20	-6.04643	2.1255e-60	3.29922e-59	down	Superscaffold1	87826997	87828617	+	tia000804	--	K05894 12-oxophytodienoic acid reductase [EC:1.3.1.42] | (RefSeq) putative 12-oxophytodienoate reductase 4 (A)	ko00592: alpha-Linolenic acid metabolism	putative 12-oxophytodienoate reductase 4 [Dendrobium catenatum]	RecName: Full=Putative 12-oxophytodienoate reductase 11; EC=1.3.1.-; AltName: Full=OPDA-reductase 11; Short=OsOPR11;	SubName: Full=12-oxophytodienoate reductase 4 {ECO:0000313|EMBL:PKU79564.1};	NADH:flavin oxidoreductase/12-oxophytodienoate reductase	GO:0005622,intracellular; GO:0010181,FMN binding; GO:0016491,oxidoreductase activity; GO:0055114,oxidation-reduction process; GO:0031408,oxylipin biosynthetic process	PF00724.20:NADH:flavin oxidoreductase / NADH oxidase family
gene-tia000807	136.44	140.13	150.66	54.46	53.1	50.9	748	880	960	345	409	302	-1.7221	3.05707e-75	5.57226e-74	down	Superscaffold1	88312670	88313095	-	tia000807	--	--	--	uncharacterized protein LOC110105627 [Dendrobium catenatum]	--	SubName: Full=Uncharacterized protein {ECO:0000313|EMBL:PKU77553.1};	--	--	--
gene-tia000817	20.82	21.73	21.54	12.19	13.28	11.36	701	838	843	474	628	414	-1.08831	1.31323e-32	1.26403e-31	down	Superscaffold1	89254273	89311059	+	tia000817	--	K07765 S2P endopeptidase [EC:3.4.24.85] | (RefSeq) membrane-bound transcription factor site-2 protease homolog (A)	ko04141: Protein processing in endoplasmic reticulum	S2P endopeptidase [Dendrobium catenatum]	RecName: Full=Membrane-bound transcription factor site-2 protease homolog; EC=3.4.24.-; AltName: Full=Endopeptidase S2P;	SubName: Full=S2P endopeptidase {ECO:0000313|EMBL:PKU77596.1};	Intramembrane metalloprotease (sterol-regulatory element-binding protein (SREBP) protease)	GO:0000139,Golgi membrane; GO:0016021,integral component of membrane; GO:0046872,metal ion binding; GO:0004222,metalloendopeptidase activity; GO:0071475,cellular hyperosmotic salinity response; GO:0006508,proteolysis; GO:1900457,regulation of brassinosteroid mediated signaling pathway; GO:1905897,regulation of response to endoplasmic reticulum stress; GO:0009651,response to salt stress	PF02163.22:Peptidase family M50
gene-tia000818	167.07	168.1	169.06	48.4	45.93	47.33	6064	6989	7132	2030	2342	1859	-2.124	0	0	down	Superscaffold1	89374348	89383253	-	tia000818	--	K01937 CTP synthase [EC:6.3.4.2] | (RefSeq) CTP synthase-like isoform X1 (A)	ko00240: Pyrimidine metabolism	CTP synthase-like isoform X1 [Phalaenopsis equestris]	--	SubName: Full=CTP synthase {ECO:0000313|EMBL:PKU77595.1};	CTP synthase (UTP-ammonia lyase)	--	PF06418.14:CTP synthase N-terminus
gene-tia000824	4.12	4.26	4.29	1.69	0.7	0.8	38	45	46	18	9	8	-2.29463	4.23784e-07	1.41255e-06	down	Superscaffold1	90099173	90099828	-	tia000824	--	K13248 pyridoxal phosphate phosphatase PHOSPHO2 [EC:3.1.3.74] | (RefSeq) inorganic pyrophosphatase 1-like (A)	ko00750: Vitamin B6 metabolism	thiamine phosphate phosphatase-like protein [Dendrobium catenatum]	RecName: Full=Inorganic pyrophosphatase 1; Short=AtPPsPase1; Short=PPi phosphatase 1; Short=Pyrophosphate-specific phosphatase 1; EC=3.6.1.1; AltName: Full=Protein PHOSPHATE STARVATION-INDUCED GENE 2; Short=AtPS2;	SubName: Full=Inorganic pyrophosphatase 2 {ECO:0000313|EMBL:PKU77591.1};	Predicted haloacid dehalogenase-like hydrolase	GO:0004427,inorganic diphosphatase activity; GO:0046872,metal ion binding; GO:0016791,phosphatase activity; GO:0016462,pyrophosphatase activity; GO:0016036,cellular response to phosphate starvation; GO:0051262,protein tetramerization	PF06888.12:Putative Phosphatase
gene-tia000825	37.41	37.32	33.22	10.24	8.25	9.69	749	856	773	237	232	210	-2.23351	2.61846e-88	5.40782e-87	down	Superscaffold1	90099173	90101467	-	tia000825	--	K13248 pyridoxal phosphate phosphatase PHOSPHO2 [EC:3.1.3.74] | (RefSeq) inorganic pyrophosphatase 1-like (A)	ko00750: Vitamin B6 metabolism	Inorganic pyrophosphatase 2 [Dendrobium catenatum]	RecName: Full=Inorganic pyrophosphatase 1; Short=AtPPsPase1; Short=PPi phosphatase 1; Short=Pyrophosphate-specific phosphatase 1; EC=3.6.1.1; AltName: Full=Protein PHOSPHATE STARVATION-INDUCED GENE 2; Short=AtPS2;	SubName: Full=Inorganic pyrophosphatase 2 {ECO:0000313|EMBL:PKU77591.1};	Predicted haloacid dehalogenase-like hydrolase	GO:0004427,inorganic diphosphatase activity; GO:0046872,metal ion binding; GO:0016791,phosphatase activity; GO:0016462,pyrophosphatase activity; GO:0016036,cellular response to phosphate starvation; GO:0051262,protein tetramerization	PF06888.12:Putative Phosphatase
gene-tia000872	0.24	0.95	0.96	0.24	0.32	0.25	8	36	37	9	15	9	-1.70409	0.00322998	0.00666517	down	Superscaffold1	93205454	93208546	+	tia000872	--	K13508 glycerol-3-phosphate acyltransferase [EC:2.3.1.15 2.3.1.198] | (RefSeq) probable glycerol-3-phosphate acyltransferase 3 (A)	ko00561: Glycerolipid metabolism; ko00564: Glycerophospholipid metabolism	probable glycerol-3-phosphate acyltransferase 3 [Dendrobium catenatum]	RecName: Full=Probable glycerol-3-phosphate acyltransferase 3; Short=AtGPAT3; EC=2.3.1.15;	SubName: Full=Putative glycerol-3-phosphate acyltransferase 3 {ECO:0000313|EMBL:PKU73787.1};	--	GO:0016021,integral component of membrane; GO:0016020,membrane; GO:0090447,glycerol-3-phosphate 2-O-acyltransferase activity; GO:0004366,glycerol-3-phosphate O-acyltransferase activity; GO:0016791,phosphatase activity; GO:0102420,sn-1-glycerol-3-phosphate C16:0-DCA-CoA acyl transferase activity; GO:0016024,CDP-diacylglycerol biosynthetic process; GO:0010143,cutin biosynthetic process; GO:0016311,…	PF01553.21:Acyltransferase
gene-tia000873	8.34	7.09	6.08	2.7	2.84	3.57	190	185	161	71	91	88	-1.53316	1.21604e-13	6.24365e-13	down	Superscaffold1	93208544	93209989	-	tia000873	--	K22683 aspartyl protease family protein [EC:3.4.23.-] | (RefSeq) aspartyl protease family protein 2-like (A)	--	aspartyl protease family protein 2-like [Dendrobium catenatum]	RecName: Full=Aspartyl protease family protein 2 {ECO:0000305}; EC=3.4.23.- {ECO:0000305}; Flags: Precursor;	SubName: Full=Protein ASPARTIC PROTEASE IN GUARD CELL 1 {ECO:0000313|EMBL:PKU67696.1};	Aspartyl protease	GO:0016020,membrane; GO:0009505,plant-type cell wall; GO:0004190,aspartic-type endopeptidase activity; GO:0030163,protein catabolic process; GO:0006508,proteolysis; GO:0080167,response to karrikin	PF14543.6:Xylanase inhibitor N-terminal
gene-tia000882	12.49	9.33	9.68	5.3	2.6	2.86	202	173	182	99	59	50	-1.84568	7.38382e-14	3.83657e-13	down	Superscaffold1	93706019	93707211	+	tia000882	--	--	--	fasciclin-like arabinogalactan protein 9, partial [Phalaenopsis equestris]	RecName: Full=Fasciclin-like arabinogalactan protein 11; Flags: Precursor;	SubName: Full=Fasciclin-like arabinogalactan protein 9 {ECO:0000313|EMBL:PKU69544.1};	--	GO:0031225,anchored component of membrane; GO:0005886,plasma membrane; GO:0009834,plant-type secondary cell wall biogenesis	PF02469.22:Fasciclin domain
gene-tia000892	35.29	35.48	40.65	11	9.17	9.43	422	486	565	152	154	122	-2.20669	1.13463e-59	1.74283e-58	down	Superscaffold1	95142547	95143305	+	tia000892	--	K01870 isoleucyl-tRNA synthetase [EC:6.1.1.5] | (RefSeq) isoleucine--tRNA ligase, chloroplastic/mitochondrial-like (A)	ko00970: Aminoacyl-tRNA biosynthesis	Plant disease resistance response protein [Corchorus olitorius]	RecName: Full=Dirigent protein 3; Short=AtDIR3; Flags: Precursor;	RecName: Full=Dirigent protein {ECO:0000256|RuleBase:RU363099};	--	GO:0048046,apoplast; GO:0016853,isomerase activity	PF03018.14:Dirigent-like protein
gene-tia000897	7.24	6.57	9.18	1.57	2.37	3.88	76	79	112	19	35	44	-1.85792	9.01706e-09	3.44649e-08	down	Superscaffold1	95567561	95568311	+	tia000897	--	--	--	hypothetical protein AXF42_Ash018123 [Apostasia shenzhenica]	--	SubName: Full=Uncharacterized protein {ECO:0000313|EMBL:PKA54113.1};	--	--	PF07797.14:Protein of unknown function (DUF1639)
gene-tia000898	23.92	19.17	23.81	5.08	5.41	4.8	318	292	368	78	101	69	-2.41728	6.52262e-46	8.22073e-45	down	Superscaffold1	95660133	95660976	-	tia000898	--	--	--	uncharacterized protein LOC110020436 [Phalaenopsis equestris]	--	SubName: Full=Uncharacterized protein {ECO:0000313|EMBL:PKU84891.1};	--	--	PF07816.11:Protein of unknown function (DUF1645)
gene-tia000902	2.06	1.96	2.27	1.01	1.23	0.91	88	96	113	50	74	42	-1.28184	4.0044e-07	1.33807e-06	down	Superscaffold1	96338610	96341780	+	tia000902	--	--	--	uncharacterized protein LOC110033318 [Phalaenopsis equestris]	--	SubName: Full=Uncharacterized protein {ECO:0000313|EMBL:PKU84894.1};	--	--	PF07891.12:Protein of unknown function (DUF1666)
gene-tia000915	1541.18	1574.94	1568.69	619.6	595.99	618.18	17020	19923	20135	7906	9247	7388	-1.64507	0	0	down	Superscaffold1	97643811	97645868	-	tia000915	--	K11187 peroxiredoxin 5, atypical 2-Cys peroxiredoxin [EC:1.11.1.15] | (RefSeq) Peroxiredoxin-5, mitochondrial (A)	ko04146: Peroxisome	peroxiredoxin-2C-like [Dendrobium catenatum]	RecName: Full=Peroxiredoxin-2C; EC=1.11.1.15; AltName: Full=Peroxiredoxin IIC; AltName: Full=Thioredoxin peroxidase 2C;	SubName: Full=Peroxiredoxin-2C {ECO:0000313|EMBL:PKU88035.1};	Alkyl hydroperoxide reductase/peroxiredoxin	GO:0005737,cytoplasm; GO:0004601,peroxidase activity; GO:0051920,peroxiredoxin activity; GO:0045454,cell redox homeostasis	PF08534.10:Redoxin
gene-tia000927	6.07	5.01	5.59	2.94	2.94	2.81	184	174	197	103	125	92	-1.2307	1.60747e-11	7.35456e-11	down	Superscaffold1	98637426	98644599	+	tia000927	--	K05658 ATP-binding cassette, subfamily B (MDR/TAP), member 1 [EC:3.6.3.44] | (RefSeq) hypothetical protein (A)	ko02010: ABC transporters	hypothetical protein PHAVU_002G233000g [Phaseolus vulgaris]	RecName: Full=ABC transporter B family member 9; Short=ABC transporter ABCB.9; Short=AtABCB9; AltName: Full=Multidrug resistance protein 9; AltName: Full=P-glycoprotein 9;	SubName: Full=Uncharacterized protein {ECO:0000313|EMBL:ESW31369.1};	Multidrug/pheromone exporter, ABC superfamily	GO:0016021,integral component of membrane; GO:0005524,ATP binding; GO:0042626,ATPase activity, coupled to transmembrane movement of substances	PF00005.27:ABC transporter
gene-tia000974	178.7	166.24	172.47	62.28	58.92	59.9	4510	4806	5059	1816	2089	1636	-1.8062	0	0	down	Superscaffold1	104828265	104837648	-	tia000974	--	K04427 mitogen-activated protein kinase kinase kinase 7 [EC:2.7.11.25] | (RefSeq) hypothetical protein (A)	--	serine/threonine-protein kinase HT1-like [Phalaenopsis equestris]	RecName: Full=Serine/threonine-protein kinase HT1; EC=2.7.11.1; AltName: Full=High leaf temperature protein 1;	SubName: Full=Serine/threonine-protein kinase HT1 {ECO:0000313|EMBL:PKA62077.1}; EC=2.7.11.1 {ECO:0000313|EMBL:PKA62077.1};	Tyrosine kinase specific for activated (GTP-bound) p21cdc42Hs	GO:0005737,cytoplasm; GO:0005524,ATP binding; GO:0004672,protein kinase activity; GO:0004674,protein serine/threonine kinase activity; GO:0004871,NA; GO:0035556,intracellular signal transduction	PF07714.17:Protein tyrosine kinase
gene-tia000997	2.47	2.34	1.74	0.9	1.04	0.84	71	77	58	30	42	26	-1.51991	1.45692e-06	4.5984e-06	down	Superscaffold1	106902056	106904796	-	tia000997	--	--	--	hypothetical protein MA16_Dca006226 [Dendrobium catenatum]	--	SubName: Full=Uncharacterized protein {ECO:0000313|EMBL:PKU72226.1};	--	--	PF05553.11:Cotton fibre expressed protein
gene-tia001000	3.83	2.13	2.01	0.64	1.06	1.28	36	23	22	7	14	13	-1.70704	0.00118343	0.00260725	down	Superscaffold1	107146211	107147392	+	tia001000	--	--	--	--	--	--	--	--	--
gene-tia001001	173.88	159.35	180.1	107.27	100.94	104.88	1849	1941	2226	1318	1508	1207	-1.00513	5.30155e-57	7.85695e-56	down	Superscaffold1	107147519	107150948	+	tia001001	--	K22376 E3 ubiquitin-protein ligase KCMF1 [EC:2.3.2.27] | (RefSeq) protein DEHYDRATION-INDUCED 19 homolog 4-like (A)	--	protein DEHYDRATION-INDUCED 19 homolog 2-like [Dendrobium catenatum]	RecName: Full=Protein DEHYDRATION-INDUCED 19 homolog 2; AltName: Full=OsDi19-2;	SubName: Full=Protein DEHYDRATION-INDUCED 19 like 2 {ECO:0000313|EMBL:PKU65716.1};	--	--	PF14571.6:Stress-induced protein Di19, C-terminal
gene-tia001003	2.69	5.1	3.59	0.56	0.4	0.51	29	63	45	7	6	6	-3.25784	2.21273e-10	9.46863e-10	down	Superscaffold1	107462928	107464443	-	tia001003	--	--	--	hypothetical protein MA16_Dca008516 [Dendrobium catenatum]	RecName: Full=Ricin B-like lectin R40G3 {ECO:0000305}; AltName: Full=Osr40g3 {ECO:0000303|PubMed:9265787};	SubName: Full=Uncharacterized protein {ECO:0000313|EMBL:PKU87420.1};	--	GO:0030246,carbohydrate binding	PF14200.6:Ricin-type beta-trefoil lectin domain-like
gene-tia001004	4.18	2.19	3.5	0.52	0.43	0.11	35	21	34	5	5	1	-3.49009	9.1558e-08	3.22839e-07	down	Superscaffold1	107476549	107478022	-	tia001004	--	--	--	hypothetical protein MA16_Dca008516 [Dendrobium catenatum]	RecName: Full=Ricin B-like lectin R40G3 {ECO:0000305}; AltName: Full=Osr40g3 {ECO:0000303|PubMed:9265787};	SubName: Full=Uncharacterized protein {ECO:0000313|EMBL:PKU87420.1};	--	GO:0030246,carbohydrate binding	PF14200.6:Ricin-type beta-trefoil lectin domain-like
gene-tia001011	89.74	82.41	92.04	2.89	3.4	3.69	1370	1441	1633	51	73	61	-5.01755	0	0	down	Superscaffold1	108216486	108218119	+	tia001011	--	K00430 peroxidase [EC:1.11.1.7] | (RefSeq) cationic peroxidase 1-like (A)	ko00940: Phenylpropanoid biosynthesis	cationic peroxidase 1-like [Dendrobium catenatum]	RecName: Full=Cationic peroxidase 1; EC=1.11.1.7; AltName: Full=PNPC1; Flags: Precursor;	SubName: Full=Cationic peroxidase 1 {ECO:0000313|EMBL:PKU81196.1};	--	GO:0005576,extracellular region; GO:0020037,heme binding; GO:0046872,metal ion binding; GO:0004601,peroxidase activity; GO:0042744,hydrogen peroxide catabolic process; GO:0006979,response to oxidative stress	PF00141.23:Peroxidase
gene-tia001012	676.77	630.22	664.74	39.87	44.79	39.33	19703	21017	22493	1341	1832	1239	-4.27906	0	0	down	Superscaffold1	108254738	108389325	-	tia001012	--	K00430 peroxidase [EC:1.11.1.7] | (RefSeq) LOW QUALITY PROTEIN: peroxidase 52-like (A)	ko00940: Phenylpropanoid biosynthesis	LOW QUALITY PROTEIN: peroxidase 52-like [Phalaenopsis equestris]	RecName: Full=Peroxidase 4 {ECO:0000250|UniProtKB:Q42578}; EC=1.11.1.7; Flags: Precursor;	RecName: Full=Peroxidase {ECO:0000256|SAAS:SAAS00709852}; EC=1.11.1.7 {ECO:0000256|SAAS:SAAS00709852};	--	GO:0005576,extracellular region; GO:0020037,heme binding; GO:0046872,metal ion binding; GO:0004601,peroxidase activity; GO:0042744,hydrogen peroxide catabolic process; GO:0006979,response to oxidative stress	PF00141.23:Peroxidase
gene-tia001015	2.77	2.71	2.97	1.18	1.13	1.03	89	100	111	44	51	36	-1.62641	2.84979e-10	1.21139e-09	down	Superscaffold1	108682596	108687439	-	tia001015	--	K10398 kinesin family member 11 | (RefSeq) kinesin-like protein KIN-5A (A)	--	kinesin-like protein KIN-5A [Dendrobium catenatum]	RecName: Full=Kinesin-like protein KIN-5A {ECO:0000305};	SubName: Full=125 kDa kinesin-related protein {ECO:0000313|EMBL:PKU87945.1};	Kinesin-like protein	GO:0005737,cytoplasm; GO:0005871,kinesin complex; GO:0005874,microtubule; GO:0005819,spindle; GO:0005524,ATP binding; GO:0008574,ATP-dependent microtubule motor activity, plus-end-directed; GO:0008017,microtubule binding; GO:0007018,microtubule-based movement	--
gene-tia001025	45.29	42.34	44.35	23.16	22.66	22.9	1948	2086	2217	1151	1369	1066	-1.23285	3.34499e-97	7.57685e-96	down	Superscaffold1	109292407	109301726	+	tia001025	--	K09522 DnaJ homolog subfamily C member 2 | (RefSeq) dnaJ homolog subfamily C member 2 (A)	--	dnaJ homolog subfamily C member 2 [Dendrobium catenatum]	RecName: Full=Transcription factor MAMYB {ECO:0000305}; AltName: Full=Membrane-anchored MYB {ECO:0000303|PubMed:21477080};	SubName: Full=Chaperone protein dnaJ 72 {ECO:0000313|EMBL:PKU82827.1};	Zuotin and related molecular chaperones (DnaJ superfamily), contains DNA-binding domains	GO:0005783,endoplasmic reticulum; GO:0005789,endoplasmic reticulum membrane; GO:0016021,integral component of membrane; GO:0005634,nucleus; GO:0005886,plasma membrane; GO:0003677,DNA binding; GO:0006355,regulation of transcription, DNA-templated; GO:0048767,root hair elongation; GO:0006351,transcription, DNA-templated	PF00226.31:DnaJ domain
gene-tia001032	6.3	7.17	5.32	0.45	1.28	1.12	109	142	107	9	31	21	-3.00064	6.9465e-21	4.84317e-20	down	Superscaffold1	109713242	109714550	+	tia001032	--	K00850 6-phosphofructokinase 1 [EC:2.7.1.11] | (RefSeq) ATP-dependent 6-phosphofructokinase 6-like (A)	ko00010: Glycolysis / Gluconeogenesis; ko00030: Pentose phosphate pathway; ko00051: Fructose and mannose metabolism; ko00052: Galactose metabolism; ko01200: Carbon metabolism; ko01230: Biosynthesis of amino acids; ko03018: RNA degradation	purine permease 3-like [Dendrobium catenatum]	RecName: Full=Purine permease 1 {ECO:0000303|PubMed:10662864}; Short=AtPUP1 {ECO:0000303|PubMed:10662864};	SubName: Full=Purine permease 3 {ECO:0000313|EMBL:PKU82849.1};	--	GO:0005887,integral component of plasma membrane; GO:0005345,purine nucleobase transmembrane transporter activity; GO:0015211,purine nucleoside transmembrane transporter activity; GO:0010184,cytokinin transport; GO:0006863,purine nucleobase transport	PF16913.5:Purine nucleobase transmembrane transport
gene-tia001041	1597.24	1481.31	1512.28	124.98	104.75	110.68	28283	30046	31124	2557	2606	2121	-4.04496	0	0	down	Superscaffold1	110160402	110162092	+	tia001041	--	K09286 EREBP-like factor | (RefSeq) ethylene-responsive transcription factor RAP2-6 isoform X1 (A)	--	ethylene-responsive transcription factor ERF110-like [Phalaenopsis equestris]	RecName: Full=Ethylene-responsive transcription factor ERF114 {ECO:0000303|PubMed:16407444}; AltName: Full=ERF bud enhancer {ECO:0000303|PubMed:23616605};	SubName: Full=ethylene-responsive transcription factor ABR1-like {ECO:0000313|RefSeq:XP_014489970.1};	--	GO:0005634,nucleus; GO:0003700,DNA-binding transcription factor activity; GO:0043565,sequence-specific DNA binding; GO:0050832,defense response to fungus; GO:0009873,ethylene-activated signaling pathway; GO:0007275,multicellular organism development; GO:0006351,transcription, DNA-templated	PF00847.20:AP2 domain
gene-tia001046	7.95	9.24	18.45	1.99	2.28	1.52	169	225	456	49	68	35	-2.90834	1.23728e-11	5.69089e-11	down	Superscaffold1	110640428	110641777	+	tia001046	--	--	--	uncharacterized protein A4U43_C08F12030 [Asparagus officinalis]	--	--	--	--	PF14791.6:DNA polymerase beta thumb
gene-tia001055	3.78	2.73	2.74	0.09	0	0	70	58	59	2	0	0	-6.98574	8.58742e-11	3.76987e-10	down	Superscaffold1	111801338	111802513	-	tia001055	--	K10260 F-box and WD-40 domain protein 7 | (RefSeq) WD40/YVTN repeat-like-containing domain (A)	ko04120: Ubiquitin mediated proteolysis	E3 ubiquitin-protein ligase PUB23-like [Phalaenopsis equestris]	RecName: Full=E3 ubiquitin-protein ligase PUB23; EC=2.3.2.27; AltName: Full=Plant U-box protein 23; AltName: Full=RING-type E3 ubiquitin transferase PUB23 {ECO:0000305}; AltName: Full=U-box domain-containing protein 23;	SubName: Full=E3 ubiquitin-protein ligase PUB23 {ECO:0000313|EMBL:PKU69405.1};	--	GO:0005829,cytosol; GO:0004842,ubiquitin-protein transferase activity; GO:0006952,defense response; GO:0051865,protein autoubiquitination; GO:0016567,protein ubiquitination; GO:0010200,response to chitin; GO:0009414,response to water deprivation	PF04564.15:U-box domain
gene-tia001070	143.05	144.51	139.73	68.73	64.47	67.3	3563	4123	4045	1978	2256	1814	-1.38393	1.79516e-183	7.05905e-182	down	Superscaffold1	113433043	113438132	-	tia001070	--	K19891 glucan endo-1,3-beta-glucosidase 1/2/3 [EC:3.2.1.39] | (RefSeq) hypothetical protein (A)	ko00500: Starch and sucrose metabolism	glucan endo-1,3-beta-glucosidase 14-like [Dendrobium catenatum]	RecName: Full=Glucan endo-1,3-beta-glucosidase 14; EC=3.2.1.39; AltName: Full=(1->3)-beta-glucan endohydrolase 14; Short=(1->3)-beta-glucanase 14; AltName: Full=Beta-1,3-endoglucanase 14; Short=Beta-1,3-glucanase 14; Flags: Precursor;	SubName: Full=Glucan endo-1,3-beta-glucosidase 14 {ECO:0000313|EMBL:PKU80751.1};	--	GO:0046658,anchored component of plasma membrane; GO:0005618,cell wall; GO:0005737,cytoplasm; GO:0005576,extracellular region; GO:0005634,nucleus; GO:0042973,glucan endo-1,3-beta-D-glucosidase activity; GO:0004553,hydrolase activity, hydrolyzing O-glycosyl compounds; GO:0030247,polysaccharide binding; GO:0005975,carbohydrate metabolic process; GO:0071555,cell wall organization; GO:0006952,defense…	PF00332.18:Glycosyl hydrolases family 17
gene-tia001079	159.19	138	147.08	9.98	10.36	14.28	1422	1412	1527	103	130	138	-3.98366	1.88673e-270	1.08256e-268	down	Superscaffold1	114000328	114001057	-	tia001079	--	K00588 caffeoyl-CoA O-methyltransferase [EC:2.1.1.104] | (RefSeq) norbelladine 4'-O-methyltransferase isoform X1 (A)	ko00940: Phenylpropanoid biosynthesis; ko00941: Flavonoid biosynthesis; ko00945: Stilbenoid, diarylheptanoid and gingerol biosynthesis	putative caffeoyl-CoA O-methyltransferase At1g67980 [Dendrobium catenatum]	RecName: Full=Norbelladine 4'-O-methyltransferase {ECO:0000303|PubMed:25061748}; Short=NpN4OMT {ECO:0000303|PubMed:25061748}; EC=2.1.1.336 {ECO:0000269|PubMed:14109227, ECO:0000269|PubMed:25061748};	SubName: Full=Caffeoyl-CoA O-methyltransferase {ECO:0000313|EMBL:PKU75595.1};	O-methyltransferase	GO:0046872,metal ion binding; GO:0008171,O-methyltransferase activity	PF01596.17:O-methyltransferase
gene-tia001089	495.37	454.72	497.55	4.55	4.57	5.43	13579	14278	15852	144	176	161	-6.93635	0	0	down	Superscaffold1	114528050	114550451	-	tia001089	--	K13356 alcohol-forming fatty acyl-CoA reductase [EC:1.2.1.84] | (RefSeq) fatty acyl-CoA reductase 3-like (A)	ko00073: Cutin, suberine and wax biosynthesis; ko04146: Peroxisome	fatty acyl-CoA reductase 3-like [Dendrobium catenatum]	RecName: Full=Alcohol-forming fatty acyl-CoA reductase; EC=1.2.1.84;	SubName: Full=Fatty acyl-CoA reductase 3 {ECO:0000313|EMBL:PKU64280.1};	Acyl-CoA reductase	GO:0102965,alcohol-forming fatty acyl-CoA reductase activity; GO:0080019,fatty-acyl-CoA reductase (alcohol-forming) activity; GO:0006629,lipid metabolic process	PF07993.12:Male sterility protein
gene-tia001092	1381.18	1436.68	1330.82	832.58	815.78	823.3	29353	34974	32872	20444	24357	18935	-1.03873	3.69409e-224	1.79779e-222	down	Superscaffold1	114824268	114829896	+	tia001092	--	K01623 fructose-bisphosphate aldolase, class I [EC:4.1.2.13] | (RefSeq) fructose-bisphosphate aldolase 1, cytoplasmic-like (A)	ko00010: Glycolysis / Gluconeogenesis; ko00030: Pentose phosphate pathway; ko00051: Fructose and mannose metabolism; ko00710: Carbon fixation in photosynthetic organisms; ko01200: Carbon metabolism; ko01230: Biosynthesis of amino acids	fructose-bisphosphate aldolase 1, cytoplasmic-like [Dendrobium catenatum]	RecName: Full=Fructose-bisphosphate aldolase 1, cytoplasmic {ECO:0000305}; EC=4.1.2.13 {ECO:0000250|UniProtKB:Q9SJQ9}; AltName: Full=Cytoplasmic aldolase {ECO:0000303|PubMed:2374721}; Short=cALD {ECO:0000303|PubMed:2374721}; AltName: Full=Gravity-specific protein GSC 233 {ECO:0000303|PubMed:1363521};	RecName: Full=Fructose-bisphosphate aldolase {ECO:0000256|RuleBase:RU003994, ECO:0000256|SAAS:SAAS00336718}; EC=4.1.2.13 {ECO:0000256|RuleBase:RU003994, ECO:0000256|SAAS:SAAS00336718};	Fructose-biphosphate aldolase	GO:0005737,cytoplasm; GO:0005829,cytosol; GO:0004332,fructose-bisphosphate aldolase activity; GO:0006094,gluconeogenesis; GO:0006096,glycolytic process; GO:0048364,root development	PF00274.19:Fructose-bisphosphate aldolase class-I
gene-tia001094	11.03	10.27	9.78	4.06	3.29	3.16	978	1043	1008	416	410	303	-1.85566	1.23939e-74	2.25074e-73	down	Superscaffold1	114852662	114876478	-	tia001094	--	K08712 ATP-binding cassette, subfamily G (WHITE), member 2, SNQ2 | (RefSeq) ABC transporter, ATP-binding protein (A)	ko02010: ABC transporters	pleiotropic drug resistance protein 2-like isoform X2 [Dendrobium catenatum]	RecName: Full=Pleiotropic drug resistance protein 2; AltName: Full=NpPDR2;	SubName: Full=ABC transporter G family member 39 {ECO:0000313|EMBL:PKA67166.1};	Pleiotropic drug resistance proteins (PDR1-15), ABC superfamily	GO:0016021,integral component of membrane; GO:0005524,ATP binding; GO:0016887,ATPase activity	PF01061.24:ABC-2 type transporter
gene-tia001112	61.1	72.43	58.09	15.64	13.2	10.33	257	349	284	76	78	47	-2.57907	1.43049e-42	1.69429e-41	down	Superscaffold1	116419292	116425968	+	tia001112	--	--	--	beta-glucosidase 3-like [Phalaenopsis equestris]	RecName: Full=Hydroxyisourate hydrolase; Short=HIU hydrolase; Short=HIUHase; EC=3.5.2.17; Flags: Precursor;	SubName: Full=Beta-glucosidase 21 {ECO:0000313|EMBL:PKA57677.1};	--	GO:0016021,integral component of membrane; GO:0005778,peroxisomal membrane; GO:0008422,beta-glucosidase activity; GO:0033971,hydroxyisourate hydrolase activity; GO:0005975,carbohydrate metabolic process; GO:1901657,glycosyl compound metabolic process; GO:0006144,purine nucleobase metabolic process; GO:0019628,urate catabolic process	--
gene-tia001113	99.11	101.22	100.46	24.01	23.07	22.4	2061	2411	2428	577	674	504	-2.40532	1.9068e-302	1.21197e-300	down	Superscaffold1	116427321	116435561	+	tia001113	--	K01188 beta-glucosidase [EC:3.2.1.21] | (RefSeq) beta-glucosidase 22-like (A)	ko00460: Cyanoamino acid metabolism; ko00500: Starch and sucrose metabolism; ko00940: Phenylpropanoid biosynthesis	beta-glucosidase 2-like isoform X1 [Dendrobium catenatum]	RecName: Full=Putative beta-glucosidase 23; Short=Os5bglu23; EC=3.2.1.21; Flags: Precursor;	SubName: Full=beta-glucosidase 22-like {ECO:0000313|RefSeq:XP_008789872.1};	Beta-glucosidase, lactase phlorizinhydrolase, and related proteins	GO:0008422,beta-glucosidase activity; GO:0102483,scopolin beta-glucosidase activity; GO:0005975,carbohydrate metabolic process; GO:1901657,glycosyl compound metabolic process	PF00232.18:Glycosyl hydrolase family 1
gene-tia001123	6.42	8.33	7.75	0.69	0.44	0.25	72	107	101	9	7	3	-4.30592	2.37506e-23	1.78595e-22	down	Superscaffold1	117758555	117759664	-	tia001123	--	--	--	hypothetical protein MA16_Dca007585 [Dendrobium catenatum]	--	SubName: Full=Uncharacterized protein {ECO:0000313|EMBL:PKU73022.1};	--	--	--
gene-tia001136	13.45	14.58	16.22	5.62	6.91	7.02	294	365	412	142	212	166	-1.47056	3.59667e-24	2.78261e-23	down	Superscaffold1	119000445	119002375	+	tia001136	--	--	--	PREDICTED: protein UPSTREAM OF FLC [Elaeis guineensis]	RecName: Full=Protein UPSTREAM OF FLC;	SubName: Full=Uncharacterized protein {ECO:0000313|EnsemblPlants:GSMUA_Achr5P28540_001};	--	--	PF06136.13:Domain of unknown function (DUF966)
gene-tia001153	23.45	23.37	18.88	12.58	13.5	12.98	529	604	495	328	428	317	-1.03962	3.06664e-19	2.00802e-18	down	Superscaffold1	120196946	120198377	-	tia001153	--	--	--	myb-related protein 2-like [Dendrobium catenatum]	RecName: Full=Myb-related protein 2 {ECO:0000303|PubMed:21255164}; AltName: Full=Myb family transcription factor PHL9 {ECO:0000305}; AltName: Full=Protein NITROGEN STARVATION RESPONSE 1 {ECO:0000303|PubMed:15592750}; Short=AtNSR1 {ECO:0000303|PubMed:15592750}; AltName: Full=Protein PHR1-LIKE 9 {ECO:0000305};	SubName: Full=Myb family transcription factor APL {ECO:0000313|EMBL:PKA58524.1};	--	GO:0005634,nucleus; GO:0003677,DNA binding; GO:0003700,DNA-binding transcription factor activity; GO:0006351,transcription, DNA-templated	PF14379.6:MYB-CC type transfactor, LHEQLE motif
gene-tia001175	152.44	159.1	157.9	94.98	92.6	94.71	3110	3718	3744	2239	2654	2091	-1.02593	4.94651e-109	1.21975e-107	down	Superscaffold1	121148288	121149789	+	tia001175	--	K00521 ferric-chelate reductase [EC:1.16.1.7] | (RefSeq) ferric reduction oxidase 7, chloroplastic-like (A)	--	NAC domain protein [Cymbidium hybrid cultivar]	RecName: Full=NAC transcription factor 47 {ECO:0000305}; AltName: Full=NAC domain-containing protein 47 {ECO:0000305}; Short=ANAC047 {ECO:0000305}; AltName: Full=Protein SPEEDY HYPONASTIC GROWTH {ECO:0000303|PubMed:24363315};	SubName: Full=NAC domain protein {ECO:0000313|EMBL:BAF36563.1};	--	GO:0005634,nucleus; GO:0003700,DNA-binding transcription factor activity; GO:0043565,sequence-specific DNA binding; GO:0009793,embryo development ending in seed dormancy; GO:0010365,positive regulation of ethylene biosynthetic process; GO:0009413,response to flooding; GO:0006351,transcription, DNA-templated	PF02365.15:No apical meristem (NAM) protein
gene-tia001176	309.88	325.6	318.67	137.4	129.01	137.56	4794	5770	5730	2456	2804	2303	-1.53277	3.12058e-258	1.7043e-256	down	Superscaffold1	121471452	121472499	+	tia001176	--	K00521 ferric-chelate reductase [EC:1.16.1.7] | (RefSeq) ferric reduction oxidase 7, chloroplastic-like (A)	--	NAC domain-containing protein 68-like [Dendrobium catenatum]	RecName: Full=NAC domain-containing protein 68 {ECO:0000303|PubMed:15029955}; Short=ONAC068 {ECO:0000303|PubMed:15029955}; AltName: Full=OsNAC4 {ECO:0000303|PubMed:10660065};	SubName: Full=NAC domain-containing protein 68 {ECO:0000313|EMBL:PKU76087.1};	--	GO:0005634,nucleus; GO:0003677,DNA binding; GO:0006355,regulation of transcription, DNA-templated; GO:0006351,transcription, DNA-templated	PF02365.15:No apical meristem (NAM) protein
gene-tia001177	4.39	4.51	6.44	2.53	3.49	2.62	51	60	87	34	57	33	-1.11307	0.000381823	0.000901435	down	Superscaffold1	121560809	121572038	+	tia001177	--	--	--	protein NEN4 [Dendrobium catenatum]	RecName: Full=Protein NEN1 {ECO:0000303|PubMed:25081480}; AltName: Full=NAC45/NAC86-dependent exonuclease-domain protein 1 {ECO:0000303|PubMed:25081480}; EC=3.1.11.-;	SubName: Full=Uncharacterized protein {ECO:0000313|EMBL:PKU76088.1};	--	GO:0005737,cytoplasm; GO:0005634,nucleus; GO:0008408,3'-5' exonuclease activity; GO:0046872,metal ion binding; GO:0003676,nucleic acid binding	PF00929.24:Exonuclease
gene-tia001181	1.62	2.94	2.47	1.08	1.15	1.27	13	27	23	10	13	11	-1.30357	0.0172066	0.0308747	down	Superscaffold1	121763237	121764991	-	tia001181	--	--	--	--	--	--	--	--	--
gene-tia001182	23.68	22.42	23.99	14.86	13.46	14	1316	1427	1549	954	1051	842	-1.01987	3.11988e-48	4.09303e-47	down	Superscaffold1	121767349	121784189	+	tia001182	--	K19613 leucine-rich repeat protein SHOC2 | (RefSeq) probable leucine-rich repeat receptor-like protein kinase At5g49770 (A)	--	probable leucine-rich repeat receptor-like protein kinase At5g49770 isoform X1 [Dendrobium catenatum]	RecName: Full=Probable leucine-rich repeat receptor-like protein kinase At5g49770; EC=2.7.11.1; Flags: Precursor;	SubName: Full=Putative leucine-rich repeat receptor-like protein kinase {ECO:0000313|EMBL:PKU76091.1};	--	GO:0016021,integral component of membrane; GO:0005524,ATP binding; GO:0004674,protein serine/threonine kinase activity	PF07714.17:Protein tyrosine kinase
gene-tia001188	45.2	48.07	48.87	14.5	13.68	13.88	623	759	783	231	265	207	-2.04954	3.29164e-84	6.54158e-83	down	Superscaffold1	121947443	121948317	-	tia001188	--	--	--	uncharacterized protein LOC110098765 [Dendrobium catenatum]	--	SubName: Full=Uncharacterized protein {ECO:0000313|EMBL:PKU76097.1};	--	--	PF03168.13:Late embryogenesis abundant protein
gene-tia001203	4.41	2.71	4.85	0.65	0.2	0.26	47	33	60	8	3	3	-3.7413	2.19664e-11	9.9636e-11	down	Superscaffold1	122712476	122713627	-	tia001203	--	K16225 probable WRKY transcription factor 52 | (RefSeq) disease resistance protein RRS1-like (A)	ko04626: Plant-pathogen interaction	putative WRKY transcription factor 70 [Dendrobium catenatum]	RecName: Full=Probable WRKY transcription factor 70; AltName: Full=WRKY DNA-binding protein 70;	SubName: Full=Putative WRKY transcription factor 70 {ECO:0000313|EMBL:PKU74234.1};	--	GO:0005634,nucleus; GO:0003700,DNA-binding transcription factor activity; GO:0043565,sequence-specific DNA binding; GO:0042742,defense response to bacterium; GO:0050832,defense response to fungus; GO:0009864,induced systemic resistance, jasmonic acid mediated signaling pathway; GO:1900056,negative regulation of leaf senescence; GO:0045892,negative regulation of transcription, DNA-templated; GO:00…	PF03106.15:WRKY DNA -binding domain
gene-tia001204	1.52	2.31	2.34	0.97	0.85	1.11	19	33	34	14	15	15	-1.37367	0.00369524	0.00754918	down	Superscaffold1	122900672	122937309	+	tia001204	--	K16225 probable WRKY transcription factor 52 | (RefSeq) disease resistance protein RRS1-like (A)	ko04626: Plant-pathogen interaction	putative WRKY transcription factor 70 [Dendrobium catenatum]	RecName: Full=Probable WRKY transcription factor 70; AltName: Full=WRKY DNA-binding protein 70;	SubName: Full=Putative WRKY transcription factor 70 {ECO:0000313|EMBL:PKU74234.1};	--	GO:0005634,nucleus; GO:0003700,DNA-binding transcription factor activity; GO:0043565,sequence-specific DNA binding; GO:0042742,defense response to bacterium; GO:0050832,defense response to fungus; GO:0009864,induced systemic resistance, jasmonic acid mediated signaling pathway; GO:1900056,negative regulation of leaf senescence; GO:0045892,negative regulation of transcription, DNA-templated; GO:00…	PF03106.15:WRKY DNA -binding domain
gene-tia001281	37.36	38	41.1	13.3	14.4	14.47	768	895	982	316	416	322	-1.7567	1.57513e-78	2.97399e-77	down	Superscaffold1	127235598	127236902	+	tia001281	--	K01193 beta-fructofuranosidase [EC:3.2.1.26] | (RefSeq) LOC109747879; beta-fructofuranosidase, insoluble isoenzyme 3-like (A)	ko00052: Galactose metabolism; ko00500: Starch and sucrose metabolism	UPF0481 protein At3g47200-like isoform X1 [Phalaenopsis equestris]	RecName: Full=UPF0481 protein At3g47200;	SubName: Full=UPF0481 protein {ECO:0000313|EMBL:PKA58633.1};	--	GO:0016021,integral component of membrane; GO:0005886,plasma membrane	PF03140.15:Plant protein of unknown function
gene-tia001291	13.66	12.69	13.91	2.44	1.95	2.49	640	681	757	132	128	126	-2.85111	1.4305e-113	3.69424e-112	down	Superscaffold1	127463281	127490935	+	tia001291	--	K15925 alpha-D-xyloside xylohydrolase [EC:3.2.1.177] | (RefSeq) alpha-xylosidase 1 (A)	--	alpha-xylosidase 1 [Phalaenopsis equestris]	RecName: Full=Alpha-xylosidase 1; EC=3.2.1.177; Flags: Precursor;	SubName: Full=Alpha-xylosidase 1 {ECO:0000313|EMBL:PKU74552.1};	Maltase glucoamylase and related hydrolases, glycosyl hydrolase family 31	GO:0048046,apoplast; GO:0005618,cell wall; GO:0009507,chloroplast; GO:0009505,plant-type cell wall; GO:0009506,plasmodesma; GO:0061634,alpha-D-xyloside xylohydrolase; GO:0046556,alpha-L-arabinofuranosidase activity; GO:0030246,carbohydrate binding; GO:0009044,xylan 1,4-beta-xylosidase activity; GO:0080176,xyloglucan 1,6-alpha-xylosidase activity; GO:0071555,cell wall organization; GO:0046686,resp…	PF01055.26:Glycosyl hydrolases family 31
gene-tia001317	18.53	18.88	21.31	0.18	0.29	0.1	359	419	480	4	8	2	-6.9204	4.41453e-64	7.1144e-63	down	Superscaffold1	128232021	128238398	-	tia001317	--	K19600 tubby-related protein 1 | (RefSeq) tubby-related protein 1-like isoform X1 (A)	--	tubby-like protein 4 [Dendrobium catenatum]	RecName: Full=Tubby-like protein 4; Short=OsTLP4; AltName: Full=Tubby-like F-box protein 13; Short=OsTLP13;	SubName: Full=Tubby-like protein 4 {ECO:0000313|EMBL:PKU66528.1};	Tub family proteins	GO:0035091,phosphatidylinositol binding	PF01167.18:Tub family
gene-tia001322	3.93	3.55	4.99	0.48	0.59	0.51	57	59	84	8	12	8	-3.26765	3.27003e-15	1.80802e-14	down	Superscaffold1	128465372	128466291	+	tia001322	--	--	--	hypothetical protein AXF42_Ash004552 [Apostasia shenzhenica]	--	SubName: Full=Uncharacterized protein {ECO:0000313|EMBL:PKA67061.1};	--	--	--
gene-tia001362	13.36	14.78	15.05	3.14	2.22	2.09	236	299	309	64	55	40	-2.83116	7.91143e-48	1.03058e-46	down	Superscaffold1	130561215	130563569	-	tia001362	--	--	--	14 kDa proline-rich protein DC2.15-like [Phalaenopsis equestris]	--	SubName: Full=Uncharacterized protein {ECO:0000313|EnsemblPlants:TRIAE_CS42_7DL_TGACv1_603696_AA1987470.1};	--	--	PF14547.6:Hydrophobic seed protein
gene-tia001384	2.14	2.46	2.13	0.42	0.35	0.36	44	58	51	10	10	8	-2.87576	4.30353e-11	1.91953e-10	down	Superscaffold1	131636175	131637614	+	tia001384	--	--	--	--	--	--	--	--	--
gene-tia001396	2.59	2.39	3.14	0.4	0.05	0.21	34	36	48	6	1	3	-3.96317	2.01252e-10	8.62693e-10	down	Superscaffold1	132259483	132267367	+	tia001396	--	K03327 multidrug resistance protein, MATE family | (RefSeq) protein DETOXIFICATION 18-like (A)	--	protein DETOXIFICATION 18-like [Phalaenopsis equestris]	RecName: Full=Protein DETOXIFICATION 18 {ECO:0000303|PubMed:11739388}; Short=AtDTX18 {ECO:0000303|PubMed:11739388}; AltName: Full=Multidrug and toxic compound extrusion protein 18 {ECO:0000305}; Short=MATE protein 18 {ECO:0000305}; AltName: Full=Protein LIKE ALF5 {ECO:0000303|PubMed:11449055};	SubName: Full=MATE efflux family protein LAL5 {ECO:0000313|EMBL:PKU74149.1};	Uncharacterized membrane protein, predicted efflux pump	GO:0016021,integral component of membrane; GO:0015297,antiporter activity; GO:0015238,drug transmembrane transporter activity; GO:0002229,defense response to oomycetes; GO:0098542,defense response to other organism; GO:0006855,drug transmembrane transport	PF01554.18:MatE
gene-tia001400	8.57	8.4	10.81	2.32	2.6	2.84	195	219	286	61	83	70	-2.13393	2.9754e-28	2.58242e-27	down	Superscaffold1	132625179	132629060	+	tia001400	--	K08472 mlo protein | (RefSeq) MLO-like protein 2 (A)	--	MLO-like protein 2 [Phalaenopsis equestris]	RecName: Full=MLO-like protein 6; Short=AtMlo6;	SubName: Full=MLO-like protein 12 {ECO:0000313|EMBL:PKA54385.1};	--	GO:0016021,integral component of membrane; GO:0005886,plasma membrane; GO:0005516,calmodulin binding; GO:0009817,defense response to fungus, incompatible interaction	PF03094.15:Mlo family
gene-tia001429	2.17	4.87	2.87	0.94	0.73	1.44	32	82	49	16	15	23	-1.98155	2.72546e-06	8.3381e-06	down	Superscaffold10	1016125	1017136	+	tia001429	--	K09338 homeobox-leucine zipper protein | (RefSeq) homeobox-leucine zipper protein ATHB-13-like (A)	--	homeobox-leucine zipper protein ATHB-13-like [Dendrobium catenatum]	RecName: Full=Homeobox-leucine zipper protein ATHB-13; AltName: Full=HD-ZIP protein ATHB-13; AltName: Full=Homeodomain transcription factor ATHB-13;	SubName: Full=Homeobox-leucine zipper protein ATHB-13 {ECO:0000313|EMBL:PKU68776.1};	Transcription factor HEX, contains HOX and HALZ domains	GO:0005634,nucleus; GO:0003700,DNA-binding transcription factor activity; GO:0043565,sequence-specific DNA binding; GO:0048826,cotyledon morphogenesis; GO:0009965,leaf morphogenesis; GO:0080022,primary root development; GO:0009744,response to sucrose; GO:0006351,transcription, DNA-templated	PF00046.29:Homeodomain
gene-tia001451	0.74	0.95	0.85	0.06	0.1	0.45	21	31	28	2	4	14	-2.37333	0.000172711	0.000429001	down	Superscaffold10	1660096	1663804	-	tia001451	--	K01099 inositol polyphosphate 5-phosphatase INPP5B/F [EC:3.1.3.36] | (RefSeq) type IV inositol polyphosphate 5-phosphatase 9-like isoform X1 (A)	ko00562: Inositol phosphate metabolism; ko04070: Phosphatidylinositol signaling system	type I inositol polyphosphate 5-phosphatase 5-like [Dendrobium catenatum]	RecName: Full=Type I inositol polyphosphate 5-phosphatase 5 {ECO:0000305}; Short=At5PTase5 {ECO:0000305}; EC=3.1.3.- {ECO:0000305}; AltName: Full=Protein BRISTLED 1 {ECO:0000303|PubMed:11041890}; AltName: Full=Protein DEFORMED ROOT HAIRS 4 {ECO:0000303|PubMed:15863435};	SubName: Full=Type I inositol 1,4,5-trisphosphate 5-phosphatase CVP2 {ECO:0000313|EMBL:PKU86549.1};	Inositol polyphosphate 5-phosphatase and related proteins	GO:0016787,hydrolase activity; GO:0009932,cell tip growth; GO:0046856,phosphatidylinositol dephosphorylation; GO:0010053,root epidermal cell differentiation; GO:0048765,root hair cell differentiation; GO:0048766,root hair initiation	PF03372.23:Endonuclease/Exonuclease/phosphatase family
gene-tia001499	2.62	3.14	3.31	1.46	1.16	1.15	84	115	123	54	52	40	-1.56058	8.93838e-10	3.67966e-09	down	Superscaffold10	2796954	2816401	-	tia001499	--	K03319 divalent anion:Na+ symporter, DASS family | (RefSeq) dicarboxylate transporter 2.1, chloroplastic-like (A)	--	dicarboxylate transporter 2.1, chloroplastic-like [Dendrobium catenatum]	RecName: Full=Dicarboxylate transporter 2.1, chloroplastic; AltName: Full=AtpDCT1; AltName: Full=Glutamate/malate translocator; Flags: Precursor;	SubName: Full=Dicarboxylate transporter 2.1, chloroplastic {ECO:0000313|EMBL:PKU71115.1};	--	GO:0009507,chloroplast; GO:0009941,chloroplast envelope; GO:0009706,chloroplast inner membrane; GO:0009534,chloroplast thylakoid; GO:0016021,integral component of membrane; GO:0016020,membrane; GO:0009536,plastid; GO:0005313,L-glutamate transmembrane transporter activity; GO:0015140,malate transmembrane transporter activity; GO:0015131,oxaloacetate transmembrane transporter activity; GO:0019676,a…	PF00939.19:Sodium:sulfate symporter transmembrane region
gene-tia001512	130.44	133.78	143.86	69	69.63	67.22	2168	2547	2779	1325	1626	1209	-1.27855	1.89943e-110	4.73124e-109	down	Superscaffold10	3248522	3249576	+	tia001512	--	--	--	uncharacterized protein LOC110102965 [Dendrobium catenatum]	--	SubName: Full=Uncharacterized protein {ECO:0000313|EMBL:PKU65964.1};	--	--	PF05097.12:Protein of unknown function (DUF688)
gene-tia001526	40.89	38.72	43.51	24.87	24.48	23.22	1157	1255	1431	813	973	711	-1.05345	6.63532e-46	8.35563e-45	down	Superscaffold10	3652746	3679545	-	tia001526	--	K14432 ABA responsive element binding factor | (RefSeq) ABSCISIC ACID-INSENSITIVE 5-like protein 5 (A)	ko04075: Plant hormone signal transduction	ABSCISIC ACID-INSENSITIVE 5-like protein 5 [Phalaenopsis equestris]	RecName: Full=bZIP transcription factor 23 {ECO:0000305}; Short=OsBZIP23 {ECO:0000303|PubMed:18931143}; AltName: Full=ABRE-binding factor 2 {ECO:0000305}; Short=OsABF2 {ECO:0000303|PubMed:18315698}; AltName: Full=Abscisic acid responsive elements-binding factor 1 {ECO:0000305}; Short=OsAREB1 {ECO:0000303|PubMed:19947981};	SubName: Full=ABSCISIC ACID-INSENSITIVE 5-like protein 5 {ECO:0000313|EMBL:PKU79905.1};	--	GO:0005634,nucleus; GO:0003677,DNA binding; GO:0003700,DNA-binding transcription factor activity; GO:0009738,abscisic acid-activated signaling pathway; GO:0009651,response to salt stress; GO:0009414,response to water deprivation; GO:0006351,transcription, DNA-templated	PF00170.21:bZIP transcription factor
gene-tia001539	36.52	27.76	33.7	4.09	3.89	4.26	649	565	696	84	97	82	-3.2943	3.98978e-111	1.00742e-109	down	Superscaffold10	4097113	4099896	+	tia001539	--	K14379 tartrate-resistant acid phosphatase type 5 [EC:3.1.3.2] | (RefSeq) purple acid phosphatase 17-like (A)	ko00740: Riboflavin metabolism	purple acid phosphatase 17-like [Dendrobium catenatum]	RecName: Full=Purple acid phosphatase 3; EC=3.1.3.2; Flags: Precursor;	SubName: Full=Purple acid phosphatase 17 {ECO:0000313|EMBL:PKU79226.1};	Purple (tartrate-resistant) acid phosphatase	GO:0005576,extracellular region; GO:0005773,vacuole; GO:0003993,acid phosphatase activity; GO:0046872,metal ion binding	PF00149.28:Calcineurin-like phosphoesterase
gene-tia001550	1.4	0.59	1.33	0.67	0.45	0.31	29	14	32	16	13	7	-1.50214	0.00602963	0.0118204	down	Superscaffold10	4372120	4382436	+	tia001550	--	--	--	polygalacturonase QRT3-like [Dendrobium catenatum]	RecName: Full=Polygalacturonase QRT3; Short=AtQRT3; Short=PG QRT3; EC=3.2.1.15; AltName: Full=Pectinase QRT3; AltName: Full=Protein QUARTET 3; Flags: Precursor;	SubName: Full=Polygalacturonase QRT3 {ECO:0000313|EMBL:PKU79872.1};	--	GO:0005618,cell wall; GO:0005576,extracellular region; GO:0004650,polygalacturonase activity; GO:0071555,cell wall organization; GO:0008152,metabolic process; GO:0009556,microsporogenesis; GO:0010584,pollen exine formation	PF13229.6:Right handed beta helix region
gene-tia001551	3.9	4.44	3.19	2.01	2.82	1.97	62	81	59	37	63	34	-1.04407	0.000596842	0.0013728	down	Superscaffold10	4386224	4387300	-	tia001551	--	K12842 U2-associated protein SR140 | (RefSeq) U2 snRNP-associated SURP motif-containing protein (A)	ko03040: Spliceosome	uncharacterized protein LOC110115306 [Dendrobium catenatum]	--	SubName: Full=Uncharacterized protein {ECO:0000313|EMBL:PKU79871.1};	--	--	PF10184.9:Uncharacterized conserved protein (DUF2358)
gene-tia001552	8.32	10.14	10.16	2.57	2.25	2.03	129	180	183	46	49	34	-2.35562	2.37038e-24	1.84452e-23	down	Superscaffold10	4492584	4494805	-	tia001552	--	--	--	LOW QUALITY PROTEIN: uncharacterized protein LOC110021485 [Phalaenopsis equestris]	--	SubName: Full=Uncharacterized protein {ECO:0000313|EMBL:PKA56067.1};	--	--	PF04640.14:PLATZ transcription factor
gene-tia001566	67.95	71.95	69.04	30.61	32.41	34.45	1564	1897	1847	814	1048	858	-1.39275	5.52887e-96	1.2297e-94	down	Superscaffold10	5042788	5056230	+	tia001566	--	--	--	nucleolar protein 58 isoform X1 [Dendrobium catenatum]	--	SubName: Full=Uncharacterized protein {ECO:0000313|EMBL:PKA64071.1};	--	--	--
gene-tia001567	203.25	207.12	217.12	112.03	110.5	110.12	14630	17077	18164	9317	11174	8578	-1.20706	0	0	down	Superscaffold10	5056232	5095503	-	tia001567	--	K01092 myo-inositol-1(or 4)-monophosphatase [EC:3.1.3.25] | (RefSeq) phosphatase IMPL1, chloroplastic isoform X1 (A)	ko00562: Inositol phosphate metabolism; ko04070: Phosphatidylinositol signaling system	phosphatase IMPL1, chloroplastic isoform X1 [Dendrobium catenatum]	RecName: Full=Phosphatase IMPL1, chloroplastic; EC=3.1.3.25; AltName: Full=Protein MYO-INOSITOL MONOPHOSPHATASE-LIKE 1; Flags: Precursor;	SubName: Full=Phosphatase IMPL1, chloroplastic {ECO:0000313|EMBL:PKA64067.1}; EC=3.1.3.25 {ECO:0000313|EMBL:PKA64067.1};	Inositol monophosphatase	GO:0009507,chloroplast; GO:0009570,chloroplast stroma; GO:0005829,cytosol; GO:0008934,inositol monophosphate 1-phosphatase activity; GO:0052832,inositol monophosphate 3-phosphatase activity; GO:0052833,inositol monophosphate 4-phosphatase activity; GO:0046872,metal ion binding; GO:0006021,inositol biosynthetic process; GO:0006020,inositol metabolic process; GO:0046855,inositol phosphate dephospho…	PF00459.25:Inositol monophosphatase family
gene-tia001572	11.71	12.04	14.79	0	0.94	0.52	62	73	91	0	7	3	-4.94006	9.73817e-19	6.28168e-18	down	Superscaffold10	5312272	5317428	+	tia001572	--	--	--	--	--	--	--	--	--
gene-tia001574	13.7	13.22	10.47	1.44	1.44	1.61	189	209	168	23	28	24	-3.35092	1.09432e-39	1.22249e-38	down	Superscaffold10	5409033	5409908	-	tia001574	--	K14488 SAUR family protein | (RefSeq) auxin-responsive protein SAUR71-like (A)	ko04075: Plant hormone signal transduction	auxin-responsive protein SAUR71-like [Dendrobium catenatum]	RecName: Full=Auxin-responsive protein SAUR71 {ECO:0000305}; AltName: Full=Protein SMALL AUXIN UP RNA 71 {ECO:0000303|PubMed:12036261};	SubName: Full=Auxin-induced protein X15 {ECO:0000313|EMBL:PKA64065.1};	--	GO:0005737,cytoplasm; GO:0009734,auxin-activated signaling pathway; GO:0007275,multicellular organism development; GO:0040008,regulation of growth	PF02519.14:Auxin responsive protein
gene-tia001576	558.11	500.94	574.59	32.32	31.27	35.28	7966	8190	9532	533	627	545	-4.34123	0	0	down	Superscaffold10	5575483	5576744	+	tia001576	--	K00384 thioredoxin reductase (NADPH) [EC:1.8.1.9] | (RefSeq) thioredoxin reductase 1-like (A)	ko00450: Selenocompound metabolism	germin-like protein [Chenopodium quinoa]	RecName: Full=Putative germin-like protein 2-1; Flags: Precursor;	SubName: Full=putative germin-like protein 2-1 {ECO:0000313|RefSeq:XP_008778966.1};	--	GO:0048046,apoplast; GO:0005618,cell wall; GO:0030145,manganese ion binding; GO:0045735,nutrient reservoir activity	PF00190.22:Cupin
gene-tia001580	2.14	1.46	2.81	0	0	0	23	18	35	0	0	0	-7.52426	7.43777e-09	2.8614e-08	down	Superscaffold10	5700051	5700795	+	tia001580	--	K00384 thioredoxin reductase (NADPH) [EC:1.8.1.9] | (RefSeq) thioredoxin reductase 1-like (A)	ko00450: Selenocompound metabolism	PREDICTED: putative germin-like protein 2-1 [Phoenix dactylifera]	RecName: Full=Putative germin-like protein 2-3; Flags: Precursor;	SubName: Full=putative germin-like protein 2-1 {ECO:0000313|RefSeq:XP_008778966.1};	--	GO:0048046,apoplast; GO:0005618,cell wall; GO:0030145,manganese ion binding; GO:0045735,nutrient reservoir activity	PF00190.22:Cupin
gene-tia001587	6.71	6.56	7.32	3.9	4.01	3.89	201	225	255	135	169	126	-1.09387	8.04853e-12	3.74869e-11	down	Superscaffold10	6043106	6045152	+	tia001587	--	K07375 tubulin beta | (RefSeq) tubulin beta chain (A)	ko04145: Phagosome	tubulin beta chain [Asparagus officinalis]	RecName: Full=Tubulin beta-1 chain; AltName: Full=Beta-1-tubulin;	RecName: Full=Tubulin beta chain {ECO:0000256|RuleBase:RU000352};	Beta tubulin	GO:0005737,cytoplasm; GO:0005874,microtubule; GO:0005525,GTP binding; GO:0003924,GTPase activity; GO:0005200,structural constituent of cytoskeleton; GO:0007017,microtubule-based process	PF00091.25:Tubulin/FtsZ family, GTPase domain
gene-tia001594	3.36	3.45	3.51	0.37	0.34	0.48	215	253	261	27	31	33	-3.42477	2.08543e-53	2.9204e-52	down	Superscaffold10	6503430	6525280	-	tia001594	--	K13420 LRR receptor-like serine/threonine-protein kinase FLS2 [EC:2.7.11.1] | (RefSeq) LRR receptor-like serine/threonine-protein kinase FLS2 isoform X1 (A)	ko04016: MAPK signaling pathway - plant; ko04626: Plant-pathogen interaction	LRR receptor-like serine/threonine-protein kinase FLS2 isoform X1 [Dendrobium catenatum]	RecName: Full=LRR receptor-like serine/threonine-protein kinase FLS2 {ECO:0000305}; EC=2.7.11.1 {ECO:0000305}; AltName: Full=Protein FLAGELLIN-SENSING 2 homolog {ECO:0000305}; Short=OsFLS2 {ECO:0000303|PubMed:18986259}; AltName: Full=Protein FLAGELLIN-SENSITIVE 2 homolog {ECO:0000305}; Flags: Precursor;	SubName: Full=LRR receptor-like serine/threonine-protein kinase FLS2 {ECO:0000313|EMBL:PKU80305.1};	--	GO:0005768,endosome; GO:0016021,integral component of membrane; GO:0005886,plasma membrane; GO:0005524,ATP binding; GO:0004674,protein serine/threonine kinase activity; GO:0052544,defense response by callose deposition in cell wall; GO:0042742,defense response to bacterium; GO:0016045,detection of bacterium; GO:0006898,receptor-mediated endocytosis; GO:0010359,regulation of anion channel activity	PF13855.6:Leucine rich repeat
gene-tia001596	6.44	6.83	6.8	0.28	0.83	0.47	177	215	217	9	32	14	-3.91768	1.98657e-44	2.41898e-43	down	Superscaffold10	6589495	6591238	-	tia001596	--	--	--	protein TPRXL [Dendrobium catenatum]	--	SubName: Full=Protein TPRXL {ECO:0000313|EMBL:APB87923.1};	--	--	PF07816.11:Protein of unknown function (DUF1645)
gene-tia001625	18.23	16.32	16.05	4.36	4.24	4.31	894	917	915	247	292	229	-2.2618	5.51761e-112	1.4028e-110	down	Superscaffold10	7739588	7746502	-	tia001625	--	K00924 kinase [EC:2.7.1.-] | (RefSeq) probable receptor-like protein kinase At3g55450 (A)	--	serine/threonine-protein kinase RIPK-like [Dendrobium catenatum]	RecName: Full=Serine/threonine-protein kinase RIPK {ECO:0000305}; EC=2.7.11.1 {ECO:0000305|PubMed:21320696}; AltName: Full=ACIK1A/PBL14; AltName: Full=ACRE protein ortholog 264A {ECO:0000305}; Short=AtACRE264a {ECO:0000303|PubMed:15181213}; AltName: Full=PBS1-like protein 14 {ECO:0000303|PubMed:20413097}; AltName: Full=RPM1-induced protein kinase {ECO:0000303|PubMed:21320696};	SubName: Full=Serine/threonine-protein kinase {ECO:0000313|EMBL:PKU80268.1};	Serine/threonine protein kinase	GO:0005886,plasma membrane; GO:0005524,ATP binding; GO:0004674,protein serine/threonine kinase activity; GO:0004675,transmembrane receptor protein serine/threonine kinase activity; GO:0007166,cell surface receptor signaling pathway; GO:0042742,defense response to bacterium; GO:0006468,protein phosphorylation	PF07714.17:Protein tyrosine kinase
gene-tia001634	4.95	3.39	5.18	2.09	2.29	1.73	37	29	45	18	24	14	-1.43128	0.000666439	0.00152196	down	Superscaffold10	8122948	8123421	-	tia001634	--	--	--	--	--	--	--	--	--
gene-tia001640	3.86	3.29	3.38	2.16	2.17	1.71	119	116	121	77	94	57	-1.08628	1.39967e-06	4.42527e-06	down	Superscaffold10	8249383	8262074	-	tia001640	--	K13430 serine/threonine-protein kinase PBS1 [EC:2.7.11.1] | (RefSeq) serine/threonine-protein kinase PBS1-like (A)	ko04626: Plant-pathogen interaction	probable serine/threonine-protein kinase PBL21 [Dendrobium catenatum]	RecName: Full=Proline-rich receptor-like protein kinase PERK8; EC=2.7.11.1; AltName: Full=Proline-rich extensin-like receptor kinase 8; Short=AtPERK8;	SubName: Full=Proline-rich receptor-like protein kinase PERK11 {ECO:0000313|EMBL:PKA64869.1}; EC=2.7.11.1 {ECO:0000313|EMBL:PKA64869.1};	Serine/threonine protein kinase	GO:0016021,integral component of membrane; GO:0005886,plasma membrane; GO:0005524,ATP binding; GO:0019901,protein kinase binding; GO:0005199,structural constituent of cell wall; GO:0004675,transmembrane receptor protein serine/threonine kinase activity; GO:0007166,cell surface receptor signaling pathway; GO:0006468,protein phosphorylation	PF00069.25:Protein kinase domain
gene-tia001658	2.6	2.27	3.09	0.2	0	0	34	34	47	3	0	0	-5.67812	1.55482e-09	6.28836e-09	down	Superscaffold10	8560967	8563981	-	tia001658	--	K07766 diphosphoinositol-polyphosphate diphosphatase [EC:3.6.1.52] | (RefSeq) nudix hydrolase 17, mitochondrial-like (A)	--	nudix hydrolase 17, mitochondrial-like [Dendrobium catenatum]	RecName: Full=Nudix hydrolase 17, mitochondrial; Short=AtNUDT17; EC=3.6.1.-; Flags: Precursor;	SubName: Full=Nudix hydrolase 17, mitochondrial {ECO:0000313|EMBL:PKU69984.1};	Diadenosine and diphosphoinositol polyphosphate phosphohydrolase	GO:0005737,cytoplasm; GO:0005739,mitochondrion; GO:0005634,nucleus; GO:0016818,hydrolase activity, acting on acid anhydrides, in phosphorus-containing anhydrides; GO:0046872,metal ion binding	PF00293.28:NUDIX domain
gene-tia001663	35.67	34.2	35.5	17.52	18.97	18.71	1302	1430	1506	739	973	739	-1.22314	2.50961e-69	4.28814e-68	down	Superscaffold10	8781677	8802286	+	tia001663	--	K13430 serine/threonine-protein kinase PBS1 [EC:2.7.11.1] | (RefSeq) serine/threonine-protein kinase CDL1 (A)	ko04626: Plant-pathogen interaction	calcium/calmodulin-regulated receptor-like kinase 1 isoform X1 [Phalaenopsis equestris]	RecName: Full=Calcium/calmodulin-regulated receptor-like kinase 1 {ECO:0000303|PubMed:21056039}; Short=AtCRLK1 {ECO:0000303|PubMed:21056039}; EC=2.7.11.1 {ECO:0000269|PubMed:20026608};	SubName: Full=Putative leucine-rich repeat receptor-like serine/threonine-protein kinase {ECO:0000313|EMBL:PKU69755.1};	Serine/threonine protein kinase	GO:0010008,endosome membrane; GO:0016021,integral component of membrane; GO:0005886,plasma membrane; GO:0005524,ATP binding; GO:0005516,calmodulin binding; GO:0004674,protein serine/threonine kinase activity; GO:0009631,cold acclimation; GO:0009409,response to cold	PF07714.17:Protein tyrosine kinase
gene-tia001664	3.22	3.55	2.84	0.73	0.49	1.23	80	101	82	21	17	33	-2.28885	8.34063e-12	3.87938e-11	down	Superscaffold10	8804932	8806509	+	tia001664	--	--	--	--	--	--	--	--	--
gene-tia001665	4.46	3.96	3.54	1.16	0.6	0.54	53	54	49	16	10	7	-2.67064	5.99456e-10	2.49635e-09	down	Superscaffold10	8806628	8807382	+	tia001665	--	--	--	--	--	--	--	--	--
gene-tia001676	751.63	730.11	749.39	173.54	183.83	178.41	19313	21489	22380	5152	6636	4961	-2.3489	0	0	down	Superscaffold10	9159596	9161373	-	tia001676	--	K23452 UDP-glucosyltransferase 85A [EC:2.4.1.-] | (RefSeq) UDP-glycosyltransferase 85A2 (A)	ko00908: Zeatin biosynthesis	UDP-glycosyltransferase 85A3 [Dendrobium catenatum]	RecName: Full=7-deoxyloganetin glucosyltransferase; EC=2.4.1.324; AltName: Full=Genipin glucosyltransferase; AltName: Full=UDP-glucose glucosyltransferase 2; Short=GjUGT2; AltName: Full=UDP-glycosyltransferase 85A24;	SubName: Full=UDP-glycosyltransferase 85A3 {ECO:0000313|EMBL:PKU84726.1};	UDP-glucuronosyl and UDP-glucosyl transferase	GO:0035251,UDP-glucosyltransferase activity; GO:0008152,metabolic process	PF00201.18:UDP-glucoronosyl and UDP-glucosyl transferase
gene-tia001677	10.05	11.79	9.49	2.63	0.03	1.38	235	316	258	71	1	35	-3.24549	0.00960466	0.0181484	down	Superscaffold10	9172155	9196186	-	tia001677	--	K23452 UDP-glucosyltransferase 85A [EC:2.4.1.-] | (RefSeq) UDP-glycosyltransferase 85A2 (A)	ko00908: Zeatin biosynthesis	7-deoxyloganetin glucosyltransferase-like [Phalaenopsis equestris]	RecName: Full=7-deoxyloganetin glucosyltransferase; EC=2.4.1.324; AltName: Full=Genipin glucosyltransferase; AltName: Full=UDP-glucose glucosyltransferase 2; Short=GjUGT2; AltName: Full=UDP-glycosyltransferase 85A24;	SubName: Full=UDP-glycosyltransferase 85A3 {ECO:0000313|EMBL:PKU84725.1};	UDP-glucuronosyl and UDP-glucosyl transferase	GO:0035251,UDP-glucosyltransferase activity; GO:0008152,metabolic process	PF00201.18:UDP-glucoronosyl and UDP-glucosyl transferase
gene-tia001678	9.19	12.34	10.36	0.11	0.21	0.34	223	343	292	3	7	9	-5.91852	1.80842e-56	2.64553e-55	down	Superscaffold10	9203477	9205757	-	tia001678	--	K23452 UDP-glucosyltransferase 85A [EC:2.4.1.-] | (RefSeq) UDP-glycosyltransferase 85A2 (A)	ko00908: Zeatin biosynthesis	UDP-glycosyltransferase 85A3 [Dendrobium catenatum]	RecName: Full=7-deoxyloganetin glucosyltransferase; EC=2.4.1.324; AltName: Full=Genipin glucosyltransferase; AltName: Full=UDP-glucose glucosyltransferase 2; Short=GjUGT2; AltName: Full=UDP-glycosyltransferase 85A24;	SubName: Full=UDP-glycosyltransferase 85A3 {ECO:0000313|EMBL:PKU84725.1};	UDP-glucuronosyl and UDP-glucosyl transferase	GO:0035251,UDP-glucosyltransferase activity; GO:0008152,metabolic process	PF00201.18:UDP-glucoronosyl and UDP-glucosyl transferase
gene-tia001680	308.52	309.9	314.67	4.45	4.08	4.53	10445	12018	12382	174	194	166	-6.45716	0	0	down	Superscaffold10	9159888	9213362	+	tia001680	--	K23452 UDP-glucosyltransferase 85A [EC:2.4.1.-] | (RefSeq) UDP-glycosyltransferase 85A2 (A)	ko00908: Zeatin biosynthesis	uncharacterized protein LOC110102142 [Dendrobium catenatum]	RecName: Full=7-deoxyloganetin glucosyltransferase; EC=2.4.1.324; AltName: Full=Genipin glucosyltransferase; AltName: Full=UDP-glucose glucosyltransferase 2; Short=GjUGT2; AltName: Full=UDP-glycosyltransferase 85A24;	SubName: Full=UDP-glycosyltransferase 85A3 {ECO:0000313|EMBL:PKU84726.1};	UDP-glucuronosyl and UDP-glucosyl transferase	GO:0035251,UDP-glucosyltransferase activity; GO:0008152,metabolic process	PF00201.18:UDP-glucoronosyl and UDP-glucosyl transferase
gene-tia001689	20.92	18.22	20.42	7.23	6.91	7.16	491	490	557	196	228	182	-1.77481	2.01805e-48	2.65462e-47	down	Superscaffold10	9604532	9606099	-	tia001689	--	K17710 pentatricopeptide repeat domain-containing protein 1 | (RefSeq) putative pentatricopeptide repeat-containing protein At2g02150 (A)	--	Pentatricopeptide repeat-containing protein [Dendrobium catenatum]	RecName: Full=Pentatricopeptide repeat-containing protein At1g61870, mitochondrial; AltName: Full=Protein PENTATRICOPEPTIDE REPEAT 336; Flags: Precursor;	SubName: Full=Pentatricopeptide repeat-containing protein {ECO:0000313|EMBL:PKU68394.1};	FOG: PPR repeat	GO:0016020,membrane; GO:0005743,mitochondrial inner membrane; GO:0005739,mitochondrion; GO:0004519,endonuclease activity; GO:0000166,nucleotide binding; GO:0003723,RNA binding; GO:0009451,RNA modification	PF12854.7:PPR repeat
gene-tia001692	1027.97	995.64	950.49	81.08	84.67	86.73	23142	25675	24870	2109	2678	2113	-3.8499	0	0	down	Superscaffold10	9644406	9646632	-	tia001692	--	K13065 shikimate O-hydroxycinnamoyltransferase [EC:2.3.1.133] | (RefSeq) tryptamine hydroxycinnamoyltransferase 1-like (A)	ko00940: Phenylpropanoid biosynthesis; ko00941: Flavonoid biosynthesis; ko00945: Stilbenoid, diarylheptanoid and gingerol biosynthesis	tryptamine hydroxycinnamoyltransferase 1-like [Dendrobium catenatum]	RecName: Full=Tryptamine hydroxycinnamoyltransferase 2 {ECO:0000305}; Short=OsTHT2 {ECO:0000303|PubMed:27354554}; EC=2.3.1.- {ECO:0000305};	SubName: Full=Agmatine coumaroyltransferase-2 {ECO:0000313|EMBL:PKU87507.1};	--	GO:0050734,hydroxycinnamoyltransferase activity	PF02458.15:Transferase family
gene-tia001696	23.99	21.5	23.62	12.15	12.38	12.06	1239	1272	1418	725	898	674	-1.20803	4.13715e-60	6.40151e-59	down	Superscaffold10	9838752	9869660	+	tia001696	--	--	--	protein WEAK CHLOROPLAST MOVEMENT UNDER BLUE LIGHT 1-like isoform X2 [Dendrobium catenatum]	RecName: Full=Protein WEAK CHLOROPLAST MOVEMENT UNDER BLUE LIGHT 1; Short=Protein WEB1;	SubName: Full=Protein WEAK CHLOROPLAST MOVEMENT UNDER BLUE LIGHT 1 {ECO:0000313|EMBL:PKU87495.1};	--	GO:0005829,cytosol; GO:0005886,plasma membrane; GO:0009904,chloroplast accumulation movement; GO:0009903,chloroplast avoidance movement	PF05701.11:Weak chloroplast movement under blue light
gene-tia001701	9.53	7.89	7.12	0	0.06	0	114	108	99	0	1	0	-8.65365	7.73545e-13	3.79464e-12	down	Superscaffold10	10033516	10034274	-	tia001701	--	--	--	Transcription factor HEC1 [Apostasia shenzhenica]	RecName: Full=Transcription factor HEC2; AltName: Full=Basic helix-loop-helix protein 37; Short=AtbHLH37; Short=bHLH 37; AltName: Full=Protein HECATE 2; AltName: Full=Transcription factor EN 117; AltName: Full=bHLH transcription factor bHLH037;	SubName: Full=Transcription factor HEC1 {ECO:0000313|EMBL:PKA63774.1}; EC=3.-.-.- {ECO:0000313|EMBL:PKA63774.1};	--	GO:0005634,nucleus; GO:0003677,DNA binding; GO:0003700,DNA-binding transcription factor activity; GO:0046983,protein dimerization activity; GO:0048462,carpel formation; GO:0080126,ovary septum development; GO:0006355,regulation of transcription, DNA-templated; GO:0006351,transcription, DNA-templated; GO:0010500,transmitting tissue development	PF00010.26:Helix-loop-helix DNA-binding domain
gene-tia001717	2.93	3.29	3.1	0.94	1.25	0.7	35	45	43	13	21	9	-1.96486	4.79233e-06	1.42994e-05	down	Superscaffold10	11301874	11302630	-	tia001717	--	--	--	--	--	--	--	--	--
gene-tia001791	1.78	2.88	1.84	0.92	1.58	1.32	20	37	24	12	25	16	-1.0519	0.0272931	0.0466084	down	Superscaffold10	15116835	15117547	+	tia001791	--	--	--	--	--	--	--	--	--
gene-tia001853	1.03	1.26	1.54	0.28	0.18	0.23	57	80	99	18	14	14	-2.76694	1.48557e-14	7.97751e-14	down	Superscaffold10	19356508	19438443	+	tia001853	--	K20890 xylan alpha-glucuronosyltransferase [EC:2.4.1.-] | (RefSeq) UDP-glucuronate:xylan alpha-glucuronosyltransferase 1-like (A)	--	UDP-glucuronate:xylan alpha-glucuronosyltransferase 1-like [Phalaenopsis equestris]	RecName: Full=UDP-glucuronate:xylan alpha-glucuronosyltransferase 1; Short=UDP-GlcA:xylan glucuronyltransferase 1; EC=2.4.1.-; AltName: Full=Glycogenin-like protein 1; AltName: Full=Plant glycogenin-like starch initiation protein 1; AltName: Full=Protein GLUCURONIC ACID SUBSTITUTION OF XYLAN 1; Short=AtGUX1;	SubName: Full=UDP-glucuronate:xylan alpha-glucuronosyltransferase 1 {ECO:0000313|EMBL:PKU70814.1};	Glycosyl transferase, family 8 - glycogenin	GO:0005794,Golgi apparatus; GO:0000139,Golgi membrane; GO:0016021,integral component of membrane; GO:0015020,glucuronosyltransferase activity; GO:0080116,glucuronoxylan glucuronosyltransferase activity; GO:0046872,metal ion binding; GO:0071555,cell wall organization; GO:0010417,glucuronoxylan biosynthetic process; GO:0009834,plant-type secondary cell wall biogenesis; GO:0045492,xylan biosynthetic…	PF01501.20:Glycosyl transferase family 8
gene-tia001859	0.46	0.67	0.7	0.03	0.13	0.2	28	47	50	2	11	13	-2.67808	2.26925e-07	7.74412e-07	down	Superscaffold10	20183445	20187329	-	tia001859	--	--	--	--	--	--	--	--	--
gene-tia001868	1.75	1.75	2.12	1.31	0.9	1.25	57	65	80	49	41	44	-1.00135	0.000770866	0.00174692	down	Superscaffold10	22684199	22717906	+	tia001868	--	K20557 transcription factor VIP1 | (RefSeq) transcription factor VIP1-like (A)	ko04016: MAPK signaling pathway - plant	transcription factor VIP1-like [Dendrobium catenatum]	RecName: Full=Transcription factor VIP1; AltName: Full=Protein SULPHATE UTILIZATION EFFICIENCY 3; AltName: Full=VirE2-interacting protein 1; Short=AtVIP1; AltName: Full=bZIP transcription factor 51 {ECO:0000303|PubMed:11906833}; Short=AtbZIP51 {ECO:0000303|PubMed:11906833}; Short=bZIP protein 51;	SubName: Full=Transcription factor RF2b {ECO:0000313|EMBL:PKU83731.1};	--	GO:0005829,cytosol; GO:0005634,nucleus; GO:0003682,chromatin binding; GO:0003700,DNA-binding transcription factor activity; GO:0051019,mitogen-activated protein kinase binding; GO:0003676,nucleic acid binding; GO:0043621,protein self-association; GO:0043565,sequence-specific DNA binding; GO:0009970,cellular response to sulfate starvation; GO:0006952,defense response; GO:0009294,DNA mediated trans…	PF00170.21:bZIP transcription factor
gene-tia001880	62.25	60.25	62.79	27.19	27.16	26.84	2392	2652	2804	1207	1466	1116	-1.48168	1.04055e-165	3.67962e-164	down	Superscaffold10	24496242	24499121	-	tia001880	--	K10260 F-box and WD-40 domain protein 7 | (RefSeq) WD40 repeat protein (A)	ko04120: Ubiquitin mediated proteolysis	U-box domain-containing protein 27-like [Dendrobium catenatum]	RecName: Full=U-box domain-containing protein 27; EC=2.3.2.27; AltName: Full=Plant U-box protein 27; AltName: Full=RING-type E3 ubiquitin transferase PUB27 {ECO:0000305};	SubName: Full=U-box domain-containing protein 27 {ECO:0000313|EMBL:PKU84679.1};	--	GO:0004842,ubiquitin-protein transferase activity; GO:0010200,response to chitin	PF04564.15:U-box domain
gene-tia001884	11.72	12.41	14.19	1.88	1.08	0.8	108	131	152	20	14	8	-3.64187	3.85617e-29	3.41725e-28	down	Superscaffold10	25050068	25110698	+	tia001884	--	K20725 MAP kinase substrate 1 | (RefSeq) protein MKS1 (A)	ko04016: MAPK signaling pathway - plant	protein MKS1 [Dendrobium catenatum]	RecName: Full=Protein MKS1; AltName: Full=Protein MAP kinase 4 substrate 1; AltName: Full=VQ motif-containing protein 21 {ECO:0000303|PubMed:22535423}; Short=AtVQ21 {ECO:0000303|PubMed:22535423};	SubName: Full=Protein MKS1 {ECO:0000313|EMBL:PKU83250.1};	--	GO:0005634,nucleus; GO:0006952,defense response; GO:0009870,defense response signaling pathway, resistance gene-dependent	PF05678.14:VQ motif
gene-tia001913	7.32	7.33	6.36	2.86	2.84	3.05	319	366	322	144	174	144	-1.55525	5.86704e-27	4.9045e-26	down	Superscaffold10	29717549	29720398	-	tia001913	--	K00924 kinase [EC:2.7.1.-] | (RefSeq) receptor protein kinase TMK1-like (A)	--	receptor protein kinase TMK1-like [Dendrobium catenatum]	RecName: Full=Receptor-like kinase TMK3 {ECO:0000303|PubMed:23613767}; EC=2.7.11.1 {ECO:0000305}; AltName: Full=BARK1-like kinase 2 {ECO:0000303|PubMed:23921992}; AltName: Full=Leucine-rich repeat receptor-like kinases TMK3 {ECO:0000303|PubMed:23613767}; AltName: Full=Transmembrane kinase 3 {ECO:0000303|PubMed:23613767}; Flags: Precursor;	SubName: Full=Putative receptor protein kinase TMK1 {ECO:0000313|EMBL:PKU79812.1};	--	GO:0016021,integral component of membrane; GO:0009505,plant-type cell wall; GO:0005886,plasma membrane; GO:0009506,plasmodesma; GO:0005524,ATP binding; GO:0004675,transmembrane receptor protein serine/threonine kinase activity; GO:0007166,cell surface receptor signaling pathway; GO:0009555,pollen development; GO:0006468,protein phosphorylation	PF07714.17:Protein tyrosine kinase
gene-tia001958	98	103.6	101.53	32.4	31.47	31.6	2992	3623	3603	1143	1350	1044	-1.95886	7.96192e-303	5.08253e-301	down	Superscaffold10	37056960	37097074	+	tia001958	--	K00809 deoxyhypusine synthase [EC:2.5.1.46] | (RefSeq) deoxyhypusine synthase-like (A)	--	deoxyhypusine synthase-like [Dendrobium catenatum]	RecName: Full=Deoxyhypusine synthase; EC=2.5.1.46;	SubName: Full=Deoxyhypusine synthase {ECO:0000313|EMBL:PKU72192.1};	Deoxyhypusine synthase	GO:0034038,deoxyhypusine synthase activity; GO:0008612,peptidyl-lysine modification to peptidyl-hypusine	PF01916.17:Deoxyhypusine synthase
gene-tia001960	0.74	0.81	1.06	0.22	0.27	0.24	29	36	48	10	15	10	-2.11967	3.52787e-06	1.06493e-05	down	Superscaffold10	37259427	37270718	+	tia001960	--	K20855 beta-1,3-galactosyltransferase 1/2/3/4/5/7/8 [EC:2.4.1.-] | (RefSeq) probable beta-1,3-galactosyltransferase 8 isoform X1 (A)	--	putative beta-1,3-galactosyltransferase 8 [Dendrobium catenatum]	RecName: Full=Probable beta-1,3-galactosyltransferase 8; EC=2.4.1.-;	SubName: Full=Putative beta-1,3-galactosyltransferase 8 {ECO:0000313|EMBL:PKU64465.1};	Galactosyltransferases	GO:0000139,Golgi membrane; GO:0016021,integral component of membrane; GO:0008378,galactosyltransferase activity; GO:0006486,protein glycosylation	PF01762.21:Galactosyltransferase
gene-tia002003	6.31	7.03	6.8	2.78	2.79	4.19	301	384	377	153	187	216	-1.34472	3.08453e-17	1.8772e-16	down	Superscaffold10	40564081	40644556	+	tia002003	--	K10396 kinesin family member 5 | (RefSeq) kinesin-like protein KIN-UA isoform X1 (A)	ko04144: Endocytosis	kinesin-like protein KIN-UB isoform X1 [Dendrobium catenatum]	RecName: Full=Kinesin-like protein KIN-UB {ECO:0000305}; AltName: Full=Protein ARMADILLO REPEAT KINESIN2 {ECO:0000305};	SubName: Full=Armadillo repeat-containing kinesin-like protein 2 {ECO:0000313|EMBL:PKU59841.1};	Kinesin (SMY1 subfamily)	GO:0005737,cytoplasm; GO:0005871,kinesin complex; GO:0005874,microtubule; GO:0005524,ATP binding; GO:0016887,ATPase activity; GO:0008017,microtubule binding; GO:0003777,microtubule motor activity; GO:0007018,microtubule-based movement; GO:0032886,regulation of microtubule-based process; GO:0048364,root development	PF00225.23:Kinesin motor domain
gene-tia002008	3.56	3.44	3.23	0.97	0.86	1.06	133	147	140	42	45	43	-2.11757	3.02221e-19	1.98069e-18	down	Superscaffold10	41143739	41153901	-	tia002008	--	K09338 homeobox-leucine zipper protein | (RefSeq) homeobox-leucine zipper protein MERISTEM L1 (A)	--	homeobox-leucine zipper protein ROC3 [Dendrobium catenatum]	RecName: Full=Homeobox-leucine zipper protein ROC3; AltName: Full=GLABRA 2-like homeobox protein 3; AltName: Full=HD-ZIP protein ROC3; AltName: Full=Homeodomain transcription factor ROC3; AltName: Full=Protein RICE OUTERMOST CELL-SPECIFIC 3;	SubName: Full=Homeobox-leucine zipper protein ROC3 {ECO:0000313|EMBL:PKU68729.1};	--	GO:0005634,nucleus; GO:0008289,lipid binding; GO:0043565,sequence-specific DNA binding; GO:0006355,regulation of transcription, DNA-templated; GO:0006351,transcription, DNA-templated	PF01852.19:START domain
gene-tia002018	835.36	830.91	804.1	306.02	300.98	290.98	16174	18428	18095	6846	8187	6097	-1.75111	0	0	down	Superscaffold10	41629430	41631773	+	tia002018	--	K09753 cinnamoyl-CoA reductase [EC:1.2.1.44] | (RefSeq) cinnamoyl-CoA reductase 1-like (A)	ko00940: Phenylpropanoid biosynthesis	cinnamoyl-CoA reductase-like SNL6 isoform X2 [Dendrobium catenatum]	RecName: Full=Cinnamoyl-CoA reductase-like SNL6 {ECO:0000305}; EC=1.2.-.- {ECO:0000305}; AltName: Full=Protein SUPPRESSOR OF NH1-MEDIATED LESION 6 {ECO:0000303|PubMed:20862311};	SubName: Full=Tetraketide alpha-pyrone reductase 1 {ECO:0000313|EMBL:PKU62178.1};	Flavonol reductase/cinnamoyl-CoA reductase	GO:0003854,3-beta-hydroxy-delta5-steroid dehydrogenase activity; GO:0042742,defense response to bacterium; GO:0009809,lignin biosynthetic process; GO:0006694,steroid biosynthetic process	PF13460.6:NAD(P)H-binding
gene-tia002040	3.48	4.58	2.68	2.21	1.21	1.7	49	74	44	36	24	26	-1.36803	0.000176051	0.00043653	down	Superscaffold10	43227718	43228612	-	tia002040	--	K01870 isoleucyl-tRNA synthetase [EC:6.1.1.5] | (RefSeq) isoleucine--tRNA ligase, chloroplastic/mitochondrial-like (A)	ko00970: Aminoacyl-tRNA biosynthesis	dirigent protein 21-like [Vigna radiata var. radiata]	RecName: Full=Dirigent protein 21; Short=AtDIR21; Flags: Precursor;	RecName: Full=Dirigent protein {ECO:0000256|RuleBase:RU363099};	--	GO:0005618,cell wall; GO:0005576,extracellular region; GO:0016853,isomerase activity	PF03018.14:Dirigent-like protein
gene-tia002042	15.55	14.76	12.45	0.16	0	0.17	173	188	161	2	0	2	-7.45963	2.6632e-23	1.99754e-22	down	Superscaffold10	43354812	43355517	+	tia002042	--	K01870 isoleucyl-tRNA synthetase [EC:6.1.1.5] | (RefSeq) isoleucine--tRNA ligase, chloroplastic/mitochondrial-like (A)	ko00970: Aminoacyl-tRNA biosynthesis	dirigent protein 22-like [Dendrobium catenatum]	RecName: Full=Dirigent protein 21; Short=AtDIR21; Flags: Precursor;	SubName: Full=Disease resistance response protein 206 {ECO:0000313|EMBL:PKU70536.1};	--	GO:0005618,cell wall; GO:0005576,extracellular region; GO:0016853,isomerase activity	PF03018.14:Dirigent-like protein
gene-tia002044	6.28	6.13	6.23	0.81	1.2	0.63	287	321	331	43	77	31	-3.08811	2.42476e-54	3.44798e-53	down	Superscaffold10	43513176	43516426	+	tia002044	--	K22048 mechanosensitive ion channel protein 4/5/6/7/8/9/10 | (RefSeq) mechanosensitive ion channel protein 6-like (A)	--	mechanosensitive ion channel protein 6-like [Phalaenopsis equestris]	RecName: Full=Mechanosensitive ion channel protein 4; AltName: Full=Mechanosensitive channel of small conductance-like 4; AltName: Full=MscS-Like protein 4;	SubName: Full=Mechanosensitive ion channel protein 8 {ECO:0000313|EMBL:PKU83746.1};	Predicted mechanosensitive ion channel	GO:0016021,integral component of membrane; GO:0005886,plasma membrane; GO:0008381,mechanosensitive ion channel activity; GO:0006820,anion transport	PF00924.18:Mechanosensitive ion channel
gene-tia002045	7.22	6.67	7.94	1.54	1.52	1.97	417	441	533	103	123	123	-2.41633	2.43406e-61	3.83469e-60	down	Superscaffold10	43518856	43523081	+	tia002045	--	K22048 mechanosensitive ion channel protein 4/5/6/7/8/9/10 | (RefSeq) mechanosensitive ion channel protein 6-like (A)	--	mechanosensitive ion channel protein 6-like [Dendrobium catenatum]	RecName: Full=Mechanosensitive ion channel protein 4; AltName: Full=Mechanosensitive channel of small conductance-like 4; AltName: Full=MscS-Like protein 4;	SubName: Full=Mechanosensitive ion channel protein 8 {ECO:0000313|EMBL:PKU83746.1};	Predicted mechanosensitive ion channel	GO:0016021,integral component of membrane; GO:0005886,plasma membrane; GO:0008381,mechanosensitive ion channel activity; GO:0006820,anion transport	PF00924.18:Mechanosensitive ion channel
gene-tia002054	14.05	13.78	12.77	0	0	0	283	318	299	0	0	0	-11.0954	9.95217e-21	6.90935e-20	down	Superscaffold10	43901142	43902420	+	tia002054	--	K09286 EREBP-like factor | (RefSeq) ethylene-responsive transcription factor 5-like (A)	--	ethylene-responsive transcription factor 5-like [Phalaenopsis equestris]	RecName: Full=Ethylene-responsive transcription factor 5; AltName: Full=Ethylene-responsive element-binding factor 4; Short=EREBP-4; AltName: Full=Ethylene-responsive element-binding factor 5 homolog; AltName: Full=NsERF4;	SubName: Full=Ethylene-responsive transcription factor 5 {ECO:0000313|EMBL:PKU59857.1};	--	GO:0005634,nucleus; GO:0003677,DNA binding; GO:0003700,DNA-binding transcription factor activity; GO:0006952,defense response; GO:0009873,ethylene-activated signaling pathway; GO:0006351,transcription, DNA-templated	PF00847.20:AP2 domain
gene-tia002059	22.79	21.96	21.02	1.06	1.11	1.48	597	659	640	32	41	42	-4.47311	3.59023e-148	1.16355e-146	down	Superscaffold10	44155008	44156670	-	tia002059	--	K16818 phospholipase A1 [EC:3.1.1.32] | (RefSeq) phospholipase A(1) DAD1, chloroplastic (A)	ko00564: Glycerophospholipid metabolism; ko00592: alpha-Linolenic acid metabolism	phospholipase A1-Ibeta2, chloroplastic-like [Phalaenopsis equestris]	RecName: Full=Phospholipase A1-Ibeta2, chloroplastic; EC=3.1.1.-; Flags: Precursor;	SubName: Full=Phospholipase A1-Ibeta2, chloroplastic {ECO:0000313|EMBL:PKU59862.1};	Predicted lipase	GO:0009507,chloroplast; GO:0047714,galactolipase activity; GO:0008970,phospholipase A1 activity; GO:0004806,triglyceride lipase activity; GO:0016042,lipid catabolic process	PF01764.25:Lipase (class 3)
gene-tia002087	0.84	0.6	0.56	0.3	0.35	0.33	61	50	47	25	36	26	-1.31038	0.000168423	0.000418954	down	Superscaffold10	45553943	45560878	+	tia002087	--	K03164 DNA topoisomerase II [EC:5.99.1.3] | (RefSeq) DNA topoisomerase 2 (A)	--	DNA topoisomerase 2 [Dendrobium catenatum]	RecName: Full=DNA topoisomerase 2; EC=5.99.1.3; AltName: Full=DNA topoisomerase II;	SubName: Full=DNA topoisomerase 2 {ECO:0000313|EMBL:PKU72193.1};	DNA topoisomerase type II	GO:0005634,nucleus; GO:0005524,ATP binding; GO:0003677,DNA binding; GO:0003916,DNA topoisomerase activity; GO:0003918,DNA topoisomerase type II (ATP-hydrolyzing) activity; GO:0046872,metal ion binding; GO:0006265,DNA topological change; GO:0044774,mitotic DNA integrity checkpoint; GO:0000712,resolution of meiotic recombination intermediates; GO:0000819,sister chromatid segregation	PF00521.20:DNA gyrase/topoisomerase IV, subunit A
gene-tia002088	47.08	51.43	50.32	24.17	22.14	23.94	1123	1405	1395	666	742	618	-1.37695	7.65721e-73	1.35225e-71	down	Superscaffold10	45600910	45603442	-	tia002088	--	K13425 WRKY transcription factor 22 | (RefSeq) WRKY transcription factor 22 (A)	ko04016: MAPK signaling pathway - plant; ko04626: Plant-pathogen interaction	probable WRKY transcription factor 14 isoform X2 [Dendrobium catenatum]	RecName: Full=Probable WRKY transcription factor 35; AltName: Full=WRKY DNA-binding protein 35;	SubName: Full=Putative WRKY transcription factor 14 {ECO:0000313|EMBL:PKU72194.1};	--	GO:0005634,nucleus; GO:0003700,DNA-binding transcription factor activity; GO:0043565,sequence-specific DNA binding; GO:0009793,embryo development ending in seed dormancy; GO:0009555,pollen development; GO:0006351,transcription, DNA-templated	PF03106.15:WRKY DNA -binding domain
gene-tia002113	48.25	42.78	47.21	5.33	5.96	4.94	830	843	944	106	144	92	-3.37371	3.25429e-170	1.18488e-168	down	Superscaffold10	46409764	46462374	-	tia002113	--	--	--	--	--	--	--	--	--
gene-tia002115	25.18	25.71	24.89	12.19	9.95	10.28	672	786	772	376	373	297	-1.51792	4.466e-49	5.9544e-48	down	Superscaffold10	46496377	46498070	+	tia002115	--	K13066 caffeic acid 3-O-methyltransferase [EC:2.1.1.68] | (RefSeq) isoliquiritigenin 2'-O-methyltransferase-like (A)	ko00940: Phenylpropanoid biosynthesis	protein ROOT PRIMORDIUM DEFECTIVE 1-like [Phalaenopsis equestris]	RecName: Full=Protein WHAT'S THIS FACTOR 1 {ECO:0000303|PubMed:19251672}; Flags: Precursor;	SubName: Full=Uncharacterized protein {ECO:0000313|EMBL:PKA47613.1};	--	GO:0009507,chloroplast; GO:0003723,RNA binding; GO:0000373,Group II intron splicing; GO:0006397,mRNA processing; GO:0015979,photosynthesis; GO:0008380,RNA splicing	PF11955.8:Plant organelle RNA recognition domain
gene-tia002125	27.64	22.39	25.57	0	0	0.17	610	566	656	0	0	4	-9.27277	6.98625e-37	7.32191e-36	down	Superscaffold10	46997390	47012093	+	tia002125	--	K19747 BAHD acyltransferase [EC:2.3.1.-] | (RefSeq) BAHD acyltransferase DCR-like (A)	--	BAHD acyltransferase DCR-like [Dendrobium catenatum]	RecName: Full=BAHD acyltransferase DCR; EC=2.3.1.-; AltName: Full=Protein DEFECTIVE IN CUTICULAR RIDGES; AltName: Full=Protein PERMEABLE LEAVES 3;	SubName: Full=BAHD acyltransferase DCR {ECO:0000313|EMBL:PKU77766.1};	--	GO:0005737,cytoplasm; GO:0005829,cytosol; GO:0016747,transferase activity, transferring acyl groups other than amino-acyl groups; GO:0010143,cutin biosynthetic process; GO:0051179,localization; GO:0090626,plant epidermis morphogenesis; GO:0010090,trichome morphogenesis	PF02458.15:Transferase family
gene-tia002129	5.78	3.46	2.75	1.19	0.43	0.28	38	26	21	9	4	2	-2.94993	3.12112e-06	9.48753e-06	down	Superscaffold10	47163002	47167747	-	tia002129	--	K13433 pathogenesis-related genes transcriptional activator PTI5 | (RefSeq) pathogenesis-related genes transcriptional activator PTI5-like (A)	ko04626: Plant-pathogen interaction	ethylene-responsive transcription factor ERF098-like [Phalaenopsis equestris]	RecName: Full=Ethylene-responsive transcription factor ERF098;	SubName: Full=Ethylene-responsive transcription factor ERF098 {ECO:0000313|EMBL:PKU77761.1};	--	GO:0005634,nucleus; GO:0003677,DNA binding; GO:0003700,DNA-binding transcription factor activity; GO:0009873,ethylene-activated signaling pathway; GO:0010200,response to chitin; GO:0006351,transcription, DNA-templated	PF00847.20:AP2 domain
gene-tia002171	7.9	4.96	7.76	2.99	4.83	2.85	64	46	73	28	55	25	-1.22643	0.000351759	0.000835407	down	Superscaffold10	48708372	48731319	-	tia002171	--	K18178 cytochrome c oxidase assembly factor 5 | (RefSeq) cytochrome c oxidase assembly factor 5 isoform X1 (A)	--	cytochrome c oxidase assembly factor 5 isoform X1 [Phalaenopsis equestris]	--	SubName: Full=Predicted protein {ECO:0000313|EMBL:BAK02137.1};	Cytochrome c oxidase assembly protein PET191	--	PF10203.9:Cytochrome c oxidase assembly protein PET191
gene-tia002178	8.68	9.2	8.83	1.64	1.49	1.35	220	267	260	48	53	37	-2.86675	4.46459e-47	5.74476e-46	down	Superscaffold10	48981451	48984977	-	tia002178	--	K00485 dimethylaniline monooxygenase (N-oxide forming) [EC:1.14.13.8] | (RefSeq) probable flavin-containing monooxygenase 1 (A)	--	probable flavin-containing monooxygenase 1 [Phalaenopsis equestris]	RecName: Full=Probable flavin-containing monooxygenase 1; EC=1.14.13.-;	SubName: Full=Putative flavin-containing monooxygenase 1 {ECO:0000313|EMBL:PKA47819.1}; EC=1.14.13.- {ECO:0000313|EMBL:PKA47819.1};	Flavin-containing monooxygenase	GO:0050660,flavin adenine dinucleotide binding; GO:0004497,monooxygenase activity; GO:0004499,N,N-dimethylaniline monooxygenase activity; GO:0050661,NADP binding; GO:0071456,cellular response to hypoxia; GO:0009870,defense response signaling pathway, resistance gene-dependent; GO:0010204,defense response signaling pathway, resistance gene-independent; GO:0042742,defense response to bacterium; GO:…	PF00743.19:Flavin-binding monooxygenase-like
gene-tia002180	19.93	17.12	18.93	6.22	6.14	4.37	682	671	753	246	295	162	-2.02747	1.12713e-58	1.70819e-57	down	Superscaffold10	48998394	49002523	-	tia002180	--	K13415 protein brassinosteroid insensitive 1 [EC:2.7.10.1 2.7.11.1] | (RefSeq) systemin receptor SR160-like (A)	ko04075: Plant hormone signal transduction	pollen receptor-like kinase 4 [Phalaenopsis equestris]	RecName: Full=Pollen receptor-like kinase 4 {ECO:0000303|PubMed:23024212}; Short=AtPRK4 {ECO:0000303|PubMed:23024212}; EC=2.7.11.1 {ECO:0000305}; Flags: Precursor;	SubName: Full=Putative LRR receptor-like serine/threonine-protein kinase RLK {ECO:0000313|EMBL:PKU76156.1};	--	GO:0016021,integral component of membrane; GO:0005524,ATP binding; GO:0004672,protein kinase activity; GO:0080092,regulation of pollen tube growth	PF00069.25:Protein kinase domain
gene-tia002181	22.98	23.19	24.3	7.2	6.4	7.5	790	913	971	286	309	279	-2.03599	3.25365e-96	7.25843e-95	down	Superscaffold10	49009957	49050606	+	tia002181	--	K19891 glucan endo-1,3-beta-glucosidase 1/2/3 [EC:3.2.1.39] | (RefSeq) hypothetical protein (A)	ko00500: Starch and sucrose metabolism	probable glucan endo-1,3-beta-glucosidase A6 [Dendrobium catenatum]	RecName: Full=Probable glucan endo-1,3-beta-glucosidase A6; EC=3.2.1.39; AltName: Full=(1->3)-beta-glucan endohydrolase; Short=(1->3)-beta-glucanase; AltName: Full=Anther-specific protein A6; AltName: Full=Beta-1,3-endoglucanase; AltName: Full=Protein MATERNAL EFFECT EMBRYO ARREST 48 {ECO:0000303|PubMed:15634699}; Flags: Precursor;	SubName: Full=Putative glucan endo-1,3-beta-glucosidase A6 {ECO:0000313|EMBL:PKU76152.1};	--	GO:0046658,anchored component of plasma membrane; GO:0042973,glucan endo-1,3-beta-D-glucosidase activity; GO:0004553,hydrolase activity, hydrolyzing O-glycosyl compounds; GO:0030247,polysaccharide binding; GO:0005975,carbohydrate metabolic process; GO:0006952,defense response; GO:0009793,embryo development ending in seed dormancy; GO:0010584,pollen exine formation	PF00332.18:Glycosyl hydrolases family 17
gene-tia002206	15.47	13.13	13.4	3.27	3.97	2.65	291	283	293	71	105	54	-2.36504	2.36967e-38	2.5637e-37	down	Superscaffold10	49571924	49573117	-	tia002206	--	K20718 LRR receptor-like serine/threonine-protein kinase ERECTA [EC:2.7.11.1] | (RefSeq) ERb-1; hypothetical protein (A)	ko04016: MAPK signaling pathway - plant	LRR receptor-like serine/threonine-protein kinase ERL1 [Dendrobium catenatum]	RecName: Full=Probable inactive leucine-rich repeat receptor-like protein kinase At1g66830; Flags: Precursor;	SubName: Full=LRR receptor-like serine/threonine-protein kinase ERL1 {ECO:0000313|EMBL:PKU85809.1};	FOG: Leucine rich repeat	GO:0016021,integral component of membrane; GO:0005886,plasma membrane; GO:0005524,ATP binding; GO:0004672,protein kinase activity	PF13855.6:Leucine rich repeat
gene-tia002227	23.46	21.99	24.12	1.9	1.7	2.01	1210	1299	1446	113	123	112	-3.93377	6.81624e-285	4.08586e-283	down	Superscaffold10	49894438	49905091	+	tia002227	--	K10406 kinesin family member C2/C3 | (RefSeq) kinesin-like protein KIN-14F isoform X1 (A)	--	kinesin-like protein KIN-14F isoform X2 [Phalaenopsis equestris]	RecName: Full=Kinesin-like protein KIN-14I {ECO:0000305};	SubName: Full=p-loop nucleoside triphosphate hydrolases superfamily protein with CH (Calponin ) domain isoform 2 {ECO:0000313|EMBL:EOX95178.1};	Kinesin (KAR3 subfamily)	GO:0005871,kinesin complex; GO:0005874,microtubule; GO:0005524,ATP binding; GO:0016887,ATPase activity; GO:0008017,microtubule binding; GO:0003777,microtubule motor activity; GO:0007018,microtubule-based movement	PF00225.23:Kinesin motor domain
gene-tia002240	29.5	29.13	30.35	1.82	2.2	2.22	772	873	923	55	81	63	-4.12125	3.73543e-199	1.61533e-197	down	Superscaffold11	361555	369775	-	tia002240	--	K19476 vacuolar protein sorting-associated protein IST1 | (RefSeq) hypothetical protein (A)	ko04144: Endocytosis	lysine histidine transporter 1-like [Phalaenopsis equestris]	RecName: Full=Lysine histidine transporter 1;	SubName: Full=Lysine histidine transporter 1 {ECO:0000313|EMBL:PKU76201.1};	Amino acid transporters	GO:0016021,integral component of membrane; GO:0005886,plasma membrane; GO:0015171,amino acid transmembrane transporter activity; GO:0015293,symporter activity; GO:0043090,amino acid import; GO:0080167,response to karrikin	PF01490.18:Transmembrane amino acid transporter protein
gene-tia002256	2.14	2.52	2.11	0.4	0.53	1.12	60	81	69	13	21	34	-2.03076	3.31245e-08	1.21024e-07	down	Superscaffold11	785542	792147	+	tia002256	--	K01653 acetolactate synthase I/III small subunit [EC:2.2.1.6] | (RefSeq) RcABI3; B3 domain-containing transcription factor ABI3 (A)	ko00290: Valine, leucine and isoleucine biosynthesis; ko00650: Butanoate metabolism; ko00660: C5-Branched dibasic acid metabolism; ko00770: Pantothenate and CoA biosynthesis; ko01210: 2-Oxocarboxylic acid metabolism; ko01230: Biosynthesis of amino acids	B3 domain-containing transcription factor ABI3-like [Olea europaea var. sylvestris]	RecName: Full=B3 domain-containing transcription factor ABI3; AltName: Full=Protein ABSCISIC ACID-INSENSITIVE 3;	SubName: Full=B3 domain-containing transcription factor abi3 {ECO:0000313|EMBL:OIS98305.1};	--	GO:0005829,cytosol; GO:0005634,nucleus; GO:0003677,DNA binding; GO:0003700,DNA-binding transcription factor activity; GO:0001076,NA; GO:0009738,abscisic acid-activated signaling pathway; GO:0009793,embryo development ending in seed dormancy; GO:0031930,mitochondria-nucleus signaling pathway; GO:0009657,plastid organization; GO:0045893,positive regulation of transcription, DNA-templated; GO:000973…	PF02362.21:B3 DNA binding domain
gene-tia002262	13.39	12.47	11.79	8.37	7.3	7.02	252	269	258	182	193	143	-1.02159	2.35415e-11	1.06617e-10	down	Superscaffold11	1004402	1005769	-	tia002262	--	--	--	uncharacterized protein LOC110019765 [Phalaenopsis equestris]	--	SubName: Full=uncharacterized protein LOC103724030 {ECO:0000313|RefSeq:XP_008813377.1};	--	--	PF08450.12:SMP-30/Gluconolactonase/LRE-like region
gene-tia002267	1.94	1.58	1.69	0.69	0.96	0.71	63	59	64	26	44	25	-1.42134	1.15153e-05	3.2876e-05	down	Superscaffold11	1123250	1129381	-	tia002267	--	K19791 iron transport multicopper oxidase | (RefSeq) L-ascorbate oxidase homolog (A)	--	monocopper oxidase-like protein SKU5 [Phalaenopsis equestris]	RecName: Full=Monocopper oxidase-like protein SKU5; AltName: Full=Skewed roots; Flags: Precursor;	SubName: Full=Monocopper oxidase-like protein SKU5 {ECO:0000313|EMBL:PKU68363.1};	Multicopper oxidases	GO:0031225,anchored component of membrane; GO:0046658,anchored component of plasma membrane; GO:0048046,apoplast; GO:0005618,cell wall; GO:0016020,membrane; GO:0009505,plant-type cell wall; GO:0005886,plasma membrane; GO:0009506,plasmodesma; GO:0005774,vacuolar membrane; GO:0005507,copper ion binding; GO:0016722,oxidoreductase activity, oxidizing metal ions; GO:0009932,cell tip growth	PF00394.22:Multicopper oxidase
gene-tia002286	21.06	22.71	20.35	7.97	6.02	7.6	366	452	411	160	147	143	-1.86823	1.45537e-38	1.58033e-37	down	Superscaffold11	1970301	1971403	-	tia002286	--	--	--	Putative DNA-binding protein ESCAROLA [Apostasia shenzhenica]	RecName: Full=AT-hook motif nuclear-localized protein 23 {ECO:0000312|EMBL:FAA00294.1};	SubName: Full=DNA-binding protein ESCAROLA {ECO:0000313|EMBL:PKA60077.1};	--	GO:0005634,nucleus; GO:0003680,AT DNA binding; GO:0003700,DNA-binding transcription factor activity; GO:0006351,transcription, DNA-templated	PF03479.15:Plants and Prokaryotes Conserved (PCC) domain
gene-tia002314	8.41	7.68	7.56	2.51	2.62	2.5	501	524	523	173	219	161	-1.92128	1.12725e-55	1.63285e-54	down	Superscaffold11	2865089	2868868	+	tia002314	--	K13415 protein brassinosteroid insensitive 1 [EC:2.7.10.1 2.7.11.1] | (Kazusa) Lj1g3v1222370.1; - (A)	ko04075: Plant hormone signal transduction	phytosulfokine receptor 1-like [Dendrobium catenatum]	RecName: Full=Phytosulfokine receptor 1 {ECO:0000303|PubMed:16829587}; Short=AtPSKR1; EC=2.7.11.1 {ECO:0000269|PubMed:21504901}; EC=4.6.1.2 {ECO:0000269|PubMed:21504901}; AltName: Full=Guanylate cyclase {ECO:0000303|PubMed:21504901}; AltName: Full=Phytosulfokine LRR receptor kinase 1; AltName: Full=Protein serine-threonine kinase {ECO:0000303|PubMed:21504901}; Flags: Precursor;	SubName: Full=Phytosulfokine receptor 1 {ECO:0000313|EMBL:PKA65172.1}; EC=2.7.10.1 {ECO:0000313|EMBL:PKA65172.1}; EC=2.7.11.1 {ECO:0000313|EMBL:PKA65172.1};	--	GO:0016021,integral component of membrane; GO:0005886,plasma membrane; GO:0005524,ATP binding; GO:0004383,guanylate cyclase activity; GO:0001653,peptide receptor activity; GO:0004672,protein kinase activity; GO:0004674,protein serine/threonine kinase activity; GO:0045087,innate immune response; GO:0031347,regulation of defense response	PF00069.25:Protein kinase domain
gene-tia002335	17.4	15.64	17.07	8.95	9	8.69	370	381	422	220	269	200	-1.2012	9.67931e-22	6.91192e-21	down	Superscaffold11	3453616	3454965	-	tia002335	--	K18823 soyasaponin III rhamnosyltransferase [EC:2.4.1.273] | (RefSeq) soyasaponin III rhamnosyltransferase (A)	--	Putative UDP-rhamnose:rhamnosyltransferase 1 [Dendrobium catenatum]	RecName: Full=UDP-glycosyltransferase 91C1; EC=2.4.1.-;	SubName: Full=UDP-rhamnose:rhamnosyltransferase 1 {ECO:0000313|EMBL:PKU69882.1};	UDP-glucuronosyl and UDP-glucosyl transferase	GO:0005829,cytosol; GO:0043231,intracellular membrane-bounded organelle; GO:0080043,quercetin 3-O-glucosyltransferase activity; GO:0080044,quercetin 7-O-glucosyltransferase activity; GO:0008152,metabolic process	PF00201.18:UDP-glucoronosyl and UDP-glucosyl transferase
gene-tia002355	16.92	16.65	16.73	9.23	11.03	9.86	322	363	370	203	295	203	-1.028	3.67057e-15	2.02114e-14	down	Superscaffold11	3787018	3819436	-	tia002355	--	K13717 OTU domain-containing protein 3 [EC:3.4.19.12] | (RefSeq) OTU domain-containing protein 3 isoform X1 (A)	--	OTU domain-containing protein DDB_G0284757 [Dendrobium catenatum]	--	SubName: Full=Uncharacterized protein {ECO:0000313|EMBL:PKU79551.1};	OTU (ovarian tumor)-like cysteine protease	--	PF02338.19:OTU-like cysteine protease
gene-tia002356	16.91	16.02	17.21	5.44	5.29	5.39	519	563	614	193	228	179	-1.92901	1.1077e-62	1.76585e-61	down	Superscaffold11	3820584	3822531	-	tia002356	--	K22733 magnesium transporter | (RefSeq) uncharacterized protein LOC105630380 (A)	--	leucine-rich repeat extensin-like protein 3 isoform X1 [Phalaenopsis equestris]	RecName: Full=Protein SRC2 homolog {ECO:0000305}; Short=AtSRC2 {ECO:0000303|PubMed:16227454};	SubName: Full=Uncharacterized protein {ECO:0000313|EMBL:PKU79552.1};	--	GO:0005783,endoplasmic reticulum; GO:0005789,endoplasmic reticulum membrane; GO:0016021,integral component of membrane; GO:0005886,plasma membrane; GO:0000326,protein storage vacuole; GO:0032586,protein storage vacuole membrane; GO:0006623,protein targeting to vacuole	PF00168.30:C2 domain
gene-tia002357	238.25	236.45	214.36	33.03	37.23	40.73	6805	7736	7116	1090	1494	1259	-2.92661	0	0	down	Superscaffold11	3832705	3834517	+	tia002357	--	K05359 arogenate/prephenate dehydratase [EC:4.2.1.91 4.2.1.51] | (RefSeq) arogenate dehydratase/prephenate dehydratase 6, chloroplastic-like (A)	ko00400: Phenylalanine, tyrosine and tryptophan biosynthesis; ko01230: Biosynthesis of amino acids	arogenate dehydratase/prephenate dehydratase 6, chloroplastic-like [Dendrobium catenatum]	RecName: Full=Arogenate dehydratase/prephenate dehydratase 6, chloroplastic; Short=AtADT6; Short=AtPDT6; EC=4.2.1.51; EC=4.2.1.91; Flags: Precursor;	SubName: Full=Arogenate dehydratase/prephenate dehydratase 6, chloroplastic {ECO:0000313|EMBL:PKU81621.1};	Prephenate dehydratase	GO:0009507,chloroplast; GO:0009570,chloroplast stroma; GO:0047769,arogenate dehydratase activity; GO:0009094,L-phenylalanine biosynthetic process	PF00800.18:Prephenate dehydratase
gene-tia002364	2.52	2.8	2.83	1.16	1.36	1.8	62	79	81	33	47	48	-1.21322	3.21173e-05	8.73965e-05	down	Superscaffold11	4065075	4066637	+	tia002364	--	K18081 myotubularin-related protein 1/2 [EC:3.1.3.64 3.1.3.95] | (RefSeq) phosphatidylinositol-3-phosphatase myotubularin-2-like (A)	ko00562: Inositol phosphate metabolism; ko04070: Phosphatidylinositol signaling system	hypothetical protein MA16_Dca000883 [Dendrobium catenatum]	--	SubName: Full=Uncharacterized protein {ECO:0000313|EMBL:PKU79537.1};	--	--	PF05003.12:Protein of unknown function (DUF668)
gene-tia002365	0.69	0.68	0.84	0.36	0.18	0.64	25	28	35	15	9	25	-1.21871	0.0144905	0.0264288	down	Superscaffold11	4080310	4121531	-	tia002365	--	K06627 cyclin-A | (RefSeq) cyclin-A2-1-like isoform X1 (A)	--	cyclin-A2-1-like isoform X1 [Dendrobium catenatum]	RecName: Full=Cyclin-A2-1; AltName: Full=G2/mitotic-specific cyclin-A2-1; Short=CycA2;1;	SubName: Full=Cyclin-A2-1 {ECO:0000313|EMBL:PKU79538.1};	G2/Mitotic-specific cyclin A	GO:0005634,nucleus; GO:0007049,cell cycle; GO:0051301,cell division	PF00134.23:Cyclin, N-terminal domain
gene-tia002369	2.16	2.64	2.44	1.18	1.02	1.2	60	84	79	38	40	36	-1.38634	1.99847e-06	6.21849e-06	down	Superscaffold11	4354641	4362878	-	tia002369	--	K10532 heparan-alpha-glucosaminide N-acetyltransferase [EC:2.3.1.78] | (RefSeq) heparan-alpha-glucosaminide N-acetyltransferase isoform X1 (A)	ko00531: Glycosaminoglycan degradation	heparan-alpha-glucosaminide N-acetyltransferase [Dendrobium catenatum]	--	SubName: Full=Heparan-alpha-glucosaminide N-acetyltransferase {ECO:0000313|EMBL:PKU79545.1};	Uncharacterized conserved protein	--	PF07786.12:Protein of unknown function (DUF1624)
gene-tia002374	12.58	10.89	10.83	5.8	5.4	6.26	355	352	355	189	214	191	-1.26785	3.6879e-20	2.50261e-19	down	Superscaffold11	4454525	4458108	-	tia002374	--	K08286 protein-serine/threonine kinase [EC:2.7.11.-] | (RefSeq) serine/threonine-protein kinase D6PK-like (A)	--	protein kinase G11A-like [Dendrobium catenatum]	RecName: Full=Serine/threonine-protein kinase D6PKL2; EC=2.7.11.1; AltName: Full=D6 protein kinase-like 2; AltName: Full=Serine/threonine-protein kinase AtPK5;	SubName: Full=Protein kinase G11A {ECO:0000313|EMBL:PKU81626.1};	Putative serine/threonine protein kinase	GO:0005737,cytoplasm; GO:0005730,nucleolus; GO:0005634,nucleus; GO:0005886,plasma membrane; GO:0005524,ATP binding; GO:0016301,kinase activity; GO:0004672,protein kinase activity; GO:0004674,protein serine/threonine kinase activity; GO:0009734,auxin-activated signaling pathway; GO:0010540,basipetal auxin transport; GO:0035556,intracellular signal transduction; GO:0006468,protein phosphorylation	PF00069.25:Protein kinase domain
gene-tia002386	7.84	7.64	7.92	2.71	3.24	3.26	138	154	162	55	80	62	-1.63773	9.68558e-15	5.24701e-14	down	Superscaffold11	4874926	4876338	-	tia002386	--	--	--	uncharacterized protein LOC110025425 [Phalaenopsis equestris]	--	SubName: Full=Uncharacterized protein {ECO:0000313|EMBL:PKU65406.1};	--	--	PF12697.7:Alpha/beta hydrolase family
gene-tia002387	8.64	7.55	5.86	3.07	2.89	3.38	151	151	119	62	71	64	-1.53047	2.81104e-11	1.26608e-10	down	Superscaffold11	4957413	4958817	+	tia002387	--	--	--	uncharacterized protein LOC110096683 [Dendrobium catenatum]	--	SubName: Full=Uncharacterized protein {ECO:0000313|EMBL:PKU65406.1};	--	--	PF12697.7:Alpha/beta hydrolase family
gene-tia002398	15.68	12.53	14.77	4.87	3.89	3.01	284	260	311	102	99	59	-2.15547	5.34078e-31	4.96565e-30	down	Superscaffold11	5324302	5325451	-	tia002398	--	--	--	F-box protein At2g27310-like [Dendrobium catenatum]	RecName: Full=Probable F-box protein At2g36090;	SubName: Full=F-box protein {ECO:0000313|EMBL:PKU65414.1};	--	--	--
gene-tia002422	51.89	48.87	45.79	25.31	24.85	24.06	1052	1135	1079	593	708	528	-1.27145	2.85264e-54	4.05251e-53	down	Superscaffold11	6036432	6053956	-	tia002422	--	K03686 molecular chaperone DnaJ | (RefSeq) chaperone protein DnaJ-like (A)	--	protein FMP32, mitochondrial-like isoform X1 [Phalaenopsis equestris]	--	SubName: Full=Uncharacterized protein {ECO:0000313|EMBL:ERM96333.1};	Uncharacterized membrane protein	GO:0016021,integral component of membrane	PF07798.11:Protein of unknown function (DUF1640)
gene-tia002438	0.56	1.02	1.08	0.14	0.24	0.33	20	42	45	6	12	13	-2.19167	1.36537e-05	3.86966e-05	down	Superscaffold11	6774756	6777105	+	tia002438	--	--	--	hypothetical protein MA16_Dca007267 [Dendrobium catenatum]	--	SubName: Full=Uncharacterized protein {ECO:0000313|EMBL:PKU71270.1};	--	--	--
gene-tia002447	370.54	325.08	365.41	1.95	3.01	2.04	7723	7761	8852	47	88	46	-7.51687	0	0	down	Superscaffold11	7298474	7299965	+	tia002447	--	K15400 omega-hydroxypalmitate O-feruloyl transferase [EC:2.3.1.188] | (RefSeq) omega-hydroxypalmitate O-feruloyl transferase-like (A)	ko00073: Cutin, suberine and wax biosynthesis	omega-hydroxypalmitate O-feruloyl transferase-like [Dendrobium catenatum]	RecName: Full=Omega-hydroxypalmitate O-feruloyl transferase; EC=2.3.1.188; AltName: Full=Omega-hydroxyacid hydroxycinnamoyltransferase; AltName: Full=Protein ALIPHATIC SUBERIN FERULOYL TRANSFERASE;	SubName: Full=Omega-hydroxypalmitate O-feruloyl transferase {ECO:0000313|EMBL:PKU87367.1};	--	GO:0050734,hydroxycinnamoyltransferase activity; GO:0102406,omega-hydroxypalmitate O-sinapoyl transferase activity; GO:0052325,cell wall pectin biosynthetic process; GO:0010345,suberin biosynthetic process	PF02458.15:Transferase family
gene-tia002451	5.42	5.81	3.8	2.28	1.32	2.07	70	86	57	34	24	29	-1.70688	3.39655e-07	1.14272e-06	down	Superscaffold11	7485070	7495745	-	tia002451	--	K02893 large subunit ribosomal protein L23Ae | (RefSeq) 60S ribosomal protein L23a (A)	ko03010: Ribosome	60S ribosomal protein L23a [Cucurbita maxima]	RecName: Full=60S ribosomal protein L23a;	SubName: Full=60S ribosomal protein L23a {ECO:0000313|RefSeq:XP_008461635.1};	60s ribosomal protein L23	GO:0005840,ribosome; GO:0019843,rRNA binding; GO:0003735,structural constituent of ribosome; GO:0006412,translation	PF00276.20:Ribosomal protein L23
gene-tia002470	1.17	1.06	0.99	0.1	0.13	0.11	85	88	83	8	13	9	-3.53368	1.26947e-20	8.77621e-20	down	Superscaffold11	8257200	8261794	+	tia002470	--	--	--	--	--	--	--	--	--
gene-tia002471	5.61	5.99	6.15	0.35	0.51	0.45	219	268	279	16	28	19	-4.03616	2.92769e-61	4.60253e-60	down	Superscaffold11	8262759	8265236	-	tia002471	--	--	--	--	--	--	--	--	--
gene-tia002475	179.57	162.87	169.46	108.28	98.09	101.84	1952	2028	2141	1360	1498	1198	-1.02357	9.37068e-59	1.42454e-57	down	Superscaffold11	8343331	8344020	+	tia002475	--	--	--	NDR1/HIN1-like protein 3 [Phalaenopsis equestris]	RecName: Full=NDR1/HIN1-like protein 10 {ECO:0000303|PubMed:14666423}; Short=AtNHL10 {ECO:0000305}; AltName: Full=Protein YELLOW-LEAF-SPECIFIC GENE 9 {ECO:0000303|PubMed:11230571};	SubName: Full=Syntaxin-24 {ECO:0000313|EMBL:PKU66082.1};	--	GO:0046658,anchored component of plasma membrane; GO:0009507,chloroplast; GO:0016021,integral component of membrane; GO:0009506,plasmodesma; GO:0004871,NA; GO:0051607,defense response to virus; GO:0010150,leaf senescence; GO:0051707,response to other organism	PF03168.13:Late embryogenesis abundant protein
gene-tia002479	6.92	4.9	5.98	0.12	0	0	201	163	202	4	0	0	-7.58058	5.97134e-24	4.59569e-23	down	Superscaffold11	8480066	8493051	-	tia002479	--	K01193 beta-fructofuranosidase [EC:3.2.1.26] | (RefSeq) beta-fructofuranosidase, insoluble isoenzyme 3-like (A)	ko00052: Galactose metabolism; ko00500: Starch and sucrose metabolism	beta-fructofuranosidase, insoluble isoenzyme 3-like [Dendrobium catenatum]	RecName: Full=Beta-fructofuranosidase, insoluble isoenzyme 3; EC=3.2.1.26; AltName: Full=Cell wall beta-fructosidase 3; AltName: Full=Invertase 3; AltName: Full=OsCIN3; AltName: Full=Sucrose hydrolase 3; Flags: Precursor;	SubName: Full=Beta-fructofuranosidase, insoluble isoenzyme 3 {ECO:0000313|EMBL:PKA65390.1}; EC=3.2.1.26 {ECO:0000313|EMBL:PKA65390.1};	Beta-fructofuranosidase (invertase)	GO:0048046,apoplast; GO:0005618,cell wall; GO:0004575,sucrose alpha-glucosidase activity; GO:0005975,carbohydrate metabolic process	PF00251.20:Glycosyl hydrolases family 32 N-terminal domain
gene-tia002484	50.25	54.32	51.44	4.43	4.21	4.11	1197	1482	1424	122	141	106	-3.90394	1.00707e-298	6.31927e-297	down	Superscaffold11	8656172	8658989	+	tia002484	--	K00924 kinase [EC:2.7.1.-] | (RefSeq) probable serine/threonine-protein kinase Cx32, chloroplastic (A)	--	probable serine/threonine-protein kinase PIX13 [Dendrobium catenatum]	RecName: Full=Probable serine/threonine-protein kinase PIX13 {ECO:0000305}; EC=2.7.11.1 {ECO:0000305};	SubName: Full=Putative serine/threonine-protein kinase Cx32, chloroplastic {ECO:0000313|EMBL:PKU60780.1};	Serine/threonine protein kinase	GO:0005634,nucleus; GO:0005886,plasma membrane; GO:0005524,ATP binding; GO:0004675,transmembrane receptor protein serine/threonine kinase activity; GO:0007166,cell surface receptor signaling pathway; GO:0006952,defense response; GO:0006468,protein phosphorylation	PF07714.17:Protein tyrosine kinase
gene-tia002498	18.02	20.69	23.09	3.14	3.18	2.46	149	196	222	30	37	22	-3.10001	3.8855e-37	4.09547e-36	down	Superscaffold11	9041233	9047581	+	tia002498	--	--	--	--	--	--	--	--	--
gene-tia002516	3.37	3.44	4.51	0.89	0.68	0.99	88	103	137	27	25	28	-2.44597	4.68479e-17	2.82544e-16	down	Superscaffold11	9797642	9799299	+	tia002516	--	--	--	--	--	--	--	--	--
gene-tia002540	2.16	2.74	1.91	0.61	1.26	1.32	77	112	79	25	63	51	-1.38597	6.19247e-06	1.82446e-05	down	Superscaffold11	10841449	10843710	-	tia002540	--	--	--	receptor-interacting serine/threonine-protein kinase 4-like [Dendrobium catenatum]	--	SubName: Full=S-acyltransferase TIP1 {ECO:0000313|EMBL:PKU80564.1};	--	--	--
gene-tia002556	28.02	32.46	32.71	10.75	12.16	11.57	602	799	817	267	367	269	-1.72537	1.62897e-59	2.49696e-58	down	Superscaffold11	11526284	11530671	+	tia002556	--	K18045 tyrosine-protein phosphatase SIW14 [EC:3.1.3.48] | (RefSeq) probable tyrosine-protein phosphatase At1g05000 (A)	--	probable tyrosine-protein phosphatase At1g05000 [Dendrobium catenatum]	RecName: Full=Tyrosine-protein phosphatase DSP3 {ECO:0000305}; EC=3.1.3.48 {ECO:0000255|PROSITE-ProRule:PRU10044, ECO:0000269|PubMed:21409566}; AltName: Full=Protein PLANT AND FUNGI ATYPICAL DUAL-SPECIFICITY PHOSPHATASE 3 {ECO:0000303|PubMed:21409566}; Short=AtPFA-DSP3 {ECO:0000303|PubMed:21409566};	SubName: Full=Putative tyrosine-protein phosphatase {ECO:0000313|EMBL:PKU81420.1};	Predicted protein tyrosine phosphatase	GO:0005737,cytoplasm; GO:0005634,nucleus; GO:0016791,phosphatase activity; GO:0004725,protein tyrosine phosphatase activity	PF03162.13:Tyrosine phosphatase family
gene-tia002631	2.09	1.82	2.87	0.14	0.23	0	52	52	83	4	8	0	-4.41409	2.05582e-15	1.14613e-14	down	Superscaffold11	17594552	17598333	-	tia002631	--	K17361 acyl-coenzyme A thioesterase 9 [EC:3.1.2.-] | (RefSeq) acyl-coenzyme A thioesterase 9, mitochondrial-like (A)	--	acyl-coenzyme A thioesterase 9, mitochondrial-like [Dendrobium catenatum]	--	SubName: Full=Uncharacterized protein {ECO:0000313|EMBL:PKA59283.1};	Acyl-CoA thioesterase	--	PF03061.22:Thioesterase superfamily
gene-tia002654	39.62	34.26	31.95	17.15	18.51	17.49	940	931	881	470	617	449	-1.28274	2.03916e-40	2.32017e-39	down	Superscaffold11	19133343	19151547	-	tia002654	--	K01069 hydroxyacylglutathione hydrolase [EC:3.1.2.6] | (RefSeq) probable hydroxyacylglutathione hydrolase 2, chloroplastic isoform X1 (A)	ko00620: Pyruvate metabolism	probable hydroxyacylglutathione hydrolase 2, chloroplastic isoform X3 [Dendrobium catenatum]	RecName: Full=Probable hydroxyacylglutathione hydrolase 2, chloroplastic; EC=3.1.2.6; AltName: Full=Glyoxalase 2-4; AltName: Full=Glyoxalase II; Short=Glx II; Flags: Precursor;	SubName: Full=Putative hydroxyacylglutathione hydrolase 2, chloroplast {ECO:0000313|EMBL:PKU73530.1};	Glyoxylase	GO:0009507,chloroplast; GO:0004416,hydroxyacylglutathione hydrolase activity; GO:0046872,metal ion binding; GO:0019243,methylglyoxal catabolic process to D-lactate via S-lactoyl-glutathione	PF16123.5:Hydroxyacylglutathione hydrolase C-terminus
gene-tia002685	70.71	74.52	72.03	36.3	36.33	37.77	1974	2383	2337	1171	1425	1141	-1.26904	3.65035e-108	8.8972e-107	down	Superscaffold11	21425362	21493668	-	tia002685	--	K13430 serine/threonine-protein kinase PBS1 [EC:2.7.11.1] | (RefSeq) probable serine/threonine-protein kinase PBL7 (A)	ko04626: Plant-pathogen interaction	probable serine/threonine-protein kinase PBL7 [Dendrobium catenatum]	RecName: Full=Serine/threonine-protein kinase PBS1 {ECO:0000303|PubMed:11359614}; EC=2.7.11.1 {ECO:0000269|PubMed:11359614}; AltName: Full=AvrPphB susceptible protein 1 {ECO:0000303|PubMed:11359614};	SubName: Full=Serine/threonine-protein kinase PBS1 {ECO:0000313|EMBL:PKU83976.1};	Serine/threonine protein kinase	GO:0005886,plasma membrane; GO:0005524,ATP binding; GO:0004672,protein kinase activity; GO:0004674,protein serine/threonine kinase activity; GO:0004675,transmembrane receptor protein serine/threonine kinase activity; GO:0007166,cell surface receptor signaling pathway; GO:0006952,defense response; GO:0042742,defense response to bacterium; GO:0009816,defense response to bacterium, incompatible inte…	PF00069.25:Protein kinase domain
gene-tia002691	698.4	842.31	747.15	317.26	165.95	256.38	8747	12084	10876	4591	2920	3475	-1.91979	1.73997e-12	8.39306e-12	down	Superscaffold11	21673315	21678554	-	tia002691	--	K00799 glutathione S-transferase [EC:2.5.1.18] | (RefSeq) probable glutathione S-transferase GSTF1 (A)	ko00480: Glutathione metabolism	probable glutathione S-transferase GSTF1 [Dendrobium catenatum]	RecName: Full=Glutathione S-transferase F13; Short=AtGSTF13; EC=2.5.1.18; AltName: Full=GST class-phi member 13;	SubName: Full=Putative glutathione S-transferase GSTF1 {ECO:0000313|EMBL:PKU75100.1};	Glutathione S-transferase	GO:0005737,cytoplasm; GO:0005829,cytosol; GO:0004364,glutathione transferase activity; GO:0006749,glutathione metabolic process; GO:0009407,toxin catabolic process	PF02798.20:Glutathione S-transferase, N-terminal domain
gene-tia002692	449.85	665.69	506.31	232.9	156.33	180.98	4975	8433	6508	2976	2429	2166	-1.7992	2.68245e-13	1.35325e-12	down	Superscaffold11	21715434	21754691	+	tia002692	--	K00799 glutathione S-transferase [EC:2.5.1.18] | (RefSeq) probable glutathione S-transferase GSTF1 (A)	ko00480: Glutathione metabolism	probable glutathione S-transferase GSTF1 [Phalaenopsis equestris]	RecName: Full=Glutathione S-transferase F13; Short=AtGSTF13; EC=2.5.1.18; AltName: Full=GST class-phi member 13;	SubName: Full=Putative glutathione S-transferase GSTF1 {ECO:0000313|EMBL:PKU75100.1};	Glutathione S-transferase	GO:0005737,cytoplasm; GO:0005829,cytosol; GO:0004364,glutathione transferase activity; GO:0006749,glutathione metabolic process; GO:0009407,toxin catabolic process	PF02798.20:Glutathione S-transferase, N-terminal domain
gene-tia002713	9.18	11.03	13.29	4.32	5.1	5.39	173	238	291	94	135	110	-1.47088	2.25026e-15	1.25075e-14	down	Superscaffold11	22642976	22646122	+	tia002713	--	K07766 diphosphoinositol-polyphosphate diphosphatase [EC:3.6.1.52] | (RefSeq) nudix hydrolase 13, mitochondrial-like (A)	--	nudix hydrolase 13, mitochondrial-like [Dendrobium catenatum]	RecName: Full=Nudix hydrolase 13, mitochondrial; Short=AtNUDT13; EC=3.6.1.-; Flags: Precursor;	SubName: Full=Nudix hydrolase 13, mitochondrial {ECO:0000313|EMBL:PKU66185.1};	Diadenosine and diphosphoinositol polyphosphate phosphohydrolase	GO:0005739,mitochondrion; GO:0005634,nucleus; GO:0034432,bis(5'-adenosyl)-pentaphosphatase activity; GO:0016787,hydrolase activity; GO:0046872,metal ion binding	PF00293.28:NUDIX domain
gene-tia002717	82.7	77.08	80.31	11.19	11.84	9.63	1983	2117	2238	310	399	250	-3.16247	0	0	down	Superscaffold11	22865607	22867128	-	tia002717	--	--	--	hypothetical protein AQUCO_02200008v1 [Aquilegia coerulea]	--	SubName: Full=Uncharacterized protein {ECO:0000313|EMBL:PIA41308.1};	--	--	PF05553.11:Cotton fibre expressed protein
gene-tia002725	4.62	4.13	3.49	2.73	2.17	1.88	41	42	36	28	27	18	-1.14289	0.00314514	0.00650648	down	Superscaffold11	23276844	23277406	-	tia002725	--	--	--	--	--	--	--	--	--
gene-tia002736	4.79	3.66	3.73	2.66	1.44	2.17	137	120	124	88	58	67	-1.25523	5.39603e-07	1.78048e-06	down	Superscaffold11	23749385	23752101	-	tia002736	--	K05681 ATP-binding cassette, subfamily G (WHITE), member 2 | (RefSeq) ABC transporter G family member 5-like (A)	ko02010: ABC transporters	Uncharacterized protein MA16_Dca014255 [Dendrobium catenatum]	RecName: Full=ABC transporter G family member 23; Short=ABC transporter ABCG.23; Short=AtABCG23; AltName: Full=Probable white-brown complex homolog protein 24; Short=AtWBC24;	SubName: Full=Uncharacterized protein {ECO:0000313|EMBL:PKU63697.1};	Transporter, ABC superfamily (Breast cancer resistance protein)	GO:0016021,integral component of membrane; GO:0005886,plasma membrane; GO:0005524,ATP binding; GO:0042626,ATPase activity, coupled to transmembrane movement of substances	PF01061.24:ABC-2 type transporter
gene-tia002741	0.74	1.11	0.68	0.21	0.26	0.15	28	48	30	9	14	6	-2.31504	3.27747e-06	9.93414e-06	down	Superscaffold11	24110693	24113088	+	tia002741	--	K13420 LRR receptor-like serine/threonine-protein kinase FLS2 [EC:2.7.11.1] | (RefSeq) LRR receptor-like serine/threonine-protein kinase FLS2 (A)	ko04016: MAPK signaling pathway - plant; ko04626: Plant-pathogen interaction	PREDICTED: LOW QUALITY PROTEIN: pollen-specific leucine-rich repeat extensin-like protein 3 [Phoenix dactylifera]	RecName: Full=Pollen-specific leucine-rich repeat extensin-like protein 3; Short=AtPEX3; Short=Pollen-specific LRR/EXTENSIN3; AltName: Full=Cell wall hydroxyproline-rich glycoprotein; Flags: Precursor;	SubName: Full=LOW QUALITY PROTEIN: pollen-specific leucine-rich repeat extensin-like protein 3 {ECO:0000313|RefSeq:XP_008775577.1};	--	GO:0005618,cell wall; GO:0005576,extracellular region; GO:0005199,structural constituent of cell wall; GO:0071555,cell wall organization	PF13855.6:Leucine rich repeat
gene-tia002747	930.38	920.2	920.09	149.67	157.17	151.75	10260	11624	11793	1907	2435	1811	-2.88531	0	0	down	Superscaffold11	24649821	24650587	+	tia002747	--	K00799 glutathione S-transferase [EC:2.5.1.18] | (RefSeq) probable glutathione S-transferase parC (A)	ko00480: Glutathione metabolism	probable glutathione S-transferase parC [Phalaenopsis equestris]	RecName: Full=Glutathione S-transferase U23; Short=AtGSTU23; EC=2.5.1.18; AltName: Full=GST class-tau member 23;	SubName: Full=Glutathione S-transferase U24 {ECO:0000313|EMBL:PKU71563.1};	Glutathione S-transferase	GO:0005737,cytoplasm; GO:0005829,cytosol; GO:0004364,glutathione transferase activity; GO:0006749,glutathione metabolic process; GO:0009407,toxin catabolic process	PF02798.20:Glutathione S-transferase, N-terminal domain
gene-tia002766	2.48	4.33	3.89	0.76	0.83	1.62	17	34	31	6	8	12	-2.05138	0.000196004	0.000482957	down	Superscaffold11	26074307	26080571	-	tia002766	--	--	--	hypothetical protein MA16_Dca008091 [Dendrobium catenatum]	--	SubName: Full=Uncharacterized protein {ECO:0000313|EMBL:PKU73527.1};	--	--	--
gene-tia002768	36.8	36.3	34.87	4.33	3.61	4.09	632	714	696	86	87	76	-3.46383	6.79855e-144	2.16526e-142	down	Superscaffold11	26669659	26681084	-	tia002768	--	K20728 vegetative storage protein 2 | (RefSeq) vegetative storage protein 1-like (A)	ko04016: MAPK signaling pathway - plant	acid phosphatase 1-like [Dendrobium catenatum]	RecName: Full=Acid phosphatase 1; EC=3.1.3.2; AltName: Full=Apase-1(1); Flags: Precursor;	SubName: Full=Stem 28 kDa glycoprotein {ECO:0000313|EMBL:PKU71095.1};	--	GO:0003993,acid phosphatase activity	PF03767.14:HAD superfamily, subfamily IIIB (Acid phosphatase)
gene-tia002776	140.95	141.38	139.41	76.55	73.38	74.66	4572	5253	5256	2869	3344	2621	-1.20085	3.66081e-184	1.44338e-182	down	Superscaffold11	28429994	28442924	+	tia002776	--	K00521 ferric-chelate reductase [EC:1.16.1.7] | (RefSeq) ferric reduction oxidase 7, chloroplastic-like (A)	--	NAC domain-containing protein 17-like isoform X1 [Dendrobium catenatum]	RecName: Full=NAC domain-containing protein 17 {ECO:0000303|PubMed:15029955}; Short=ANAC017 {ECO:0000303|PubMed:15029955}; AltName: Full=Protein NTM1-like 7 {ECO:0000303|PubMed:17158162}; AltName: Full=Protein REGULATORS OF AOX1A 2 {ECO:0000303|PubMed:24045017};	SubName: Full=NAC domain-containing protein 78 {ECO:0000313|EMBL:PKU74422.1};	--	GO:0005789,endoplasmic reticulum membrane; GO:0016021,integral component of membrane; GO:0005634,nucleus; GO:0003677,DNA binding; GO:0003700,DNA-binding transcription factor activity; GO:0070301,cellular response to hydrogen peroxide; GO:0006351,transcription, DNA-templated	PF02365.15:No apical meristem (NAM) protein
gene-tia002777	11.26	11.39	12.8	0.81	0.88	0.78	467	541	617	39	51	35	-4.13008	1.78238e-125	4.88531e-124	down	Superscaffold11	28562490	28565121	-	tia002777	--	--	--	--	--	--	--	--	--
gene-tia002778	47.8	45.8	44.38	5.7	5.97	4.69	820	900	885	113	144	87	-3.35902	6.26536e-171	2.29823e-169	down	Superscaffold11	28567131	28568219	-	tia002778	--	--	--	UPF0496 protein At3g19330-like [Dendrobium catenatum]	RecName: Full=UPF0496 protein At3g19330;	SubName: Full=UPF0496 protein {ECO:0000313|EMBL:PKU74425.1};	--	GO:0016021,integral component of membrane; GO:0005886,plasma membrane	PF05055.12:Protein of unknown function (DUF677)
gene-tia002782	10.12	9.46	9.8	3.94	3.58	3.93	693	742	780	312	345	291	-1.65216	8.11707e-62	1.28565e-60	down	Superscaffold11	29468478	29472825	-	tia002782	--	--	--	uncharacterized protein LOC110102289, partial [Dendrobium catenatum]	--	SubName: Full=Ribonuclease H protein {ECO:0000313|EMBL:PKU61788.1};	--	--	--
gene-tia002793	38.92	35.54	36.22	21.06	19.7	20.34	1436	1502	1553	898	1021	812	-1.14863	6.40549e-61	1.00165e-59	down	Superscaffold11	30999638	31002143	-	tia002793	--	K23869 galactan beta-1,4-galactosyltransferase [EC:2.4.1.-] | (RefSeq) hypothetical protein (A)	--	glycosyltransferase family 92 protein Os08g0121900-like [Phalaenopsis equestris]	RecName: Full=Glycosyltransferase family 92 protein Os08g0121900; EC=2.4.1.- {ECO:0000305};	SubName: Full=UPF0392 protein {ECO:0000313|EMBL:PKU74398.1};	Predicted E3 ubiquitin ligase	GO:0016021,integral component of membrane; GO:0016757,transferase activity, transferring glycosyl groups	PF01697.27:Glycosyltransferase family 92
gene-tia002828	4.2	2.96	4.49	0.51	0.46	0.55	78	63	97	11	12	11	-3.23606	2.67228e-17	1.63102e-16	down	Superscaffold11	34594229	34595745	-	tia002828	--	K11380 NuA3 HAT complex component NTO1 | (RefSeq) protein Jade-1 (A)	--	protein Jade-1 [Phalaenopsis equestris]	RecName: Full=Histone-lysine N-methyltransferase TRX1 {ECO:0000305}; Short=OsTrx1 {ECO:0000303|PubMed:24420930}; EC=2.1.1.43 {ECO:0000269|PubMed:24420930}; AltName: Full=Protein SET DOMAIN GROUP 723 {ECO:0000305}; AltName: Full=SET family protein 33 {ECO:0000305}; Short=OsSET33 {ECO:0000303|PubMed:23762371};	SubName: Full=Histone-lysine N-methyltransferase ATX1 {ECO:0000313|EMBL:PKU70262.1};	PHD finger protein BR140/LIN-49	GO:0005634,nucleus; GO:0042054,histone methyltransferase activity; GO:0018024,histone-lysine N-methyltransferase activity; GO:0046872,metal ion binding; GO:0009908,flower development; GO:0035556,intracellular signal transduction; GO:0048578,positive regulation of long-day photoperiodism, flowering	PF13832.6:PHD-zinc-finger like domain
gene-tia002830	23.19	22.89	23.33	1.74	1.18	1.69	1105	1249	1292	96	79	87	-4.22133	2.44227e-262	1.3539e-260	down	Superscaffold11	34776079	34789173	+	tia002830	--	K12309 beta-galactosidase [EC:3.2.1.23] | (RefSeq) beta-galactosidase 2 (A)	ko00052: Galactose metabolism; ko00511: Other glycan degradation; ko00531: Glycosaminoglycan degradation; ko00600: Sphingolipid metabolism; ko00604: Glycosphingolipid biosynthesis - ganglio series	beta-galactosidase-like isoform X2 [Dendrobium catenatum]	RecName: Full=Beta-galactosidase; Short=Lactase; EC=3.2.1.23; Flags: Precursor;	SubName: Full=Beta-galactosidase {ECO:0000313|EMBL:PKU65363.1};	Beta-galactosidase	GO:0048046,apoplast; GO:0004565,beta-galactosidase activity; GO:0030246,carbohydrate binding; GO:0005975,carbohydrate metabolic process	PF01301.19:Glycosyl hydrolases family 35
gene-tia002831	2.44	2.63	2.1	1.12	0.96	1.06	47	58	47	25	26	22	-1.48536	2.98782e-05	8.15444e-05	down	Superscaffold11	34912765	34918732	-	tia002831	--	K17609 nucleoredoxin [EC:1.8.1.8] | (RefSeq) hypothetical protein (A)	--	U-box domain-containing protein 52-like [Dendrobium catenatum]	RecName: Full=U-box domain-containing protein 34; AltName: Full=Plant U-box protein 34; Includes: RecName: Full=E3 ubiquitin ligase; EC=2.3.2.27; AltName: Full=RING-type E3 ubiquitin transferase {ECO:0000305}; Includes: RecName: Full=Serine/threonine-protein kinase; EC=2.7.11.-;	SubName: Full=U-box domain-containing protein 52 {ECO:0000313|EMBL:PKU77605.1};	Serine/threonine protein kinase	GO:0005524,ATP binding; GO:0004674,protein serine/threonine kinase activity; GO:0004842,ubiquitin-protein transferase activity	PF00069.25:Protein kinase domain
gene-tia002852	80.14	77.7	80.73	48.38	47.72	47.08	3058	3396	3580	2133	2558	1944	-1.02775	2.01616e-107	4.84208e-106	down	Superscaffold11	35903100	35905521	+	tia002852	--	K01652 acetolactate synthase I/II/III large subunit [EC:2.2.1.6] | (RefSeq) acetolactate synthase 1, chloroplastic (A)	ko00290: Valine, leucine and isoleucine biosynthesis; ko00650: Butanoate metabolism; ko00660: C5-Branched dibasic acid metabolism; ko00770: Pantothenate and CoA biosynthesis; ko01210: 2-Oxocarboxylic acid metabolism; ko01230: Biosynthesis of amino acids	acetolactate synthase 1, chloroplastic [Dendrobium catenatum]	RecName: Full=Acetolactate synthase 1, chloroplastic; EC=2.2.1.6; AltName: Full=Acetohydroxy-acid synthase 1; Flags: Precursor;	SubName: Full=Acetolactate synthase 1, chloroplastic {ECO:0000313|EMBL:PKU64756.1};	Thiamine pyrophosphate-requiring enzyme	GO:0009507,chloroplast; GO:0003984,acetolactate synthase activity; GO:0050660,flavin adenine dinucleotide binding; GO:0000287,magnesium ion binding; GO:0030976,thiamine pyrophosphate binding; GO:0009097,isoleucine biosynthetic process; GO:0009635,response to herbicide; GO:0009099,valine biosynthetic process	PF02776.18:Thiamine pyrophosphate enzyme, N-terminal TPP binding domain
gene-tia002853	2.89	2.46	1.95	0.61	1.55	0.76	130	127	102	32	98	37	-1.59519	1.33308e-07	4.6275e-07	down	Superscaffold11	35928118	35932139	-	tia002853	--	K22614 NLR family CARD domain-containing protein 3 | (RefSeq) FBox-LRR protein (A)	--	protein TORNADO 1 [Dendrobium catenatum]	RecName: Full=Protein TORNADO 1; AltName: Full=Protein LOPPED 1;	SubName: Full=Protein TORNADO 1 {ECO:0000313|EMBL:PKU81124.1};	LRR-containing protein	GO:0016021,integral component of membrane; GO:0005525,GTP binding; GO:0016787,hydrolase activity; GO:0009926,auxin polar transport; GO:0009734,auxin-activated signaling pathway; GO:0010540,basipetal auxin transport; GO:0009965,leaf morphogenesis; GO:0010305,leaf vascular tissue pattern formation; GO:0009933,meristem structural organization; GO:0009825,multidimensional cell growth; GO:0009956,radi…	PF13516.6:Leucine Rich repeat
gene-tia002882	56.14	49.3	53.41	5.68	4.83	4.5	3617	3639	4000	423	437	314	-3.69445	0	0	down	Superscaffold11	37675752	37680289	+	tia002882	--	K17065 dynamin 1-like protein [EC:3.6.5.5] | (RefSeq) dynamin GTPase (A)	--	dynamin-related protein 1E-like [Dendrobium catenatum]	RecName: Full=Dynamin-related protein 1E; AltName: Full=Dynamin-like protein 4; AltName: Full=Dynamin-like protein DLP2; AltName: Full=Dynamin-like protein E;	SubName: Full=Dynamin-related protein 1E {ECO:0000313|EMBL:PKA50104.1}; EC=3.6.5.5 {ECO:0000313|EMBL:PKA50104.1};	Vacuolar sorting protein VPS1, dynamin, and related proteins	GO:0005874,microtubule; GO:0005739,mitochondrion; GO:0009524,phragmoplast; GO:0005886,plasma membrane; GO:0009506,plasmodesma; GO:0005774,vacuolar membrane; GO:0005773,vacuole; GO:0005525,GTP binding; GO:0003924,GTPase activity; GO:0008017,microtubule binding; GO:0007049,cell cycle; GO:0051301,cell division; GO:0050832,defense response to fungus; GO:0000266,mitochondrial fission; GO:0046686,respo…	PF01031.20:Dynamin central region
gene-tia002904	4.46	4.6	5.17	1.95	2.39	2.45	109	129	147	55	82	65	-1.35972	1.28746e-09	5.23286e-09	down	Superscaffold11	38675580	38692646	-	tia002904	--	K08960 casein kinase 1, epsilon [EC:2.7.11.1] | (RefSeq) casein kinase 1-like isoform X1 (A)	--	casein kinase 1-like isoform X1 [Phalaenopsis equestris]	RecName: Full=Casein kinase 1 {ECO:0000303|PubMed:14535884}; Short=OsCKI1 {ECO:0000303|PubMed:14535884}; EC=2.7.11.1 {ECO:0000269|PubMed:14535884}; AltName: Full=Protein HYBRID BREAKDOWN 2 {ECO:0000303|PubMed:20140455}; AltName: Full=Protein LOW TEMPERATURE GROWTH 1 {ECO:0000303|PubMed:24635058};	SubName: Full=Casein kinase I isoform delta-like {ECO:0000313|EMBL:OAY72806.1};	Casein kinase (serine/threonine/tyrosine protein kinase)	GO:0005737,cytoplasm; GO:0005634,nucleus; GO:0005524,ATP binding; GO:0004674,protein serine/threonine kinase activity; GO:0009850,auxin metabolic process; GO:0006897,endocytosis; GO:0018105,peptidyl-serine phosphorylation; GO:0008360,regulation of cell shape; GO:0040008,regulation of growth; GO:0009741,response to brassinosteroid; GO:0009409,response to cold; GO:0048364,root development; GO:00098…	PF00069.25:Protein kinase domain
gene-tia002930	44.78	46.68	46.13	8.75	7.78	9.02	1253	1496	1500	283	306	273	-2.72551	2.69962e-218	1.28415e-216	down	Superscaffold11	40070482	40079971	-	tia002930	--	--	--	double-stranded RNA-binding protein 2-like [Dendrobium catenatum]	RecName: Full=Double-stranded RNA-binding protein 6; AltName: Full=dsRNA-binding protein 5; Short=OsDRB5; AltName: Full=dsRNA-binding protein 6;	SubName: Full=Double-stranded RNA-binding protein 6 {ECO:0000313|EMBL:PKU63326.1};	--	GO:0005737,cytoplasm; GO:0003725,double-stranded RNA binding; GO:0035196,production of miRNAs involved in gene silencing by miRNA; GO:0070919,production of siRNA involved in chromatin silencing by small RNA	PF00035.26:Double-stranded RNA binding motif
gene-tia002941	13.19	13.13	14.47	2.87	1.37	1.85	171	195	218	43	25	26	-3.04865	1.20878e-34	1.21174e-33	down	Superscaffold11	40954504	40955670	+	tia002941	--	K13413 mitogen-activated protein kinase kinase 4/5 [EC:2.7.12.2] | (RefSeq) mitogen-activated protein kinase kinase 5-like (A)	ko04016: MAPK signaling pathway - plant; ko04075: Plant hormone signal transduction; ko04626: Plant-pathogen interaction	PREDICTED: protein G1-like6 [Oryza sativa Japonica Group]	RecName: Full=Protein G1-like6;	SubName: Full=Uncharacterized protein {ECO:0000313|EnsemblPlants:ORGLA02G0320600.1};	--	GO:0005634,nucleus; GO:0003677,DNA binding; GO:0009299,mRNA transcription; GO:0007275,multicellular organism development; GO:0090698,post-embryonic plant morphogenesis; GO:0006355,regulation of transcription, DNA-templated; GO:0009416,response to light stimulus	PF04852.12:Protein of unknown function (DUF640)
gene-tia002973	1.15	0.37	0.68	0.29	0.6	0.23	41	15	28	12	30	9	-1.23173	0.0217864	0.0381456	down	Superscaffold11	42489379	42494530	+	tia002973	--	K00924 kinase [EC:2.7.1.-] | (RefSeq) receptor protein kinase CLAVATA1 (A)	--	inactive leucine-rich repeat receptor-like serine/threonine-protein kinase At1g60630 [Phalaenopsis equestris]	RecName: Full=Inactive leucine-rich repeat receptor-like serine/threonine-protein kinase At1g60630; Flags: Precursor;	SubName: Full=Inactive leucine-rich repeat receptor-like serine/threonine-protein kinase {ECO:0000313|EMBL:PKU87776.1};	--	GO:0016021,integral component of membrane; GO:0005886,plasma membrane; GO:0005524,ATP binding; GO:0004672,protein kinase activity	PF00069.25:Protein kinase domain
gene-tia002976	25.4	24.45	24.18	10.18	9.32	10.17	838	924	927	388	432	363	-1.6126	4.21388e-71	7.30176e-70	down	Superscaffold11	42520765	42524602	+	tia002976	--	K04125 gibberellin 2-oxidase [EC:1.14.11.13] | (RefSeq) gibberellin 2-beta-dioxygenase 8-like (A)	ko00904: Diterpenoid biosynthesis	gibberellin 2-beta-dioxygenase 8-like [Dendrobium catenatum]	RecName: Full=Gibberellin 2-beta-dioxygenase 8; EC=1.14.11.13; AltName: Full=GA 2-oxidase 8; AltName: Full=Gibberellin 2-beta-hydroxylase 8; AltName: Full=Gibberellin 2-oxidase 8;	SubName: Full=Gibberellin 2-beta-dioxygenase 8 {ECO:0000313|EMBL:PKU87772.1};	Iron/ascorbate family oxidoreductases	GO:0052635,C-20 gibberellin 2-beta-dioxygenase activity; GO:0046872,metal ion binding; GO:0009686,gibberellin biosynthetic process; GO:0009685,gibberellin metabolic process	PF03171.20:2OG-Fe(II) oxygenase superfamily
gene-tia002986	3.34	3.45	3.24	1.04	1.32	1.47	164	194	185	59	91	78	-1.68265	4.68033e-17	2.8239e-16	down	Superscaffold11	42898034	42902571	+	tia002986	--	--	--	uncharacterized protein LOC110104012 [Dendrobium catenatum]	--	SubName: Full=Uncharacterized protein {ECO:0000313|EMBL:PKA58716.1};	--	--	PF05664.11:Plant family of unknown function (DUF810)
gene-tia002990	5.09	4.9	5.4	2.92	3.1	2.96	351	387	433	233	300	221	-1.06737	3.71211e-18	2.34026e-17	down	Superscaffold11	43043361	43262736	+	tia002990	--	K00574 cyclopropane-fatty-acyl-phospholipid synthase [EC:2.1.1.79] | (RefSeq) uncharacterized protein LOC110097558 isoform X1 (A)	--	uncharacterized protein LOC110097558 isoform X1 [Dendrobium catenatum]	RecName: Full=(S)-coclaurine N-methyltransferase {ECO:0000303|PubMed:12946416}; Short=PsCNMT {ECO:0000303|PubMed:12946416}; EC=2.1.1.140 {ECO:0000269|PubMed:22725256};	SubName: Full=(S)-tetrahydroprotoberberine N-methyltransferase {ECO:0000313|EMBL:PKU82036.1};	--	GO:0005737,cytoplasm; GO:0030794,(S)-coclaurine-N-methyltransferase activity; GO:1901012,(S)-reticuline biosynthetic process; GO:0002238,response to molecule of fungal origin; GO:0009611,response to wounding	PF02353.20:Mycolic acid cyclopropane synthetase
gene-tia002991	12.6	10.94	12.04	3.9	4.07	3.8	377	375	419	135	171	123	-1.88481	1.45789e-41	1.69677e-40	down	Superscaffold11	43266149	43273753	+	tia002991	--	K14638 solute carrier family 15 (peptide/histidine transporter), member 3/4 | (RefSeq) protein NRT1/ PTR FAMILY 5.2-like (A)	--	protein NRT1/ PTR FAMILY 5.2-like [Dendrobium catenatum]	RecName: Full=Protein NRT1/ PTR FAMILY 5.2; Short=AtNPF5.2; AltName: Full=Peptide transporter PTR3-A; Short=AtPTR3;	SubName: Full=Peptide transporter PTR3-A {ECO:0000313|EMBL:PKU87765.1};	H+/oligopeptide symporter	GO:0016021,integral component of membrane; GO:0042936,NA; GO:0022857,transmembrane transporter activity; GO:0042937,tripeptide transmembrane transporter activity; GO:0042742,defense response to bacterium; GO:0042938,dipeptide transport; GO:0042538,hyperosmotic salinity response; GO:0009737,response to abscisic acid; GO:0080052,response to histidine; GO:0009753,response to jasmonic acid; GO:004320…	PF00854.21:POT family
gene-tia003002	13.97	9.68	15.55	2.31	1.61	5.69	68	54	88	13	11	30	-2.34596	9.07895e-09	3.46835e-08	down	Superscaffold11	43620275	43620660	-	tia003002	--	K06995 uncharacterized protein | (RefSeq) uncharacterized protein LOC110017841 (A)	--	uncharacterized protein LOC110017841 [Phalaenopsis equestris]	--	SubName: Full=Uncharacterized protein {ECO:0000313|EnsemblPlants:GSMUA_Achr8P12700_001};	--	--	PF05899.12:Protein of unknown function (DUF861)
gene-tia003006	10.13	9.56	12.01	2.32	2.66	2.74	249	269	343	66	92	73	-2.32648	4.44545e-39	4.88834e-38	down	Superscaffold11	43728206	43729765	+	tia003006	--	K13496 UDP-glucosyl transferase 73C [EC:2.4.1.-] | (RefSeq) UDP-glycosyltransferase 73E1-like (A)	ko00908: Zeatin biosynthesis	uncharacterized protein LOC110099670 [Dendrobium catenatum]	RecName: Full=UDP-glycosyltransferase 73E1 {ECO:0000303|PubMed:15610349}; EC=2.4.1.- {ECO:0000305};	SubName: Full=UDP-glycosyltransferase 73C1 {ECO:0000313|EMBL:PKU66765.1};	UDP-glucuronosyl and UDP-glucosyl transferase	GO:0016758,transferase activity, transferring hexosyl groups; GO:0008152,metabolic process	PF00201.18:UDP-glucoronosyl and UDP-glucosyl transferase
gene-tia003009	286.92	284.11	282.8	110.13	109.97	109.33	6875	7798	7876	3049	3702	2835	-1.66529	0	0	down	Superscaffold11	43742002	43743522	+	tia003009	--	K13496 UDP-glucosyl transferase 73C [EC:2.4.1.-] | (RefSeq) UDP-glycosyltransferase 73E1-like (A)	ko00908: Zeatin biosynthesis	uncharacterized protein LOC110099670 [Dendrobium catenatum]	RecName: Full=UDP-glycosyltransferase 73E1 {ECO:0000303|PubMed:15610349}; EC=2.4.1.- {ECO:0000305};	SubName: Full=UDP-glycosyltransferase 73C1 {ECO:0000313|EMBL:PKU66765.1};	UDP-glucuronosyl and UDP-glucosyl transferase	GO:0016758,transferase activity, transferring hexosyl groups; GO:0008152,metabolic process	PF00201.18:UDP-glucoronosyl and UDP-glucosyl transferase
gene-tia003010	94.49	90.51	97.51	34.47	32.54	35.2	2282	2504	2737	962	1104	920	-1.75983	2.45452e-188	9.97091e-187	down	Superscaffold11	43745749	43747281	+	tia003010	--	K13496 UDP-glucosyltransferase 73C [EC:2.4.1.-] | (RefSeq) UDP-glycosyltransferase 73E1-like (A)	ko00908: Zeatin biosynthesis	UDP-glycosyltransferase 73C4 [Dendrobium catenatum]	RecName: Full=UDP-glycosyltransferase 73C5; EC=2.4.1.-; AltName: Full=Cytokinin-O-glucosyltransferase 3; AltName: Full=Deoxynivalenol-glucosyl-transferase 1; AltName: Full=Zeatin O-glucosyltransferase 3; Short=AtZOG3;	SubName: Full=UDP-glycosyltransferase 73C4 {ECO:0000313|EMBL:PKU66275.1};	UDP-glucuronosyl and UDP-glucosyl transferase	GO:0016021,integral component of membrane; GO:0043231,intracellular membrane-bounded organelle; GO:0050502,cis-zeatin O-beta-D-glucosyltransferase activity; GO:0046527,glucosyltransferase activity; GO:0080043,quercetin 3-O-glucosyltransferase activity; GO:0080046,quercetin 4'-O-glucosyltransferase activity; GO:0080044,quercetin 7-O-glucosyltransferase activity; GO:0050403,trans-zeatin O-beta-D-gl…	PF00201.18:UDP-glucoronosyl and UDP-glucosyl transferase
gene-tia003017	2.27	2.18	2.37	0.41	0.72	0.44	81	89	98	17	36	17	-2.38871	4.64214e-14	2.43432e-13	down	Superscaffold11	43874259	43876521	-	tia003017	--	K20718 LRR receptor-like serine/threonine-protein kinase ERECTA [EC:2.7.11.1] | (RefSeq) LRR receptor-like serine/threonine-protein kinase ERL1 isoform X1 (A)	ko04016: MAPK signaling pathway - plant	Putative kinase-like protein TMKL1 [Apostasia shenzhenica]	RecName: Full=Putative kinase-like protein TMKL1; Flags: Precursor;	SubName: Full=Kinase-like protein TMKL1 {ECO:0000313|EMBL:PKA65405.1};	--	GO:0016021,integral component of membrane; GO:0005886,plasma membrane; GO:0009506,plasmodesma; GO:0005524,ATP binding; GO:0004672,protein kinase activity	PF07714.17:Protein tyrosine kinase
gene-tia003048	93.9	94.95	97.62	24.13	26.65	27.24	2179	2524	2633	647	869	684	-2.16788	2.83617e-257	1.54325e-255	down	Superscaffold11	44555379	44574355	+	tia003048	--	--	--	BEL1-like homeodomain protein 9 [Phalaenopsis equestris]	RecName: Full=BEL1-like homeodomain protein 8; Short=BEL1-like protein 8; AltName: Full=Protein POUND-FOOLISH;	SubName: Full=BEL1-like homeodomain protein 8 {ECO:0000313|EMBL:PKU66708.1};	Transcription factor MEIS1 and related HOX domain proteins	GO:0005634,nucleus; GO:0003677,DNA binding; GO:0003700,DNA-binding transcription factor activity; GO:0010229,inflorescence development; GO:0080006,internode patterning; GO:0010076,maintenance of floral meristem identity; GO:0010077,maintenance of inflorescence meristem identity; GO:0007389,pattern specification process; GO:1905393,plant organ formation; GO:0010223,secondary shoot formation; GO:00…	PF07526.11:Associated with HOX
gene-tia003051	6.48	11.15	9.59	0.49	0.75	0.7	68	134	117	6	11	8	-4.09303	1.59346e-24	1.24653e-23	down	Superscaffold11	44643495	44644231	+	tia003051	--	K00799 glutathione S-transferase [EC:2.5.1.18] | (RefSeq) probable glutathione S-transferase parC (A)	ko00480: Glutathione metabolism	probable glutathione S-transferase parC [Phalaenopsis equestris]	RecName: Full=Glutathione S-transferase U23; Short=AtGSTU23; EC=2.5.1.18; AltName: Full=GST class-tau member 23;	SubName: Full=Glutathione S-transferase U24 {ECO:0000313|EMBL:PKU71563.1};	Glutathione S-transferase	GO:0005737,cytoplasm; GO:0005829,cytosol; GO:0004364,glutathione transferase activity; GO:0006749,glutathione metabolic process; GO:0009407,toxin catabolic process	PF02798.20:Glutathione S-transferase, N-terminal domain
gene-tia003052	5.24	6.41	7.3	0.99	0.54	0.88	55	77	89	12	8	10	-3.28734	2.47084e-16	1.44012e-15	down	Superscaffold11	44664053	44664789	-	tia003052	--	K00799 glutathione S-transferase [EC:2.5.1.18] | (RefSeq) probable glutathione S-transferase parC (A)	ko00480: Glutathione metabolism	probable glutathione S-transferase parC [Phalaenopsis equestris]	RecName: Full=Glutathione S-transferase U23; Short=AtGSTU23; EC=2.5.1.18; AltName: Full=GST class-tau member 23;	SubName: Full=Glutathione S-transferase U24 {ECO:0000313|EMBL:PKU71563.1};	Glutathione S-transferase	GO:0005737,cytoplasm; GO:0005829,cytosol; GO:0004364,glutathione transferase activity; GO:0006749,glutathione metabolic process; GO:0009407,toxin catabolic process	PF02798.20:Glutathione S-transferase, N-terminal domain
gene-tia003074	27.55	27.97	26.45	4.86	3.96	3.99	638	742	712	130	129	100	-2.97148	2.45208e-124	6.67129e-123	down	Superscaffold11	45130775	45141595	-	tia003074	--	K13508 glycerol-3-phosphate acyltransferase [EC:2.3.1.15 2.3.1.198] | (RefSeq) glycerol-3-phosphate 2-O-acyltransferase 4 (A)	ko00561: Glycerolipid metabolism; ko00564: Glycerophospholipid metabolism	glycerol-3-phosphate 2-O-acyltransferase 4 [Dendrobium catenatum]	RecName: Full=Glycerol-3-phosphate 2-O-acyltransferase 4; Short=AtGPAT4; EC=2.3.1.198; AltName: Full=Glycerol-3-phosphate acyltransferase 4;	SubName: Full=Glycerol-3-phosphate 2-O-acyltransferase 4 {ECO:0000313|EMBL:PKU63038.1};	--	GO:0016021,integral component of membrane; GO:0016020,membrane; GO:0090447,glycerol-3-phosphate 2-O-acyltransferase activity; GO:0016791,phosphatase activity; GO:0102419,sn-2-glycerol-3-phosphate omega-OH-C22:0-CoA acyl transferase activity; GO:0010143,cutin biosynthetic process; GO:0008654,phospholipid biosynthetic process	PF12710.7:haloacid dehalogenase-like hydrolase
gene-tia003082	1763.06	1703	1734.24	574.27	533.81	571.69	46829	51814	53538	17624	19920	16433	-1.92194	0	0	down	Superscaffold11	45355671	45357735	+	tia003082	--	K22133 oxalate---CoA ligase [EC:6.2.1.8] | (RefSeq) oxalate--CoA ligase (A)	ko00630: Glyoxylate and dicarboxylate metabolism	oxalate--CoA ligase [Dendrobium catenatum]	RecName: Full=Oxalate--CoA ligase {ECO:0000305}; EC=6.2.1.8 {ECO:0000269|PubMed:22447686}; AltName: Full=4-coumarate--CoA ligase isoform 8; Short=At4CL8; AltName: Full=4-coumarate--CoA ligase-like 10; AltName: Full=Acyl-activating enzyme 3 {ECO:0000303|PubMed:22447686}; AltName: Full=Adenosine monophosphate binding protein 3; Short=AtMPBP3; AltName: Full=Oxalyl-CoA synthetase;	SubName: Full=4-coumarate--CoA ligase-like 10 {ECO:0000313|EMBL:PKU63049.1};	Acyl-CoA synthetase	GO:0048046,apoplast; GO:0009507,chloroplast; GO:0009570,chloroplast stroma; GO:0005737,cytoplasm; GO:0009506,plasmodesma; GO:0005524,ATP binding; GO:0050203,oxalate-CoA ligase activity; GO:0050832,defense response to fungus; GO:0033611,oxalate catabolic process; GO:0010030,positive regulation of seed germination; GO:0046686,response to cadmium ion; GO:0009735,response to cytokinin; GO:0010214,see…	PF00501.28:AMP-binding enzyme
gene-tia003090	49.03	46.91	49.85	14.07	14.24	12.48	1409	1544	1665	467	575	388	-2.12617	3.74673e-165	1.32175e-163	down	Superscaffold11	45569091	45586017	+	tia003090	--	K15338 flap endonuclease GEN [EC:3.1.-.-] | (RefSeq) flap endonuclease GEN-like 2 (A)	--	flap endonuclease GEN-like 2 [Phalaenopsis equestris]	RecName: Full=Flap endonuclease GEN-like 2; EC=3.1.-.-; AltName: Full=OsSEND-1; AltName: Full=Single-strand DNA endonuclease 1;	SubName: Full=Flap endonuclease GEN-like 2 {ECO:0000313|EMBL:PKA58828.1}; EC=3.1.-.- {ECO:0000313|EMBL:PKA58828.1};	5'-3' exonuclease	GO:0005634,nucleus; GO:0003677,DNA binding; GO:0004519,endonuclease activity; GO:0046872,metal ion binding; GO:0006281,DNA repair	PF00867.18:XPG I-region
gene-tia003114	63.48	55.12	57.05	23.31	29.48	22.06	561	558	586	238	366	211	-1.51519	6.075e-34	6.00818e-33	down	Superscaffold11	46221290	46221850	-	tia003114	--	K10666 E3 ubiquitin-protein ligase RNF5 [EC:2.3.2.27] | (RefSeq) E3 ubiquitin-protein ligase RMA3-like (A)	ko04141: Protein processing in endoplasmic reticulum	E3 ubiquitin-protein ligase RMA3-like [Dendrobium catenatum]	RecName: Full=E3 ubiquitin-protein ligase RMA1; EC=2.3.2.27; AltName: Full=Protein RING membrane-anchor 1; AltName: Full=RING-type E3 ubiquitin transferase RMA1 {ECO:0000305};	SubName: Full=E3 ubiquitin-protein ligase RMA1H1 {ECO:0000313|EMBL:PKU69302.1};	Predicted E3 ubiquitin ligase	GO:0036513,Derlin-1 retrotranslocation complex; GO:0005783,endoplasmic reticulum; GO:0016021,integral component of membrane; GO:0016020,membrane; GO:0046872,metal ion binding; GO:1904264,NA; GO:0044390,ubiquitin-like protein conjugating enzyme binding; GO:0004842,ubiquitin-protein transferase activity; GO:0071712,ER-associated misfolded protein catabolic process; GO:0032527,protein exit from endo…	PF00097.25:Zinc finger, C3HC4 type (RING finger)
gene-tia003123	24.72	23.32	24.42	3.92	5.67	6.48	546	590	627	100	176	155	-2.46463	4.63781e-68	7.78919e-67	down	Superscaffold11	46392174	46394391	-	tia003123	--	K09422 transcription factor MYB, plant | (RefSeq) myb-related protein Zm1-like (A)	--	myb-related protein Zm1-like [Dendrobium catenatum]	RecName: Full=Transcription factor MYB4 {ECO:0000305}; AltName: Full=Myb-related protein 4 {ECO:0000305}; Short=OsMyb4 {ECO:0000303|PubMed:14675437}; AltName: Full=Transcription factor RLTR1 {ECO:0000312|EMBL:AAP92750.1};	SubName: Full=Myb-related protein Zm1 {ECO:0000313|EMBL:PKU70207.1};	Transcription factor, Myb superfamily	GO:0005634,nucleus; GO:0000981,DNA-binding transcription factor activity, RNA polymerase II-specific; GO:0043565,sequence-specific DNA binding; GO:0001135,RNA polymerase II transcription regulator recruiting activity; GO:0044212,transcription regulatory region DNA binding; GO:0030154,cell differentiation; GO:0045893,positive regulation of transcription, DNA-templated; GO:0006357,regulation of tra…	PF00249.31:Myb-like DNA-binding domain
gene-tia003126	0.73	0.94	0.71	0.08	0.05	0	23	34	26	3	2	0	-4.48687	4.36357e-08	1.57632e-07	down	Superscaffold11	46503669	46514459	+	tia003126	--	K00975 glucose-1-phosphate adenylyltransferase [EC:2.7.7.27] | (RefSeq) putative two-component response regulator ARR21 (A)	ko00500: Starch and sucrose metabolism; ko00520: Amino sugar and nucleotide sugar metabolism	probable transcription factor KAN2 [Dendrobium catenatum]	RecName: Full=Probable transcription factor KAN2; AltName: Full=Protein KANADI 2;	SubName: Full=Putative transcription factor KAN2 {ECO:0000313|EMBL:PKU69268.1};	--	GO:0005634,nucleus; GO:0003700,DNA-binding transcription factor activity; GO:0044212,transcription regulatory region DNA binding; GO:0048440,carpel development; GO:0030154,cell differentiation; GO:0048481,plant ovule development; GO:0009944,polarity specification of adaxial/abaxial axis; GO:0006355,regulation of transcription, DNA-templated; GO:0006351,transcription, DNA-templated	PF00249.31:Myb-like DNA-binding domain
gene-tia003129	14.55	14.43	13.77	7.97	8.81	8.2	956	1086	1052	605	813	583	-1.06504	9.75809e-41	1.11979e-39	down	Superscaffold11	46632395	46641646	+	tia003129	--	K05658 ATP-binding cassette, subfamily B (MDR/TAP), member 1 [EC:3.6.3.44] | (RefSeq) ABC transporter B family member 2-like (A)	ko02010: ABC transporters	ABC transporter B family member 2-like [Dendrobium catenatum]	RecName: Full=ABC transporter B family member 2; Short=ABC transporter ABCB.2; Short=AtABCB2; AltName: Full=Multidrug resistance protein 2; AltName: Full=P-glycoprotein 2; Flags: Precursor;	SubName: Full=ABC transporter B family member 2 {ECO:0000313|EMBL:PKU82695.1};	Multidrug/pheromone exporter, ABC superfamily	GO:0016021,integral component of membrane; GO:0016020,membrane; GO:0005524,ATP binding; GO:0042626,ATPase activity, coupled to transmembrane movement of substances	PF00664.23:ABC transporter transmembrane region
gene-tia003130	50.16	46.73	50.66	16.27	15.3	15.35	1190	1270	1397	446	510	394	-1.94472	1.6873e-128	4.75736e-127	down	Superscaffold11	46643433	46644938	-	tia003130	--	K00913 inositol-1,3,4-trisphosphate 5/6-kinase / inositol-tetrakisphosphate 1-kinase [EC:2.7.1.159 2.7.1.134] | (RefSeq) inositol-tetrakisphosphate 1-kinase 5 (A)	ko00562: Inositol phosphate metabolism; ko04070: Phosphatidylinositol signaling system	inositol-tetrakisphosphate 1-kinase 5 [Phalaenopsis equestris]	RecName: Full=Inositol-tetrakisphosphate 1-kinase 5 {ECO:0000305}; EC=2.7.1.134 {ECO:0000305}; AltName: Full=Inositol 1,3,4-trisphosphate 5/6-kinase 5 {ECO:0000305}; Short=Inositol-triphosphate 5/6-kinase 5 {ECO:0000305}; Short=Ins(1,3,4)P(3) 5/6-kinase 5 {ECO:0000305}; Short=OsITP5/6K-5 {ECO:0000303|PubMed:17961936}; Short=OsITPK5 {ECO:0000303|PubMed:22038091}; EC=2.7.1.159 {ECO:0000305}; AltNam…	SubName: Full=Inositol-tetrakisphosphate 1-kinase 1 {ECO:0000313|EMBL:PKU82709.1};	--	GO:0005622,intracellular; GO:0005524,ATP binding; GO:0047325,inositol tetrakisphosphate 1-kinase activity; GO:0052726,inositol-1,3,4-trisphosphate 5-kinase activity; GO:0052725,inositol-1,3,4-trisphosphate 6-kinase activity; GO:0000287,magnesium ion binding; GO:0032957,inositol trisphosphate metabolic process	PF05770.11:Inositol 1,3,4-trisphosphate 5/6-kinase ATP-grasp domain
gene-tia003139	227.66	221.29	233.78	12.46	11.25	12.85	10200	11357	12174	645	708	623	-4.52	0	0	down	Superscaffold11	46858200	46862547	+	tia003139	--	K03861 phosphatidylinositol glycan, class P | (RefSeq) phosphatidylinositol N-acetylglucosaminyltransferase subunit P-like isoform X1 (A)	ko00563: Glycosylphosphatidylinositol (GPI)-anchor biosynthesis	phosphatidylinositol N-acetylglucosaminyltransferase subunit P-like isoform X1 [Dendrobium catenatum]	RecName: Full=Phosphatidylinositol N-acetylglucosaminyltransferase subunit P; EC=2.4.1.198;	SubName: Full=Phosphatidylinositol N-acetylglucosaminyltransferase subunit P {ECO:0000313|EMBL:OAY71337.1};	N-acetylglucosaminyltransferase complex, subunit PIG-P, required for phosphatidylinositol biosynthesis	GO:0000506,glycosylphosphatidylinositol-N-acetylglucosaminyltransferase (GPI-GnT) complex; GO:0016021,integral component of membrane; GO:0017176,phosphatidylinositol N-acetylglucosaminyltransferase activity; GO:0006506,GPI anchor biosynthetic process	PF08510.12:PIG-P
gene-tia003140	115.49	110.27	117.37	32.54	29.56	33.73	1794	1962	2119	584	645	567	-2.135	2.03194e-199	8.81265e-198	down	Superscaffold11	46871405	46879355	+	tia003140	--	K20884 riboflavin kinase / FMN hydrolase [EC:2.7.1.26 3.1.3.102] | (RefSeq) bifunctional riboflavin kinase/FMN phosphatase (A)	ko00740: Riboflavin metabolism	haloacid dehalogenase-like hydrolase domain-containing protein Sgpp isoform X1 [Dendrobium catenatum]	RecName: Full=Haloacid dehalogenase-like hydrolase domain-containing protein Sgpp; EC=3.1.3.-; AltName: Full=Subclass I phosphosugar phosphatase; Short=AtSgpp;	SubName: Full=Imidazoleglycerol-phosphate dehydratase {ECO:0000313|EMBL:PKU82721.1};	Predicted haloacid-halidohydrolase and related hydrolases	GO:0005829,cytosol; GO:0005886,plasma membrane; GO:0046872,metal ion binding; GO:0050308,sugar-phosphatase activity	PF13419.6:Haloacid dehalogenase-like hydrolase
gene-tia003142	123.4	112.26	118.6	2.37	2.06	2.73	2255	2350	2519	50	53	54	-5.93472	0	0	down	Superscaffold11	46900079	46901238	-	tia003142	--	--	--	putative invertase inhibitor [Dendrobium catenatum]	--	SubName: Full=Invertase inhibitor {ECO:0000313|EMBL:PKU82726.1};	--	--	PF04043.15:Plant invertase/pectin methylesterase inhibitor
gene-tia003157	15.14	16.27	16.66	0.9	0.84	1.05	334	411	427	23	26	25	-4.4098	3.86951e-94	8.45331e-93	down	Superscaffold11	47477529	47479118	+	tia003157	--	K14841 ribosome biogenesis protein NSA1 | (RefSeq) WD repeat-containing protein DDB_G0290555 (A)	--	zinc finger protein ZAT12-like [Dendrobium catenatum]	RecName: Full=Zinc finger protein ZAT5;	SubName: Full=Zinc finger protein ZAT5 {ECO:0000313|EMBL:PKU87636.1};	FOG: Zn-finger	GO:0005634,nucleus; GO:0003700,DNA-binding transcription factor activity; GO:0046872,metal ion binding; GO:0043565,sequence-specific DNA binding; GO:0006355,regulation of transcription, DNA-templated; GO:0006351,transcription, DNA-templated	PF13912.6:C2H2-type zinc finger
gene-tia003166	3770.35	3596.76	3710.65	1725.6	1735.11	1753.74	132695	145000	151785	70170	85793	66795	-1.37846	0	0	down	Superscaffold11	47621011	47623682	-	tia003166	--	K03283 heat shock 70kDa protein 1/2/6/8 | (RefSeq) heat shock cognate 70 kDa protein 2 (A)	ko03040: Spliceosome; ko04141: Protein processing in endoplasmic reticulum; ko04144: Endocytosis	heat shock cognate 70 kDa protein 2 [Dendrobium catenatum]	RecName: Full=Heat shock cognate 70 kDa protein 2;	SubName: Full=Heat shock cognate 70 kDa protein 2 {ECO:0000313|EMBL:PKU83130.1};	Molecular chaperones HSP70/HSC70, HSP70 superfamily	GO:0005524,ATP binding	PF00012.20:Hsp70 protein
gene-tia003170	110.5	100.57	103.9	34.34	36.92	31.56	2284	2381	2496	820	1072	706	-1.90311	7.2053e-174	2.72434e-172	down	Superscaffold11	47826281	47834880	+	tia003170	--	K10258 very-long-chain enoyl-CoA reductase [EC:1.3.1.93] | (RefSeq) very-long-chain enoyl-CoA reductase (A)	ko00062: Fatty acid elongation; ko01040: Biosynthesis of unsaturated fatty acids; ko01212: Fatty acid metabolism	very-long-chain enoyl-CoA reductase [Dendrobium catenatum]	RecName: Full=Very-long-chain enoyl-CoA reductase {ECO:0000305}; EC=1.3.1.93 {ECO:0000305|PubMed:14673020, ECO:0000305|PubMed:15829606}; AltName: Full=Enoyl-CoA reductase; Short=AtECR; AltName: Full=Protein ECERIFERUM 10; AltName: Full=Synaptic glycoprotein SC2-like protein;	SubName: Full=Very-long-chain enoyl-CoA reductase {ECO:0000313|EMBL:PKU86282.1};	Steroid reductase required for elongation of the very long chain fatty acids	GO:0005783,endoplasmic reticulum; GO:0005789,endoplasmic reticulum membrane; GO:0009923,fatty acid elongase complex; GO:0016021,integral component of membrane; GO:0005886,plasma membrane; GO:0009922,fatty acid elongase activity; GO:0016627,oxidoreductase activity, acting on the CH-CH group of donors; GO:0042335,cuticle development; GO:0006665,sphingolipid metabolic process; GO:0010091,trichome br…	PF02544.16:3-oxo-5-alpha-steroid 4-dehydrogenase
gene-tia003172	6.28	5.98	6.56	3.2	3.62	3.49	309	337	375	182	250	186	-1.15783	5.16215e-18	3.23507e-17	down	Superscaffold11	47867588	47872881	+	tia003172	--	--	--	uncharacterized protein LOC110108897 isoform X2 [Dendrobium catenatum]	RecName: Full=Protein TRM32; AltName: Full=TON1-RECRUITING MOTIF protein 32;	SubName: Full=Uncharacterized protein {ECO:0000313|EMBL:PKU68197.1};	--	--	PF14309.6:Domain of unknown function (DUF4378)
gene-tia003186	25.17	23.72	25.29	6.17	8.72	3.91	113	122	132	32	55	19	-2.25106	7.14062e-16	4.07003e-15	down	Superscaffold11	48262476	48262760	+	tia003186	--	--	--	hypothetical protein MA16_Dca012842 [Dendrobium catenatum]	--	SubName: Full=Uncharacterized protein {ECO:0000313|EMBL:PKU68173.1};	--	--	PF08137.12:DVL family
gene-tia003196	3411.46	3024.47	3291.6	326.48	354.91	338.78	33805	34330	37910	3738	4941	3633	-3.54392	0	0	down	Superscaffold11	48539296	48539995	-	tia003196	--	--	--	uncharacterized protein LOC109708692 [Ananas comosus]	--	SubName: Full=Uncharacterized protein {ECO:0000313|EMBL:OAY82823.1};	--	--	PF06521.11:PAR1 protein
gene-tia003197	2.27	1.95	2.95	0.87	1.01	1.53	59	58	89	26	37	43	-1.37119	2.68265e-05	7.37203e-05	down	Superscaffold11	48540681	48544063	-	tia003197	--	--	--	uncharacterized protein LOC110022920 isoform X1 [Phalaenopsis equestris]	--	SubName: Full=Uncharacterized protein {ECO:0000313|EMBL:PKU65098.1};	--	--	--
gene-tia003206	16.38	17.65	18.75	3.65	3.55	3.72	342	422	455	88	104	84	-2.56804	4.07702e-65	6.65778e-64	down	Superscaffold12	120029	121906	+	tia003206	--	--	--	PREDICTED: uncharacterized protein LOC109117179 [Tarenaya hassleriana]	--	--	--	--	--
gene-tia003207	19.07	17.94	20.23	6.23	5.48	6.18	790	851	974	298	319	277	-1.97281	3.58352e-87	7.33925e-86	down	Superscaffold12	127478	130106	+	tia003207	--	K00924 kinase [EC:2.7.1.-] | (RefSeq) probable receptor-like protein kinase At3g55450 isoform X1 (A)	--	probable serine/threonine-protein kinase PBL3 [Dendrobium catenatum]	RecName: Full=Probable serine/threonine-protein kinase PBL3 {ECO:0000305}; EC=2.7.11.1 {ECO:0000305}; AltName: Full=PBS1-like protein 3 {ECO:0000303|PubMed:20413097}; AltName: Full=Protein kinase 2B {ECO:0000305};	SubName: Full=Protein kinase 2B, chloroplastic {ECO:0000313|EMBL:PKU86261.1};	Serine/threonine protein kinase	GO:0005737,cytoplasm; GO:0005634,nucleus; GO:0005886,plasma membrane; GO:0005524,ATP binding; GO:0004675,transmembrane receptor protein serine/threonine kinase activity; GO:0007166,cell surface receptor signaling pathway; GO:0006952,defense response; GO:0006468,protein phosphorylation	PF07714.17:Protein tyrosine kinase
gene-tia003221	9.06	7.55	7.73	2.27	1.77	2.11	131	125	130	38	36	33	-2.27991	3.83197e-19	2.50582e-18	down	Superscaffold12	517172	519357	-	tia003221	--	K01213 galacturan 1,4-alpha-galacturonidase [EC:3.2.1.67] | (RefSeq) polygalacturonase At1g48100-like (A)	ko00040: Pentose and glucuronate interconversions	polygalacturonase At1g48100 [Phalaenopsis equestris]	RecName: Full=Polygalacturonase At1g48100; Short=PG; EC=3.2.1.15; AltName: Full=Pectinase At1g48100; Flags: Precursor;	SubName: Full=Polygalacturonase {ECO:0000313|EMBL:PKU75783.1};	--	GO:0005618,cell wall; GO:0005576,extracellular region; GO:0004650,polygalacturonase activity; GO:0005975,carbohydrate metabolic process; GO:0009831,plant-type cell wall modification involved in multidimensional cell growth	PF12708.7:Pectate lyase superfamily protein
gene-tia003222	23.06	23.34	22.21	14.56	13.75	13.42	1984	2300	2221	1447	1662	1249	-1.00888	1.57723e-66	2.61323e-65	down	Superscaffold12	515810	561509	-	tia003222	--	--	--	paladin [Dendrobium catenatum]	--	SubName: Full=Uncharacterized protein {ECO:0000313|EMBL:PKA51507.1};	--	--	PF14566.6:Inositol hexakisphosphate
gene-tia003235	8.53	9.64	9.27	0.06	0	0.12	129	167	163	1	0	2	-7.6801	4.18807e-19	2.73626e-18	down	Superscaffold12	701108	702067	-	tia003235	--	K00856 adenosine kinase [EC:2.7.1.20] | (RefSeq) putative germin-like protein 9-2 (A)	ko00230: Purine metabolism	PREDICTED: germin-like protein 9-3 [Elaeis guineensis]	RecName: Full=Germin-like protein 9-3; Flags: Precursor;	SubName: Full=Germin-like protein 9-3 {ECO:0000313|EMBL:PKU68446.1};	--	GO:0048046,apoplast; GO:0005618,cell wall; GO:0030145,manganese ion binding; GO:0045735,nutrient reservoir activity	PF00190.22:Cupin
gene-tia003285	68.06	57.62	61.95	30.95	30.12	30.57	862	836	912	453	536	419	-1.3244	1.98778e-46	2.52688e-45	down	Superscaffold12	2037675	2038478	+	tia003285	--	--	--	zinc finger protein [Macleaya cordata]	--	SubName: Full=Putative hop-interacting protein-like {ECO:0000313|EMBL:JAP32487.1};	--	--	--
gene-tia003309	14.31	14.06	14.58	1.72	1.16	0.83	238	268	282	33	27	15	-3.82384	4.24659e-59	6.47571e-58	down	Superscaffold12	2599302	2601480	-	tia003309	--	K00430 peroxidase [EC:1.11.1.7] | (RefSeq) peroxidase 3-like (A)	ko00940: Phenylpropanoid biosynthesis	Peroxidase 39 [Apostasia shenzhenica]	RecName: Full=Peroxidase 2; EC=1.11.1.7; AltName: Full=ATP12a; AltName: Full=Atperox P2; Flags: Precursor;	SubName: Full=Peroxidase 39 {ECO:0000313|EMBL:PKA54935.1}; EC=1.11.1.7 {ECO:0000313|EMBL:PKA54935.1};	--	GO:0005576,extracellular region; GO:0009505,plant-type cell wall; GO:0009506,plasmodesma; GO:0020037,heme binding; GO:0046872,metal ion binding; GO:0004601,peroxidase activity; GO:0042744,hydrogen peroxide catabolic process; GO:0009808,lignin metabolic process; GO:0009664,plant-type cell wall organization; GO:0006979,response to oxidative stress	PF00141.23:Peroxidase
gene-tia003334	2.41	1.76	2.48	0.53	0.37	0.54	103	86	123	26	22	25	-2.51523	1.0957e-16	6.48363e-16	down	Superscaffold12	3462345	3490533	-	tia003334	--	K08835 serine/threonine-protein kinase OSR1/STK39 [EC:2.7.11.1] | (RefSeq) serine/threonine-protein kinase BLUS1 (A)	--	serine/threonine-protein kinase BLUS1 [Phalaenopsis equestris]	RecName: Full=Serine/threonine-protein kinase BLUS1; EC=2.7.11.1; AltName: Full=Protein BLUE LIGHT SIGNALING 1;	SubName: Full=Mitogen-activated protein kinase kinase kinase ANP1 {ECO:0000313|EMBL:PKU62704.1};	Ste20-like serine/threonine protein kinase	GO:0005829,cytosol; GO:0005524,ATP binding; GO:0046872,metal ion binding; GO:0004674,protein serine/threonine kinase activity; GO:0032147,activation of protein kinase activity; GO:0007346,regulation of mitotic cell cycle; GO:1902456,regulation of stomatal opening; GO:0023014,signal transduction by protein phosphorylation; GO:0031098,stress-activated protein kinase signaling cascade	PF00069.25:Protein kinase domain
gene-tia003340	105.89	99.43	104.54	24.32	26.95	25.49	6379	6861	7320	1693	2281	1662	-2.30286	0	0	down	Superscaffold12	3664352	3671634	-	tia003340	--	K16055 trehalose 6-phosphate synthase/phosphatase [EC:2.4.1.15 3.1.3.12] | (RefSeq) alpha,alpha-trehalose-phosphate synthase [UDP-forming] 5-like (A)	ko00500: Starch and sucrose metabolism	alpha,alpha-trehalose-phosphate synthase [UDP-forming]	RecName: Full=Probable alpha,alpha-trehalose-phosphate synthase [UDP-forming] 9; EC=2.4.1.15; AltName: Full=Trehalose-6-phosphate synthase 9; Short=AtTPS9;	SubName: Full=Alpha,alpha-trehalose-phosphate synthase [UDP-forming] 5 {ECO:0000313|EMBL:PKU62713.1};	Trehalose-6-phosphate synthase component TPS1 and related subunits	GO:0005737,cytoplasm; GO:0016791,phosphatase activity; GO:0016757,transferase activity, transferring glycosyl groups; GO:0005992,trehalose biosynthetic process; GO:0070413,trehalose metabolism in response to stress	PF00982.21:Glycosyltransferase family 20
gene-tia003348	18.67	16.59	17.85	8.28	9.23	8.18	1198	1219	1331	614	832	568	-1.33578	3.17258e-62	5.04126e-61	down	Superscaffold12	3913352	3920536	-	tia003348	--	K05387 glutamate receptor, ionotropic, plant | (RefSeq) glutamate receptor 2.8-like (A)	--	glutamate receptor 2.8-like [Dendrobium catenatum]	RecName: Full=Glutamate receptor 2.8; AltName: Full=Ligand-gated ion channel 2.8; Flags: Precursor;	SubName: Full=Glutamate receptor 2.7 {ECO:0000313|EMBL:PKA49433.1};	Glutamate-gated kainate-type ion channel receptor subunit GluR5 and related subunits	GO:0016021,integral component of membrane; GO:0005622,intracellular; GO:0005886,plasma membrane; GO:0005262,calcium channel activity; GO:0008066,glutamate receptor activity; GO:0004970,ionotropic glutamate receptor activity; GO:0006816,calcium ion transport; GO:0019722,calcium-mediated signaling; GO:0071230,cellular response to amino acid stimulus	PF01094.28:Receptor family ligand binding region
gene-tia003349	11.6	11.23	11.69	4.68	4.54	4.42	796	883	933	371	438	328	-1.63109	3.31846e-73	5.8815e-72	down	Superscaffold12	3933043	3974879	-	tia003349	--	K00924 kinase [EC:2.7.1.-] | (RefSeq) receptor protein kinase CLAVATA1 (A)	--	Receptor-like protein kinase [Dendrobium catenatum]	RecName: Full=Receptor-like protein kinase; EC=2.7.11.1; Flags: Precursor;	SubName: Full=Receptor-like protein kinase {ECO:0000313|EMBL:PKU69562.1};	--	GO:0005576,extracellular region; GO:0016021,integral component of membrane; GO:0005886,plasma membrane; GO:0005524,ATP binding; GO:0004674,protein serine/threonine kinase activity; GO:0019199,transmembrane receptor protein kinase activity; GO:0006468,protein phosphorylation	PF00069.25:Protein kinase domain
gene-tia003351	28.41	27.49	31.65	16.03	15.13	16.01	977	1083	1265	637	731	596	-1.18488	1.71329e-47	2.2181e-46	down	Superscaffold12	4026849	4060171	-	tia003351	--	--	--	protein ecdysoneless homolog isoform X2 [Phalaenopsis equestris]	RecName: Full=Protein ecdysoneless homolog {ECO:0000250|UniProtKB:Q9W032};	SubName: Full=Protein SGT1 like {ECO:0000313|EMBL:PKU69565.1};	MADS box transcription factor	GO:0005634,nucleus; GO:0003713,transcription coactivator activity; GO:0006366,transcription by RNA polymerase II	PF07093.11:SGT1 protein
gene-tia003362	111.09	121.56	118.65	46.25	43.57	44.48	2557	3205	3174	1230	1409	1108	-1.6798	4.09346e-191	1.69557e-189	down	Superscaffold12	4493465	4496163	+	tia003362	--	K09285 AP2-like factor, ANT lineage | (RefSeq) AP2-like ethylene-responsive transcription factor AIL5 (A)	--	AP2-8 [Erycina pusilla]	RecName: Full=AP2-like ethylene-responsive transcription factor AIL5; AltName: Full=Protein AINTEGUMENTA-LIKE 5;	SubName: Full=AP2-8 {ECO:0000313|EMBL:AGI62044.1};	--	GO:0005634,nucleus; GO:0003677,DNA binding; GO:0003700,DNA-binding transcription factor activity; GO:0060774,auxin mediated signaling pathway involved in phyllotactic patterning; GO:0009873,ethylene-activated signaling pathway; GO:0010311,lateral root formation; GO:0060772,leaf phyllotactic patterning; GO:0060771,phyllotactic patterning; GO:0040019,positive regulation of embryonic development; GO…	PF00847.20:AP2 domain
gene-tia003368	2.68	2.89	2.67	1.37	1.2	1.25	107	132	124	63	67	54	-1.40633	6.86401e-10	2.84476e-09	down	Superscaffold12	4686005	4688536	-	tia003368	--	--	--	--	--	--	--	--	--
gene-tia003372	551.55	523.96	496.86	47.65	53.09	48.51	24816	27004	25983	2477	3356	2362	-3.68718	0	0	down	Superscaffold12	4937332	4944795	+	tia003372	--	K01535 H+-transporting ATPase [EC:7.1.2.1] | (RefSeq) plasma membrane ATPase (A)	ko00190: Oxidative phosphorylation	plasma membrane ATPase [Phalaenopsis equestris]	RecName: Full=Plasma membrane ATPase 4; EC=3.6.3.6; AltName: Full=Proton pump 4;	RecName: Full=Plasma membrane ATPase {ECO:0000256|RuleBase:RU362083}; EC=3.6.3.6 {ECO:0000256|RuleBase:RU362083};	Plasma membrane H+-transporting ATPase	GO:0016021,integral component of membrane; GO:0005886,plasma membrane; GO:0005524,ATP binding; GO:0008553,proton-exporting ATPase activity, phosphorylative mechanism; GO:0046872,metal ion binding; GO:0006754,ATP biosynthetic process	PF00122.20:E1-E2 ATPase
gene-tia003373	11.41	9.58	10.53	3.09	4.31	4.1	262	252	281	82	139	102	-1.74128	1.44067e-23	1.09112e-22	down	Superscaffold12	4945867	4947324	+	tia003373	--	K17964 leucine-rich PPR motif-containing protein, mitochondrial | (RefSeq) hypothetical protein (A)	--	pentatricopeptide repeat-containing protein At3g61360 [Dendrobium catenatum]	RecName: Full=Pentatricopeptide repeat-containing protein At3g61360;	SubName: Full=Pentatricopeptide repeat-containing protein {ECO:0000313|EMBL:PKA57577.1}; EC=2.1.1.204 {ECO:0000313|EMBL:PKA57577.1};	FOG: PPR repeat	GO:0005739,mitochondrion; GO:0004519,endonuclease activity; GO:0003723,RNA binding; GO:0000398,mRNA splicing, via spliceosome; GO:0009451,RNA modification	PF13041.6:PPR repeat family
gene-tia003378	2897.42	2795.93	2867.88	1159.08	1137.78	1122.99	160993	177953	185209	74413	88819	67527	-1.61519	0	0	down	Superscaffold12	5110362	5116453	-	tia003378	--	K22745 apoptosis-inducing factor 2 | (RefSeq) apoptosis-inducing factor homolog B-like (A)	--	apoptosis-inducing factor homolog B-like [Phalaenopsis equestris]	RecName: Full=External alternative NAD(P)H-ubiquinone oxidoreductase B1, mitochondrial; EC=1.6.5.9; AltName: Full=External alternative NADH dehydrogenase NDB1; AltName: Full=NADH:ubiquinone reductase (non-electrogenic) NDB1; Flags: Precursor;	SubName: Full=NADH dehydrogenase C1, chloroplastic/mitochondrial {ECO:0000313|EMBL:PKU69599.1};	NADH-dehydrogenase (ubiquinone)	GO:0005743,mitochondrial inner membrane; GO:0005758,mitochondrial intermembrane space; GO:0005777,peroxisome; GO:0005509,calcium ion binding; GO:0016491,oxidoreductase activity; GO:0055114,oxidation-reduction process	PF07992.14:Pyridine nucleotide-disulphide oxidoreductase
gene-tia003444	28.66	20.04	23.12	5.43	3.98	5.38	256	205	240	56	50	52	-2.5785	2.38311e-33	2.33498e-32	down	Superscaffold12	9980047	9980776	-	tia003444	--	K00588 caffeoyl-CoA O-methyltransferase [EC:2.1.1.104] | (RefSeq) norbelladine 4'-O-methyltransferase isoform X1 (A)	ko00940: Phenylpropanoid biosynthesis; ko00941: Flavonoid biosynthesis; ko00945: Stilbenoid, diarylheptanoid and gingerol biosynthesis	putative caffeoyl-CoA O-methyltransferase At1g67980 [Dendrobium catenatum]	RecName: Full=Norbelladine 4'-O-methyltransferase {ECO:0000303|PubMed:25061748}; Short=NpN4OMT {ECO:0000303|PubMed:25061748}; EC=2.1.1.336 {ECO:0000269|PubMed:14109227, ECO:0000269|PubMed:25061748};	SubName: Full=Caffeoyl-CoA O-methyltransferase {ECO:0000313|EMBL:PKU75595.1};	O-methyltransferase	GO:0046872,metal ion binding; GO:0008171,O-methyltransferase activity	PF01596.17:O-methyltransferase
gene-tia003470	9264.84	13310.8	9285.84	4279.65	3200.24	3524.37	65681	108091	76512	35055	31874	27039	-1.82513	5.9662e-16	3.42059e-15	down	Superscaffold12	12304999	12305694	-	tia003470	--	--	--	--	--	--	--	--	--
gene-tia003472	6890.48	7758.89	6256.96	1161.85	1110.29	1158.11	44615	57546	47087	8692	10100	8115	-2.89933	4.33575e-201	1.88599e-199	down	Superscaffold12	12761533	12762189	+	tia003472	--	--	--	--	--	--	--	--	--
gene-tia003474	88.11	102.32	89.17	45.64	39.77	40.94	533	709	627	319	338	268	-1.43948	4.89054e-38	5.25243e-37	down	Superscaffold12	12949633	12950364	-	tia003474	--	--	--	--	--	--	--	--	--
gene-tia003479	580.25	536.01	558.08	6.14	7.37	6.52	14635	15486	16360	179	261	178	-6.66795	0	0	down	Superscaffold12	13387581	13389532	+	tia003479	--	K23806 alpha-guaiene 2-oxidase | (RefSeq) CYP71BE5; premnaspirodiene oxygenase-like (A)	--	premnaspirodiene oxygenase-like [Dendrobium catenatum]	RecName: Full=Premnaspirodiene oxygenase; Short=HPO; EC=1.14.13.121; AltName: Full=Cytochrome P450 71D55;	SubName: Full=Premnaspirodiene oxygenase {ECO:0000313|EMBL:PKU79336.1};	Cytochrome P450 CYP2 subfamily	GO:0016021,integral component of membrane; GO:0020037,heme binding; GO:0005506,iron ion binding; GO:0004497,monooxygenase activity; GO:0016705,oxidoreductase activity, acting on paired donors, with incorporation or reduction of molecular oxygen	PF00067.22:Cytochrome P450
gene-tia003491	10.28	11.14	12.41	7.17	5.9	7.04	62	77	87	50	50	46	-1.04683	0.000154855	0.000387098	down	Superscaffold12	16551461	16554872	-	tia003491	--	--	--	--	--	--	--	--	--
gene-tia003519	21.16	20.59	23.82	11.87	9.17	11.9	253	282	331	164	154	154	-1.2905	2.75096e-16	1.60149e-15	down	Superscaffold12	21029504	21030262	+	tia003519	--	--	--	--	--	--	--	--	--
gene-tia003521	91.05	89.64	88.05	10.18	7.64	9.56	2648	2986	2976	342	312	301	-3.59528	0	0	down	Superscaffold12	21428736	21440866	+	tia003521	--	K00103 L-gulonolactone oxidase [EC:1.1.3.8] | (RefSeq) L-gulonolactone oxidase 2-like (A)	ko00053: Ascorbate and aldarate metabolism	L-gulonolactone oxidase 2-like [Phalaenopsis equestris]	RecName: Full=Probable L-gulonolactone oxidase 6 {ECO:0000303|PubMed:20622436}; Short=AtGulLO6 {ECO:0000303|PubMed:20622436}; EC=1.1.3.8 {ECO:0000305}; Flags: Precursor;	SubName: Full=L-galactono-1,4-lactone dehydrogenase 2, mitochondrial {ECO:0000313|EMBL:PKU59234.1};	D-arabinono-1, 4-lactone oxidase	GO:0016020,membrane; GO:0003885,D-arabinono-1,4-lactone oxidase activity; GO:0050660,flavin adenine dinucleotide binding; GO:0050105,L-gulonolactone oxidase activity; GO:0019853,L-ascorbic acid biosynthetic process	PF01565.23:FAD binding domain
gene-tia003539	21.54	16.81	17.71	0.99	1.09	1.94	113	101	108	6	8	11	-4.11774	1.36505e-26	1.12831e-25	down	Superscaffold12	22932483	22933002	-	tia003539	--	K03860 phosphatidylinositol glycan, class Q | (RefSeq) N-acetylglucosaminyl-phosphatidylinositol biosynthetic protein gpi1-like (A)	ko00563: Glycosylphosphatidylinositol (GPI)-anchor biosynthesis	DEAD-box ATP-dependent RNA helicase 22 [Dendrobium catenatum]	RecName: Full=Snakin-2; Flags: Precursor;	SubName: Full=DEAD-box ATP-dependent RNA helicase 22 {ECO:0000313|EMBL:PKU61871.1};	--	GO:0005618,cell wall; GO:0005576,extracellular region; GO:0006952,defense response	PF02704.14:Gibberellin regulated protein
gene-tia003550	39.72	39.84	39.48	6.31	5.53	5.5	1095	1258	1265	201	214	164	-3.07279	1.02024e-221	4.9326e-220	down	Superscaffold12	23596977	23600259	-	tia003550	--	K15015 solute carrier family 32 (vesicular inhibitory amino acid transporter) | (RefSeq) uncharacterized protein LOC107609646 isoform X1 (A)	--	hypothetical protein AXF42_Ash009478 [Apostasia shenzhenica]	RecName: Full=IQ domain-containing protein IQM1 {ECO:0000305}; AltName: Full=IQ motif-containing protein 1 {ECO:0000303|Ref.6};	SubName: Full=Uncharacterized protein {ECO:0000313|EMBL:PKA64258.1};	--	GO:0005737,cytoplasm; GO:0005634,nucleus; GO:0005516,calmodulin binding; GO:0010119,regulation of stomatal movement	PF00612.27:IQ calmodulin-binding motif
gene-tia003602	3.05	3.07	4.38	0.88	1.65	1.11	33	38	55	11	25	13	-1.80782	2.44295e-05	6.7536e-05	down	Superscaffold12	26766453	26767138	-	tia003602	--	--	--	--	--	--	--	--	--
gene-tia003605	3.17	2.98	3.03	1.63	1.76	0.87	27	29	30	16	21	8	-1.38813	0.00349833	0.00717874	down	Superscaffold12	26888742	26890128	+	tia003605	--	K15979 staphylococcal nuclease domain-containing protein 1 | (RefSeq) ribonuclease TUDOR 1-like (A)	--	PREDICTED: ribonuclease TUDOR 1-like [Elaeis guineensis]	RecName: Full=Ribonuclease TUDOR 2 {ECO:0000303|PubMed:20396901}; Short=AtTudor2 {ECO:0000303|PubMed:20396901}; Short=TUDOR-SN protein 2 {ECO:0000303|PubMed:20396901}; EC=3.1.-.- {ECO:0000269|PubMed:25736060}; AltName: Full=100 kDa coactivator-like protein;	SubName: Full=staphylococcal nuclease domain-containing protein 1-like {ECO:0000313|RefSeq:XP_008812131.1, ECO:0000313|RefSeq:XP_017702148.1};	Transcriptional coactivator p100	GO:0005737,cytoplasm; GO:0010494,cytoplasmic stress granule; GO:0005829,cytosol; GO:0005783,endoplasmic reticulum; GO:0005635,nuclear envelope; GO:0000932,P-body; GO:0048471,perinuclear region of cytoplasm; GO:0009506,plasmodesma; GO:0016442,RISC complex; GO:0003729,mRNA binding; GO:0004518,nuclease activity; GO:0003723,RNA binding; GO:0034605,cellular response to heat; GO:0031047,gene silencing …	PF00565.17:Staphylococcal nuclease homologue
gene-tia003624	76.02	70.96	71.69	30.75	33.76	29.2	2497	2670	2737	1167	1558	1038	-1.51106	9.64379e-131	2.79386e-129	down	Superscaffold12	28741446	28744268	-	tia003624	--	K19984 exocyst complex component 5 | (RefSeq) uncharacterized protein LOC112294431 (A)	--	formin-like protein 4 [Dendrobium catenatum]	RecName: Full=Formin-like protein 16; AltName: Full=OsFH16; Flags: Precursor;	SubName: Full=Pentatricopeptide repeat-containing protein {ECO:0000313|EMBL:PKU61843.1};	Rho GTPase effector BNI1 and related formins	GO:0016021,integral component of membrane	PF02181.23:Formin Homology 2 Domain
gene-tia003707	334.71	326.77	342.87	199.36	198.79	200.36	6238	6976	7427	4293	5205	4041	-1.0383	4.41343e-178	1.70368e-176	down	Superscaffold12	34382180	34398747	-	tia003707	--	--	--	uncharacterized protein LOC110099615 [Dendrobium catenatum]	--	SubName: Full=Uncharacterized protein {ECO:0000313|EMBL:PKU84019.1};	--	--	PF04640.14:PLATZ transcription factor
gene-tia003712	5.9	4.99	4.56	0.36	0.52	0.43	128	124	115	9	16	10	-3.83614	1.86078e-29	1.66701e-28	down	Superscaffold12	34734016	34735393	+	tia003712	--	K07213 copper chaperone | (RefSeq) hypothetical protein (A)	--	heavy metal-associated isoprenylated plant protein 27-like [Dendrobium catenatum]	RecName: Full=Heavy metal-associated isoprenylated plant protein 27 {ECO:0000303|PubMed:21072340, ECO:0000303|PubMed:23368984}; Short=AtHIP27 {ECO:0000303|PubMed:23368984}; Short=AtHIPP27 {ECO:0000303|PubMed:21072340, ECO:0000303|PubMed:23368984}; Flags: Precursor;	SubName: Full=Heavy metal-associated isoprenylated plant protein 26 {ECO:0000313|EMBL:PKU85084.1};	Copper chaperone	GO:0005737,cytoplasm; GO:0005886,plasma membrane; GO:0046914,transition metal ion binding; GO:0046916,cellular transition metal ion homeostasis; GO:0030001,metal ion transport	PF00403.26:Heavy-metal-associated domain
gene-tia003719	142.48	136.93	142.79	59.61	66.14	61.09	4752	5231	5535	2297	3099	2205	-1.46603	4.47429e-218	2.12148e-216	down	Superscaffold12	35025165	35029112	-	tia003719	--	--	--	uncharacterized protein LOC110092346 [Dendrobium catenatum]	--	SubName: Full=Uncharacterized protein {ECO:0000313|EMBL:PKU67103.1};	--	--	--
gene-tia003720	167.76	160.3	159.66	40.28	40.03	40.67	5447	5962	6025	1511	1826	1429	-2.3029	0	0	down	Superscaffold12	35033336	35057348	+	tia003720	--	K23872 putative homogalacturonan methyltransferase [EC:2.1.1.-] | (RefSeq) probable methyltransferase PMT13 (A)	--	probable methyltransferase PMT21 [Dendrobium catenatum]	RecName: Full=Probable methyltransferase PMT20; EC=2.1.1.-;	SubName: Full=Putative methyltransferase PMT21 {ECO:0000313|EMBL:PKA45973.1};	--	GO:0005737,cytoplasm; GO:0005768,endosome; GO:0005794,Golgi apparatus; GO:0000139,Golgi membrane; GO:0016021,integral component of membrane; GO:0005802,trans-Golgi network; GO:0008757,S-adenosylmethionine-dependent methyltransferase activity; GO:0032259,methylation	PF03141.16:Putative S-adenosyl-L-methionine-dependent methyltransferase
gene-tia003733	6.09	6.54	8.29	0.46	0.76	0.49	91	112	144	8	16	8	-3.87274	3.09213e-27	2.60106e-26	down	Superscaffold12	35486776	35487724	-	tia003733	--	K12412 pheromone receptor transcription factor | (RefSeq) agamous-like MADS-box protein AGL62 (A)	--	agamous-like MADS-box protein AGL61 [Dendrobium catenatum]	RecName: Full=Agamous-like MADS-box protein AGL61; AltName: Full=Protein DIANA;	SubName: Full=Agamous-like MADS-box protein AGL61 {ECO:0000313|EMBL:PKU85146.1};	MADS box transcription factor	GO:0005634,nucleus; GO:0043078,polar nucleus; GO:0003700,DNA-binding transcription factor activity; GO:0046983,protein dimerization activity; GO:0000977,RNA polymerase II regulatory region sequence-specific DNA binding; GO:0009559,embryo sac central cell differentiation; GO:0045944,positive regulation of transcription by RNA polymerase II; GO:0006351,transcription, DNA-templated	PF00319.18:SRF-type transcription factor (DNA-binding and dimerisation domain)
gene-tia003738	3.85	3.36	3.81	2.79	1.49	1.69	99	99	114	83	54	47	-1.17839	1.1255e-05	3.22014e-05	down	Superscaffold12	35646512	35678836	-	tia003738	--	K15340 DNA cross-link repair 1A protein | (RefSeq) DNA cross-link repair protein SNM1 (A)	--	DNA cross-link repair protein SNM1 [Dendrobium catenatum]	RecName: Full=DNA cross-link repair protein SNM1; Short=AtSNM1;	SubName: Full=DNA cross-link repair protein SNM1 {ECO:0000313|EMBL:PKU79935.1};	Predicted hydrolase involved in interstrand cross-link repair	GO:0000784,nuclear chromosome, telomeric region; GO:0035312,5'-3' exodeoxyribonuclease activity; GO:0003684,damaged DNA binding; GO:0006281,DNA repair; GO:0006303,double-strand break repair via nonhomologous end joining; GO:0036297,interstrand cross-link repair; GO:0031848,protection from non-homologous end joining at telomere	PF07522.14:DNA repair metallo-beta-lactamase
gene-tia003756	6.83	7.49	8.17	1.13	1.11	1.8	105	132	146	20	24	30	-2.78468	6.10326e-23	4.52937e-22	down	Superscaffold12	36208159	36209134	+	tia003756	--	K09286 EREBP-like factor | (RefSeq) dehydration-responsive element-binding protein 3-like (A)	--	PREDICTED: ethylene-responsive transcription factor ERF038-like [Phoenix dactylifera]	RecName: Full=Dehydration-responsive element-binding protein 3; AltName: Full=Protein TINY 2;	SubName: Full=ethylene-responsive transcription factor ERF038-like {ECO:0000313|RefSeq:XP_008803818.2};	--	GO:0005634,nucleus; GO:0003700,DNA-binding transcription factor activity; GO:0043565,sequence-specific DNA binding; GO:0009873,ethylene-activated signaling pathway; GO:0045893,positive regulation of transcription, DNA-templated; GO:0006351,transcription, DNA-templated	PF00847.20:AP2 domain
gene-tia003763	2.54	1.7	2.19	0.14	0.08	0.45	47	36	47	3	2	9	-3.61918	2.06478e-10	8.84582e-10	down	Superscaffold12	36438854	36443240	+	tia003763	--	K13172 serine/arginine repetitive matrix protein 2 | (RefSeq) uncharacterized protein LOC111450450 isoform X1 (A)	--	QWRF motif-containing protein 7 [Dendrobium catenatum]	RecName: Full=QWRF motif-containing protein 4;	SubName: Full=Uncharacterized protein {ECO:0000313|EMBL:PKU80151.1};	--	GO:0048046,apoplast	PF04484.12:QWRF family
gene-tia003771	2.45	3.25	2.4	0.25	0	0	50	76	57	6	0	0	-5.29871	0.000133837	0.000337419	down	Superscaffold12	36845612	36859788	-	tia003771	--	K01087 trehalose 6-phosphate phosphatase [EC:3.1.3.12] | (RefSeq) probable trehalose-phosphate phosphatase F (A)	ko00500: Starch and sucrose metabolism	probable trehalose-phosphate phosphatase F [Phalaenopsis equestris]	RecName: Full=Trehalose-phosphate phosphatase A; Short=AtTPPA; EC=3.1.3.12; AltName: Full=Trehalose 6-phosphate phosphatase;	SubName: Full=Trehalose-phosphate phosphatase A {ECO:0000313|EMBL:PKA48430.1}; EC=3.1.3.12 {ECO:0000313|EMBL:PKA48430.1};	Trehalose-6-phosphate synthase component TPS1 and related subunits	GO:0004805,trehalose-phosphatase activity; GO:0005992,trehalose biosynthetic process	PF02358.16:Trehalose-phosphatase
gene-tia003785	3.25	3.94	3.86	2.24	1.95	2.31	332	461	459	265	280	256	-1.05993	2.59435e-16	1.51151e-15	down	Superscaffold12	37256784	37295365	-	tia003785	--	K01657 anthranilate synthase component I [EC:4.1.3.27] | (RefSeq) anthranilate synthase alpha subunit 1, chloroplastic-like (A)	ko00400: Phenylalanine, tyrosine and tryptophan biosynthesis; ko01230: Biosynthesis of amino acids	Anthranilate synthase component I-2, chloroplastic [Dendrobium catenatum]	RecName: Full=Anthranilate synthase alpha subunit 1, chloroplastic; EC=4.1.3.27; Flags: Precursor;	SubName: Full=Anthranilate synthase component I-2, chloroplastic {ECO:0000313|EMBL:PKU80016.1};	Isochorismate synthase	GO:0009507,chloroplast; GO:0004049,anthranilate synthase activity; GO:0000162,tryptophan biosynthetic process	PF00425.18:chorismate binding enzyme
gene-tia003810	29.33	31.08	30.81	15.65	16.05	15.87	584	709	713	360	449	342	-1.23102	3.02597e-37	3.20093e-36	down	Superscaffold12	37879440	37880703	+	tia003810	--	--	--	LOB domain-containing protein 41-like [Trifolium pratense]	RecName: Full=LOB domain-containing protein 41; AltName: Full=ASYMMETRIC LEAVES 2-like protein 38; Short=AS2-like protein 38;	SubName: Full=LOB domain-containing protein 41 {ECO:0000313|EMBL:KHN24937.1};	--	GO:0006355,regulation of transcription, DNA-templated	PF03195.14:Lateral organ boundaries (LOB) domain
gene-tia003830	4.1	3.95	4.4	1.97	1.72	1.68	153	169	191	85	90	68	-1.50568	1.86143e-14	9.96322e-14	down	Superscaffold12	38306639	38343099	-	tia003830	--	K20456 oxysterol-binding protein 1 | (RefSeq) oxysterol-binding protein-related protein 1D (A)	--	oxysterol-binding protein-related protein 1D [Dendrobium catenatum]	RecName: Full=Oxysterol-binding protein-related protein 1D; AltName: Full=OSBP-related protein 1D;	SubName: Full=Oxysterol-binding protein-related protein 1D {ECO:0000313|EMBL:PKU81237.1};	Oxysterol-binding protein	GO:0008289,lipid binding; GO:0006869,lipid transport	PF01237.18:Oxysterol-binding protein
gene-tia003859	30.21	25.84	27.62	14.74	13.87	13.19	493	483	524	278	318	233	-1.29073	3.1565e-28	2.73477e-27	down	Superscaffold12	39424433	39425927	+	tia003859	--	--	--	hypothetical protein AXF42_Ash019203 [Apostasia shenzhenica]	--	SubName: Full=Uncharacterized protein {ECO:0000313|EMBL:PKA61997.1};	--	--	PF03080.15:Neprosin
gene-tia003863	22.25	23.88	22.24	12.8	12.61	13.36	799	982	928	531	636	519	-1.11149	1.43994e-39	1.60373e-38	down	Superscaffold12	39468289	39488114	+	tia003863	--	K00654 serine palmitoyltransferase [EC:2.3.1.50] | (RefSeq) long chain base biosynthesis protein 1b (A)	ko00600: Sphingolipid metabolism	long chain base biosynthesis protein 1b [Phalaenopsis equestris]	RecName: Full=Long chain base biosynthesis protein 1b; EC=2.3.1.50;	SubName: Full=Long chain base biosynthesis protein 1b {ECO:0000313|EMBL:PKU82982.1};	Serine palmitoyltransferase	GO:0005789,endoplasmic reticulum membrane; GO:0016021,integral component of membrane; GO:0030170,pyridoxal phosphate binding; GO:0004758,serine C-palmitoyltransferase activity; GO:0009058,biosynthetic process; GO:0006665,sphingolipid metabolic process	PF00155.21:Aminotransferase class I and II
gene-tia003872	6.5	6.74	6.41	3.7	3.41	3.63	149	177	171	98	110	90	-1.16497	5.37319e-10	2.24202e-09	down	Superscaffold12	39719571	39721026	+	tia003872	--	--	--	--	--	--	--	--	--
gene-tia003873	4.27	4.16	5.11	2.19	2.58	3.09	120	134	167	71	102	94	-1.07971	4.55265e-07	1.51338e-06	down	Superscaffold12	39721913	39723697	-	tia003873	--	--	--	--	--	--	--	--	--
gene-tia003876	11.03	9.32	10.17	4.06	4.15	3.13	280	271	300	119	148	86	-1.71323	6.80408e-25	5.37115e-24	down	Superscaffold12	39832911	39846047	-	tia003876	--	--	--	uncharacterized protein LOC109837008 [Asparagus officinalis]	--	SubName: Full=Uncharacterized protein {ECO:0000313|EMBL:GAY65801.1};	--	--	--
gene-tia003890	55.76	55.01	56.34	0.95	0.95	1.05	3037	3432	3566	60	73	62	-6.11559	0	0	down	Superscaffold12	40201945	40239549	+	tia003890	--	K05681 ATP-binding cassette, subfamily G (WHITE), member 2 | (RefSeq) ATP-binding cassette, sub-family G, member 2 (A)	ko02010: ABC transporters	ABC transporter G family member 11 isoform X2 [Phalaenopsis equestris]	RecName: Full=ABC transporter G family member 11; Short=ABC transporter ABCG.11; Short=AtABCG11; AltName: Full=Protein CUTICULAR DEFECT AND ORGAN FUSION 1; AltName: Full=Protein DESPERADO; AltName: Full=Protein PERMEABLE LEAVES 1; AltName: Full=White-brown complex homolog protein 11; Short=AtWBC11;	SubName: Full=ABC transporter G family member 11 {ECO:0000313|EMBL:PKU63434.1};	Transporter, ABC superfamily (Breast cancer resistance protein)	GO:0009897,external side of plasma membrane; GO:0016021,integral component of membrane; GO:0005886,plasma membrane; GO:0005524,ATP binding; GO:0042626,ATPase activity, coupled to transmembrane movement of substances; GO:0015245,fatty acid transmembrane transporter activity; GO:0042803,protein homodimerization activity; GO:0010588,cotyledon vascular tissue pattern formation; GO:0080051,cutin trans…	PF01061.24:ABC-2 type transporter
gene-tia003900	3.58	3.49	4.36	0.5	0.28	0.45	118	132	167	19	13	16	-3.53226	1.03371e-30	9.5748e-30	down	Superscaffold12	40597307	40600555	+	tia003900	--	K13429 chitin elicitor receptor kinase 1 | (RefSeq) chitin elicitor receptor kinase 1-like (A)	ko04626: Plant-pathogen interaction	serine/threonine receptor-like kinase NFP [Dendrobium catenatum]	RecName: Full=Serine/threonine receptor-like kinase NFP {ECO:0000303|PubMed:16723404}; Short=RLK NFP {ECO:0000303|PubMed:16723404}; AltName: Full=Nod factor perception protein {ECO:0000303|PubMed:12753588}; EC=2.7.10.- {ECO:0000255|PROSITE-ProRule:PRU00159}; AltName: Full=Nod-factor receptor 5; Flags: Precursor;	SubName: Full=LysM domain receptor-like kinase 4 {ECO:0000313|EMBL:PKU74215.1};	--	GO:0016021,integral component of membrane; GO:0005886,plasma membrane; GO:0005775,vacuolar lumen; GO:0005524,ATP binding; GO:0004713,protein tyrosine kinase activity; GO:0006952,defense response; GO:0009877,nodulation; GO:1902290,positive regulation of defense response to oomycetes; GO:0006486,protein glycosylation; GO:1900150,regulation of defense response to fungus; GO:0002237,response to molec…	PF00069.25:Protein kinase domain
gene-tia003910	65.16	67.4	69.75	34.14	36.21	33.6	1163	1378	1447	704	908	649	-1.25099	3.20832e-67	5.36393e-66	down	Superscaffold12	40927939	40940823	-	tia003910	--	--	--	uncharacterized protein LOC110111187 [Dendrobium catenatum]	--	SubName: Full=Uncharacterized protein {ECO:0000313|EMBL:PKU65057.1};	--	--	PF11779.8:Small subunit of serine palmitoyltransferase-like
gene-tia003932	2.57	2.49	2.57	1.38	1.43	1.03	37	41	43	23	29	16	-1.27316	0.000990293	0.0022149	down	Superscaffold12	41670524	41671437	-	tia003932	--	K14488 SAUR family protein | (RefSeq) auxin-responsive protein SAUR32-like (A)	ko04075: Plant hormone signal transduction	auxin-responsive protein SAUR32-like [Dendrobium catenatum]	RecName: Full=Auxin-responsive protein SAUR32 {ECO:0000305}; AltName: Full=Protein ABOLISHED APICAL HOOK MAINTENANCE 1 {ECO:0000303|Ref.6}; AltName: Full=Protein SMALL AUXIN UP RNA 32 {ECO:0000303|PubMed:12036261};	SubName: Full=Auxin-induced protein 6B {ECO:0000313|EMBL:PKU73947.1};	--	GO:0005737,cytoplasm; GO:0005634,nucleus; GO:0009734,auxin-activated signaling pathway; GO:0007275,multicellular organism development; GO:0040008,regulation of growth; GO:1900140,regulation of seedling development	PF02519.14:Auxin responsive protein
gene-tia003949	3.35	2.23	4.7	0	0	0.16	38	29	62	0	0	2	-6.4233	6.68511e-09	2.58059e-08	down	Superscaffold12	42230213	42231099	-	tia003949	--	--	--	early nodulin-like protein 2 [Phalaenopsis equestris]	RecName: Full=Early nodulin-like protein 2; AltName: Full=Phytocyanin-like protein; Flags: Precursor;	SubName: Full=Early nodulin-like protein 1 {ECO:0000313|EMBL:PKU79999.1};	--	GO:0031225,anchored component of membrane; GO:0046658,anchored component of plasma membrane; GO:0048046,apoplast; GO:0009507,chloroplast; GO:0005886,plasma membrane; GO:0005773,vacuole; GO:0009055,electron transfer activity	PF02298.17:Plastocyanin-like domain
gene-tia003952	367.17	368.2	354.7	148.81	156.13	146.59	7566	8691	8495	3543	4520	3269	-1.56201	0	0	down	Superscaffold12	42303971	42305278	-	tia003952	--	--	--	uncharacterized protein LOC110097843 [Dendrobium catenatum]	--	SubName: Full=Putative methyltransferase PMT21 {ECO:0000313|EMBL:PKU79995.1};	--	--	PF08241.12:Methyltransferase domain
gene-tia003953	1.9	2.06	2.13	0.67	0.51	0.34	83	103	108	34	31	16	-2.29096	2.92836e-14	1.54884e-13	down	Superscaffold12	42331658	42345643	+	tia003953	--	K16732 protein regulator of cytokinesis 1 | (RefSeq) 65-kDa microtubule-associated protein 3-like isoform X1 (A)	--	65-kDa microtubule-associated protein 3-like isoform X1 [Dendrobium catenatum]	RecName: Full=65-kDa microtubule-associated protein 3; Short=AtMAP65-3; AltName: Full=Protein PLEIADE;	SubName: Full=65-kDa microtubule-associated protein 3 {ECO:0000313|EMBL:PKU79993.1};	Microtubule-associated protein essential for anaphase spindle elongation	GO:0055028,cortical microtubule; GO:0005874,microtubule; GO:0005634,nucleus; GO:0009524,phragmoplast; GO:0009574,preprophase band; GO:0008017,microtubule binding; GO:0000911,cytokinesis by cell plate formation; GO:0052096,formation by symbiont of syncytium involving giant cell for nutrient acquisition from host; GO:0000226,microtubule cytoskeleton organization; GO:0046785,microtubule polymerizati…	PF03999.12:Microtubule associated protein (MAP65/ASE1 family)
gene-tia003962	7.35	7.11	7.13	1.49	1.51	1.92	304	337	343	71	88	86	-2.43142	5.4297e-49	7.2262e-48	down	Superscaffold12	42622835	42633703	-	tia003962	--	K00901 diacylglycerol kinase (ATP) [EC:2.7.1.107] | (RefSeq) diacylglycerol kinase 2 isoform X1 (A)	ko00561: Glycerolipid metabolism; ko00564: Glycerophospholipid metabolism; ko04070: Phosphatidylinositol signaling system	diacylglycerol kinase 2 isoform X1 [Dendrobium catenatum]	RecName: Full=Diacylglycerol kinase 2; Short=AtDGK2; Short=DAG kinase 2; EC=2.7.1.107; AltName: Full=Diglyceride kinase 2; Short=DGK 2;	SubName: Full=Diacylglycerol kinase 2 {ECO:0000313|EMBL:PKU79987.1};	Diacylglycerol kinase	GO:0016021,integral component of membrane; GO:0005622,intracellular; GO:0005524,ATP binding; GO:0004143,diacylglycerol kinase activity; GO:0046872,metal ion binding; GO:0003951,NAD+ kinase activity; GO:0006952,defense response; GO:0035556,intracellular signal transduction; GO:0048366,leaf development; GO:0007205,protein kinase C-activating G protein-coupled receptor signaling pathway; GO:0009409,…	PF00609.19:Diacylglycerol kinase accessory domain
gene-tia003967	65.91	66.31	60.99	4.23	4.37	4.12	2277	2624	2449	169	212	154	-4.21377	0	0	down	Superscaffold12	42713873	42718002	+	tia003967	--	K01179 endoglucanase [EC:3.2.1.4] | (RefSeq) endoglucanase 12-like (A)	ko00500: Starch and sucrose metabolism	endoglucanase 12-like [Dendrobium catenatum]	RecName: Full=Endoglucanase 12; EC=3.2.1.4; AltName: Full=Endo-1,4-beta glucanase 12; AltName: Full=OsGLU3;	SubName: Full=Endoglucanase 12 {ECO:0000313|EMBL:PKA66722.1}; EC=3.2.1.4 {ECO:0000313|EMBL:PKA66722.1};	--	GO:0016021,integral component of membrane; GO:0008810,cellulase activity; GO:0071555,cell wall organization; GO:0030245,cellulose catabolic process	PF00759.19:Glycosyl hydrolase family 9
gene-tia004003	2.2	2.4	1.74	0.4	0.49	0.43	76	95	70	16	24	16	-2.54619	4.05341e-14	2.13165e-13	down	Superscaffold12	43558260	43562319	+	tia004003	--	K17609 nucleoredoxin [EC:1.8.1.8] | (RefSeq) hypothetical protein (A)	--	U-box domain-containing protein 52-like [Phalaenopsis equestris]	RecName: Full=U-box domain-containing protein 34; AltName: Full=Plant U-box protein 34; Includes: RecName: Full=E3 ubiquitin ligase; EC=2.3.2.27; AltName: Full=RING-type E3 ubiquitin transferase {ECO:0000305}; Includes: RecName: Full=Serine/threonine-protein kinase; EC=2.7.11.-;	SubName: Full=U-box domain-containing protein 52 isoform X1 {ECO:0000313|RefSeq:XP_008808214.1};	--	GO:0005524,ATP binding; GO:0004674,protein serine/threonine kinase activity; GO:0004842,ubiquitin-protein transferase activity	PF00069.25:Protein kinase domain
gene-tia004004	14.1	10.95	10.79	6.34	8.18	6.77	227	202	202	118	185	118	-1.03619	1.02212e-08	3.88357e-08	down	Superscaffold12	43564696	43567757	+	tia004004	--	--	--	uncharacterized protein LOC110114315 [Dendrobium catenatum]	--	SubName: Full=uncharacterized protein LOC104600294 {ECO:0000313|RefSeq:XP_010261462.1};	--	--	PF11341.8:Protein of unknown function (DUF3143)
gene-tia004014	16.17	20.03	14.01	9.77	7.36	5.16	136	193	137	95	87	47	-1.46	1.45285e-09	5.88402e-09	down	Superscaffold12	43919501	43933838	+	tia004014	--	K14771 U3 small nucleolar RNA-associated protein 19 | (RefSeq) uncharacterized LOC104415908 (A)	--	EG45-like domain containing protein [Dendrobium catenatum]	RecName: Full=EG45-like domain containing protein; AltName: Full=Blight-associated protein p12; AltName: Full=Plant natriuretic peptide; Short=PNP; Flags: Precursor;	SubName: Full=EG45-like domain containing protein {ECO:0000313|EMBL:PKU85149.1};	--	GO:0005576,extracellular region	PF03330.18:Lytic transglycolase
gene-tia004022	69.66	63.37	59.1	13.8	18.3	18.05	214	223	211	49	79	60	-2.22527	5.2044e-29	4.58765e-28	down	Superscaffold12	44127269	44127528	-	tia004022	--	--	--	hypothetical protein MA16_Dca005721 [Dendrobium catenatum]	RecName: Full=ABC transporter G family member 39 {ECO:0000303|PubMed:18299247}; Short=OsABCG39 {ECO:0000303|PubMed:18299247}; AltName: Full=Pleiotropic drug resistance protein 7 {ECO:0000303|PubMed:12644668, ECO:0000303|PubMed:16506311}; Short=OsPDR7 {ECO:0000303|PubMed:16506311};	SubName: Full=Uncharacterized protein {ECO:0000313|EMBL:PKU77889.1};	Pleiotropic drug resistance proteins (PDR1-15), ABC superfamily	GO:0016021,integral component of membrane; GO:0005886,plasma membrane; GO:0005524,ATP binding; GO:0042626,ATPase activity, coupled to transmembrane movement of substances	--
gene-tia004023	123.43	125.84	124.21	30.9	29.18	31.77	560	654	655	162	186	156	-2.31798	2.51772e-88	5.20706e-87	down	Superscaffold12	44130131	44130418	-	tia004023	--	K08712 ATP-binding cassette, subfamily G (WHITE), member 2, SNQ2 | (RefSeq) ABC transporter, ATP-binding protein (A)	ko02010: ABC transporters	hypothetical protein ZOSMA_110G00220 [Zostera marina]	RecName: Full=Pleiotropic drug resistance protein 1; AltName: Full=NtPDR1;	SubName: Full=Uncharacterized protein {ECO:0000313|EnsemblPlants:LPERR02G07010.2};	Pleiotropic drug resistance proteins (PDR1-15), ABC superfamily	GO:0016021,integral component of membrane; GO:0005524,ATP binding; GO:0016887,ATPase activity	PF00005.27:ABC transporter
gene-tia004034	19.78	20.32	20.33	6.7	7.07	7.62	1019	1199	1217	399	512	425	-1.79044	1.87505e-103	4.39579e-102	down	Superscaffold12	44329927	44333624	+	tia004034	--	K13422 transcription factor MYC2 | (RefSeq) transcription factor MYC3-like (A)	ko04016: MAPK signaling pathway - plant; ko04075: Plant hormone signal transduction	transcription factor ABA-INDUCIBLE bHLH-TYPE-like [Dendrobium catenatum]	RecName: Full=Transcription factor ABA-INDUCIBLE bHLH-TYPE; Short=AtAIB; AltName: Full=Basic helix-loop-helix protein 17; Short=AtbHLH17; Short=bHLH 17; AltName: Full=Transcription factor EN 35; AltName: Full=bHLH transcription factor bHLH017;	SubName: Full=Transcription factor ABA-INDUCIBLE bHLH-TYPE {ECO:0000313|EMBL:PKU79167.1};	--	GO:0005634,nucleus; GO:0003677,DNA binding; GO:0003700,DNA-binding transcription factor activity; GO:0046983,protein dimerization activity; GO:0009738,abscisic acid-activated signaling pathway; GO:0010629,negative regulation of gene expression; GO:0006355,regulation of transcription, DNA-templated; GO:0009737,response to abscisic acid; GO:0009611,response to wounding; GO:0006351,transcription, DN…	PF14215.6:bHLH-MYC and R2R3-MYB transcription factors N-terminal
gene-tia004046	9.96	10.15	10.44	6.19	4.45	7.67	78	91	95	56	49	65	-1.03995	0.000115518	0.000293291	down	Superscaffold12	44515150	44516302	-	tia004046	--	--	--	--	--	--	--	--	--
gene-tia004049	15.23	13.4	15.55	1.01	1.03	0.86	262	264	311	20	25	16	-4.21275	3.00418e-67	5.02833e-66	down	Superscaffold12	44535549	44538768	+	tia004049	--	--	--	uncharacterized protein LOC110114729 [Dendrobium catenatum]	--	SubName: Full=Uncharacterized protein {ECO:0000313|EMBL:PKU65539.1};	--	--	PF06814.13:Lung seven transmembrane receptor
gene-tia004096	181.09	186.88	180.55	19.31	17.77	18.71	2191	2590	2539	270	302	245	-3.59188	0	0	down	Superscaffold13	522053	522820	+	tia004096	--	--	--	fasciclin-like arabinogalactan protein 7 [Dendrobium catenatum]	RecName: Full=Fasciclin-like arabinogalactan protein 7; Flags: Precursor;	SubName: Full=Fasciclin-like arabinogalactan protein 7 {ECO:0000313|EMBL:PKU83332.1};	--	GO:0031225,anchored component of membrane; GO:0046658,anchored component of plasma membrane; GO:0016020,membrane; GO:0005886,plasma membrane	PF02469.22:Fasciclin domain
gene-tia004097	24.33	24.52	24.89	6.92	7.7	6.72	1190	1374	1415	391	529	356	-2.07648	2.52234e-144	8.06821e-143	down	Superscaffold13	523848	527052	-	tia004097	--	--	--	PRELI domain containing protein 3A [Phalaenopsis equestris]	--	SubName: Full=Uncharacterized protein {ECO:0000313|EMBL:PKU83329.1};	Predicted member of the intramitochondrial sorting protein family	--	PF04707.14:PRELI-like family
gene-tia004100	6.05	5.06	5.18	1.94	2.31	2.22	237	227	236	88	127	94	-1.62035	2.51362e-20	1.71681e-19	down	Superscaffold13	551847	554334	-	tia004100	--	K20718 LRR receptor-like serine/threonine-protein kinase ERECTA [EC:2.7.11.1] | (RefSeq) LRR receptor-like serine/threonine-protein kinase ERECTA isoform X2 (A)	ko04016: MAPK signaling pathway - plant	receptor protein kinase-like protein ZAR1 [Phalaenopsis equestris]	RecName: Full=Probable inactive leucine-rich repeat receptor-like protein kinase At1g66830; Flags: Precursor;	SubName: Full=Putative inactive leucine-rich repeat receptor-like protein kinase {ECO:0000313|EMBL:PKU63746.1};	--	GO:0016021,integral component of membrane; GO:0005886,plasma membrane; GO:0005524,ATP binding; GO:0004672,protein kinase activity	PF07714.17:Protein tyrosine kinase
gene-tia004108	197.67	197.75	192.94	64.75	68.53	69.77	3139	3597	3561	1188	1529	1199	-1.82626	4.43333e-272	2.55367e-270	down	Superscaffold13	671795	672802	-	tia004108	--	K01188 beta-glucosidase [EC:3.2.1.21] | (RefSeq) beta-glucosidase 12-like (A)	ko00460: Cyanoamino acid metabolism; ko00500: Starch and sucrose metabolism; ko00940: Phenylpropanoid biosynthesis	polygalacturonase inhibitor 2-like [Phalaenopsis equestris]	RecName: Full=Polygalacturonase inhibitor; AltName: Full=Polygalacturonase-inhibiting protein; Short=PGIG; Flags: Precursor;	SubName: Full=Polygalacturonase inhibitor {ECO:0000313|EMBL:PKU75415.1};	--	GO:0048046,apoplast; GO:0005618,cell wall	PF08263.12:Leucine rich repeat N-terminal domain
gene-tia004109	1091.07	987.94	1009.01	390.42	372.73	369.55	23686	24567	25459	9793	11368	8682	-1.73816	0	0	down	Superscaffold13	674877	680796	-	tia004109	--	K00963 UTP--glucose-1-phosphate uridylyltransferase [EC:2.7.7.9] | (RefSeq) UTP--glucose-1-phosphate uridylyltransferase-like (A)	ko00040: Pentose and glucuronate interconversions; ko00052: Galactose metabolism; ko00500: Starch and sucrose metabolism; ko00520: Amino sugar and nucleotide sugar metabolism	zinc finger CCCH domain-containing protein 14-like [Dendrobium catenatum]	RecName: Full=Zinc finger CCCH domain-containing protein 14; Short=OsC3H14;	SubName: Full=Zinc finger CCCH domain-containing protein 14 {ECO:0000313|EMBL:PKU75417.1};	CCCH-type Zn-finger protein	GO:0003677,DNA binding; GO:0046872,metal ion binding; GO:0003723,RNA binding	PF00642.24:Zinc finger C-x8-C-x5-C-x3-H type (and similar)
gene-tia004121	103.83	90.26	96.11	47.16	47.75	46.21	2622	2611	2821	1376	1694	1263	-1.33034	3.70187e-108	9.00788e-107	down	Superscaffold13	1072300	1087126	+	tia004121	--	K15285 solute carrier family 35, member E3 | (RefSeq) UDP-galactose transporter 1 (A)	--	probable sugar phosphate/phosphate translocator At3g11320 [Dendrobium catenatum]	RecName: Full=Probable sugar phosphate/phosphate translocator At3g11320;	SubName: Full=Putative sugar phosphate/phosphate translocator {ECO:0000313|EMBL:PKU75157.1};	Glucose-6-phosphate/phosphate and phosphoenolpyruvate/phosphate antiporter	GO:0005783,endoplasmic reticulum; GO:0005794,Golgi apparatus; GO:0016021,integral component of membrane; GO:0008643,carbohydrate transport	PF03151.16:Triose-phosphate Transporter family
gene-tia004130	26.88	24.6	29.6	7.99	6.48	4.3	393	412	503	135	133	68	-2.39733	3.77852e-45	4.67042e-44	down	Superscaffold13	1269411	1275216	-	tia004130	--	--	--	uncharacterized protein LOC110102413 [Dendrobium catenatum]	--	SubName: Full=Uncharacterized protein {ECO:0000313|EMBL:PKU67442.1};	--	--	--
gene-tia004133	7.41	6.59	6.96	2.1	1.82	1.25	55	56	60	18	19	10	-2.30326	1.51833e-09	6.14415e-09	down	Superscaffold13	1319141	1320561	+	tia004133	--	K17871 NADH:ubiquinone reductase (non-electrogenic) [EC:1.6.5.9] | (RefSeq) internal alternative NAD(P)H-ubiquinone oxidoreductase A1, mitochondrial-like (A)	--	internal alternative NAD(P)H-ubiquinone oxidoreductase A1, mitochondrial-like [Dendrobium catenatum]	RecName: Full=Internal alternative NAD(P)H-ubiquinone oxidoreductase A2, mitochondrial; EC=1.6.5.9; AltName: Full=Internal alternative NADH dehydrogenase NDA2; AltName: Full=NADH:ubiquinone reductase (non-electrogenic) NDA2; Flags: Precursor;	SubName: Full=Alternative NAD(P)H dehydrogenase 2, mitochondrial {ECO:0000313|EMBL:PKA60273.1}; EC=1.6.99.3 {ECO:0000313|EMBL:PKA60273.1};	NADH-dehydrogenase (ubiquinone)	GO:0031304,intrinsic component of mitochondrial inner membrane; GO:0005759,mitochondrial matrix; GO:0005739,mitochondrion; GO:0005777,peroxisome; GO:0003959,NADPH dehydrogenase activity; GO:0055114,oxidation-reduction process	PF07992.14:Pyridine nucleotide-disulphide oxidoreductase
gene-tia004136	0.9	1.21	1.04	0.57	0.43	0.59	70	108	94	51	47	50	-1.28672	2.04505e-06	6.3554e-06	down	Superscaffold13	1387414	1393539	+	tia004136	--	K14689 solute carrier family 30 (zinc transporter), member 2 | (RefSeq) metal tolerance protein 1-like (A)	--	metal tolerance protein 1-like [Dendrobium catenatum]	RecName: Full=Metal tolerance protein A2; Short=AtMTP3; Short=AtMTPa2;	SubName: Full=Metal tolerance protein 1 {ECO:0000313|EMBL:PKU67436.1};	Zn2+ transporter	GO:0016021,integral component of membrane; GO:0046872,metal ion binding; GO:0005385,zinc ion transmembrane transporter activity; GO:0061088,regulation of sequestering of zinc ion	PF01545.21:Cation efflux family
gene-tia004151	1.05	1.1	1.28	0.38	0.48	0.66	41	49	58	17	26	28	-1.47662	6.80805e-05	0.000178284	down	Superscaffold13	1737142	1740136	-	tia004151	--	K20359 PRA1 family protein 1 | (RefSeq) hypothetical protein (A)	--	LOW QUALITY PROTEIN: probably inactive leucine-rich repeat receptor-like protein kinase IMK2 [Phalaenopsis equestris]	RecName: Full=Probably inactive leucine-rich repeat receptor-like protein kinase IMK2; AltName: Full=Protein INFLORESCENCE MERISTEM RECEPTOR-LIKE KINASE 2; Flags: Precursor;	SubName: Full=Inactive leucine-rich repeat receptor-like protein kinase IMK2 {ECO:0000313|EMBL:PKU62203.1};	--	GO:0005618,cell wall; GO:0016021,integral component of membrane; GO:0009505,plant-type cell wall; GO:0005886,plasma membrane; GO:0009506,plasmodesma; GO:0005524,ATP binding; GO:0004672,protein kinase activity	PF07714.17:Protein tyrosine kinase
gene-tia004154	1.74	1.64	1.46	0.72	0.53	0.52	40	43	39	19	17	13	-1.74643	2.31424e-05	6.41583e-05	down	Superscaffold13	1766826	1768350	-	tia004154	--	--	--	uncharacterized protein LOC110112947 [Dendrobium catenatum]	RecName: Full=Protein PLANT CADMIUM RESISTANCE 10; Short=AtPCR10;	SubName: Full=Protein PLANT CADMIUM RESISTANCE 10 {ECO:0000313|EMBL:PKU62208.1};	--	GO:0016021,integral component of membrane	PF11204.8:Protein of unknown function (DUF2985)
gene-tia004160	2.06	2.19	2.1	1.28	1.19	1.3	116	141	137	83	94	79	-1.04743	4.14639e-07	1.38426e-06	down	Superscaffold13	2005916	2021966	-	tia004160	--	--	--	uncharacterized protein LOC110112930 isoform X2 [Dendrobium catenatum]	--	SubName: Full=Uncharacterized protein {ECO:0000313|EMBL:PKU62222.1};	--	--	PF02029.15:Caldesmon
gene-tia004162	73.94	76.11	84.13	19.75	20.43	23.2	3075	3626	4067	949	1194	1044	-2.17902	9.43371e-248	4.96819e-246	down	Superscaffold13	2087110	2111716	+	tia004162	--	K03978 GTP-binding protein | (RefSeq) predicted protein (A)	--	uncharacterized protein LOC110112940 isoform X1 [Dendrobium catenatum]	RecName: Full=GTP-binding protein At2g22870; AltName: Full=Protein EMBRYO DEFECTIVE 2001;	SubName: Full=GTP-binding protein {ECO:0000313|EMBL:PKA51866.1};	Predicted GTPase	GO:0005737,cytoplasm; GO:0005525,GTP binding; GO:0046872,metal ion binding	PF01926.23:50S ribosome-binding GTPase
gene-tia004166	19.47	20.53	22.31	0.25	0.38	0.58	404	488	538	6	11	13	-6.00007	1.91522e-93	4.13497e-92	down	Superscaffold13	2311082	2312398	-	tia004166	--	--	--	--	--	--	--	--	--
gene-tia004169	29.19	27.67	27.69	15.57	15.19	15.39	1071	1163	1181	660	783	611	-1.16496	5.33472e-54	7.52783e-53	down	Superscaffold13	2478557	2487153	+	tia004169	--	K00924 kinase [EC:2.7.1.-] | (RefSeq) probable receptor-like protein kinase At3g55450 isoform X1 (A)	--	probable serine/threonine-protein kinase PBL1 [Dendrobium catenatum]	RecName: Full=Probable serine/threonine-protein kinase PBL1 {ECO:0000305}; EC=2.7.11.1 {ECO:0000305}; AltName: Full=BIK1-like protein kinase {ECO:0000303|PubMed:20404519}; AltName: Full=PBS1-like protein 1 {ECO:0000303|PubMed:20413097};	SubName: Full=Putative receptor-like protein kinase {ECO:0000313|EMBL:PKU78075.1};	Serine/threonine protein kinase	GO:0005886,plasma membrane; GO:0005524,ATP binding; GO:0004675,transmembrane receptor protein serine/threonine kinase activity; GO:0007166,cell surface receptor signaling pathway; GO:0006952,defense response; GO:0006468,protein phosphorylation	PF07714.17:Protein tyrosine kinase
gene-tia004174	39.83	32.54	32.81	7.83	7.13	8.36	1625	1521	1556	369	409	369	-2.46728	6.68807e-150	2.1916e-148	down	Superscaffold13	2566544	2575338	+	tia004174	--	K00276 primary-amine oxidase [EC:1.4.3.21] | (RefSeq) primary amine oxidase 1-like (A)	ko00260: Glycine, serine and threonine metabolism; ko00350: Tyrosine metabolism; ko00360: Phenylalanine metabolism; ko00410: beta-Alanine metabolism; ko00950: Isoquinoline alkaloid biosynthesis; ko00960: Tropane, piperidine and pyridine alkaloid biosynthesis	primary amine oxidase 1-like [Dendrobium catenatum]	RecName: Full=Primary amine oxidase; EC=1.4.3.21 {ECO:0000250|UniProtKB:P12807}; AltName: Full=Amine oxidase [copper-containing]; Flags: Precursor;	SubName: Full=Primary amine oxidase {ECO:0000313|EMBL:PKU78079.1};	Copper amine oxidase	GO:0052595,aliphatic-amine oxidase activity; GO:0052594,aminoacetone:oxygen oxidoreductase(deaminating) activity; GO:0005507,copper ion binding; GO:0052597,diamine oxidase activity; GO:0052596,phenethylamine:oxygen oxidoreductase (deaminating) activity; GO:0008131,primary amine oxidase activity; GO:0048038,quinone binding; GO:0052593,tryptamine:oxygen oxidoreductase (deaminating) activity; GO:000…	PF01179.20:Copper amine oxidase, enzyme domain
gene-tia004175	2.54	3.07	2.65	0.7	0.57	0.61	128	177	155	41	40	33	-2.43509	4.18562e-24	3.22978e-23	down	Superscaffold13	2570569	2575338	+	tia004175	--	K00276 primary-amine oxidase [EC:1.4.3.21] | (RefSeq) primary amine oxidase 1-like (A)	ko00260: Glycine, serine and threonine metabolism; ko00350: Tyrosine metabolism; ko00360: Phenylalanine metabolism; ko00410: beta-Alanine metabolism; ko00950: Isoquinoline alkaloid biosynthesis; ko00960: Tropane, piperidine and pyridine alkaloid biosynthesis	primary amine oxidase 1-like [Dendrobium catenatum]	RecName: Full=Primary amine oxidase; EC=1.4.3.21 {ECO:0000250|UniProtKB:P12807}; AltName: Full=Amine oxidase [copper-containing]; Flags: Precursor;	SubName: Full=Primary amine oxidase {ECO:0000313|EMBL:PKU78079.1};	Copper amine oxidase	GO:0052595,aliphatic-amine oxidase activity; GO:0052594,aminoacetone:oxygen oxidoreductase(deaminating) activity; GO:0005507,copper ion binding; GO:0052597,diamine oxidase activity; GO:0052596,phenethylamine:oxygen oxidoreductase (deaminating) activity; GO:0008131,primary amine oxidase activity; GO:0048038,quinone binding; GO:0052593,tryptamine:oxygen oxidoreductase (deaminating) activity; GO:000…	PF01179.20:Copper amine oxidase, enzyme domain
gene-tia004206	21	20.5	20.83	0.97	0.66	1	543	607	626	29	24	28	-4.8803	1.13724e-138	3.46482e-137	down	Superscaffold13	3521418	3523058	+	tia004206	--	K00423 L-ascorbate oxidase [EC:1.10.3.3] | (RefSeq) L-ascorbate oxidase homolog (A)	ko00053: Ascorbate and aldarate metabolism	L-ascorbate oxidase homolog [Phalaenopsis equestris]	RecName: Full=L-ascorbate oxidase homolog; EC=1.10.3.-; AltName: Full=Pollen-specific protein NTP303; Flags: Precursor;	SubName: Full=L-ascorbate oxidase like {ECO:0000313|EMBL:PKU61557.1};	Multicopper oxidases	GO:0005615,extracellular space; GO:0005507,copper ion binding; GO:0016491,oxidoreductase activity	PF07732.15:Multicopper oxidase
gene-tia004214	1.6	2.48	1.91	0.49	0.7	0.76	31	55	43	11	19	16	-1.911	6.45205e-06	1.89526e-05	down	Superscaffold13	3758447	3759675	+	tia004214	--	--	--	--	--	--	--	--	--
gene-tia004232	1.26	1.4	1.71	0.6	0.77	0.77	65	83	103	36	56	43	-1.32141	2.35859e-06	7.27003e-06	down	Superscaffold13	4571763	4575255	-	tia004232	--	K17964 leucine-rich PPR motif-containing protein, mitochondrial | (RefSeq) hypothetical protein (A)	--	pentatricopeptide repeat-containing protein At1g08610-like [Dendrobium catenatum]	RecName: Full=Pentatricopeptide repeat-containing protein At1g08610;	SubName: Full=Pentatricopeptide repeat-containing protein {ECO:0000313|EMBL:PKU60773.1};	FOG: PPR repeat	GO:0043231,intracellular membrane-bounded organelle; GO:0004519,endonuclease activity; GO:0003723,RNA binding; GO:0009451,RNA modification	PF13041.6:PPR repeat family
gene-tia004247	42.06	39.52	43.71	17.57	19.95	21.54	866	932	1046	418	577	480	-1.37701	1.45348e-50	1.97905e-49	down	Superscaffold13	5298289	5301262	+	tia004247	--	K10604 E3 ubiquitin-protein ligase MGRN1 [EC:2.3.2.27] | (RefSeq) probable E3 ubiquitin-protein ligase LOG2 (A)	ko04120: Ubiquitin mediated proteolysis	probable E3 ubiquitin-protein ligase LUL4 [Dendrobium catenatum]	RecName: Full=Probable E3 ubiquitin-protein ligase LUL4; EC=2.3.2.27; AltName: Full=Probable RING-type E3 ubiquitin transferase LUL4 {ECO:0000305}; AltName: Full=Protein LOG2-LIKE UBIQUITIN LIGASE 4; AltName: Full=RING finger protein 208;	SubName: Full=Putative E3 ubiquitin-protein ligase LUL3 {ECO:0000313|EMBL:PKU73614.1};	Predicted E3 ubiquitin ligase	GO:0046872,metal ion binding; GO:0004842,ubiquitin-protein transferase activity	PF13920.6:Zinc finger, C3HC4 type (RING finger)
gene-tia004253	4.25	6.26	5.86	0.51	0.16	0.2	58	98	93	8	3	3	-4.56109	2.02707e-20	1.38899e-19	down	Superscaffold13	5607532	5608398	+	tia004253	--	K13950 para-aminobenzoate synthetase [EC:2.6.1.85] | (RefSeq) probable aminodeoxychorismate synthase, chloroplastic (A)	ko00790: Folate biosynthesis	mannose-specific lectin-like [Phalaenopsis equestris]	RecName: Full=Mannose-specific lectin; AltName: Full=Agglutinin {ECO:0000303|PubMed:18776994, ECO:0000303|PubMed:19495769, ECO:0000312|EMBL:ABU62812.1}; Flags: Precursor;	SubName: Full=Mannose-specific lectin {ECO:0000313|EMBL:PKU68030.1};	--	GO:0005576,extracellular region; GO:0005537,mannose binding; GO:0050832,defense response to fungus; GO:0031640,killing of cells of other organism; GO:0034120,positive regulation of erythrocyte aggregation	PF01453.24:D-mannose binding lectin
gene-tia004254	1569.85	1912.48	1630.83	421.62	389.44	436.9	26512	36997	32011	8227	9240	7985	-2.32628	1.52268e-111	3.85798e-110	down	Superscaffold13	5609243	5610314	+	tia004254	--	K13950 para-aminobenzoate synthetase [EC:2.6.1.85] | (RefSeq) probable aminodeoxychorismate synthase, chloroplastic (A)	ko00790: Folate biosynthesis	mannose-specific lectin-like [Phalaenopsis equestris]	RecName: Full=Mannose-specific lectin; AltName: Full=Agglutinin {ECO:0000303|PubMed:18776994, ECO:0000303|PubMed:19495769, ECO:0000312|EMBL:ABU62812.1}; Flags: Precursor;	SubName: Full=Lectin {ECO:0000313|EMBL:AAA20899.1}; Flags: Fragment;	--	GO:0005576,extracellular region; GO:0005537,mannose binding; GO:0050832,defense response to fungus; GO:0031640,killing of cells of other organism; GO:0034120,positive regulation of erythrocyte aggregation	PF01453.24:D-mannose binding lectin
gene-tia004268	5.42	5.77	5.68	3.8	2.76	3.2	169	206	206	137	121	108	-1.0848	2.38188e-09	9.50816e-09	down	Superscaffold13	6201178	6205394	+	tia004268	--	K15015 solute carrier family 32 (vesicular inhibitory amino acid transporter) | (RefSeq) vacuolar amino acid transporter 1-like (A)	--	vacuolar amino acid transporter 1-like [Phalaenopsis equestris]	RecName: Full=Amino acid transporter AVT1C {ECO:0000305}; Short=AtAvt1C {ECO:0000303|PubMed:27925655};	SubName: Full=vacuolar amino acid transporter 1-like {ECO:0000313|RefSeq:XP_008778079.1};	Amino acid transporters	GO:0016021,integral component of membrane; GO:0005774,vacuolar membrane; GO:0015171,amino acid transmembrane transporter activity; GO:0003333,amino acid transmembrane transport	PF01490.18:Transmembrane amino acid transporter protein
gene-tia004291	2.91	4.05	5.21	2.11	1.57	2.18	37	59	77	31	28	30	-1.35753	0.000114305	0.00029046	down	Superscaffold13	7482978	7483784	+	tia004291	--	K15172 transcription elongation factor SPT5 | (RefSeq) hypothetical protein (A)	--	zinc finger CCCH domain-containing protein 2-like [Dendrobium catenatum]	RecName: Full=Zinc finger CCCH domain-containing protein 49; Short=AtC3H49;	SubName: Full=Zinc finger CCCH domain-containing protein 20 {ECO:0000313|EMBL:PKU85660.1};	CCCH-type Zn-finger protein	GO:0005886,plasma membrane; GO:0003677,DNA binding; GO:0003700,DNA-binding transcription factor activity; GO:0046872,metal ion binding; GO:0006355,regulation of transcription, DNA-templated	PF00642.24:Zinc finger C-x8-C-x5-C-x3-H type (and similar)
gene-tia004319	6.53	6.06	6.06	3.15	3.74	3.38	344	366	371	192	277	193	-1.14719	3.53757e-18	2.23214e-17	down	Superscaffold13	9270527	9322854	+	tia004319	--	K13416 brassinosteroid insensitive 1-associated receptor kinase 1 [EC:2.7.10.1 2.7.11.1] | (RefSeq) BRASSINOSTEROID INSENSITIVE 1-associated receptor kinase 1-like isoform X1 (A)	ko04016: MAPK signaling pathway - plant; ko04075: Plant hormone signal transduction; ko04626: Plant-pathogen interaction	probable leucine-rich repeat receptor-like serine/threonine-protein kinase At3g14840 isoform X1 [Dendrobium catenatum]	RecName: Full=Probable leucine-rich repeat receptor-like serine/threonine-protein kinase At3g14840; EC=2.7.11.1; Flags: Precursor;	SubName: Full=Putative leucine-rich repeat receptor-like serine/threonine-protein kinase {ECO:0000313|EMBL:PKU62815.1};	--	GO:0016021,integral component of membrane; GO:0005886,plasma membrane; GO:0009506,plasmodesma; GO:0005524,ATP binding; GO:0004674,protein serine/threonine kinase activity; GO:0009861,jasmonic acid and ethylene-dependent systemic resistance; GO:0045088,regulation of innate immune response	PF07714.17:Protein tyrosine kinase
gene-tia004335	10.3	11.78	12.71	4.72	5.85	5.59	242	317	347	128	193	142	-1.39809	1.78586e-19	1.18303e-18	down	Superscaffold13	10162768	10164465	+	tia004335	--	K08869 aarF domain-containing kinase | (RefSeq) predicted protein (A)	--	transcription factor DIVARICATA-like [Phalaenopsis equestris]	RecName: Full=Transcription factor DIVARICATA;	SubName: Full=Transcription factor DIVARICATA {ECO:0000313|EMBL:PKU87274.1};	Zuotin and related molecular chaperones (DnaJ superfamily), contains DNA-binding domains	GO:0005634,nucleus; GO:0003677,DNA binding; GO:0048262,determination of dorsal/ventral asymmetry; GO:0009908,flower development; GO:0006355,regulation of transcription, DNA-templated; GO:0006351,transcription, DNA-templated	PF00249.31:Myb-like DNA-binding domain
gene-tia004373	10.77	10.05	11.15	2.98	3.02	2.71	1030	1100	1239	329	405	280	-2.16629	1.72997e-128	4.86835e-127	down	Superscaffold13	13531887	13537954	+	tia004373	--	--	--	uncharacterized protein LOC110038224 [Phalaenopsis equestris]	--	SubName: Full=Protein BPS1, chloroplastic {ECO:0000313|EMBL:PKU72015.1};	--	--	PF05633.11:Protein BYPASS1-related
gene-tia004384	1.62	1.28	1.58	0.41	0.93	0.44	31	28	35	9	25	9	-1.60327	0.000946388	0.00212089	down	Superscaffold13	14044762	14057638	-	tia004384	--	K14292 trimethylguanosine synthase [EC:2.1.1.-] | (RefSeq) trimethylguanosine synthase (A)	ko03013: RNA transport	protein SODIUM POTASSIUM ROOT DEFECTIVE 2-like [Phalaenopsis equestris]	RecName: Full=Protein SODIUM POTASSIUM ROOT DEFECTIVE 2 {ECO:0000303|PubMed:21193571}; Short=NaKR2 {ECO:0000303|PubMed:21193571}; AltName: Full=Heavy metal-associated plant protein 3 {ECO:0000303|PubMed:23368984}; Short=AtHPP03 {ECO:0000303|PubMed:23368984};	SubName: Full=Heavy metal-associated isoprenylated plant protein 26 {ECO:0000313|EMBL:PKA58913.1};	Copper chaperone	GO:0005737,cytoplasm; GO:0046914,transition metal ion binding; GO:0046916,cellular transition metal ion homeostasis; GO:0030001,metal ion transport	PF00403.26:Heavy-metal-associated domain
gene-tia004410	31.2	29.73	28.82	16.93	18.26	18.15	788	860	846	494	648	496	-1.04103	5.19293e-33	5.04446e-32	down	Superscaffold13	15227151	15233900	+	tia004410	--	K01184 polygalacturonase [EC:3.2.1.15] | (RefSeq) polygalacturonase At1g48100-like (A)	ko00040: Pentose and glucuronate interconversions	probable polygalacturonase [Phalaenopsis equestris]	RecName: Full=Probable polygalacturonase; Short=PG {ECO:0000250|UniProtKB:Q7M1E7}; EC=3.2.1.15; AltName: Full=Pectinase {ECO:0000250|UniProtKB:Q7M1E7};	SubName: Full=Putative polygalacturonase {ECO:0000313|EMBL:PKA66681.1}; EC=3.2.1.15 {ECO:0000313|EMBL:PKA66681.1};	--	GO:0016021,integral component of membrane; GO:0004650,polygalacturonase activity; GO:0005975,carbohydrate metabolic process	PF00295.17:Glycosyl hydrolases family 28
gene-tia004431	1.11	1.87	1.15	0.46	0.48	0.41	25	48	30	12	15	10	-1.90442	5.76448e-05	0.000152226	down	Superscaffold13	15841940	15843364	+	tia004431	--	K02948 small subunit ribosomal protein S11 | (RefSeq) probable ribosomal protein S11, mitochondrial (A)	ko03010: Ribosome	small subunit ribosomal protein, partial (mitochondrion) [Tradescantia sp. Qiu 94150]	--	SubName: Full=Small subunit ribosomal protein {ECO:0000313|EMBL:AAP76371.1}; Flags: Fragment;	--	GO:0005739,mitochondrion; GO:0005840,ribosome; GO:0003735,structural constituent of ribosome; GO:0006412,translation	--
gene-tia004433	4.1	5.61	5.61	3.23	2.52	3.27	44	69	70	40	38	38	-1.06536	0.00072926	0.00165773	down	Superscaffold13	15851226	15852065	+	tia004433	--	K03046 DNA-directed RNA polymerase subunit beta' [EC:2.7.7.6] | (RefSeq) uncharacterized protein LOC108945874 (A)	ko03020: RNA polymerase	hypothetical protein LSAT_4X50261 [Lactuca sativa]	--	SubName: Full=Orf187 {ECO:0000313|EMBL:ARR27490.1};	--	GO:0005739,mitochondrion	--
gene-tia004436	141.83	123.14	136.84	1.1	1.71	1.3	2011	2000	2255	18	34	20	-6.87929	2.2746e-304	1.47111e-302	down	Superscaffold13	16158547	16159446	+	tia004436	--	K01183 chitinase [EC:3.2.1.14] | (RefSeq) acidic endochitinase-like (A)	ko00520: Amino sugar and nucleotide sugar metabolism	acidic endochitinase-like [Dendrobium catenatum]	RecName: Full=Acidic endochitinase; EC=3.2.1.14; Flags: Precursor;	SubName: Full=Acidic endochitinase {ECO:0000313|EMBL:PKU82547.1};	Chitinase	GO:0005615,extracellular space; GO:0004568,chitinase activity; GO:0006032,chitin catabolic process; GO:0000272,polysaccharide catabolic process	PF00704.28:Glycosyl hydrolases family 18
gene-tia004454	1741.96	1817.02	1742.49	895	932.27	928.87	55791	66661	64864	33120	41949	32195	-1.23526	0	0	down	Superscaffold13	18413571	18469141	+	tia004454	--	K20834 protodioscin 26-O-beta-D-glucosidase [EC:3.2.1.186] | (RefSeq) furostanol glycoside 26-O-beta-glucosidase-like (A)	--	Beta-glucosidase 12 [Apostasia shenzhenica]	RecName: Full=Furostanol glycoside 26-O-beta-glucosidase {ECO:0000303|PubMed:8766714}; Short=CsF26G {ECO:0000303|PubMed:8766714}; EC=3.2.1.186 {ECO:0000269|PubMed:8549824, ECO:0000269|PubMed:8766714}; AltName: Full=Protodioscin 26-O-beta-D-glucosidase; Flags: Precursor;	SubName: Full=Beta-glucosidase 12 {ECO:0000313|EMBL:PKA66702.1}; EC=3.2.1.21 {ECO:0000313|EMBL:PKA66702.1};	Beta-glucosidase, lactase phlorizinhydrolase, and related proteins	GO:0009507,chloroplast; GO:0004553,hydrolase activity, hydrolyzing O-glycosyl compounds; GO:0005975,carbohydrate metabolic process	PF00232.18:Glycosyl hydrolase family 1
gene-tia004466	19.12	18.17	19.91	9.53	9.75	10.02	656	714	794	378	470	372	-1.25658	2.82462e-40	3.20152e-39	down	Superscaffold13	19293658	19295835	+	tia004466	--	K17710 pentatricopeptide repeat domain-containing protein 1 | (RefSeq) putative pentatricopeptide repeat-containing protein At2g02150 (A)	--	putative pentatricopeptide repeat-containing protein At2g02150 [Dendrobium catenatum]	RecName: Full=Putative pentatricopeptide repeat-containing protein At2g02150;	SubName: Full=Pentatricopeptide repeat-containing protein {ECO:0000313|EMBL:PKU67031.1};	FOG: PPR repeat	GO:0043231,intracellular membrane-bounded organelle; GO:0004519,endonuclease activity; GO:0003723,RNA binding; GO:0009451,RNA modification	PF13041.6:PPR repeat family
gene-tia004471	4.71	5.71	5.56	3.23	3.04	3.15	131	182	180	104	119	95	-1.05506	2.69358e-08	9.92493e-08	down	Superscaffold13	19403591	19405357	+	tia004471	--	K06180 23S rRNA pseudouridine1911/1915/1917 synthase [EC:5.4.99.23] | (RefSeq) pentatricopeptide repeat-containing protein At1g20230 isoform X1 (A)	--	pentatricopeptide repeat-containing protein At2g01510, mitochondrial-like [Dendrobium catenatum]	RecName: Full=Pentatricopeptide repeat-containing protein At2g01510, mitochondrial; Flags: Precursor;	SubName: Full=Pentatricopeptide repeat-containing protein {ECO:0000313|EMBL:PKU59965.1};	FOG: PPR repeat	GO:0043231,intracellular membrane-bounded organelle; GO:0005739,mitochondrion; GO:0004519,endonuclease activity; GO:0003723,RNA binding; GO:0008270,zinc ion binding; GO:0009451,RNA modification	PF13041.6:PPR repeat family
gene-tia004472	0.27	0.89	1.02	0.12	0.41	0.35	8	30	35	4	17	11	-1.61079	0.00915888	0.0173707	down	Superscaffold13	19474742	19496126	+	tia004472	--	--	--	--	--	--	--	--	--
gene-tia004476	15.79	10.89	12.55	4.71	6.45	6.35	209	165	193	72	120	91	-1.45007	2.09159e-12	1.00366e-11	down	Superscaffold13	19537479	19548331	-	tia004476	--	--	--	uncharacterized protein At1g76070-like [Dendrobium catenatum]	RecName: Full=Uncharacterized protein At1g76070;	SubName: Full=Uncharacterized protein {ECO:0000313|EMBL:PKU87064.1};	--	GO:0005886,plasma membrane	--
gene-tia004497	5.11	4.79	6.37	0.46	0.37	0.24	136	146	197	14	14	7	-4.20393	6.28118e-38	6.72639e-37	down	Superscaffold13	20405059	20409117	-	tia004497	--	K05909 laccase [EC:1.10.3.2] | (RefSeq) laccase-7-like (A)	--	laccase-7-like [Dendrobium catenatum]	RecName: Full=Laccase-25; EC=1.10.3.2; AltName: Full=Benzenediol:oxygen oxidoreductase 25; AltName: Full=Diphenol oxidase 25; AltName: Full=Urishiol oxidase 25; Flags: Precursor;	SubName: Full=Laccase-7 {ECO:0000313|EMBL:PKU87283.1};	Multicopper oxidases	GO:0048046,apoplast; GO:0005507,copper ion binding; GO:0052716,hydroquinone:oxygen oxidoreductase activity; GO:0016722,oxidoreductase activity, oxidizing metal ions; GO:0046274,lignin catabolic process	PF07731.14:Multicopper oxidase
gene-tia004500	10.97	8.04	9.95	4.41	6.28	5.97	56	47	59	26	45	33	-1.08388	0.00114171	0.00252181	down	Superscaffold13	20724719	20825293	+	tia004500	--	--	--	--	--	--	--	--	--
gene-tia004511	1.77	1.31	1.03	0.6	0.26	0.54	64	54	43	25	13	21	-1.86355	3.75386e-06	1.13014e-05	down	Superscaffold13	21902048	21919014	-	tia004511	--	K19984 exocyst complex component 5 | (RefSeq) uncharacterized protein LOC112294431 (A)	--	formin-like protein 1 [Dendrobium catenatum]	RecName: Full=Formin-like protein 1; AltName: Full=OsFH1; Flags: Precursor;	SubName: Full=Formin-like protein 1 {ECO:0000313|EMBL:PKU80326.1};	Rho GTPase effector BNI1 and related formins	GO:0016021,integral component of membrane	PF02181.23:Formin Homology 2 Domain
gene-tia004512	21.67	18.92	20.69	11.89	11.79	11.26	658	658	730	417	503	370	-1.10025	1.97579e-29	1.76898e-28	down	Superscaffold13	22181929	22230399	-	tia004512	--	K06272 integrin-linked kinase [EC:2.7.11.1] | (RefSeq) serine/threonine-protein kinase TNNI3K (A)	--	dual specificity protein kinase shkC-like [Phalaenopsis equestris]	RecName: Full=Integrin-linked protein kinase 1 {ECO:0000303|PubMed:27208244}; EC=2.7.11.1 {ECO:0000269|PubMed:27208244}; AltName: Full=Ankyrin protein kinase 1 {ECO:0000303|PubMed:12650621};	SubName: Full=Serine/threonine-protein kinase HT1 {ECO:0000313|EMBL:PKU80327.1};	Tyrosine kinase specific for activated (GTP-bound) p21cdc42Hs	GO:0009898,cytoplasmic side of plasma membrane; GO:0005783,endoplasmic reticulum; GO:0005789,endoplasmic reticulum membrane; GO:0005524,ATP binding; GO:0004672,protein kinase activity; GO:0004674,protein serine/threonine kinase activity; GO:0004712,protein serine/threonine/tyrosine kinase activity; GO:0004871,NA; GO:0045087,innate immune response; GO:0035556,intracellular signal transduction; GO:…	PF07714.17:Protein tyrosine kinase
gene-tia004516	56.06	55	52.54	5.81	5.45	5.85	2372	2666	2584	284	324	268	-3.55153	0	0	down	Superscaffold13	22725344	22728029	+	tia004516	--	K13430 serine/threonine-protein kinase PBS1 [EC:2.7.11.1] | (RefSeq) LOC109774779; probable serine/threonine-protein kinase PBL25 (A)	ko04626: Plant-pathogen interaction	serine/threonine-protein kinase-like protein CCR4 [Dendrobium catenatum]	RecName: Full=Serine/threonine-protein kinase-like protein CCR4; EC=2.7.11.1; AltName: Full=CRINKLY 4-related kinase 1; Short=AtCRK1; AltName: Full=Protein CRINKLY 4 RELATED 4; Short=AtCCR4; Flags: Precursor;	SubName: Full=Serine/threonine-protein kinase-like protein CCR4 {ECO:0000313|EMBL:PKU60727.1};	Serine/threonine protein kinase	GO:0016021,integral component of membrane; GO:0005524,ATP binding; GO:0042803,protein homodimerization activity; GO:0004672,protein kinase activity; GO:0004674,protein serine/threonine kinase activity	PF00069.25:Protein kinase domain
gene-tia004529	45.38	51.49	51.71	17.93	15.35	15.6	484	629	641	221	230	180	-1.89786	1.6017e-56	2.34777e-55	down	Superscaffold13	24374315	24388216	+	tia004529	--	--	--	hypothetical protein AXF42_Ash002557 [Apostasia shenzhenica]	--	SubName: Full=Uncharacterized protein {ECO:0000313|EMBL:PKA57253.1};	--	--	PF12023.8:Domain of unknown function (DUF3511)
gene-tia004562	1.12	0.84	1.03	0.3	0.38	0.39	29	25	31	9	14	11	-1.761	0.000354802	0.000841819	down	Superscaffold13	26357161	26383730	-	tia004562	--	K01703 3-isopropylmalate/(R)-2-methylmalate dehydratase large subunit [EC:4.2.1.33 4.2.1.35] | (RefSeq) 3-isopropylmalate dehydratase large subunit, chloroplastic (A)	ko00290: Valine, leucine and isoleucine biosynthesis; ko00660: C5-Branched dibasic acid metabolism; ko00966: Glucosinolate biosynthesis; ko01210: 2-Oxocarboxylic acid metabolism; ko01230: Biosynthesis of amino acids	3-isopropylmalate dehydratase large subunit, chloroplastic-like isoform X9 [Dendrobium catenatum]	RecName: Full=3-isopropylmalate dehydratase large subunit, chloroplastic; EC=4.2.1.33; AltName: Full=AtLEUC; AltName: Full=Isopropylmalate isomerase large subunit 1; Short=AtIIL1; Flags: Precursor;	SubName: Full=3-isopropylmalate dehydratase {ECO:0000313|EMBL:PKU71077.1};	3-isopropylmalate dehydratase (aconitase superfamily)	GO:0009507,chloroplast; GO:0009570,chloroplast stroma; GO:0009536,plastid; GO:0003861,3-isopropylmalate dehydratase activity; GO:0051539,4 iron, 4 sulfur cluster binding; GO:0050486,intramolecular transferase activity, transferring hydroxy groups; GO:0046872,metal ion binding; GO:0019761,glucosinolate biosynthetic process; GO:0009098,leucine biosynthetic process; GO:0046686,response to cadmium ion	--
gene-tia004577	20.16	20.39	22.26	1.22	1.9	2.03	771	893	989	54	102	84	-3.89712	3.85795e-177	1.48536e-175	down	Superscaffold13	27974102	27976528	+	tia004577	--	K13420 LRR receptor-like serine/threonine-protein kinase FLS2 [EC:2.7.11.1] | (RefSeq) LRR receptor-like serine/threonine-protein kinase FLS2 (A)	ko04016: MAPK signaling pathway - plant; ko04626: Plant-pathogen interaction	putative receptor protein kinase ZmPK1 [Dendrobium catenatum]	RecName: Full=Putative receptor protein kinase ZmPK1; EC=2.7.11.1; Flags: Precursor;	SubName: Full=Receptor protein kinase ZmPK1 {ECO:0000313|EMBL:PKU80628.1};	--	GO:0016021,integral component of membrane; GO:0005524,ATP binding; GO:0004674,protein serine/threonine kinase activity; GO:0048544,recognition of pollen	PF00069.25:Protein kinase domain
gene-tia004588	2.34	2.12	2.31	0.11	0.19	0.45	53	55	61	3	6	11	-3.49462	2.78251e-13	1.40228e-12	down	Superscaffold13	30308042	30313856	-	tia004588	--	K05909 laccase [EC:1.10.3.2] | (RefSeq) laccase-7-like (A)	--	laccase-7-like [Dendrobium catenatum]	RecName: Full=Laccase-7; EC=1.10.3.2; AltName: Full=Benzenediol:oxygen oxidoreductase 7; AltName: Full=Diphenol oxidase 7; AltName: Full=Urishiol oxidase 7; Flags: Precursor;	SubName: Full=Laccase-7 {ECO:0000313|EMBL:PKU87283.1};	Multicopper oxidases	GO:0048046,apoplast; GO:0005507,copper ion binding; GO:0052716,hydroquinone:oxygen oxidoreductase activity; GO:0016722,oxidoreductase activity, oxidizing metal ions; GO:0046274,lignin catabolic process	PF07731.14:Multicopper oxidase
gene-tia004592	2.01	1.85	1.82	0	0.11	0.29	38	40	40	0	3	6	-4.13443	1.54353e-10	6.67669e-10	down	Superscaffold13	30542671	30548409	+	tia004592	--	K13430 serine/threonine-protein kinase PBS1 [EC:2.7.11.1] | (RefSeq) serine/threonine-protein kinase CDL1-like isoform X1 (A)	ko04626: Plant-pathogen interaction	PTI1-like tyrosine-protein kinase At3g15890 [Phalaenopsis equestris]	RecName: Full=PTI1-like tyrosine-protein kinase At3g15890; EC=2.7.10.2;	SubName: Full=PTI1-like tyrosine-protein kinase {ECO:0000313|EMBL:PKA66597.1}; EC=2.7.11.1 {ECO:0000313|EMBL:PKA66597.1};	Serine/threonine protein kinase	GO:0005886,plasma membrane; GO:0005524,ATP binding; GO:0004715,non-membrane spanning protein tyrosine kinase activity; GO:0004675,transmembrane receptor protein serine/threonine kinase activity; GO:0007166,cell surface receptor signaling pathway; GO:0006468,protein phosphorylation	PF00069.25:Protein kinase domain
gene-tia004593	4.84	4.91	6.29	1.17	1.04	1.56	43	50	65	12	13	15	-2.39424	3.35886e-09	1.32711e-08	down	Superscaffold13	30549090	30560097	-	tia004593	--	K09264 MADS-box transcription factor, plant | (RefSeq) MADS-box transcription factor 16-like (A)	--	MADS-box transcription factor 16-like [Dendrobium catenatum]	RecName: Full=MADS-box transcription factor 16; AltName: Full=OsMADS16; AltName: Full=Protein APETALA3-like; AltName: Full=Protein SUPERWOMAN1;	SubName: Full=MADS-box transcription factor 16 {ECO:0000313|EMBL:PKU78121.1};	MADS box transcription factor	GO:0005634,nucleus; GO:0003700,DNA-binding transcription factor activity; GO:0046983,protein dimerization activity; GO:0000977,RNA polymerase II regulatory region sequence-specific DNA binding; GO:0030154,cell differentiation; GO:0045944,positive regulation of transcription by RNA polymerase II; GO:0010097,specification of stamen identity; GO:0006351,transcription, DNA-templated	PF00319.18:SRF-type transcription factor (DNA-binding and dimerisation domain)
gene-tia004596	9.02	7.96	9.42	0	0.07	0	187	189	227	0	2	0	-8.67078	7.33034e-17	4.37447e-16	down	Superscaffold13	31221767	31228918	-	tia004596	--	--	--	uncharacterized protein LOC110097044 isoform X1 [Dendrobium catenatum]	--	SubName: Full=Uncharacterized protein {ECO:0000313|EMBL:PKU87224.1};	--	--	--
gene-tia004598	0.78	1.02	0.52	0.58	0.3	0.39	22	33	17	19	12	12	-1.15814	0.025706	0.0441898	down	Superscaffold13	31850721	31887207	-	tia004598	--	--	--	Cucumisin [Apostasia shenzhenica]	RecName: Full=Subtilisin-like protease SBT4.6 {ECO:0000303|PubMed:16193095}; EC=3.4.21.- {ECO:0000255|PROSITE-ProRule:PRU10082}; AltName: Full=Subtilase subfamily 4 member 6 {ECO:0000303|PubMed:16193095}; Short=AtSBT4.6 {ECO:0000303|PubMed:16193095}; Flags: Precursor;	SubName: Full=Cucumisin {ECO:0000313|EMBL:PKA63134.1};	--	GO:0005576,extracellular region; GO:0004252,serine-type endopeptidase activity	PF00082.22:Subtilase family
gene-tia004635	1.28	1.61	1.05	0.94	0.56	0.88	39	56	37	33	24	29	-1.02608	0.00655622	0.0127577	down	Superscaffold13	33467780	33470145	+	tia004635	--	--	--	--	--	--	--	--	--
gene-tia004641	4.26	5	3.66	2.06	1.96	2.51	116	156	116	65	75	74	-1.28022	2.3342e-08	8.62442e-08	down	Superscaffold13	33790175	33791904	-	tia004641	--	K08237 hydroquinone glucosyltransferase [EC:2.4.1.218] | (RefSeq) hydroquinone glucosyltransferase-like (A)	--	hydroquinone glucosyltransferase-like [Phalaenopsis equestris]	RecName: Full=Hydroquinone glucosyltransferase; EC=2.4.1.218; AltName: Full=Arbutin synthase;	SubName: Full=Hydroquinone glucosyltransferase {ECO:0000313|EMBL:PKU68169.1};	UDP-glucuronosyl and UDP-glucosyl transferase	GO:0050505,hydroquinone glucosyltransferase activity; GO:0008152,metabolic process	PF00201.18:UDP-glucoronosyl and UDP-glucosyl transferase
gene-tia004645	33.15	34.21	32.35	0.21	0.19	0.14	2494	2948	2828	18	20	11	-7.83029	7.57513e-293	4.65429e-291	down	Superscaffold13	33945276	33954691	+	tia004645	--	K08712 ATP-binding cassette, subfamily G (WHITE), member 2, SNQ2 | (RefSeq) ABC transporter ATP-binding protein/permease PDR18-like (A)	ko02010: ABC transporters	ABC transporter G family member 44-like [Dendrobium catenatum]	RecName: Full=ABC transporter G family member 39 {ECO:0000303|PubMed:18299247}; Short=OsABCG39 {ECO:0000303|PubMed:18299247}; AltName: Full=Pleiotropic drug resistance protein 7 {ECO:0000303|PubMed:12644668, ECO:0000303|PubMed:16506311}; Short=OsPDR7 {ECO:0000303|PubMed:16506311};	SubName: Full=Pleiotropic drug resistance protein 4 {ECO:0000313|EMBL:PKU76554.1};	Pleiotropic drug resistance proteins (PDR1-15), ABC superfamily	GO:0016021,integral component of membrane; GO:0005886,plasma membrane; GO:0005524,ATP binding; GO:0042626,ATPase activity, coupled to transmembrane movement of substances	PF01061.24:ABC-2 type transporter
gene-tia004646	38.22	39.48	37.72	11.33	10.85	11.14	1392	1647	1597	477	555	439	-2.08507	9.81421e-174	3.70129e-172	down	Superscaffold13	34021711	34055228	+	tia004646	--	--	--	uncharacterized protein LOC110114948 isoform X1 [Dendrobium catenatum]	--	SubName: Full=Uncharacterized protein {ECO:0000313|EMBL:PKU76550.1};	--	--	PF07989.11:Centrosomin N-terminal motif 1
gene-tia004647	3.12	2.64	4.39	0.74	1.01	0.7	33	32	54	9	15	8	-2.33344	6.61988e-07	2.16685e-06	down	Superscaffold13	34056327	34056998	-	tia004647	--	--	--	uncharacterized protein LOC110029794 [Phalaenopsis equestris]	--	SubName: Full=Uncharacterized protein {ECO:0000313|EMBL:PKU68037.1};	--	--	--
gene-tia004649	1.17	1.9	1.8	0.36	0.78	0.39	14	26	25	5	13	5	-1.94872	0.00124572	0.00273477	down	Superscaffold13	34112949	34113705	-	tia004649	--	--	--	uncharacterized protein LOC110020114 [Phalaenopsis equestris]	--	SubName: Full=Uncharacterized protein {ECO:0000313|EMBL:PKU68037.1};	--	--	--
gene-tia004658	188.38	190.69	185.41	27.87	28.3	26.85	11506	13341	13162	1967	2428	1775	-3.05567	0	0	down	Superscaffold13	34302908	34325410	-	tia004658	--	K19791 iron transport multicopper oxidase | (RefSeq) monocopper oxidase-like protein SKU5 (A)	--	PREDICTED: monocopper oxidase-like protein SKU5 [Phoenix dactylifera]	RecName: Full=Monocopper oxidase-like protein SKS2; Flags: Precursor;	SubName: Full=monocopper oxidase-like protein SKU5 {ECO:0000313|RefSeq:XP_008780211.1};	Multicopper oxidases	GO:0031225,anchored component of membrane; GO:0046658,anchored component of plasma membrane; GO:0005886,plasma membrane; GO:0009506,plasmodesma; GO:0005507,copper ion binding; GO:0016722,oxidoreductase activity, oxidizing metal ions	PF07732.15:Multicopper oxidase
gene-tia004667	13.73	13.21	14.67	1.37	1.58	1.83	686	756	852	79	111	99	-3.41665	5.87014e-152	1.94519e-150	down	Superscaffold13	34615133	34732489	-	tia004667	--	K01915 glutamine synthetase [EC:6.3.1.2] | (RefSeq) type-1 glutamine synthetase 1-like (A)	ko00220: Arginine biosynthesis; ko00250: Alanine, aspartate and glutamate metabolism; ko00630: Glyoxylate and dicarboxylate metabolism; ko00910: Nitrogen metabolism; ko01230: Biosynthesis of amino acids	protein fluG [Dendrobium catenatum]	--	SubName: Full=Uncharacterized protein {ECO:0000313|EMBL:PKA60855.1};	Glutamine synthetase	--	PF00120.24:Glutamine synthetase, catalytic domain
gene-tia004668	507.2	593.6	539.76	49.27	36.49	43.72	14087	18885	17424	1581	1424	1314	-3.95508	4.2528e-170	1.54463e-168	down	Superscaffold13	34753480	34806340	+	tia004668	--	--	--	--	--	--	--	--	--
gene-tia004669	540.91	449.4	458.82	28.95	20.5	24.98	7925	7542	7813	490	422	396	-4.57598	4.12703e-167	1.46998e-165	down	Superscaffold13	34769998	34770927	-	tia004669	--	--	--	--	--	--	--	--	--
gene-tia004670	8.33	17.7	9.57	0.71	0.83	1.7	122	297	163	12	17	27	-3.77363	1.27401e-29	1.14622e-28	down	Superscaffold13	34805282	34806211	+	tia004670	--	--	--	--	--	--	--	--	--
gene-tia004672	1951.78	1694.97	1942.51	19.22	18.86	22.95	50458	50193	58367	574	685	642	-6.8103	0	0	down	Superscaffold13	34865184	34866824	+	tia004672	--	--	--	basic proline-rich protein-like [Ananas comosus]	--	--	--	--	PF18690.1:Family of unknown function (DUF5639)
gene-tia004673	87.99	107.18	91.06	12.08	12.35	14.34	1917	2675	2306	304	378	338	-3.17999	8.23825e-279	4.82068e-277	down	Superscaffold13	34879691	34881073	+	tia004673	--	--	--	--	--	--	--	--	--
gene-tia004681	3.35	3.58	3.52	0.58	0.73	0.55	201	246	246	40	62	36	-2.76645	2.99416e-41	3.46833e-40	down	Superscaffold13	35277901	35292760	-	tia004681	--	K15505 DNA repair protein RAD5 [EC:3.6.4.-] | (RefSeq) putative SWI/SNF-related matrix-associated actin-dependent regulator of chromatin subfamily A member 3-like 3 (A)	--	putative SWI/SNF-related matrix-associated actin-dependent regulator of chromatin subfamily A member 3-like 3 [Dendrobium catenatum]	RecName: Full=DNA repair protein RAD5B {ECO:0000305}; EC=3.6.4.- {ECO:0000305}; AltName: Full=Putative SWI/SNF-related matrix-associated actin-dependent regulator of chromatin subfamily A member 3-like 3 {ECO:0000305}; Short=SMARCA3-like protein 3 {ECO:0000305}; AltName: Full=RAD5 homolog B {ECO:0000303|PubMed:18310306}; Short=AtRAD5B {ECO:0000303|PubMed:18310306};	SubName: Full=SWI/SNF-related matrix-associated actin-dependent regulator of chromatin subfamily A member 3-like 3 {ECO:0000313|EMBL:PKU74958.1};	Helicase-like transcription factor HLTF/DNA helicase RAD5, DEAD-box superfamily	GO:0009941,chloroplast envelope; GO:0005634,nucleus; GO:0005524,ATP binding; GO:0004386,helicase activity; GO:0003676,nucleic acid binding; GO:0008270,zinc ion binding; GO:0016569,covalent chromatin modification; GO:0006281,DNA repair	PF00176.23:SNF2 family N-terminal domain
gene-tia004716	16.7	14.35	14.89	9.1	8.39	9.15	764	752	792	481	539	453	-1.07844	1.56931e-29	1.40932e-28	down	Superscaffold13	36663176	36672630	+	tia004716	--	K11420 euchromatic histone-lysine N-methyltransferase [EC:2.1.1.43] | (RefSeq) histone-lysine N-methyltransferase family member SUVH9-like (A)	ko00310: Lysine degradation	histone-lysine N-methyltransferase family member SUVH2-like isoform X1 [Phalaenopsis equestris]	RecName: Full=Histone-lysine N-methyltransferase family member SUVH2; AltName: Full=Cytosine-HMTase 2; AltName: Full=H3-K27-HMTase 2; AltName: Full=H4-K20-HMTase 2; AltName: Full=Histone H3-K9 methyltransferase 2; Short=H3-K9-HMTase 2; AltName: Full=Protein SET DOMAIN GROUP 3; AltName: Full=Suppressor of variegation 3-9 homolog protein 2; Short=Su(var)3-9 homolog protein 2;	SubName: Full=Putative histone-lysine N-methyltransferase, H3 lysine-9 specific SUVH9 {ECO:0000313|EMBL:PKA45894.1}; EC=2.1.1.43 {ECO:0000313|EMBL:PKA45894.1};	Histone H3 (Lys9) methyltransferase SUV39H1/Clr4, required for transcriptional silencing	GO:0000775,chromosome, centromeric region; GO:0005720,nuclear heterochromatin; GO:0005634,nucleus; GO:0003677,DNA binding; GO:0042054,histone methyltransferase activity; GO:0018024,histone-lysine N-methyltransferase activity; GO:0008270,zinc ion binding; GO:0016571,histone methylation; GO:0040029,regulation of gene expression, epigenetic; GO:0080188,RNA-directed DNA methylation	PF02182.17:SAD/SRA domain
gene-tia004721	14.78	13.72	15.34	4.86	4.75	4.09	237	252	286	90	107	71	-1.96639	3.38675e-30	3.09615e-29	down	Superscaffold13	36778867	36779884	-	tia004721	--	--	--	--	--	--	--	--	--
gene-tia004725	3.18	3.59	4.77	0.28	0.31	0.43	89	115	155	9	12	13	-3.81448	2.8593e-27	2.41071e-26	down	Superscaffold13	36851133	36888267	+	tia004725	--	K09264 MADS-box transcription factor, plant | (RefSeq) floral homeotic protein AGAMOUS-like (A)	--	MADS-box transcription factor 50-like isoform X1 [Dendrobium catenatum]	RecName: Full=MADS-box transcription factor 56; AltName: Full=FDRMADS8; AltName: Full=OsMADS56; AltName: Full=RMADS214;	SubName: Full=MADS-box transcription factor 50 {ECO:0000313|EMBL:PKU76763.1};	MADS box transcription factor	GO:0005634,nucleus; GO:0003700,DNA-binding transcription factor activity; GO:0046983,protein dimerization activity; GO:0000977,RNA polymerase II regulatory region sequence-specific DNA binding; GO:0045944,positive regulation of transcription by RNA polymerase II; GO:0006351,transcription, DNA-templated	PF00319.18:SRF-type transcription factor (DNA-binding and dimerisation domain)
gene-tia004749	3.49	2.31	3.5	1.3	1.45	1.81	91	69	106	39	53	51	-1.32456	2.75732e-06	8.43207e-06	down	Superscaffold13	37919404	37933584	-	tia004749	--	--	--	protein PAIR1 [Dendrobium catenatum]	RecName: Full=Protein PAIR1; AltName: Full=Protein HOMOLOGOUS PAIRING ABERRATION IN RICE MEIOSIS 1;	SubName: Full=Protein PAIR1 {ECO:0000313|EMBL:PKU84539.1};	--	GO:0005634,nucleus; GO:0070192,chromosome organization involved in meiotic cell cycle; GO:0009554,megasporogenesis; GO:0009556,microsporogenesis	--
gene-tia004752	144.26	132.03	137.69	47.72	42.63	49.1	3375	3538	3744	1290	1401	1243	-1.86337	1.70403e-212	7.877e-211	down	Superscaffold13	38081149	38082633	-	tia004752	--	K15398 fatty acid omega-hydroxylase [EC:1.14.-.-] | (RefSeq) cytochrome P450 86A2-like (A)	ko00073: Cutin, suberine and wax biosynthesis	cytochrome P450 86A2-like [Phalaenopsis equestris]	RecName: Full=Cytochrome P450 86A8; EC=1.14.14.1; AltName: Full=Protein LACERATA;	SubName: Full=Cytochrome P450 86A2 {ECO:0000313|EMBL:PKU62118.1};	Cytochrome P450 CYP4/CYP19/CYP26 subfamilies	GO:0016021,integral component of membrane; GO:0018685,alkane 1-monooxygenase activity; GO:0070330,aromatase activity; GO:0020037,heme binding; GO:0005506,iron ion binding; GO:0006631,fatty acid metabolic process	PF00067.22:Cytochrome P450
gene-tia004754	73.65	63.3	67.2	0.53	0.59	0.43	2397	2360	2542	20	27	15	-7.31595	1.07209e-305	6.96435e-304	down	Superscaffold13	38149394	38151459	-	tia004754	--	K15398 fatty acid omega-hydroxylase [EC:1.14.-.-] | (RefSeq) cytochrome P450 86A2-like (A)	ko00073: Cutin, suberine and wax biosynthesis	cytochrome P450 86A2-like [Phalaenopsis equestris]	RecName: Full=Cytochrome P450 86A4; EC=1.14.14.1;	SubName: Full=Cytochrome P450 86A2 {ECO:0000313|EMBL:PKU62118.1};	Cytochrome P450 CYP4/CYP19/CYP26 subfamilies	GO:0016021,integral component of membrane; GO:0018685,alkane 1-monooxygenase activity; GO:0070330,aromatase activity; GO:0020037,heme binding; GO:0005506,iron ion binding; GO:0006631,fatty acid metabolic process	PF00067.22:Cytochrome P450
gene-tia004764	1.96	2.07	1.79	0.55	0.41	0.53	34	41	36	11	10	10	-2.2619	1.09935e-06	3.5142e-06	down	Superscaffold13	38443314	38444935	+	tia004764	--	K16298 serine carboxypeptidase-like clade IV [EC:3.4.16.-] | (RefSeq) serine carboxypeptidase-like (A)	--	serine carboxypeptidase-like [Dendrobium catenatum]	RecName: Full=Serine carboxypeptidase-like 48; EC=3.4.16.-; Flags: Precursor;	SubName: Full=Serine carboxypeptidase 3 {ECO:0000313|EMBL:PKU80225.1};	Serine carboxypeptidases (lysosomal cathepsin A)	GO:0005576,extracellular region; GO:0005773,vacuole; GO:0004185,serine-type carboxypeptidase activity; GO:0051603,proteolysis involved in cellular protein catabolic process	PF00450.22:Serine carboxypeptidase
gene-tia004779	273.57	273	264.59	110.78	111.71	117.47	6275	7173	7054	2936	3600	2916	-1.54665	0	0	down	Superscaffold13	38872173	38874478	-	tia004779	--	K07375 tubulin beta | (RefSeq) tubulin beta chain-like (A)	ko04145: Phagosome	tubulin beta chain-like [Asparagus officinalis]	RecName: Full=Tubulin beta-5 chain; AltName: Full=Beta-5-tubulin;	SubName: Full=Tubulin beta-1 chain {ECO:0000313|EMBL:PKU80241.1};	Beta tubulin	GO:0005737,cytoplasm; GO:0005874,microtubule; GO:0005525,GTP binding; GO:0003924,GTPase activity; GO:0005200,structural constituent of cytoskeleton; GO:0007017,microtubule-based process	PF00091.25:Tubulin/FtsZ family, GTPase domain
gene-tia004784	10.82	8.47	9.99	4.68	2.94	5.15	68	61	73	34	26	35	-1.49971	3.92891e-06	1.18115e-05	down	Superscaffold13	39069651	39072781	-	tia004784	--	K05765 cofilin | (RefSeq) actin-depolymerizing factor 10 (A)	--	Actin-depolymerizing factor [Apostasia shenzhenica]	RecName: Full=Actin-depolymerizing factor; Short=ADF;	SubName: Full=Actin-depolymerizing factor {ECO:0000313|EMBL:PKA53919.1};	Actin depolymerizing factor	GO:0015629,actin cytoskeleton; GO:0003779,actin binding; GO:0030042,actin filament depolymerization	PF00241.20:Cofilin/tropomyosin-type actin-binding protein
gene-tia004786	1.59	1.39	1.64	0.07	0.4	0.51	20	20	24	1	7	7	-2.52919	0.00014181	0.000356424	down	Superscaffold13	39079385	39080439	-	tia004786	--	--	--	--	--	--	--	--	--
gene-tia004792	2.05	1.82	1.76	0.14	0	0.04	52	53	52	4	0	1	-5.39429	3.83569e-13	1.91928e-12	down	Superscaffold13	39206044	39208195	+	tia004792	--	--	--	remorin-like [Dendrobium catenatum]	RecName: Full=Remorin; AltName: Full=pp34;	SubName: Full=Remorin {ECO:0000313|EMBL:PKU80827.1};	--	GO:0005886,plasma membrane; GO:0048032,galacturonate binding; GO:0007267,cell-cell signaling	PF03763.13:Remorin, C-terminal region
gene-tia004810	5.04	5.14	6.14	1.16	1.06	1.09	226	264	320	60	67	53	-2.59391	2.28137e-43	2.73061e-42	down	Superscaffold13	39666699	39669545	+	tia004810	--	K13435 serine/threonine-protein kinase Pto | (RefSeq) receptor-like protein kinase HERK 1 (A)	ko04626: Plant-pathogen interaction	Receptor-like protein kinase ANXUR2 [Apostasia shenzhenica]	RecName: Full=Receptor-like protein kinase ANXUR2; EC=2.7.11.1; Flags: Precursor;	SubName: Full=Receptor-like protein kinase ANXUR2 {ECO:0000313|EMBL:PKA54671.1}; EC=2.7.11.1 {ECO:0000313|EMBL:PKA54671.1};	Serine/threonine protein kinase	GO:0016324,apical plasma membrane; GO:0016021,integral component of membrane; GO:0090404,pollen tube tip; GO:0005524,ATP binding; GO:0004674,protein serine/threonine kinase activity; GO:0007338,single fertilization	PF07714.17:Protein tyrosine kinase
gene-tia004826	36.17	36.62	31.58	18.6	21.54	20.78	870	1009	883	517	728	541	-1.06662	5.28529e-31	4.91716e-30	down	Superscaffold13	40154082	40155608	+	tia004826	--	K03320 ammonium transporter, Amt family | (RefSeq) ammonium transporter 1 member 2-like (A)	--	ammonium transporter 1 member 2-like [Dendrobium catenatum]	RecName: Full=Ammonium transporter 1 member 2; Short=OsAMT1;2;	SubName: Full=Ammonium transporter 1 member 2 {ECO:0000313|EMBL:PKU87702.1};	Ammonia permease	GO:0005887,integral component of plasma membrane; GO:0008519,ammonium transmembrane transporter activity; GO:0072488,ammonium transmembrane transport; GO:0015695,organic cation transport	PF00909.21:Ammonium Transporter Family
gene-tia004834	10.91	10.29	9.66	4.89	4.88	4.83	569	615	586	295	358	273	-1.36894	1.37029e-37	1.45789e-36	down	Superscaffold13	40333108	40336419	+	tia004834	--	K13420 LRR receptor-like serine/threonine-protein kinase FLS2 [EC:2.7.11.1] | (RefSeq) LRR receptor-like serine/threonine-protein kinase FLS2 (A)	ko04016: MAPK signaling pathway - plant; ko04626: Plant-pathogen interaction	putative LRR receptor-like serine/threonine-protein kinase [Dendrobium catenatum]	RecName: Full=Probable leucine-rich repeat receptor-like protein kinase At1g35710; EC=2.7.11.1; Flags: Precursor;	SubName: Full=Putative LRR receptor-like serine/threonine-protein kinase {ECO:0000313|EMBL:PKU72537.1};	--	GO:0016021,integral component of membrane; GO:0005524,ATP binding; GO:0004674,protein serine/threonine kinase activity	PF13855.6:Leucine rich repeat
gene-tia004835	11.61	9.12	11.21	7.03	5.88	3.22	90	81	101	63	64	27	-1.26909	1.46169e-05	4.13231e-05	down	Superscaffold13	40336460	40337420	+	tia004835	--	K13415 protein brassinosteroid insensitive 1 [EC:2.7.10.1 2.7.11.1] | (RefSeq) systemin receptor SR160-like (A)	ko04075: Plant hormone signal transduction	PREDICTED: MDIS1-interacting receptor like kinase 2-like [Elaeis guineensis]	RecName: Full=Probable leucine-rich repeat receptor-like protein kinase At1g35710; EC=2.7.11.1; Flags: Precursor;	SubName: Full=Putative LRR receptor-like serine/threonine-protein kinase {ECO:0000313|EMBL:OAY70424.1};	--	GO:0016021,integral component of membrane; GO:0005524,ATP binding; GO:0004674,protein serine/threonine kinase activity	PF07714.17:Protein tyrosine kinase
gene-tia004837	3.61	3.04	2.31	1.52	1.54	1.15	105	101	78	51	63	36	-1.37385	6.0046e-07	1.97158e-06	down	Superscaffold13	40347440	40360180	-	tia004837	--	--	--	protein JASON-like isoform X2 [Dendrobium catenatum]	RecName: Full=Protein JASON {ECO:0000305};	SubName: Full=Protein BREAST CANCER SUSCEPTIBILITY 1 like {ECO:0000313|EMBL:PKU72536.1};	--	GO:0007142,male meiosis II; GO:0009556,microsporogenesis; GO:0006355,regulation of transcription, DNA-templated	--
gene-tia004841	2.18	1.62	2.41	0.39	0.51	0.45	67	57	86	14	22	15	-2.48029	5.3824e-12	2.53575e-11	down	Superscaffold13	40498474	40500421	+	tia004841	--	K15397 3-ketoacyl-CoA synthase [EC:2.3.1.199] | (RefSeq) 3-ketoacyl-CoA synthase 12-like (A)	ko00062: Fatty acid elongation; ko04626: Plant-pathogen interaction	3-ketoacyl-CoA synthase 12-like [Dendrobium catenatum]	RecName: Full=3-ketoacyl-CoA synthase 12 {ECO:0000303|PubMed:18465198}; Short=KCS-12 {ECO:0000303|PubMed:18465198}; EC=2.3.1.199 {ECO:0000305}; AltName: Full=Very long-chain fatty acid condensing enzyme 12 {ECO:0000303|PubMed:18465198}; Short=VLCFA condensing enzyme 12 {ECO:0000303|PubMed:18465198}; Flags: Precursor;	SubName: Full=3-ketoacyl-CoA synthase 12 {ECO:0000313|EMBL:PKA54156.1}; EC=2.3.1.- {ECO:0000313|EMBL:PKA54156.1};	--	GO:0005783,endoplasmic reticulum; GO:0016020,membrane; GO:0102336,3-oxo-arachidoyl-CoA synthase activity; GO:0102337,3-oxo-cerotoyl-CoA synthase activity; GO:0102338,3-oxo-lignoceronyl-CoA synthase activity; GO:0102756,very-long-chain 3-ketoacyl-CoA synthase activity; GO:0006633,fatty acid biosynthetic process	PF08392.12:FAE1/Type III polyketide synthase-like protein
gene-tia004855	29.43	26.11	30.21	1.33	1.01	0.98	249	253	297	13	12	9	-4.9851	2.63494e-63	4.21877e-62	down	Superscaffold13	41264109	41264945	-	tia004855	--	K09422 transcription factor MYB, plant | (RefSeq) myb-related protein Myb4-like (A)	--	myb-related protein Myb4-like [Dendrobium catenatum]	RecName: Full=Transcription factor MYB15 {ECO:0000305}; AltName: Full=Myb-related protein 15 {ECO:0000305}; Short=AtMYB15 {ECO:0000312|EMBL:CAA74603.1}; AltName: Full=Myb-related protein Y19 {ECO:0000305}; Short=AtY19 {ECO:0000303|PubMed:8980549};	SubName: Full=Myb-related protein Myb4 {ECO:0000313|EMBL:PKU69216.1};	Transcription factor, Myb superfamily	GO:0005634,nucleus; GO:0003700,DNA-binding transcription factor activity; GO:0000981,DNA-binding transcription factor activity, RNA polymerase II-specific; GO:0043565,sequence-specific DNA binding; GO:0001135,RNA polymerase II transcription regulator recruiting activity; GO:0044212,transcription regulatory region DNA binding; GO:0030154,cell differentiation; GO:0006357,regulation of transcription…	PF00249.31:Myb-like DNA-binding domain
gene-tia004860	15.96	15.57	14.98	9.36	10.12	8.77	639	714	697	433	569	380	-1.00768	1.61214e-25	1.2927e-24	down	Superscaffold13	41354875	41358062	+	tia004860	--	K14486 auxin response factor | (RefSeq) auxin response factor 3 (A)	ko04075: Plant hormone signal transduction	auxin response factor 18-like isoform X2 [Dendrobium catenatum]	RecName: Full=Auxin response factor 18; AltName: Full=OsARF10;	SubName: Full=Auxin response factor 18 {ECO:0000313|EMBL:PKU61425.1};	--	GO:0005634,nucleus; GO:0003677,DNA binding; GO:0009734,auxin-activated signaling pathway; GO:0006355,regulation of transcription, DNA-templated; GO:0006351,transcription, DNA-templated	PF06507.13:Auxin response factor
gene-tia004872	121.73	101.47	113.68	19.36	19.35	20.43	5109	4878	5545	939	1141	928	-2.80169	0	0	down	Superscaffold13	41786310	41792396	+	tia004872	--	K01610 phosphoenolpyruvate carboxykinase (ATP) [EC:4.1.1.49] | (RefSeq) phosphoenolpyruvate carboxykinase (ATP) (A)	ko00010: Glycolysis / Gluconeogenesis; ko00020: Citrate cycle (TCA cycle); ko00620: Pyruvate metabolism; ko00710: Carbon fixation in photosynthetic organisms; ko01200: Carbon metabolism	phosphoenolpyruvate carboxykinase (ATP) [Phalaenopsis equestris]	RecName: Full=Phosphoenolpyruvate carboxykinase (ATP); Short=PEP carboxykinase; Short=PEPCK; EC=4.1.1.49;	SubName: Full=Phosphoenolpyruvate carboxykinase [ATP] {ECO:0000313|EMBL:PKU60899.1};	--	GO:0005829,cytosol; GO:0016020,membrane; GO:0005730,nucleolus; GO:0005634,nucleus; GO:0005524,ATP binding; GO:0004612,phosphoenolpyruvate carboxykinase (ATP) activity; GO:0016036,cellular response to phosphate starvation; GO:0009817,defense response to fungus, incompatible interaction; GO:0006094,gluconeogenesis; GO:0046686,response to cadmium ion	PF01293.20:Phosphoenolpyruvate carboxykinase
gene-tia004875	4.9	5.95	8.12	2.88	3.98	3.88	28	39	54	19	32	24	-1.11407	0.00468023	0.00936157	down	Superscaffold13	41948338	41951934	-	tia004875	--	K10661 E3 ubiquitin-protein ligase MARCH6 [EC:2.3.2.27] | (RefSeq) probable E3 ubiquitin ligase SUD1 isoform X1 (A)	ko04141: Protein processing in endoplasmic reticulum	E3 ubiquitin-protein ligase MARCH6 [Dendrobium catenatum]	RecName: Full=Probable E3 ubiquitin ligase SUD1; EC=2.3.2.27; AltName: Full=Protein ECERIFERUM 9; AltName: Full=Protein SUPPRESSOR OF DRY2 DEFFECTS 1; Short=AtSUD1; AltName: Full=RING-type E3 ubiquitin transferase SUD1 {ECO:0000305}; AltName: Full=RING/U-box domain-containing protein;	SubName: Full=E3 ubiquitin-protein ligase MARCH6 {ECO:0000313|EMBL:PKU60895.1};	Protein involved in mRNA turnover and stability	GO:0030176,integral component of endoplasmic reticulum membrane; GO:1904264,NA; GO:0004842,ubiquitin-protein transferase activity; GO:0008270,zinc ion binding; GO:0042335,cuticle development; GO:0010143,cutin biosynthetic process; GO:0008299,isoprenoid biosynthetic process; GO:1900490,positive regulation of hydroxymethylglutaryl-CoA reductase (NADPH) activity; GO:0009414,response to water depriva…	PF12906.7:RING-variant domain
gene-tia004876	127.68	119.22	127.43	72.62	72.88	78.99	1050	1123	1218	690	842	703	-1.03002	1.77421e-41	2.06166e-40	down	Superscaffold13	41954195	41960880	+	tia004876	--	--	--	universal stress protein PHOS32 [Dendrobium catenatum]	RecName: Full=Universal stress protein A-like protein;	SubName: Full=Universal stress protein A-like protein {ECO:0000313|EMBL:PKU60893.1};	--	GO:0005886,plasma membrane; GO:0016208,AMP binding; GO:0006950,response to stress	PF00582.26:Universal stress protein family
gene-tia004888	174.72	170.98	174.51	91.97	86.36	90	5439	6097	6314	3308	3777	3032	-1.24713	2.88259e-205	1.26886e-203	down	Superscaffold13	42253286	42260542	+	tia004888	--	K16280 E3 ubiquitin-protein ligase RGLG [EC:2.3.2.27] | (RefSeq) E3 ubiquitin-protein ligase RGLG2-like (A)	--	E3 ubiquitin-protein ligase RGLG2-like [Dendrobium catenatum]	RecName: Full=E3 ubiquitin-protein ligase RGLG1 {ECO:0000305}; EC=2.3.2.27 {ECO:0000305}; AltName: Full=RING domain ligase 1 {ECO:0000303|PubMed:17586653};	SubName: Full=E3 ubiquitin-protein ligase RGLG1 {ECO:0000313|EMBL:PKU60877.1};	Copine	GO:0005634,nucleus; GO:0005886,plasma membrane; GO:0046872,metal ion binding; GO:0004842,ubiquitin-protein transferase activity; GO:0009738,abscisic acid-activated signaling pathway; GO:0080148,negative regulation of response to water deprivation; GO:0009789,positive regulation of abscisic acid-activated signaling pathway; GO:0070534,protein K63-linked ubiquitination	PF07002.16:Copine
gene-tia004889	117.31	119.85	113.89	59.65	58.57	60.44	3530	4131	3983	2074	2476	1968	-1.26647	1.28562e-161	4.47117e-160	down	Superscaffold13	42269645	42275209	-	tia004889	--	K08287 dual-specificity kinase [EC:2.7.12.1] | (RefSeq) serine/threonine-protein kinase AFC2-like isoform X1 (A)	--	serine/threonine-protein kinase AFC2-like isoform X1 [Phalaenopsis equestris]	RecName: Full=Serine/threonine-protein kinase AFC2; EC=2.7.12.1;	SubName: Full=Serine/threonine-protein kinase AFC2 {ECO:0000313|EMBL:PKU60874.1};	LAMMER dual specificity kinases	GO:0005524,ATP binding; GO:0004672,protein kinase activity; GO:0004674,protein serine/threonine kinase activity; GO:0004712,protein serine/threonine/tyrosine kinase activity; GO:0006397,mRNA processing; GO:0046777,protein autophosphorylation	PF00069.25:Protein kinase domain
gene-tia004897	1.78	1.64	2.29	0.88	1.15	1.15	54	57	81	31	49	38	-1.13215	0.000271567	0.000654868	down	Superscaffold13	42399001	42411761	+	tia004897	--	K08472 mlo protein | (RefSeq) MLO-like protein 1 (A)	--	MLO-like protein 1 [Dendrobium catenatum]	RecName: Full=MLO-like protein 1; Short=AtMlo1; AltName: Full=MLO protein homolog 1; Short=AtMlo-H1;	SubName: Full=MLO-like protein 1 {ECO:0000313|EMBL:PKU60865.1};	--	GO:0016021,integral component of membrane; GO:0005886,plasma membrane; GO:0005516,calmodulin binding; GO:0006952,defense response; GO:0009607,response to biotic stimulus	PF03094.15:Mlo family
gene-tia004900	26.89	25.49	30.04	15.61	11.92	13.05	419	455	544	281	261	220	-1.31646	3.92014e-24	3.02651e-23	down	Superscaffold13	42466323	42476027	+	tia004900	--	K00430 peroxidase [EC:1.11.1.7] | (RefSeq) peroxidase 47 (A)	ko00940: Phenylpropanoid biosynthesis	peroxidase 47 [Phalaenopsis equestris]	RecName: Full=Peroxidase 47; Short=Atperox P47; EC=1.11.1.7; AltName: Full=ATP32; Flags: Precursor;	SubName: Full=Peroxidase 47 {ECO:0000313|EMBL:PKU60861.1};	--	GO:0005576,extracellular region; GO:0009505,plant-type cell wall; GO:0009506,plasmodesma; GO:0020037,heme binding; GO:0046872,metal ion binding; GO:0004601,peroxidase activity; GO:0042744,hydrogen peroxide catabolic process; GO:0009664,plant-type cell wall organization; GO:0006979,response to oxidative stress	PF00141.23:Peroxidase
gene-tia004901	2.5	3.12	2.3	0.77	1.72	1.65	28	40	30	10	27	20	-1.22463	0.00649384	0.0126497	down	Superscaffold13	42477199	42477909	-	tia004901	--	--	--	uncharacterized protein LOC110021578 [Phalaenopsis equestris]	--	SubName: Full=Uncharacterized protein {ECO:0000313|EMBL:PKU60860.1};	--	--	PF08241.12:Methyltransferase domain
gene-tia004914	5.55	4.3	4.83	0.51	0.73	0.49	178	158	180	19	33	17	-3.35241	4.47099e-36	4.60399e-35	down	Superscaffold13	42977830	42995696	+	tia004914	--	--	--	protein WVD2-like 7 isoform X2 [Dendrobium catenatum]	RecName: Full=Protein WVD2-like 7 {ECO:0000305};	SubName: Full=Uncharacterized protein {ECO:0000313|EMBL:PKU60848.1};	--	GO:0005737,cytoplasm; GO:0005874,microtubule	--
gene-tia004915	39.01	36.64	38.82	12.6	12.57	13.41	1696	1825	1962	633	768	631	-1.86149	5.36966e-165	1.88976e-163	down	Superscaffold13	43001878	43007545	+	tia004915	--	K17108 non-lysosomal glucosylceramidase [EC:3.2.1.45] | (RefSeq) non-lysosomal glucosylceramidase-like isoform X1 (A)	ko00511: Other glycan degradation; ko00600: Sphingolipid metabolism	non-lysosomal glucosylceramidase-like isoform X1 [Dendrobium catenatum]	--	SubName: Full=Uncharacterized protein {ECO:0000313|EMBL:PKU60847.1};	Predicted bile acid beta-glucosidase	--	PF04685.13:Glycosyl-hydrolase family 116, catalytic region
gene-tia004926	1.73	1.39	2.38	0	0.05	0	25	23	40	0	1	0	-6.77107	1.27807e-07	4.44701e-07	down	Superscaffold13	43319611	43320528	+	tia004926	--	K08486 syntaxin 1B/2/3 | (RefSeq) syntaxin-related protein KNOLLE (A)	ko04130: SNARE interactions in vesicular transport	syntaxin-related protein KNOLLE [Phalaenopsis equestris]	RecName: Full=Syntaxin-related protein KNOLLE; AltName: Full=Syntaxin-111; Short=AtSYP111;	SubName: Full=Syntaxin-related protein KNOLLE {ECO:0000313|EMBL:PKU69138.1};	SNARE protein Syntaxin 1 and related proteins	GO:0009504,cell plate; GO:0012505,endomembrane system; GO:0016021,integral component of membrane; GO:0009524,phragmoplast; GO:0005886,plasma membrane; GO:0009506,plasmodesma; GO:0031201,SNARE complex; GO:0005484,SNAP receptor activity; GO:0000149,SNARE binding; GO:0007049,cell cycle; GO:0051301,cell division; GO:0006887,exocytosis; GO:0006886,intracellular protein transport; GO:0048278,vesicle do…	PF00804.25:Syntaxin
gene-tia004968	6.41	7.27	5.88	0.46	1.06	0.49	120	156	128	10	28	10	-3.52905	3.37006e-28	2.91637e-27	down	Superscaffold14	796480	797668	+	tia004968	--	K00799 glutathione S-transferase [EC:2.5.1.18] | (RefSeq) glutathione transferase GST 23-like (A)	ko00480: Glutathione metabolism	glutathione transferase GST 23-like [Dendrobium catenatum]	RecName: Full=Glutathione transferase GST 23; EC=2.5.1.18; AltName: Full=Glutathione transferase GST 36;	SubName: Full=Glutathione S-transferase U7 {ECO:0000313|EMBL:PKU60529.1};	Glutathione S-transferase	GO:0004364,glutathione transferase activity; GO:0006952,defense response	PF00043.25:Glutathione S-transferase, C-terminal domain
gene-tia004969	6.09	7.78	6.38	3.62	3.97	4.13	188	275	229	129	172	138	-1.08304	1.12604e-10	4.89664e-10	down	Superscaffold14	814259	826783	+	tia004969	--	K13691 pathogen-inducible salicylic acid glucosyltransferase [EC:2.4.1.-] | (RefSeq) UDP-glycosyltransferase 74E1-like (A)	--	PREDICTED: UDP-glycosyltransferase 87A2-like isoform X1 [Phoenix dactylifera]	RecName: Full=UDP-glycosyltransferase 87A1; EC=2.4.1.-;	RecName: Full=Glycosyltransferase {ECO:0000256|RuleBase:RU362057}; EC=2.4.1.- {ECO:0000256|RuleBase:RU362057};	UDP-glucuronosyl and UDP-glucosyl transferase	GO:0043231,intracellular membrane-bounded organelle; GO:0080043,quercetin 3-O-glucosyltransferase activity; GO:0080044,quercetin 7-O-glucosyltransferase activity; GO:0008152,metabolic process	PF00201.18:UDP-glucoronosyl and UDP-glucosyl transferase
gene-tia004977	33.29	30.44	33.49	10.06	11.03	9.89	868	909	1015	303	404	279	-1.93814	4.56651e-93	9.81599e-92	down	Superscaffold14	980833	984122	-	tia004977	--	K15015 solute carrier family 32 (vesicular inhibitory amino acid transporter) | (RefSeq) vacuolar amino acid transporter 1 (A)	--	GABA transporter 1 [Phalaenopsis equestris]	RecName: Full=GABA transporter 1; Short=AtGAT1; AltName: Full=Bidirectional amino acid transporter 1;	SubName: Full=GABA transporter 1 {ECO:0000313|EMBL:PKU72830.1};	Amino acid transporters	GO:0016021,integral component of membrane; GO:0005886,plasma membrane; GO:0015171,amino acid transmembrane transporter activity; GO:0015185,gamma-aminobutyric acid transmembrane transporter activity; GO:0003333,amino acid transmembrane transport; GO:0015812,gamma-aminobutyric acid transport	PF01490.18:Transmembrane amino acid transporter protein
gene-tia004986	11.34	10.25	10.66	0.28	0.52	0.4	313	324	342	9	20	12	-5.01637	8.97551e-77	1.66482e-75	down	Superscaffold14	1176647	1181154	-	tia004986	--	K13356 alcohol-forming fatty acyl-CoA reductase [EC:1.2.1.84] | (RefSeq) probable fatty acyl-CoA reductase 4 (A)	ko00073: Cutin, suberine and wax biosynthesis; ko04146: Peroxisome	probable fatty acyl-CoA reductase 4 [Dendrobium catenatum]	RecName: Full=Fatty acyl-CoA reductase 3 {ECO:0000305}; EC=1.2.1.84 {ECO:0000269|PubMed:16980563, ECO:0000269|PubMed:19062129}; AltName: Full=Protein ECERIFERUM 4;	RecName: Full=Fatty acyl-CoA reductase {ECO:0000256|RuleBase:RU363097}; EC=1.2.1.84 {ECO:0000256|RuleBase:RU363097};	Acyl-CoA reductase	GO:0005783,endoplasmic reticulum; GO:0102965,alcohol-forming fatty acyl-CoA reductase activity; GO:0080019,fatty-acyl-CoA reductase (alcohol-forming) activity; GO:0006629,lipid metabolic process; GO:0035336,long-chain fatty-acyl-CoA metabolic process; GO:0010345,suberin biosynthetic process; GO:0010025,wax biosynthetic process	PF07993.12:Male sterility protein
gene-tia004993	7.13	6.99	7.17	3.98	5.03	3.88	107	120	125	69	106	63	-1.00873	5.96681e-06	1.76185e-05	down	Superscaffold14	1317435	1318386	-	tia004993	--	--	--	--	--	--	--	--	--
gene-tia004998	18.35	14.71	14.82	0.16	0	0.52	98	90	92	1	0	3	-6.55843	2.05577e-17	1.26047e-16	down	Superscaffold14	1350001	1351219	+	tia004998	--	K19891 glucan endo-1,3-beta-glucosidase 1/2/3 [EC:3.2.1.39] | (RefSeq) glucan endo-1,3-beta-glucosidase 1-like isoform X1 (A)	ko00500: Starch and sucrose metabolism	glucan endo-1,3-beta-glucosidase-like [Dendrobium catenatum]	RecName: Full=Glucan endo-1,3-beta-D-glucosidase; EC=3.2.1.39; AltName: Full=Major pollen allergen Ole e 9; AltName: Allergen=Ole e 9; Flags: Precursor;	SubName: Full=Glucan endo-1,3-beta-D-glucosidase {ECO:0000313|EMBL:PKA62121.1}; EC=2.7.13.3 {ECO:0000313|EMBL:PKA62121.1};	--	GO:0005576,extracellular region; GO:0042973,glucan endo-1,3-beta-D-glucosidase activity; GO:0042803,protein homodimerization activity; GO:0006076,(1->3)-beta-D-glucan catabolic process	PF07983.13:X8 domain
gene-tia005001	6.6	5.76	6.67	2.49	2.2	1.5	126	126	148	55	59	31	-1.904	1.00856e-14	5.45972e-14	down	Superscaffold14	1448635	1449846	+	tia005001	--	K20716 mitogen-activated protein kinase kinase kinase 17/18 | (RefSeq) mitogen-activated protein kinase kinase kinase A-like (A)	ko04016: MAPK signaling pathway - plant	mitogen-activated protein kinase kinase kinase 2-like [Dendrobium catenatum]	RecName: Full=Mitogen-activated protein kinase kinase kinase 17 {ECO:0000303|PubMed:25720833}; EC=2.7.11.25 {ECO:0000250|UniProtKB:Q9ZVP5, ECO:0000255|PROSITE-ProRule:PRU00159};	SubName: Full=Mitogen-activated protein kinase kinase kinase 2 {ECO:0000313|EMBL:PKU82257.1};	MEKK and related serine/threonine protein kinases	GO:0005737,cytoplasm; GO:0005634,nucleus; GO:0005524,ATP binding; GO:0004709,MAP kinase kinase kinase activity; GO:0004674,protein serine/threonine kinase activity; GO:0004702,NA; GO:0009738,abscisic acid-activated signaling pathway; GO:0032147,activation of protein kinase activity; GO:0007346,regulation of mitotic cell cycle; GO:0009737,response to abscisic acid; GO:0006970,response to osmotic s…	PF00069.25:Protein kinase domain
gene-tia005015	6.33	6.61	7.35	3.8	4	3.4	215	257	290	149	191	125	-1.1458	2.7551e-13	1.38895e-12	down	Superscaffold14	1998209	2000363	+	tia005015	--	--	--	peptide-N4-(N-acetyl-beta-glucosaminyl)asparagine amidase A-like [Dendrobium catenatum]	RecName: Full=Peptide-N4-(N-acetyl-beta-glucosaminyl)asparagine amidase A; Short=PNGase A; EC=3.5.1.52; AltName: Full=Glycopeptide N-glycosidase; AltName: Full=N-glycanase; Contains: RecName: Full=Peptide-N4-(N-acetyl-beta-glucosaminyl)asparagine amidase A light chain; AltName: Full=PNGase A small chain; AltName: Full=PNGase A subunit B; Contains: RecName: Full=Peptide-N4-(N-acetyl-beta-glucosami…	SubName: Full=Peptide-N4-(N-acetyl-beta-glucosaminyl)asparagine amidase A {ECO:0000313|EMBL:PKU77062.1};	--	GO:0000224,peptide-N4-(N-acetyl-beta-glucosaminyl)asparagine amidase activity	PF12222.8:Peptide N-acetyl-beta-D-glucosaminyl asparaginase amidase A
gene-tia005016	1.48	1	1.14	0.63	0.36	0.72	49	38	44	24	17	26	-1.37959	0.000544156	0.0012575	down	Superscaffold14	2006530	2009254	+	tia005016	--	--	--	peptide-N4-(N-acetyl-beta-glucosaminyl)asparagine amidase A-like [Dendrobium catenatum]	RecName: Full=Peptide-N4-(N-acetyl-beta-glucosaminyl)asparagine amidase A; Short=PNGase A; EC=3.5.1.52; AltName: Full=Glycopeptide N-glycosidase; AltName: Full=N-glycanase; Contains: RecName: Full=Peptide-N4-(N-acetyl-beta-glucosaminyl)asparagine amidase A light chain; AltName: Full=PNGase A small chain; AltName: Full=PNGase A subunit B; Contains: RecName: Full=Peptide-N4-(N-acetyl-beta-glucosami…	SubName: Full=Peptide-N4-(N-acetyl-beta-glucosaminyl)asparagine amidase A {ECO:0000313|EMBL:PKU77064.1};	--	GO:0000224,peptide-N4-(N-acetyl-beta-glucosaminyl)asparagine amidase activity	PF12222.8:Peptide N-acetyl-beta-D-glucosaminyl asparaginase amidase A
gene-tia005019	4.61	3.36	4.15	2.64	2.2	2.03	109	91	114	72	73	52	-1.10866	6.25133e-06	1.84106e-05	down	Superscaffold14	2034700	2060340	+	tia005019	--	K19893 glucan endo-1,3-beta-glucosidase 5/6 [EC:3.2.1.39] | (RefSeq) glucan endo-1,3-beta-glucosidase 5 (A)	ko00500: Starch and sucrose metabolism	glucan endo-1,3-beta-glucosidase 9 [Phalaenopsis equestris]	RecName: Full=Glucan endo-1,3-beta-glucosidase 9; EC=3.2.1.39; AltName: Full=(1->3)-beta-glucan endohydrolase 9; Short=(1->3)-beta-glucanase 9; AltName: Full=Beta-1,3-endoglucanase 9; Short=Beta-1,3-glucanase 9; Flags: Precursor;	SubName: Full=Glucan endo-1,3-beta-glucosidase 9 {ECO:0000313|EMBL:PKU64534.1};	--	GO:0031225,anchored component of membrane; GO:0046658,anchored component of plasma membrane; GO:0005618,cell wall; GO:0005576,extracellular region; GO:0005886,plasma membrane; GO:0042973,glucan endo-1,3-beta-D-glucosidase activity; GO:0004553,hydrolase activity, hydrolyzing O-glycosyl compounds; GO:0030247,polysaccharide binding; GO:0005975,carbohydrate metabolic process; GO:0071555,cell wall org…	PF00332.18:Glycosyl hydrolases family 17
gene-tia005020	1.09	1.31	1.64	0.12	0.53	0.38	16	22	28	2	11	6	-2.24528	0.000397571	0.000936067	down	Superscaffold14	2062094	2068427	+	tia005020	--	K06670 cohesin complex subunit SCC1 | (RefSeq) sister chromatid cohesion 1 protein 1-like (A)	--	sister chromatid cohesion 1 protein 1-like, partial [Phalaenopsis equestris]	RecName: Full=Sister chromatid cohesion 1 protein 1; AltName: Full=Protein DETERMINATE INFERTILE 1; AltName: Full=SCC1 homolog 1;	SubName: Full=sister chromatid cohesion 1 protein 1 {ECO:0000313|RefSeq:XP_008794300.1};	Sister chromatid cohesion complex Cohesin, subunit RAD21/SCC1	GO:0005694,chromosome; GO:0008278,cohesin complex; GO:0000798,nuclear cohesin complex; GO:0003682,chromatin binding; GO:0051455,attachment of spindle microtubules to kinetochore involved in homologous chromosome segregation; GO:0051276,chromosome organization; GO:0006302,double-strand break repair; GO:0010032,meiotic chromosome condensation; GO:0051754,meiotic sister chromatid cohesion, centromer…	PF04825.13:N terminus of Rad21 / Rec8 like protein
gene-tia005021	3.93	4.68	3.6	2.34	1.91	1.89	368	502	392	253	251	192	-1.2846	7.96092e-20	5.35791e-19	down	Superscaffold14	2069284	2077603	-	tia005021	--	K03006 DNA-directed RNA polymerase II subunit RPB1 [EC:2.7.7.6] | (RefSeq) LOW QUALITY PROTEIN: DNA-directed RNA polymerase II subunit 1-like (A)	ko03020: RNA polymerase	putative zinc finger, CCHC-type, Ribonuclease H-like domain, GAG-pre-integrase domain protein [Helianthus annuus]	RecName: Full=Retrovirus-related Pol polyprotein from transposon TNT 1-94; Includes: RecName: Full=Protease; EC=3.4.23.-; Includes: RecName: Full=Reverse transcriptase; EC=2.7.7.49; Includes: RecName: Full=Endonuclease;	SubName: Full=Putative zinc finger, CCHC-type, Ribonuclease H-like domain, GAG-pre-integrase domain protein {ECO:0000313|EMBL:OTF93985.1};	FOG: Transposon-encoded proteins with TYA, reverse transcriptase, integrase domains in various combinations	GO:0004190,aspartic-type endopeptidase activity; GO:0004519,endonuclease activity; GO:0003676,nucleic acid binding; GO:0003964,RNA-directed DNA polymerase activity; GO:0008270,zinc ion binding; GO:0015074,DNA integration	PF13976.6:GAG-pre-integrase domain
gene-tia005039	21.95	22.53	21.5	4.8	5.21	5.15	717	843	816	181	239	182	-2.41283	2.22221e-115	5.81004e-114	down	Superscaffold14	2433720	2436476	-	tia005039	--	--	--	uncharacterized protein LOC110108722 [Dendrobium catenatum]	--	SubName: Full=Cell number regulator 5 {ECO:0000313|EMBL:PKU81700.1};	--	--	PF11204.8:Protein of unknown function (DUF2985)
gene-tia005048	1.14	1.4	1.61	0.58	0.57	0.74	17	24	28	10	12	12	-1.43328	0.00635021	0.0124027	down	Superscaffold14	2856859	2869964	+	tia005048	--	K12486 stromal membrane-associated protein | (RefSeq) probable ADP-ribosylation factor GTPase-activating protein AGD11 isoform X1 (A)	ko04144: Endocytosis	probable ADP-ribosylation factor GTPase-activating protein AGD11 [Ananas comosus]	RecName: Full=Probable ADP-ribosylation factor GTPase-activating protein AGD11; Short=ARF GAP AGD11; AltName: Full=Protein ARF-GAP DOMAIN 11; Short=AtAGD11;	SubName: Full=Putative ADP-ribosylation factor GTPase-activating protein AGD11 {ECO:0000313|EMBL:OAY82018.1};	Predicted Ca2+-dependent phospholipid-binding protein	GO:0005096,GTPase activator activity; GO:0046872,metal ion binding	PF00168.30:C2 domain
gene-tia005065	120.68	102.65	121.08	57.12	62.06	59.18	1481	1443	1727	810	1070	786	-1.23907	1.43988e-58	2.17546e-57	down	Superscaffold14	3304244	3316690	-	tia005065	--	K19784 chromate reductase, NAD(P)H dehydrogenase (quinone) | (RefSeq) NADPH:quinone oxidoreductase-like (A)	--	NADPH:quinone oxidoreductase-like [Phalaenopsis equestris]	RecName: Full=NADPH:quinone oxidoreductase; EC=1.6.5.2;	SubName: Full=NADPH:quinone oxidoreductase {ECO:0000313|EMBL:PKU73541.1};	Predicted flavoprotein	GO:0009507,chloroplast; GO:0009570,chloroplast stroma; GO:0005829,cytosol; GO:0005886,plasma membrane; GO:0010181,FMN binding; GO:0052873,FMN reductase (NADPH) activity; GO:0003955,NAD(P)H dehydrogenase (quinone) activity; GO:0042742,defense response to bacterium; GO:0009735,response to cytokinin; GO:0009651,response to salt stress	PF03358.15:NADPH-dependent FMN reductase
gene-tia005066	43.21	38.99	42.26	24.52	23.85	25.69	659	681	749	432	511	424	-1.04103	5.05822e-28	4.35426e-27	down	Superscaffold14	3317440	3328317	+	tia005066	--	--	--	uncharacterized protein LOC110113301 [Dendrobium catenatum]	--	SubName: Full=E3 ubiquitin-protein ligase Topors {ECO:0000313|EMBL:PKU73542.1};	--	--	PF13639.6:Ring finger domain
gene-tia005083	21.75	21.87	22.88	11.59	10.16	11.49	1445	1664	1767	890	948	826	-1.29447	2.52777e-74	4.57357e-73	down	Superscaffold14	3741789	3748348	-	tia005083	--	--	--	protein PNS1 [Dendrobium catenatum]	--	SubName: Full=Uncharacterized protein {ECO:0000313|EMBL:PKU65027.1};	Choline transporter-like protein	--	PF04515.12:Plasma-membrane choline transporter
gene-tia005114	4.93	2.94	4.14	1.77	2.57	2.33	41	28	40	17	30	21	-1.13185	0.00594479	0.0116634	down	Superscaffold14	4778135	4779639	-	tia005114	--	--	--	ankyrin repeat and KH domain-containing protein mask-like [Ananas comosus]	--	SubName: Full=Uncharacterized protein {ECO:0000313|EMBL:OAY83134.1};	--	--	PF13837.6:Myb/SANT-like DNA-binding domain
gene-tia005120	133.8	134.2	127.62	19.01	19.67	20.39	3868	4444	4288	635	799	638	-3.03555	0	0	down	Superscaffold14	4893672	4903754	+	tia005120	--	K00800 3-phosphoshikimate 1-carboxyvinyltransferase [EC:2.5.1.19] | (RefSeq) 3-phosphoshikimate 1-carboxyvinyltransferase 2 (A)	ko00400: Phenylalanine, tyrosine and tryptophan biosynthesis; ko01230: Biosynthesis of amino acids	3-phosphoshikimate 1-carboxyvinyltransferase 2 [Dendrobium catenatum]	RecName: Full=3-phosphoshikimate 1-carboxyvinyltransferase, chloroplastic; EC=2.5.1.19; AltName: Full=5-enolpyruvylshikimate-3-phosphate synthase; Short=EPSP synthase; Flags: Precursor;	SubName: Full=3-phosphoshikimate 1-carboxyvinyltransferase, chloroplastic {ECO:0000313|EMBL:PKU73133.1};	Pentafunctional AROM protein	GO:0009507,chloroplast; GO:0009570,chloroplast stroma; GO:0003866,3-phosphoshikimate 1-carboxyvinyltransferase activity; GO:0009073,aromatic amino acid family biosynthetic process; GO:0009423,chorismate biosynthetic process	PF00275.20:EPSP synthase (3-phosphoshikimate 1-carboxyvinyltransferase)
gene-tia005140	11.13	11.44	11.89	1.09	1.58	1.82	186	219	231	21	37	33	-3.23406	1.08125e-43	1.30156e-42	down	Superscaffold14	5521254	5522314	+	tia005140	--	K20725 MAP kinase substrate 1 | (RefSeq) VQ motif-containing protein 8, chloroplastic-like (A)	ko04016: MAPK signaling pathway - plant	hypothetical protein MA16_Dca010161 [Dendrobium catenatum]	--	SubName: Full=Uncharacterized protein {ECO:0000313|EMBL:PKU72591.1};	--	--	PF05678.14:VQ motif
gene-tia005148	1587.97	1478.75	1557.6	680.91	702.29	674.48	70072	74745	79885	34716	43538	32209	-1.45947	0	0	down	Superscaffold14	5891487	5897606	+	tia005148	--	K00549 5-methyltetrahydropteroyltriglutamate--homocysteine methyltransferase [EC:2.1.1.14] | (RefSeq) 5-methyltetrahydropteroyltriglutamate-- homocysteine methyltransferase 2 (A)	ko00270: Cysteine and methionine metabolism; ko00450: Selenocompound metabolism; ko01230: Biosynthesis of amino acids	5-methyltetrahydropteroyltriglutamate--homocysteine methyltransferase 2-like isoform X2 [Phalaenopsis equestris]	RecName: Full=5-methyltetrahydropteroyltriglutamate--homocysteine methyltransferase 2; EC=2.1.1.14; AltName: Full=Cobalamin-independent methionine synthase 2;	SubName: Full=5-methyltetrahydropteroyltriglutamate--homocysteine methyltransferase {ECO:0000313|EMBL:PKU69946.1};	Methionine synthase II (cobalamin-independent)	GO:0005829,cytosol; GO:0005576,extracellular region; GO:0003871,5-methyltetrahydropteroyltriglutamate-homocysteine S-methyltransferase activity; GO:0008705,methionine synthase activity; GO:0008270,zinc ion binding; GO:0050667,homocysteine metabolic process	PF01717.18:Cobalamin-independent synthase, Catalytic domain
gene-tia005154	591.52	593.74	588.25	274.98	275.73	282.61	8713	10018	10071	4680	5706	4505	-1.38141	0	0	down	Superscaffold14	6194172	6195237	+	tia005154	--	K00059 3-oxoacyl-[acyl-carrier protein] reductase [EC:1.1.1.100] | (RefSeq) short-chain type dehydrogenase/reductase (A)	ko00061: Fatty acid biosynthesis; ko00780: Biotin metabolism; ko01212: Fatty acid metabolism	short-chain type dehydrogenase/reductase [Dendrobium catenatum]	RecName: Full=NADPH-dependent aldehyde reductase-like protein, chloroplastic {ECO:0000250|UniProtKB:Q9SQR2}; EC=1.1.1.- {ECO:0000250|UniProtKB:Q9SQR2}; Flags: Precursor;	SubName: Full=Short-chain type dehydrogenase/reductase {ECO:0000313|EMBL:PKU76434.1};	Reductases with broad range of substrate specificities	GO:0009507,chloroplast; GO:0016491,oxidoreductase activity	PF13561.6:Enoyl-(Acyl carrier protein) reductase
gene-tia005201	3.56	2.58	3.58	0.47	0.43	0.56	124	103	145	19	21	21	-3.03624	2.55473e-24	1.98483e-23	down	Superscaffold14	7863066	7868929	+	tia005201	--	K13412 calcium-dependent protein kinase [EC:2.7.11.1] | (RefSeq) calcium-dependent protein kinase 10-like (A)	ko04626: Plant-pathogen interaction	calcium-dependent protein kinase 10-like [Phalaenopsis equestris]	RecName: Full=Calcium-dependent protein kinase 10 {ECO:0000305}; Short=OsCDPK10 {ECO:0000305}; Short=OsCPK10 {ECO:0000303|PubMed:15695435}; EC=2.7.11.1 {ECO:0000305};	SubName: Full=Calcium-dependent protein kinase 2 {ECO:0000313|EMBL:PKU79628.1};	Ca2+/calmodulin-dependent protein kinase, EF-Hand protein superfamily	GO:0005737,cytoplasm; GO:0016020,membrane; GO:0005634,nucleus; GO:0005524,ATP binding; GO:0005509,calcium ion binding; GO:0009931,calcium-dependent protein serine/threonine kinase activity; GO:0005516,calmodulin binding; GO:0004683,calmodulin-dependent protein kinase activity; GO:0009738,abscisic acid-activated signaling pathway; GO:0035556,intracellular signal transduction; GO:0018105,peptidyl-s…	PF00069.25:Protein kinase domain
gene-tia005216	46.39	46.54	46.4	14.46	14.74	13.12	1127	1295	1310	406	503	345	-2.00763	6.99224e-133	2.05394e-131	down	Superscaffold14	8390944	8392560	-	tia005216	--	K23806 alpha-guaiene 2-oxidase | (RefSeq) premnaspirodiene oxygenase-like (A)	--	cytochrome P450 71D7-like [Dendrobium catenatum]	RecName: Full=Cytochrome P450 71D7; EC=1.14.-.-;	SubName: Full=Cytochrome P450 71D7 {ECO:0000313|EMBL:PKU64767.1};	Cytochrome P450 CYP2 subfamily	GO:0020037,heme binding; GO:0005506,iron ion binding; GO:0004497,monooxygenase activity; GO:0016705,oxidoreductase activity, acting on paired donors, with incorporation or reduction of molecular oxygen	PF00067.22:Cytochrome P450
gene-tia005222	87.06	94.27	95.16	27.41	29.42	28.45	2056	2550	2612	748	976	727	-1.98792	4.65062e-216	2.19801e-214	down	Superscaffold14	8671965	8681779	+	tia005222	--	K05894 12-oxophytodienoic acid reductase [EC:1.3.1.42] | (RefSeq) putative 12-oxophytodienoate reductase 4 (A)	ko00592: alpha-Linolenic acid metabolism	putative 12-oxophytodienoate reductase 4 [Phalaenopsis equestris]	RecName: Full=Putative 12-oxophytodienoate reductase 5; EC=1.3.1.-; AltName: Full=OPDA-reductase 5; Short=OsOPR5;	SubName: Full=12-oxophytodienoate reductase 4 {ECO:0000313|EMBL:PKU79564.1};	NADH:flavin oxidoreductase/12-oxophytodienoate reductase	GO:0005622,intracellular; GO:0010181,FMN binding; GO:0016491,oxidoreductase activity; GO:0055114,oxidation-reduction process; GO:0031408,oxylipin biosynthetic process	PF00724.20:NADH:flavin oxidoreductase / NADH oxidase family
gene-tia005223	16.43	15.18	16.74	6.79	6.23	7.63	597	632	707	285	318	300	-1.52311	4.31388e-44	5.24423e-43	down	Superscaffold14	8682396	8687846	+	tia005223	--	--	--	BTB/POZ domain-containing protein At3g50780 [Dendrobium catenatum]	RecName: Full=BTB/POZ domain-containing protein At3g50780;	SubName: Full=BTB/POZ domain-containing protein {ECO:0000313|EMBL:PKU64770.1};	--	GO:0016567,protein ubiquitination	PF00651.31:BTB/POZ domain
gene-tia005244	2.63	1.67	0.99	0.85	0.97	0.71	48	35	21	18	25	14	-1.34033	0.00357153	0.00731876	down	Superscaffold14	9816756	9817914	+	tia005244	--	K16465 centrin-1 | (RefSeq) calcium-binding protein PBP1-like (A)	--	calcium-binding protein KIC-like [Dendrobium catenatum]	RecName: Full=Calcium-binding protein KIC; AltName: Full=KCBP-interacting calcium-binding protein;	SubName: Full=Calcium-binding protein KIC {ECO:0000313|EMBL:PKU78417.1};	Ca2+-binding protein (centrin/caltractin), EF-Hand superfamily protein	GO:0005509,calcium ion binding; GO:0010091,trichome branching	PF13833.6:EF-hand domain pair
gene-tia005248	141.05	141.47	133.58	10.48	10.35	11.64	3762	4322	4141	323	388	336	-3.97504	0	0	down	Superscaffold14	9932247	9934609	+	tia005248	--	K08139 MFS transporter, SP family, sugar:H+ symporter | (RefSeq) hypothetical protein (A)	--	sugar carrier protein C-like [Dendrobium catenatum]	RecName: Full=Sugar transport protein MST3 {ECO:0000305}; AltName: Full=Monosaccharide transporter 3 {ECO:0000303|PubMed:11038054}; Short=OsMST3 {ECO:0000303|PubMed:11038054}; AltName: Full=Sugar:proton symporter MST3 {ECO:0000305};	SubName: Full=Sugar carrier protein C {ECO:0000313|EMBL:PKU80908.1};	Predicted transporter (major facilitator superfamily)	GO:0016021,integral component of membrane; GO:0005355,glucose transmembrane transporter activity; GO:0005351,carbohydrate:proton symporter activity; GO:0046323,glucose import; GO:0035428,NA	PF00083.24:Sugar (and other) transporter
gene-tia005252	6.3	4.74	6.74	2.57	3.39	2.51	123	106	153	58	93	53	-1.35321	1.43892e-08	5.40317e-08	down	Superscaffold14	10116068	10125875	-	tia005252	--	K03921 acyl-[acyl-carrier-protein] desaturase [EC:1.14.19.2 1.14.19.11 1.14.19.26] | (RefSeq) stearoyl-[acyl-carrier-protein] 9-desaturase, chloroplastic-like (A)	ko00061: Fatty acid biosynthesis; ko01040: Biosynthesis of unsaturated fatty acids; ko01212: Fatty acid metabolism	stearoyl-[acyl-carrier-protein]	RecName: Full=Stearoyl-[acyl-carrier-protein] 9-desaturase, chloroplastic; Short=Stearoyl-ACP desaturase; EC=1.14.19.2 {ECO:0000269|PubMed:17088542, ECO:0000269|PubMed:21930947}; AltName: Full=Acyl-[acyl-carrier-protein] desaturase; AltName: Full=Delta(9) stearoyl-acyl carrier protein desaturase; Flags: Precursor;	SubName: Full=Acyl-[acyl-carrier-protein] desaturase, chloroplastic {ECO:0000313|EMBL:PKU80904.1};	--	GO:0009507,chloroplast; GO:0045300,acyl-[acyl-carrier-protein] desaturase activity; GO:0046872,metal ion binding; GO:0102786,stearoyl-[acp] desaturase activity; GO:0006633,fatty acid biosynthetic process	PF03405.14:Fatty acid desaturase
gene-tia005256	1.11	1.66	1	0.37	0.3	0.73	21	36	22	8	8	15	-1.74412	0.00130622	0.00285737	down	Superscaffold14	10371796	10373834	+	tia005256	--	K13172 serine/arginine repetitive matrix protein 2 | (RefSeq) uncharacterized protein LOC111493922 isoform X1 (A)	--	hypothetical protein MA16_Dca009310 [Dendrobium catenatum]	RecName: Full=QWRF motif-containing protein 4;	SubName: Full=Uncharacterized protein {ECO:0000313|EMBL:PKU80898.1};	--	GO:0048046,apoplast	PF04484.12:QWRF family
gene-tia005302	2.22	1.64	2.27	1.7	0.55	0.79	26	22	31	23	9	10	-1.31579	0.0120081	0.0222479	down	Superscaffold14	12870590	12883673	-	tia005302	--	--	--	uncharacterized protein LOC110019605 [Phalaenopsis equestris]	--	SubName: Full=Uncharacterized protein {ECO:0000313|EMBL:PKA46374.1};	--	--	PF04398.12:Protein of unknown function, DUF538
gene-tia005303	2.46	2.63	1.88	0.95	0.92	1.19	63	77	56	28	33	33	-1.48607	3.87835e-06	1.16643e-05	down	Superscaffold14	12915743	12918357	+	tia005303	--	K18482 4-amino-4-deoxychorismate lyase [EC:4.1.3.38] | (RefSeq) D-amino-acid transaminase, chloroplastic-like (A)	ko00790: Folate biosynthesis	D-amino-acid transaminase, chloroplastic-like [Phalaenopsis equestris]	RecName: Full=D-amino-acid transaminase, chloroplastic {ECO:0000303|PubMed:18318836}; EC=2.6.1.21; EC=4.1.3.38; AltName: Full=Aminodeoxychorismate lyase {ECO:0000303|PubMed:15500462}; Short=AtADCL; AltName: Full=Branched-chain-amino-acid aminotransferase-like protein 3; Flags: Precursor;	SubName: Full=Branched-chain-amino-acid aminotransferase-like protein 3, chloroplastic {ECO:0000313|EMBL:PKU78898.1};	Branched chain aminotransferase BCAT1, pyridoxal phosphate enzymes type IV superfamily	GO:0009507,chloroplast; GO:0009570,chloroplast stroma; GO:0008696,4-amino-4-deoxychorismate lyase activity; GO:0047810,D-alanine:2-oxoglutarate aminotransferase activity; GO:0008153,para-aminobenzoic acid biosynthetic process; GO:0046654,tetrahydrofolate biosynthetic process	PF01063.19:Amino-transferase class IV
gene-tia005337	1.22	1.23	1.99	0.19	0.12	0.26	51	59	97	9	7	12	-3.28348	2.31805e-14	1.23312e-13	down	Superscaffold14	16839627	16858304	-	tia005337	--	K01931 protein neuralized [EC:2.3.2.27] | (RefSeq) uncharacterized protein LOC110095747 (A)	--	uncharacterized protein LOC110095747 [Dendrobium catenatum]	--	SubName: Full=Putative E3 ubiquitin-protein ligase LUL3 {ECO:0000313|EMBL:PKU86580.1};	--	--	--
gene-tia005339	3.94	4.03	4.45	0.25	0.23	0.33	122	143	160	9	10	11	-4.24697	1.57724e-35	1.60843e-34	down	Superscaffold14	17225280	17227244	-	tia005339	--	K08237 hydroquinone glucosyltransferase [EC:2.4.1.218] | (RefSeq) hydroquinone glucosyltransferase-like (A)	--	LOW QUALITY PROTEIN: hydroquinone glucosyltransferase-like, partial [Phalaenopsis equestris]	RecName: Full=Hydroquinone glucosyltransferase; EC=2.4.1.218; AltName: Full=Arbutin synthase;	SubName: Full=Hydroquinone glucosyltransferase {ECO:0000313|EMBL:PKU72636.1};	UDP-glucuronosyl and UDP-glucosyl transferase	GO:0050505,hydroquinone glucosyltransferase activity; GO:0008152,metabolic process	PF00201.18:UDP-glucoronosyl and UDP-glucosyl transferase
gene-tia005352	17.37	18.14	15.29	1.09	1.6	1.28	688	823	704	50	89	55	-3.95392	3.08522e-151	1.01778e-149	down	Superscaffold14	18595626	18598529	-	tia005352	--	K01176 alpha-amylase [EC:3.2.1.1] | (RefSeq) lectin-domain containing receptor kinase VI.3-like (A)	ko00500: Starch and sucrose metabolism	L-type lectin-domain containing receptor kinase IX.1-like [Dendrobium catenatum]	RecName: Full=L-type lectin-domain containing receptor kinase IX.1 {ECO:0000303|PubMed:19773388}; Short=LecRK-IX.1 {ECO:0000303|PubMed:19773388}; EC=2.7.11.1 {ECO:0000255|PROSITE-ProRule:PRU00159}; Flags: Precursor;	SubName: Full=L-type lectin-domain containing receptor kinase IX.1 {ECO:0000313|EMBL:PKA45613.1}; EC=2.7.11.1 {ECO:0000313|EMBL:PKA45613.1};	--	GO:0016021,integral component of membrane; GO:0005886,plasma membrane; GO:0005524,ATP binding; GO:0030246,carbohydrate binding; GO:0004674,protein serine/threonine kinase activity; GO:0002229,defense response to oomycetes; GO:0010942,positive regulation of cell death; GO:0010726,positive regulation of hydrogen peroxide metabolic process	PF00139.19:Legume lectin domain
gene-tia005357	65.32	65.64	63.55	36.46	29.83	30.55	1735	1997	1962	1119	1113	878	-1.29856	5.31482e-68	8.91608e-67	down	Superscaffold14	18956014	18976957	+	tia005357	--	K13260 isoflavone/4'-methoxyisoflavone 2'-hydroxylase [EC:1.14.13.89 1.14.13.53] | (RefSeq) cytochrome P450 81E8-like isoform X1 (A)	ko00943: Isoflavonoid biosynthesis	Isoflavone 2'-hydroxylase [Apostasia shenzhenica]	RecName: Full=Isoflavone 2'-hydroxylase; EC=1.14.13.89; AltName: Full=CYP GE-3; AltName: Full=Cytochrome P450 81E1; AltName: Full=Cytochrome P450 91A4;	SubName: Full=Isoflavone 2'-hydroxylase {ECO:0000313|EMBL:PKA57447.1};	Cytochrome P450 CYP2 subfamily	GO:0016020,membrane; GO:0020037,heme binding; GO:0005506,iron ion binding; GO:0033773,isoflavone 2'-hydroxylase activity	PF00067.22:Cytochrome P450
gene-tia005371	98.95	95.34	102	57.7	60.45	58.39	1707	1884	2045	1150	1465	1090	-1.03768	5.7073e-67	9.50958e-66	down	Superscaffold14	20548834	20563625	-	tia005371	--	K08511 vesicle-associated membrane protein 72 | (RefSeq) vesicle-associated membrane protein 721-like (A)	--	vesicle-associated membrane protein 721-like [Dendrobium catenatum]	RecName: Full=Vesicle-associated membrane protein 722 {ECO:0000303|PubMed:11115874}; Short=AtVAMP722 {ECO:0000303|PubMed:11115874}; AltName: Full=Synaptobrevin-related protein 1 {ECO:0000303|Ref.1};	SubName: Full=Vesicle-associated membrane protein 721 {ECO:0000313|EMBL:PKU67458.1};	Synaptobrevin/VAMP-like protein	GO:0031901,early endosome membrane; GO:0016021,integral component of membrane; GO:0005886,plasma membrane; GO:0031201,SNARE complex; GO:0005484,SNAP receptor activity; GO:0000149,SNARE binding; GO:0006887,exocytosis; GO:0015031,protein transport; GO:0006906,vesicle fusion	PF00957.21:Synaptobrevin
gene-tia005378	136.57	128.17	128.77	3.49	3.48	3.75	4443	4776	4869	131	159	132	-5.49353	0	0	down	Superscaffold14	21938677	21940819	+	tia005378	--	K01637 isocitrate lyase [EC:4.1.3.1] | (RefSeq) LOW QUALITY PROTEIN: isocitrate lyase (A)	ko00630: Glyoxylate and dicarboxylate metabolism; ko01200: Carbon metabolism	isocitrate lyase [Dendrobium catenatum]	RecName: Full=Isocitrate lyase {ECO:0000250|UniProtKB:P28297}; Short=ICL {ECO:0000250|UniProtKB:P28297}; EC=4.1.3.1 {ECO:0000250|UniProtKB:P28297}; AltName: Full=Isocitrase {ECO:0000250|UniProtKB:P28297}; AltName: Full=Isocitratsysase {ECO:0000250|UniProtKB:P28297};	SubName: Full=Isocitrate lyase {ECO:0000313|EMBL:PKU82565.1};	Isocitrate lyase	GO:0009514,glyoxysome; GO:0004451,isocitrate lyase activity; GO:0046872,metal ion binding; GO:0006097,glyoxylate cycle; GO:0006099,tricarboxylic acid cycle	PF00463.21:Isocitrate lyase family
gene-tia005381	2.4	2.12	2.76	0.38	0.45	0.99	65	66	87	12	17	29	-2.31371	4.02261e-10	1.69381e-09	down	Superscaffold14	22053893	22081678	+	tia005381	--	K01090 protein phosphatase [EC:3.1.3.16] | (RefSeq) protein phosphatase 2C 70-like (A)	--	uncharacterized protein LOC110106545 isoform X2 [Dendrobium catenatum]	RecName: Full=FHA domain-containing protein At4g14490;	SubName: Full=FHA domain-containing protein {ECO:0000313|EMBL:PKU82556.1};	--	GO:0005634,nucleus; GO:0003729,mRNA binding	PF00498.26:FHA domain
gene-tia005396	3.01	1.93	3.71	0.17	1	0.46	30	22	43	2	14	5	-2.65382	6.40496e-06	1.88255e-05	down	Superscaffold14	23138418	23139050	+	tia005396	--	--	--	uncharacterized protein LOC110102176 [Dendrobium catenatum]	--	SubName: Full=Uncharacterized protein {ECO:0000313|EMBL:PKU86639.1};	--	--	--
gene-tia005413	1.75	1.82	1.6	0.69	0.57	0.5	61	73	65	28	28	19	-1.83976	2.25432e-08	8.33764e-08	down	Superscaffold14	24929065	24932767	-	tia005413	--	K15601 lysine-specific demethylase 3 [EC:1.14.11.-] | (RefSeq) lysine-specific demethylase JMJ25-like (A)	--	lysine-specific demethylase JMJ25-like [Dendrobium catenatum]	RecName: Full=Lysine-specific demethylase JMJ25; EC=1.14.11.-; AltName: Full=Jumonji domain-containing protein 25; AltName: Full=Lysine-specific histone demethylase JMJ25; AltName: Full=Protein INCREASE IN BONSAI METHYLATION 1; AltName: Full=Protein JUMONJI 25;	SubName: Full=Uncharacterized protein {ECO:0000313|EnsemblPlants:Solyc02g082400.2.1};	Putative transcription factor 5qNCA, contains JmjC domain	GO:0000785,chromatin; GO:0005634,nucleus; GO:0051213,dioxygenase activity; GO:0032454,histone demethylase activity (H3-K9 specific); GO:0046872,metal ion binding; GO:0000976,transcription regulatory region sequence-specific DNA binding; GO:0060969,negative regulation of gene silencing; GO:0006355,regulation of transcription, DNA-templated; GO:0006351,transcription, DNA-templated	--
gene-tia005415	11.81	13.8	12.36	7.58	6.23	7.46	139	186	169	103	103	95	-1.13304	4.97156e-09	1.94061e-08	down	Superscaffold14	25011091	25024771	+	tia005415	--	K01246 DNA-3-methyladenine glycosylase I [EC:3.2.2.20] | (RefSeq) uncharacterized protein LOC109222220 (A)	ko03410: Base excision repair	PREDICTED: uncharacterized protein LOC109222220 [Nicotiana attenuata]	--	SubName: Full=Uncharacterized protein {ECO:0000313|EMBL:OIT18833.1};	--	GO:0008725,DNA-3-methyladenine glycosylase activity; GO:0006284,base-excision repair	PF03352.13:Methyladenine glycosylase
gene-tia005420	7.76	8.31	8.64	1.98	2.64	1.98	366	449	474	108	175	101	-2.18764	4.86672e-50	6.58391e-49	down	Superscaffold14	25668252	25674095	+	tia005420	--	K10767 mRNA N6-methyladenine demethylase [EC:1.14.11.53] | (RefSeq) RNA demethylase ALKBH9B (A)	--	ALKBH5 [Dendrobium catenatum]	--	SubName: Full=ALKBH5 {ECO:0000313|EMBL:PKU88103.1};	Uncharacterized conserved protein	--	PF13532.6:2OG-Fe(II) oxygenase superfamily
gene-tia005430	5.32	5.15	4.72	2.42	1.69	2.63	101	112	104	53	45	54	-1.47454	1.03798e-08	3.93978e-08	down	Superscaffold14	27334952	27336155	+	tia005430	--	--	--	putative receptor-like protein kinase At4g00960 [Dendrobium catenatum]	RecName: Full=Cysteine-rich repeat secretory protein 38; Flags: Precursor;	SubName: Full=Cysteine-rich receptor-like protein kinase 10 {ECO:0000313|EMBL:PKU82573.1};	--	GO:0005618,cell wall; GO:0005576,extracellular region; GO:0005773,vacuole; GO:0009737,response to abscisic acid	PF01657.17:Salt stress response/antifungal
gene-tia005432	62.85	60.07	61.25	29.16	31.06	30.31	2901	3176	3286	1555	2014	1514	-1.31514	2.82276e-148	9.16839e-147	down	Superscaffold14	27358196	27402578	+	tia005432	--	K06883 uncharacterized protein | (RefSeq) LOW QUALITY PROTEIN: uncharacterized protein LOC104799061 (A)	--	putative receptor-like protein kinase At4g00960 [Dendrobium catenatum]	RecName: Full=Cysteine-rich receptor-like protein kinase 10 {ECO:0000305}; Short=Cysteine-rich RLK10 {ECO:0000305}; EC=2.7.11.- {ECO:0000305}; Flags: Precursor;	SubName: Full=Cysteine-rich receptor-like protein kinase 10 {ECO:0000313|EMBL:PKU82573.1};	--	GO:0016021,integral component of membrane; GO:0005886,plasma membrane; GO:0005524,ATP binding; GO:0004674,protein serine/threonine kinase activity; GO:0042742,defense response to bacterium; GO:0006468,protein phosphorylation	PF00069.25:Protein kinase domain
gene-tia005433	6.84	5.03	5.69	2.69	2.6	3.62	152	128	147	69	81	87	-1.2757	1.12014e-08	4.23744e-08	down	Superscaffold14	27472466	27473875	-	tia005433	--	--	--	--	--	--	--	--	--
gene-tia005435	3.03	3.03	2.52	0.18	0.2	0.06	88	101	85	6	8	2	-4.54312	2.55126e-23	1.91552e-22	down	Superscaffold14	27509582	27512043	-	tia005435	--	K06883 uncharacterized protein | (RefSeq) LOW QUALITY PROTEIN: uncharacterized protein LOC104799061 (A)	--	uncharacterized protein LOC110031140 [Phalaenopsis equestris]	RecName: Full=Cysteine-rich receptor-like protein kinase 15; Short=Cysteine-rich RLK15; EC=2.7.11.-; Flags: Precursor;	SubName: Full=Cysteine-rich receptor-like protein kinase 10 {ECO:0000313|EMBL:PKA52389.1}; EC=2.7.11.1 {ECO:0000313|EMBL:PKA52389.1};	--	GO:0016021,integral component of membrane; GO:0005886,plasma membrane; GO:0005524,ATP binding; GO:0004674,protein serine/threonine kinase activity; GO:0006468,protein phosphorylation	PF00069.25:Protein kinase domain
gene-tia005439	2.16	2.36	1.88	0.82	0.97	1.34	82	103	83	36	52	55	-1.32911	1.64564e-06	5.15651e-06	down	Superscaffold14	27660524	27664027	+	tia005439	--	K06883 uncharacterized protein | (RefSeq) LOW QUALITY PROTEIN: uncharacterized protein LOC104799061 (A)	--	uncharacterized protein LOC110113059 [Dendrobium catenatum]	RecName: Full=Cysteine-rich receptor-like protein kinase 6; Short=Cysteine-rich RLK6; EC=2.7.11.-; AltName: Full=Receptor-like protein kinase 5; Flags: Precursor;	SubName: Full=Cysteine-rich receptor-like protein kinase 10 {ECO:0000313|EMBL:PKU82575.1};	--	GO:0016021,integral component of membrane; GO:0005886,plasma membrane; GO:0005524,ATP binding; GO:0004672,protein kinase activity; GO:0004674,protein serine/threonine kinase activity; GO:0042742,defense response to bacterium; GO:0000302,response to reactive oxygen species	PF07714.17:Protein tyrosine kinase
gene-tia005452	6.18	6.77	5.24	0.4	0.85	0.26	67	84	66	5	13	3	-3.82824	1.80712e-17	1.11033e-16	down	Superscaffold14	29638388	29639075	-	tia005452	--	K21844 protein FAM126 | (RefSeq) uncharacterized protein LOC109823350 (A)	--	PREDICTED: uncharacterized protein LOC109011232 [Juglans regia]	--	SubName: Full=uncharacterized protein LOC109011232 {ECO:0000313|RefSeq:XP_018847891.1};	FOG: Transposon-encoded proteins with TYA, reverse transcriptase, integrase domains in various combinations	--	--
gene-tia005466	243.73	237.76	233.05	119.27	125.36	123.58	3951	4415	4391	2234	2855	2168	-1.2473	5.00155e-169	1.80767e-167	down	Superscaffold14	32859359	32860387	+	tia005466	--	--	--	zinc finger protein ZAT10-like [Dendrobium catenatum]	RecName: Full=Zinc finger protein ZAT10; AltName: Full=Salt-tolerance zinc finger;	SubName: Full=Zinc finger protein ZAT10 {ECO:0000313|EMBL:PKU75046.1};	FOG: Zn-finger	GO:0005634,nucleus; GO:0003700,DNA-binding transcription factor activity; GO:0046872,metal ion binding; GO:0043565,sequence-specific DNA binding; GO:0035264,multicellular organism growth; GO:0045892,negative regulation of transcription, DNA-templated; GO:0010117,photoprotection; GO:0015979,photosynthesis; GO:0009737,response to abscisic acid; GO:0010200,response to chitin; GO:0009409,response to …	PF13912.6:C2H2-type zinc finger
gene-tia005469	7.01	5.95	6.1	3.69	2.44	4.93	184	179	186	112	90	140	-1.08483	9.37207e-07	3.01682e-06	down	Superscaffold14	33209939	33214640	+	tia005469	--	--	--	probable polyamine transporter At3g19553 [Dendrobium catenatum]	RecName: Full=Probable polyamine transporter At3g19553;	SubName: Full=Putative polyamine transporter {ECO:0000313|EMBL:PKU75041.1};	Amino acid transporters	GO:0005887,integral component of plasma membrane; GO:0015171,amino acid transmembrane transporter activity; GO:0015297,antiporter activity; GO:0015203,polyamine transmembrane transporter activity; GO:0015293,symporter activity; GO:0015846,polyamine transport	PF13520.6:Amino acid permease
gene-tia005470	1.12	0.85	1.08	0.32	0	0.34	24	21	27	8	0	8	-2.53435	0.000198498	0.000488085	down	Superscaffold14	33222498	33224657	-	tia005470	--	K00430 peroxidase [EC:1.11.1.7] | (RefSeq) peroxidase 51-like (A)	ko00940: Phenylpropanoid biosynthesis	peroxidase 51-like [Dendrobium catenatum]	RecName: Full=Peroxidase 51; Short=Atperox P51; EC=1.11.1.7; AltName: Full=ATP37; Flags: Precursor;	SubName: Full=Peroxidase 51 {ECO:0000313|EMBL:PKU75039.1};	--	GO:0005576,extracellular region; GO:0020037,heme binding; GO:0046872,metal ion binding; GO:0004601,peroxidase activity; GO:0042744,hydrogen peroxide catabolic process; GO:0006979,response to oxidative stress; GO:0009651,response to salt stress	PF00141.23:Peroxidase
gene-tia005474	41.39	44.75	45.28	20.21	17.11	15.98	725	898	922	409	421	303	-1.59397	1.59706e-55	2.30885e-54	down	Superscaffold14	33501444	33533576	-	tia005474	--	K08081 tropinone reductase I [EC:1.1.1.206] | (RefSeq) tropinone reductase homolog At2g29360 isoform X2 (A)	ko00960: Tropane, piperidine and pyridine alkaloid biosynthesis	Short-chain dehydrogenase reductase 3b [Apostasia shenzhenica]	RecName: Full=Glucose and ribitol dehydrogenase; EC=1.1.1.-; AltName: Full=Carrot ABA-induced in somatic embryos 5 protein;	SubName: Full=Short-chain dehydrogenase reductase 3b {ECO:0000313|EMBL:PKA61357.1}; EC=1.5.1.33 {ECO:0000313|EMBL:PKA61357.1};	Reductases with broad range of substrate specificities	GO:0016491,oxidoreductase activity	PF13561.6:Enoyl-(Acyl carrier protein) reductase
gene-tia005502	10.44	8.3	7.21	1.92	1.86	2.05	259	236	208	55	65	55	-2.44595	2.39899e-32	2.29116e-31	down	Superscaffold14	35043452	35045171	+	tia005502	--	K00279 cytokinin dehydrogenase [EC:1.5.99.12] | (RefSeq) cytokinin dehydrogenase 4-like (A)	ko00908: Zeatin biosynthesis	cytokinin dehydrogenase 4-like [Dendrobium catenatum]	RecName: Full=Cytokinin dehydrogenase 9; EC=1.5.99.12; AltName: Full=Cytokinin oxidase 9; Short=OsCKX9; Flags: Precursor;	SubName: Full=Cytokinin dehydrogenase 9 {ECO:0000313|EMBL:PKU70930.1};	Proteins containing the FAD binding domain	GO:0005615,extracellular space; GO:0019139,cytokinin dehydrogenase activity; GO:0050660,flavin adenine dinucleotide binding; GO:0016614,oxidoreductase activity, acting on CH-OH group of donors; GO:0009690,cytokinin metabolic process	PF09265.10:Cytokinin dehydrogenase 1, FAD and cytokinin binding
gene-tia005512	21.11	21.01	17.79	13.22	10.65	11.54	766	873	750	554	543	453	-1.05129	1.05257e-23	8.00886e-23	down	Superscaffold14	35531424	35546088	+	tia005512	--	K14638 solute carrier family 15 (peptide/histidine transporter), member 3/4 | (RefSeq) protein NRT1/ PTR FAMILY 2.13-like (A)	--	PREDICTED: protein NRT1/ PTR FAMILY 2.13-like [Musa acuminata subsp. malaccensis]	RecName: Full=Protein NRT1/ PTR FAMILY 2.13; Short=AtNPF2.13; AltName: Full=Nitrate transporter 1.7;	SubName: Full=protein NRT1/ PTR FAMILY 2.13-like {ECO:0000313|RefSeq:XP_008807860.1};	H+/oligopeptide symporter	GO:0016021,integral component of membrane; GO:0005886,plasma membrane; GO:0080054,low-affinity nitrate transmembrane transporter activity; GO:0015293,symporter activity; GO:0042128,nitrate assimilation; GO:0015706,nitrate transport	PF00854.21:POT family
gene-tia005518	34.08	30.89	35.58	20.05	18.56	19.04	1816	1885	2203	1234	1389	1098	-1.09428	1.03833e-60	1.61852e-59	down	Superscaffold14	36075851	36135907	+	tia005518	--	K13430 serine/threonine-protein kinase PBS1 [EC:2.7.11.1] | (RefSeq) serine/threonine-protein kinase PBS1-like (A)	ko04626: Plant-pathogen interaction	probable LRR receptor-like serine/threonine-protein kinase At1g06840 [Dendrobium catenatum]	RecName: Full=Probable LRR receptor-like serine/threonine-protein kinase At1g06840; EC=2.7.11.1; Flags: Precursor;	SubName: Full=Putative LRR receptor-like serine/threonine-protein kinase {ECO:0000313|EMBL:PKU63578.1};	--	GO:0016021,integral component of membrane; GO:0016020,membrane; GO:0005886,plasma membrane; GO:0005524,ATP binding; GO:0004674,protein serine/threonine kinase activity	PF00069.25:Protein kinase domain
gene-tia005541	2.33	2.35	2.4	0.94	0.74	0.73	97	112	116	45	43	33	-1.85155	7.83075e-13	3.84011e-12	down	Superscaffold14	37417295	37419932	+	tia005541	--	--	--	hypothetical protein VITISV_006839 [Vitis vinifera]	--	SubName: Full=Uncharacterized protein {ECO:0000313|EMBL:CAN69998.1};	--	GO:0003676,nucleic acid binding; GO:0008270,zinc ion binding; GO:0015074,DNA integration	PF07727.14:Reverse transcriptase (RNA-dependent DNA polymerase)
gene-tia005547	2.76	2.1	2.53	0	0.13	0.22	46	40	49	0	3	4	-4.70425	3.43521e-12	1.62995e-11	down	Superscaffold14	37793950	37795342	+	tia005547	--	K14292 trimethylguanosine synthase [EC:2.1.1.-] | (RefSeq) uncharacterized LOC107850838 (A)	ko03013: RNA transport	homeobox-leucine zipper transcription factor family protein [Populus trichocarpa]	RecName: Full=WUSCHEL-related homeobox 11 {ECO:0000303|PubMed:17351053}; Short=OsWOX11 {ECO:0000303|PubMed:17351053};	SubName: Full=Homeobox-leucine zipper transcription factor family protein {ECO:0000313|EMBL:EEE99823.1};	--	GO:0005634,nucleus; GO:0003677,DNA binding; GO:0010311,lateral root formation; GO:0006355,regulation of transcription, DNA-templated; GO:0006351,transcription, DNA-templated	PF00046.29:Homeodomain
gene-tia005556	2.06	1.28	1.77	0.13	0.14	0.09	42	30	42	3	4	2	-4.11	1.43441e-10	6.21379e-10	down	Superscaffold14	38331196	38334511	+	tia005556	--	--	--	--	--	--	--	--	--
gene-tia005558	88.39	86.01	96.01	45.62	45.97	44.26	2462	2744	3108	1468	1799	1334	-1.28411	1.58921e-114	4.13308e-113	down	Superscaffold14	38424591	38451252	-	tia005558	--	K14399 polyribonucleotide 5'-hydroxyl-kinase [EC:2.7.1.78] | (RefSeq) Clp1-domain-containing protein (A)	ko03015: mRNA surveillance pathway	random slug protein 5-like isoform X1 [Dendrobium catenatum]	RecName: Full=Patellin-6;	SubName: Full=Patellin-6 {ECO:0000313|EMBL:PKU66468.1};	Phosphatidylinositol transfer protein PDR16 and related proteins	GO:0005737,cytoplasm; GO:0005886,plasma membrane; GO:0008289,lipid binding; GO:0007049,cell cycle; GO:0051301,cell division	PF00650.20:CRAL/TRIO domain
gene-tia005579	757.39	714.59	722.79	154.26	161.88	160.03	22229	24024	24656	5231	6675	5083	-2.49561	0	0	down	Superscaffold14	39196812	39198674	+	tia005579	--	--	--	calmodulin-binding protein 25-like [Phalaenopsis equestris]	RecName: Full=Calmodulin-binding protein 25 {ECO:0000303|PubMed:15086802}; Short=AtCAMBP25 {ECO:0000303|PubMed:15086802}; AltName: Full=VQ motif-containing protein 15 {ECO:0000303|PubMed:22535423}; Short=AtVQ15 {ECO:0000303|PubMed:22535423};	SubName: Full=Uncharacterized protein {ECO:0000313|EMBL:PKU76086.1};	--	GO:0005634,nucleus; GO:0005516,calmodulin binding; GO:0010337,regulation of salicylic acid metabolic process; GO:0009651,response to salt stress; GO:0009414,response to water deprivation	PF05678.14:VQ motif
gene-tia005580	320.52	279.29	313.59	72.86	82.09	75.41	9705	9687	11036	2549	3492	2471	-2.27749	0	0	down	Superscaffold14	39200113	39202034	+	tia005580	--	K17710 pentatricopeptide repeat domain-containing protein 1 | (RefSeq) putative pentatricopeptide repeat-containing protein At1g12700, mitochondrial (A)	--	pentatricopeptide repeat-containing protein At5g61990, mitochondrial-like [Dendrobium catenatum]	RecName: Full=Pentatricopeptide repeat-containing protein At1g12775, mitochondrial; Flags: Precursor;	SubName: Full=Pentatricopeptide repeat-containing protein {ECO:0000313|EMBL:PKU87927.1};	FOG: PPR repeat	GO:0005739,mitochondrion; GO:0004519,endonuclease activity; GO:0003723,RNA binding; GO:0080156,mitochondrial mRNA modification; GO:0006397,mRNA processing	PF01535.20:PPR repeat
gene-tia005581	83.08	77.32	79.5	22.02	22.35	24.91	3890	4147	4326	1191	1470	1262	-2.08504	0	0	down	Superscaffold14	39208158	39212786	-	tia005581	--	K15333 tRNA guanosine-2'-O-methyltransferase [EC:2.1.1.34] | (RefSeq) uncharacterized LOC105043884 (A)	--	CO(2)-response secreted protease-like isoform X2 [Dendrobium catenatum]	RecName: Full=CO(2)-response secreted protease {ECO:0000303|PubMed:25043023}; AltName: Full=Subtilisin-like serine protease {ECO:0000303|PubMed:25043023}; Short=AtSBT5.2 {ECO:0000303|PubMed:25043023}; AltName: Full=Tripeptidyl-peptidase II {ECO:0000255|PROSITE-ProRule:PRU10081}; EC=3.4.14.10 {ECO:0000255|PROSITE-ProRule:PRU10081}; Flags: Precursor;	SubName: Full=Subtilisin-like protease {ECO:0000313|EMBL:PKU87928.1};	--	GO:0048046,apoplast; GO:0005618,cell wall; GO:0004252,serine-type endopeptidase activity; GO:0008236,serine-type peptidase activity; GO:1900425,negative regulation of defense response to bacterium; GO:2000122,negative regulation of stomatal complex development; GO:0006508,proteolysis; GO:2000038,regulation of stomatal complex development; GO:0010037,response to carbon dioxide	PF00082.22:Subtilase family
gene-tia005582	5.91	5.64	6.13	1.01	1.47	1.07	117	128	141	23	41	23	-2.59299	3.59742e-22	2.60933e-21	down	Superscaffold14	39220499	39221755	+	tia005582	--	K01051 pectinesterase [EC:3.1.1.11] | (RefSeq) pectinesterase 1-like (A)	ko00040: Pentose and glucuronate interconversions	protein OSB2, chloroplastic-like isoform X2 [Phalaenopsis equestris]	--	SubName: Full=Uncharacterized protein {ECO:0000313|EnsemblPlants:GSMUA_Achr9P10680_001};	--	GO:0003697,single-stranded DNA binding	PF00436.25:Single-strand binding protein family
gene-tia005592	12.13	11.16	12.47	1.13	0.39	1.02	241	254	288	26	11	22	-4.14171	3.10741e-57	4.61914e-56	down	Superscaffold14	39652076	39655292	+	tia005592	--	--	--	uncharacterized protein LOC110105974 isoform X2 [Dendrobium catenatum]	--	SubName: Full=Uncharacterized protein {ECO:0000313|EMBL:PKU87941.1};	--	--	PF04576.15:Zein-binding
gene-tia005598	75.53	69.08	68.07	4.09	3.82	3.86	3295	3452	3451	206	234	182	-4.46915	0	0	down	Superscaffold14	39922311	39925079	+	tia005598	--	K05681 ATP-binding cassette, subfamily G (WHITE), member 2 | (RefSeq) ABC transporter G family member 5-like (A)	ko02010: ABC transporters	ABC transporter G family member 6-like [Phalaenopsis equestris]	RecName: Full=ABC transporter G family member 16; Short=ABC transporter ABCG.16; Short=AtABCG16; AltName: Full=Probable white-brown complex homolog protein 16; Short=AtWBC16;	SubName: Full=ABC transporter G family member 16 {ECO:0000313|EMBL:PKU78912.1};	Transporter, ABC superfamily (Breast cancer resistance protein)	GO:0016021,integral component of membrane; GO:0005886,plasma membrane; GO:0005524,ATP binding; GO:0042626,ATPase activity, coupled to transmembrane movement of substances; GO:0010208,pollen wall assembly	PF01061.24:ABC-2 type transporter
gene-tia005603	28.62	30.49	30.45	18.19	16.71	18.25	862	1052	1066	633	707	595	-1.04666	5.9047e-38	6.33242e-37	down	Superscaffold14	40119550	40121461	+	tia005603	--	K23260 scopoletin glucosyltransferase [EC:2.4.1.128] | (RefSeq) UDP-glucose flavonoid 3-O-glucosyltransferase 7-like (A)	ko00940: Phenylpropanoid biosynthesis	UDP-glucose flavonoid 3-O-glucosyltransferase 7 [Dendrobium catenatum]	RecName: Full=Scopoletin glucosyltransferase; EC=2.4.1.128; AltName: Full=Phenylpropanoid:glucosyltransferase 1;	SubName: Full=UDP-glucose flavonoid 3-O-glucosyltransferase 7 {ECO:0000313|EMBL:PKU78919.1};	UDP-glucuronosyl and UDP-glucosyl transferase	GO:0042802,identical protein binding; GO:0050275,scopoletin glucosyltransferase activity; GO:0008152,metabolic process	PF00201.18:UDP-glucoronosyl and UDP-glucosyl transferase
gene-tia005619	37.02	30.09	32.67	2.88	2.45	3.34	624	581	640	56	58	61	-3.82794	8.22385e-127	2.27949e-125	down	Superscaffold14	40487615	40489323	+	tia005619	--	K11153 retinol dehydrogenase 12 [EC:1.1.1.300] | (RefSeq) short-chain dehydrogenase TIC 32, chloroplastic isoform X1 (A)	--	short-chain dehydrogenase TIC 32, chloroplastic-like [Dendrobium catenatum]	RecName: Full=Short-chain dehydrogenase TIC 32, chloroplastic; EC=1.1.1.-; AltName: Full=Translocon at the inner envelope membrane of chloroplasts 32; Short=PsTIC32;	SubName: Full=Short-chain dehydrogenase TIC 32, chloroplastic {ECO:0000313|EMBL:PKU83880.1};	Dehydrogenases with different specificities (related to short-chain alcohol dehydrogenases)	GO:0009706,chloroplast inner membrane; GO:0005516,calmodulin binding; GO:0016491,oxidoreductase activity; GO:0015031,protein transport	PF00106.25:short chain dehydrogenase
gene-tia005631	21.44	17.6	18.31	0	0	0.05	402	378	399	0	0	1	-10.5275	7.26704e-19	4.71862e-18	down	Superscaffold14	40720320	40722888	-	tia005631	--	K10258 very-long-chain enoyl-CoA reductase [EC:1.3.1.93] | (RefSeq) very-long-chain enoyl-CoA reductase-like (A)	ko00062: Fatty acid elongation; ko01040: Biosynthesis of unsaturated fatty acids; ko01212: Fatty acid metabolism	very-long-chain enoyl-CoA reductase-like [Phalaenopsis equestris]	RecName: Full=Very-long-chain enoyl-CoA reductase {ECO:0000305}; EC=1.3.1.93 {ECO:0000305|PubMed:14673020, ECO:0000305|PubMed:15829606}; AltName: Full=Enoyl-CoA reductase; Short=AtECR; AltName: Full=Protein ECERIFERUM 10; AltName: Full=Synaptic glycoprotein SC2-like protein;	SubName: Full=Trans-2-enoyl-CoA reductase {ECO:0000313|EMBL:ADK74340.1};	Steroid reductase required for elongation of the very long chain fatty acids	GO:0005783,endoplasmic reticulum; GO:0005789,endoplasmic reticulum membrane; GO:0009923,fatty acid elongase complex; GO:0016021,integral component of membrane; GO:0005886,plasma membrane; GO:0009922,fatty acid elongase activity; GO:0016627,oxidoreductase activity, acting on the CH-CH group of donors; GO:0042335,cuticle development; GO:0006665,sphingolipid metabolic process; GO:0010091,trichome br…	PF02544.16:3-oxo-5-alpha-steroid 4-dehydrogenase
gene-tia005642	7.49	6.5	7.72	3.47	1.8	2.17	172	171	206	92	58	54	-1.84263	1.56264e-15	8.76479e-15	down	Superscaffold14	41051662	41057769	+	tia005642	--	--	--	--	--	--	--	--	--
gene-tia005643	20.61	22.49	19.05	10.56	11.76	13.57	348	435	374	206	279	248	-1.08586	8.19806e-16	4.66031e-15	down	Superscaffold14	41053090	41061924	-	tia005643	--	K08956 AFG3 family protein [EC:3.4.24.-] | (RefSeq) ATP-dependent zinc metalloprotease FTSH 10, mitochondrial (A)	--	probable WRKY transcription factor 49 [Dendrobium catenatum]	RecName: Full=Probable WRKY transcription factor 49; AltName: Full=WRKY DNA-binding protein 49;	SubName: Full=Putative WRKY transcription factor 49 {ECO:0000313|EMBL:PKU72795.1};	--	GO:0005634,nucleus; GO:0003700,DNA-binding transcription factor activity; GO:0043565,sequence-specific DNA binding; GO:0006351,transcription, DNA-templated	PF03106.15:WRKY DNA -binding domain
gene-tia005652	9.47	8.16	8.65	0.1	0	0.32	81	80	86	1	0	3	-6.37245	2.44831e-16	1.42755e-15	down	Superscaffold14	41232884	41234665	-	tia005652	--	--	--	hypothetical protein Csa_6G409950 [Cucumis sativus]	RecName: Full=Antifungal protein ginkbilobin-2; Flags: Precursor;	SubName: Full=Antifungal protein ginkbilobin-2 {ECO:0000313|EMBL:JAT55722.1};	--	GO:0019828,aspartic-type endopeptidase inhibitor activity; GO:0042742,defense response to bacterium; GO:0050832,defense response to fungus; GO:0031640,killing of cells of other organism	PF01657.17:Salt stress response/antifungal
gene-tia005666	1.2	1.63	1.6	0.4	0.24	0.43	18	28	28	7	5	7	-2.36179	5.49462e-05	0.000145648	down	Superscaffold14	41652670	41653622	-	tia005666	--	--	--	--	--	--	--	--	--
gene-tia005682	13585.5	17258	13954.4	1207.18	1152.79	1221.67	202896	295238	242223	20831	24188	19745	-3.93638	3.68262e-244	1.91887e-242	down	Superscaffold14	42058190	42059583	+	tia005682	--	--	--	mannose-specific lectin 3-like [Phalaenopsis equestris]	RecName: Full=Mannose-specific lectin 2; AltName: Full=Agglutinin {ECO:0000303|PubMed:10931189}; Short=CVA {ECO:0000303|PubMed:10931189}; AltName: Full=Mannose-binding lectin {ECO:0000303|PubMed:10931189}; Contains: RecName: Full=Mannose-specific lectin 2 chain 1; AltName: Full=CVA-DOM1 {ECO:0000303|PubMed:10931189}; Contains: RecName: Full=Mannose-specific lectin 2 chain 2; AltName: Full=CVA-DOM…	SubName: Full=Mannose-specific lectin 3 {ECO:0000313|EMBL:PKU71133.1};	--	GO:0005537,mannose binding	PF01453.24:D-mannose binding lectin
gene-tia005692	1191.64	1121.44	1140.23	112.51	106.59	110.35	16464	17748	18310	1796	2069	1650	-3.68231	0	0	down	Superscaffold14	42477553	42478487	-	tia005692	--	--	--	uncharacterized protein LOC109708692 [Ananas comosus]	--	SubName: Full=Uncharacterized protein {ECO:0000313|EMBL:OAY82823.1};	--	--	PF06521.11:PAR1 protein
gene-tia005693	2.78	3.29	1.92	1.71	1.85	1.2	45	61	36	32	42	21	-1.03101	0.00497671	0.00991175	down	Superscaffold14	42488336	42489361	+	tia005693	--	--	--	L-type lectin-domain containing receptor kinase VIII.1-like [Dendrobium catenatum]	RecName: Full=L-type lectin-domain containing receptor kinase VIII.2 {ECO:0000303|PubMed:19773388}; Short=LecRK-VIII.2 {ECO:0000303|PubMed:19773388}; EC=2.7.11.1 {ECO:0000255|PROSITE-ProRule:PRU00159}; Flags: Precursor;	SubName: Full=L-type lectin-domain containing receptor kinase VIII.2 {ECO:0000313|EMBL:PKU84332.1};	--	GO:0016021,integral component of membrane; GO:0005886,plasma membrane; GO:0005524,ATP binding; GO:0030246,carbohydrate binding; GO:0004674,protein serine/threonine kinase activity; GO:0002229,defense response to oomycetes	PF00139.19:Legume lectin domain
gene-tia005723	18.47	17.91	19.58	10.11	10.92	9.16	479	532	590	303	398	257	-1.17805	5.30111e-26	4.30216e-25	down	Superscaffold15	312907	316649	-	tia005723	--	--	--	PI-PLC X domain-containing protein At5g67130-like [Dendrobium catenatum]	RecName: Full=PI-PLC X domain-containing protein At5g67130; Flags: Precursor;	SubName: Full=PI-PLC X domain-containing protein {ECO:0000313|EMBL:PKA47996.1};	--	GO:0046658,anchored component of plasma membrane; GO:0005886,plasma membrane; GO:0008081,phosphoric diester hydrolase activity; GO:0006629,lipid metabolic process	--
gene-tia005744	3.29	3.56	4.41	1.14	1.59	1.58	25	31	39	10	17	13	-1.67631	0.00032096	0.000766085	down	Superscaffold15	856240	857128	-	tia005744	--	K13944 LOB domain-containing protein 16 | (RefSeq) LOB domain-containing protein 16-like (A)	--	LOB domain-containing protein 12-like [Dendrobium catenatum]	RecName: Full=LOB domain-containing protein 12; AltName: Full=ASYMMETRIC LEAVES 2-like protein 5; Short=AS2-like protein 5;	SubName: Full=LOB domain-containing protein 12 {ECO:0000313|EMBL:PKU80045.1};	--	GO:0003677,DNA binding; GO:0009965,leaf morphogenesis; GO:0010016,shoot system morphogenesis	PF03195.14:Lateral organ boundaries (LOB) domain
gene-tia005752	434.19	442.16	428.82	256.38	244.42	244.12	2955	3447	3392	2016	2337	1798	-1.10075	1.97934e-112	5.04973e-111	down	Superscaffold15	992207	992638	-	tia005752	--	--	--	zinc finger A20 and AN1 domain-containing stress-associated protein 4-like [Dendrobium catenatum]	RecName: Full=Zinc finger A20 and AN1 domain-containing stress-associated protein 4; Short=AtSAP4;	SubName: Full=Zinc finger A20 and AN1 domain-containing stress-associated protein 4 {ECO:0000313|EMBL:PKU64628.1};	Predicted Zn-finger protein	GO:0003677,DNA binding; GO:0008270,zinc ion binding	PF01428.16:AN1-like Zinc finger
gene-tia005753	16.68	16.9	18.47	10.68	9.92	10.22	603	700	776	446	504	400	-1.0487	4.11941e-28	3.55441e-27	down	Superscaffold15	993063	998638	-	tia005753	--	K23541 Ca2+/H+ antiporter, TMEM165/GDT1 family | (RefSeq) pentatricopeptide repeat-containing protein At3g24000, mitochondrial-like (A)	--	pentatricopeptide repeat-containing protein At2g27610 [Dendrobium catenatum]	RecName: Full=Pentatricopeptide repeat-containing protein At2g27610;	SubName: Full=Pentatricopeptide repeat-containing protein {ECO:0000313|EMBL:PKU64630.1};	FOG: PPR repeat	GO:0043231,intracellular membrane-bounded organelle; GO:0004519,endonuclease activity; GO:0003723,RNA binding; GO:0008270,zinc ion binding; GO:0009451,RNA modification	PF13041.6:PPR repeat family
gene-tia005775	2.82	3.24	3.28	0.69	1.02	1.05	57	75	77	16	29	23	-2.04994	9.49607e-10	3.89944e-09	down	Superscaffold15	1493855	1495135	+	tia005775	--	K07198 5'-AMP-activated protein kinase, catalytic alpha subunit [EC:2.7.11.11] | (RefSeq) CIPK07; CBL-interacting protein kinase 07 (A)	--	PREDICTED: CBL-interacting serine/threonine-protein kinase 10 [Theobroma cacao]	RecName: Full=CBL-interacting protein kinase 2; EC=2.7.11.1; AltName: Full=OsCIPK02;	RecName: Full=Non-specific serine/threonine protein kinase {ECO:0000256|SAAS:SAAS00351747}; EC=2.7.11.1 {ECO:0000256|SAAS:SAAS00351747};	Serine/threonine protein kinase	GO:0005622,intracellular; GO:0005524,ATP binding; GO:0004674,protein serine/threonine kinase activity; GO:0035556,intracellular signal transduction; GO:0018105,peptidyl-serine phosphorylation; GO:0018107,peptidyl-threonine phosphorylation	PF00069.25:Protein kinase domain
gene-tia005783	0.44	0.53	0.62	0.19	0.2	0.29	30	41	49	15	19	21	-1.53518	0.000195867	0.000482744	down	Superscaffold15	1677471	1684303	-	tia005783	--	--	--	protein LONGIFOLIA 1 [Dendrobium catenatum]	RecName: Full=Protein LONGIFOLIA 2; AltName: Full=Protein TON1 RECRUITING MOTIF 1;	SubName: Full=Protein LONGIFOLIA 1 {ECO:0000313|EMBL:PKA65882.1};	--	GO:0005737,cytoplasm; GO:0005856,cytoskeleton; GO:0008017,microtubule binding; GO:0051513,regulation of monopolar cell growth	PF14309.6:Domain of unknown function (DUF4378)
gene-tia005804	16.06	13.45	14.08	1.93	1.78	2.28	417	400	425	58	65	64	-3.16165	1.67033e-78	3.14569e-77	down	Superscaffold15	2366879	2369802	+	tia005804	--	K14638 solute carrier family 15 (peptide/histidine transporter), member 3/4 | (RefSeq) protein NRT1/ PTR FAMILY 2.3-like (A)	--	protein NRT1/ PTR FAMILY 2.3-like [Dendrobium catenatum]	RecName: Full=Protein NRT1/ PTR FAMILY 2.4; Short=AtNPF2.4; AltName: Full=Probable nitrate excretion transporter 5; AltName: Full=Protein NAXT1-like 4;	SubName: Full=Putative nitrate excretion transporter 5 {ECO:0000313|EMBL:PKU75164.1};	H+/oligopeptide symporter	GO:0016021,integral component of membrane; GO:0005886,plasma membrane; GO:0015108,chloride transmembrane transporter activity; GO:1902476,chloride transmembrane transport; GO:0042128,nitrate assimilation; GO:0006857,oligopeptide transport	PF00854.21:POT family
gene-tia005805	459.89	408.96	457.53	5.59	5.98	6.78	12034	12258	13915	169	220	192	-6.47084	0	0	down	Superscaffold15	2375129	2384219	-	tia005805	--	K13141 integrator complex subunit 4 | (RefSeq) protein SIEL-like (A)	--	target of Myb protein 1-like isoform X1 [Dendrobium catenatum]	RecName: Full=TOM1-like protein 6 {ECO:0000305};	SubName: Full=Uncharacterized protein {ECO:0000313|EMBL:PKU75161.1};	Cytosolic sorting protein GGA2/TOM1	GO:0005737,cytoplasm; GO:0005769,early endosome; GO:0031901,early endosome membrane; GO:0005771,multivesicular body; GO:0005886,plasma membrane; GO:0043130,ubiquitin binding; GO:0043328,protein transport to vacuole involved in ubiquitin-dependent protein catabolic process via the multivesicular body sorting pathway	PF00790.19:VHS domain
gene-tia005812	26.47	27.9	25.97	14.21	12.32	14.81	598	722	682	371	391	362	-1.2541	1.66841e-33	1.63907e-32	down	Superscaffold15	2618686	2621317	+	tia005812	--	K22455 estrogen receptor-binding fragment-associated gene 9 protein | (RefSeq) uncharacterized protein At3g61260-like (A)	--	cell division cycle 2-like [Dendrobium catenatum]	--	SubName: Full=Cell division cycle 2-like {ECO:0000313|EMBL:PKU83872.1};	--	--	PF03763.13:Remorin, C-terminal region
gene-tia005815	798.32	760.69	760.16	4.11	2.44	4.12	25405	27729	28116	151	109	142	-8.06144	2.40889e-289	1.46783e-287	down	Superscaffold15	2644213	2647048	-	tia005815	--	K01593 aromatic-L-amino-acid/L-tryptophan decarboxylase [EC:4.1.1.28 4.1.1.105] | (RefSeq) tyrosine/DOPA decarboxylase 2-like (A)	ko00350: Tyrosine metabolism; ko00360: Phenylalanine metabolism; ko00380: Tryptophan metabolism; ko00901: Indole alkaloid biosynthesis; ko00950: Isoquinoline alkaloid biosynthesis; ko00965: Betalain biosynthesis	Tyrosine/DOPA decarboxylase 2 [Dendrobium catenatum]	RecName: Full=Tyrosine/DOPA decarboxylase 2; Includes: RecName: Full=DOPA decarboxylase; Short=DDC; EC=4.1.1.28; Includes: RecName: Full=Tyrosine decarboxylase; EC=4.1.1.25;	SubName: Full=Tyrosine/DOPA decarboxylase 2 {ECO:0000313|EMBL:PKU83762.1};	Aromatic-L-amino-acid/L-histidine decarboxylase	GO:0004058,aromatic-L-amino-acid decarboxylase activity; GO:0030170,pyridoxal phosphate binding; GO:0004837,tyrosine decarboxylase activity; GO:0006520,cellular amino acid metabolic process	PF00282.19:Pyridoxal-dependent decarboxylase conserved domain
gene-tia005830	0.99	1.25	1.33	0.38	0.78	0.66	18	26	28	8	20	13	-1.25201	0.0146902	0.0267567	down	Superscaffold15	3320661	3321812	+	tia005830	--	--	--	--	--	--	--	--	--
gene-tia005842	7.17	7.48	8.57	3.99	3.96	4.06	98	117	136	63	76	60	-1.24403	4.61245e-08	1.66418e-07	down	Superscaffold15	3701861	3703850	+	tia005842	--	--	--	uncharacterized protein LOC110106920 [Dendrobium catenatum]	--	SubName: Full=Uncharacterized protein {ECO:0000313|EMBL:PKU83568.1};	--	--	--
gene-tia005861	0.98	1.32	0.81	0.32	0.5	0.19	24	37	23	9	17	5	-1.90296	0.000368067	0.000871751	down	Superscaffold15	4405743	4407384	+	tia005861	--	K09755 ferulate-5-hydroxylase [EC:1.14.-.-] | (RefSeq) cytochrome P450 84A1-like (A)	ko00940: Phenylpropanoid biosynthesis	cytochrome P450 84A1-like [Dendrobium catenatum]	RecName: Full=Cytochrome P450 84A1; EC=1.14.-.-; AltName: Full=Ferulate-5-hydroxylase; Short=F5H;	SubName: Full=Cytochrome P450 84A1 {ECO:0000313|EMBL:PKU68924.1};	Cytochrome P450 CYP2 subfamily	GO:0005783,endoplasmic reticulum; GO:0016021,integral component of membrane; GO:0016020,membrane; GO:0020037,heme binding; GO:0005506,iron ion binding; GO:0004497,monooxygenase activity; GO:0016709,oxidoreductase activity, acting on paired donors, with incorporation or reduction of molecular oxygen, NAD(P)H as one donor, and incorporation of one atom of oxygen; GO:0009809,lignin biosynthetic proc…	PF00067.22:Cytochrome P450
gene-tia005886	12.65	13.02	11.62	1.35	0.67	1.37	162	191	173	20	12	19	-3.78251	7.36541e-40	8.24054e-39	down	Superscaffold15	5258729	5261319	-	tia005886	--	--	--	uncharacterized protein LOC110115867 [Dendrobium catenatum]	--	SubName: Full=Uncharacterized protein {ECO:0000313|EMBL:PKU74110.1};	--	--	--
gene-tia005900	13.84	14.52	14.42	7.22	7.89	6.84	327	393	396	197	262	175	-1.25117	6.80341e-22	4.88428e-21	down	Superscaffold15	6413375	6415405	+	tia005900	--	K20496 laurate 7-monooxygenase [EC:1.14.14.130] | (RefSeq) cytochrome P450 703A2 (A)	--	cytochrome P450 703A2 [Phalaenopsis equestris]	RecName: Full=Cytochrome P450 703A2 {ECO:0000303|PubMed:24798002}; EC=1.14.13.206 {ECO:0000269|PubMed:24798002}; AltName: Full=Laurate 7-monooxygenase {ECO:0000305};	SubName: Full=Flavonoid 3'-monooxygenase {ECO:0000313|EMBL:PKU87395.1};	Cytochrome P450 CYP2 subfamily	GO:0016021,integral component of membrane; GO:0016020,membrane; GO:0052722,fatty acid in-chain hydroxylase activity; GO:0020037,heme binding; GO:0005506,iron ion binding; GO:0016709,oxidoreductase activity, acting on paired donors, with incorporation or reduction of molecular oxygen, NAD(P)H as one donor, and incorporation of one atom of oxygen; GO:0048653,anther development; GO:0002933,lipid hyd…	PF00067.22:Cytochrome P450
gene-tia005921	55.6	53.62	51.79	13.55	13.62	12.07	1136	1255	1230	320	391	267	-2.3246	5.4841e-153	1.82548e-151	down	Superscaffold15	8404875	8424781	-	tia005921	--	K00891 shikimate kinase [EC:2.7.1.71] | (RefSeq) shikimate kinase 3, chloroplastic-like (A)	ko00400: Phenylalanine, tyrosine and tryptophan biosynthesis; ko01230: Biosynthesis of amino acids	shikimate kinase 3, chloroplastic-like [Phalaenopsis equestris]	RecName: Full=Shikimate kinase 3, chloroplastic; Short=OsSK3; EC=2.7.1.71; Flags: Precursor;	SubName: Full=Shikimate kinase 3, chloroplastic {ECO:0000313|EMBL:PKU86403.1};	--	GO:0009507,chloroplast; GO:0009536,plastid; GO:0005524,ATP binding; GO:0000287,magnesium ion binding; GO:0004765,shikimate kinase activity; GO:0009073,aromatic amino acid family biosynthetic process; GO:0009423,chorismate biosynthetic process; GO:0019632,shikimate metabolic process	PF01202.22:Shikimate kinase
gene-tia005966	3086.63	2933.12	2871.96	994.73	995.44	1006.34	42451	46208	45908	15807	19234	14978	-1.86064	0	0	down	Superscaffold15	12236015	12236993	+	tia005966	--	--	--	Blue copper protein [Apostasia shenzhenica]	RecName: Full=Uclacyanin 1 {ECO:0000303|PubMed:9761472}; Flags: Precursor;	SubName: Full=Blue copper protein {ECO:0000313|EMBL:PKA62201.1};	--	GO:0031225,anchored component of membrane; GO:0046658,anchored component of plasma membrane; GO:0009055,electron transfer activity; GO:0046872,metal ion binding	PF02298.17:Plastocyanin-like domain
gene-tia005970	8.19	7.43	6.73	1.09	1.18	0.9	228	237	218	35	46	27	-3.10383	5.91758e-45	7.25962e-44	down	Superscaffold15	12589341	12592224	-	tia005970	--	K08202 MFS transporter, OCT family, solute carrier family 22 (organic cation transporter), member 4/5 | (RefSeq) organic cation/carnitine transporter 4-like isoform X1 (A)	--	organic cation/carnitine transporter 4-like isoform X1 [Phalaenopsis equestris]	RecName: Full=Organic cation/carnitine transporter 4; Short=AtOCT4;	SubName: Full=organic cation/carnitine transporter 4-like {ECO:0000313|RefSeq:XP_008806791.1};	Synaptic vesicle transporter SVOP and related transporters (major facilitator superfamily)	GO:0009535,chloroplast thylakoid membrane; GO:0016021,integral component of membrane; GO:0009705,plant-type vacuole membrane; GO:0005524,ATP binding; GO:0008514,organic anion transmembrane transporter activity; GO:0042631,cellular response to water deprivation	PF00083.24:Sugar (and other) transporter
gene-tia005975	11.16	12.69	12.6	7.09	5.86	5.45	301	392	395	221	222	159	-1.27874	1.71472e-19	1.13693e-18	down	Superscaffold15	13548776	13551443	+	tia005975	--	K18810 cyclin D1/2/4, plant | (RefSeq) cyclin-D4-1-like (A)	--	cyclin-D4-1-like [Dendrobium catenatum]	RecName: Full=Cyclin-D3-1; AltName: Full=G1/S-specific cyclin-D3-1; Short=CycD3;1;	SubName: Full=Cyclin-D4-1 {ECO:0000313|EMBL:PKU78129.1};	G1/S-specific cyclin D	GO:0005634,nucleus; GO:0007049,cell cycle; GO:0051301,cell division	PF00134.23:Cyclin, N-terminal domain
gene-tia006031	13.38	13.86	12.06	3.52	3.66	4.48	273	324	286	83	105	99	-2.04812	2.50518e-34	2.49604e-33	down	Superscaffold15	18426138	18440016	+	tia006031	--	K01757 strictosidine synthase [EC:4.3.3.2] | (RefSeq) protein STRICTOSIDINE SYNTHASE-LIKE 12-like (A)	ko00901: Indole alkaloid biosynthesis	protein STRICTOSIDINE SYNTHASE-LIKE 3-like [Dendrobium catenatum]	RecName: Full=Protein STRICTOSIDINE SYNTHASE-LIKE 3 {ECO:0000303|PubMed:10777701}; Short=AtSSL3 {ECO:0000303|PubMed:10777701}; AltName: Full=Strictosidine synthase 9 {ECO:0000303|PubMed:19121120}; Short=AtSS9 {ECO:0000303|PubMed:19121120}; Flags: Precursor;	SubName: Full=Strictosidine synthase {ECO:0000313|EMBL:ANU06061.1}; EC=4.3.3.2 {ECO:0000313|EMBL:ANU06061.1};	Predicted alkaloid synthase/Surface mucin Hemomucin	GO:0005783,endoplasmic reticulum; GO:0005774,vacuolar membrane; GO:0016788,hydrolase activity, acting on ester bonds; GO:0009058,biosynthetic process	PF03088.16:Strictosidine synthase
gene-tia006057	4.09	4.51	4.95	0.36	0.09	0.34	99	125	139	10	3	9	-4.44964	2.64441e-29	2.35758e-28	down	Superscaffold15	20209622	20227112	-	tia006057	--	K00753 glycoprotein 3-alpha-L-fucosyltransferase [EC:2.4.1.214] | (RefSeq) glycoprotein 3-alpha-L-fucosyltransferase A-like isoform X1 (A)	ko00513: Various types of N-glycan biosynthesis	glycoprotein 3-alpha-L-fucosyltransferase A-like isoform X2 [Phalaenopsis equestris]	RecName: Full=Glycoprotein 3-alpha-L-fucosyltransferase A; EC=2.4.1.214 {ECO:0000269|PubMed:11420147, ECO:0000269|PubMed:11696361, ECO:0000269|PubMed:21515584}; AltName: Full=Core alpha-(1,3)-fucosyltransferase; AltName: Full=Fuc-T C3; AltName: Full=FucT1; AltName: Full=FucTA; AltName: Full=Fucosyltransferase 11; Short=AtFUT11;	SubName: Full=Fucosyltransferase-like protein {ECO:0000313|EMBL:PKA59513.1}; EC=2.4.1.214 {ECO:0000313|EMBL:PKA59513.1};	Fucosyltransferase	GO:0005794,Golgi apparatus; GO:0032580,Golgi cisterna membrane; GO:0016021,integral component of membrane; GO:0046920,alpha-(1->3)-fucosyltransferase activity; GO:0008417,fucosyltransferase activity; GO:0018392,glycoprotein 3-alpha-L-fucosyltransferase activity; GO:0046872,metal ion binding; GO:0071555,cell wall organization; GO:0042355,L-fucose catabolic process; GO:0006486,protein glycosylation…	PF00852.19:Glycosyltransferase family 10 (fucosyltransferase) C-term
gene-tia006058	3.76	2.19	2.37	0	0	0	30	20	22	0	0	0	-7.46912	1.02872e-08	3.90664e-08	down	Superscaffold15	20233310	20235428	-	tia006058	--	K00753 glycoprotein 3-alpha-L-fucosyltransferase [EC:2.4.1.214] | (RefSeq) glycoprotein 3-alpha-L-fucosyltransferase A-like isoform X1 (A)	ko00513: Various types of N-glycan biosynthesis	glycoprotein 3-alpha-L-fucosyltransferase A-like isoform X2 [Dendrobium catenatum]	--	SubName: Full=Fucosyltransferase-like protein {ECO:0000313|EMBL:PKA59513.1}; EC=2.4.1.214 {ECO:0000313|EMBL:PKA59513.1};	--	--	--
gene-tia006059	5.34	5.52	5.2	2.07	2.3	1.95	38	45	43	17	23	15	-1.63328	3.65202e-05	9.89393e-05	down	Superscaffold15	20510945	20511606	+	tia006059	--	K20855 beta-1,3-galactosyltransferase 1/2/3/4/5/7/8 [EC:2.4.1.-] | (RefSeq) beta-1,3-galactosyltransferase 7-like (A)	--	beta-1,3-galactosyltransferase 7-like [Dendrobium catenatum]	RecName: Full=Probable beta-1,3-galactosyltransferase 3; EC=2.4.1.-;	SubName: Full=Beta-1,3-galactosyltransferase 7 {ECO:0000313|EMBL:PKU86840.1};	Galactosyltransferases	GO:0000139,Golgi membrane; GO:0016021,integral component of membrane; GO:0008378,galactosyltransferase activity; GO:0006486,protein glycosylation	PF13334.6:Domain of unknown function (DUF4094)
gene-tia006060	4.03	5.06	8.02	1.09	1.97	0.93	16	23	37	5	11	4	-2.36793	8.32915e-05	0.000215704	down	Superscaffold15	20511735	20515991	+	tia006060	--	K20855 beta-1,3-galactosyltransferase 1/2/3/4/5/7/8 [EC:2.4.1.-] | (RefSeq) beta-1,3-galactosyltransferase 7-like (A)	--	beta-1,3-galactosyltransferase 7-like [Dendrobium catenatum]	RecName: Full=Probable beta-1,3-galactosyltransferase 5; EC=2.4.1.-;	SubName: Full=Beta-1,3-galactosyltransferase 7 {ECO:0000313|EMBL:PKU86840.1};	Galactosyltransferases	GO:0000139,Golgi membrane; GO:0016021,integral component of membrane; GO:0008378,galactosyltransferase activity; GO:0006486,protein glycosylation	--
gene-tia006061	13.6	10.56	14.57	6.28	7.27	7.1	253	225	315	135	190	143	-1.19638	5.51634e-13	2.73425e-12	down	Superscaffold15	20518576	20535319	+	tia006061	--	K20855 beta-1,3-galactosyltransferase 1/2/3/4/5/7/8 [EC:2.4.1.-] | (RefSeq) beta-1,3-galactosyltransferase 7-like isoform X1 (A)	--	hypothetical protein CRG98_005706 [Punica granatum]	RecName: Full=Beta-1,6-galactosyltransferase GALT31A {ECO:0000305}; EC=2.4.1.- {ECO:0000305}; AltName: Full=Beta-1,3-galactosyltransferase 6 {ECO:0000305|PubMed:18548197}; AltName: Full=GT31 family galactosyltransferase 1 {ECO:0000305}; Short=AtGALT31A {ECO:0000303|PubMed:23837821};	SubName: Full=Uncharacterized protein {ECO:0000313|EMBL:PKI73836.1};	Galactosyltransferases	GO:0000139,Golgi membrane; GO:0016021,integral component of membrane; GO:0008378,galactosyltransferase activity; GO:0009793,embryo development ending in seed dormancy; GO:0006486,protein glycosylation	PF01762.21:Galactosyltransferase
gene-tia006140	45.27	44.15	43.46	24.67	25.88	23.54	1596	1783	1781	1005	1282	898	-1.13222	2.64845e-69	4.52014e-68	down	Superscaffold15	26863084	26876174	-	tia006140	--	K14638 solute carrier family 15 (peptide/histidine transporter), member 3/4 | (RefSeq) protein NRT1/ PTR FAMILY 8.3 (A)	--	protein NRT1/ PTR FAMILY 8.3 [Dendrobium catenatum]	RecName: Full=Protein NRT1/ PTR FAMILY 8.3; Short=AtNPF8.3; AltName: Full=Histidine-transporting protein; AltName: Full=Peptide transporter PTR2;	SubName: Full=Peptide transporter PTR2 {ECO:0000313|EMBL:PKA52212.1};	H+/oligopeptide symporter	GO:0005794,Golgi apparatus; GO:0016021,integral component of membrane; GO:0000325,plant-type vacuole; GO:0009705,plant-type vacuole membrane; GO:0005774,vacuolar membrane; GO:0005773,vacuole; GO:0042936,NA; GO:0015334,high-affinity oligopeptide transmembrane transporter activity; GO:0015197,NA; GO:0042937,tripeptide transmembrane transporter activity; GO:0042938,dipeptide transport; GO:0015833,pe…	PF00854.21:POT family
gene-tia006164	22.42	22.65	21.08	6.5	8.39	8.04	451	522	493	151	237	175	-1.81797	5.52981e-45	6.78955e-44	down	Superscaffold15	31010835	31012111	-	tia006164	--	--	--	PREDICTED: uncharacterized protein LOC103971332 [Musa acuminata subsp. malaccensis]	RecName: Full=NDR1/HIN1-like protein 13 {ECO:0000303|PubMed:26206852};	SubName: Full=Late embryogenesis abundant protein, LEA-14 {ECO:0000313|EMBL:OMO91455.1};	--	GO:0016021,integral component of membrane; GO:0005886,plasma membrane; GO:0009506,plasmodesma; GO:0042742,defense response to bacterium	--
gene-tia006171	29.8	31.14	31.98	8.59	7.15	7.28	1177	1409	1468	392	397	311	-2.3067	1.22588e-153	4.10837e-152	down	Superscaffold15	31616654	31835118	-	tia006171	--	K01210 glucan 1,3-beta-glucosidase [EC:3.2.1.58] | (RefSeq) glucan 1,3-beta-glucosidase-like (A)	ko00500: Starch and sucrose metabolism	hypothetical protein AXF42_Ash017569 [Apostasia shenzhenica]	--	SubName: Full=Uncharacterized protein {ECO:0000313|EMBL:PKA50030.1};	--	--	PF00150.18:Cellulase (glycosyl hydrolase family 5)
gene-tia006189	1.68	3.4	2.35	1.82	0.75	0.58	16	37	26	20	10	6	-1.53601	0.00570611	0.011243	down	Superscaffold15	32327090	32327692	-	tia006189	--	--	--	--	--	--	--	--	--
gene-tia006191	10.16	10.86	11.46	2.88	2.34	2.47	461	564	604	151	149	121	-2.37463	2.79284e-73	4.95585e-72	down	Superscaffold15	32397430	32422734	-	tia006191	--	K13648 alpha-1,4-galacturonosyltransferase [EC:2.4.1.43] | (RefSeq) probable galacturonosyltransferase 3 (A)	ko00520: Amino sugar and nucleotide sugar metabolism	probable galacturonosyltransferase 3 [Phalaenopsis equestris]	RecName: Full=Probable galacturonosyltransferase 3; EC=2.4.1.-;	SubName: Full=Putative galacturonosyltransferase 3 {ECO:0000313|EMBL:PKU73913.1};	--	GO:0005768,endosome; GO:0005794,Golgi apparatus; GO:0000139,Golgi membrane; GO:0016021,integral component of membrane; GO:0005802,trans-Golgi network; GO:0005774,vacuolar membrane; GO:0047262,polygalacturonate 4-alpha-galacturonosyltransferase activity; GO:0071555,cell wall organization; GO:0045489,pectin biosynthetic process	PF01501.20:Glycosyl transferase family 8
gene-tia006196	21.75	21.01	19.23	6.84	7.27	7.77	432	478	444	157	203	167	-1.794	1.35804e-43	1.63075e-42	down	Superscaffold15	32657822	32664766	-	tia006196	--	K12309 beta-galactosidase [EC:3.2.1.23] | (Kazusa) Lj3g3v0323160.1; - (A)	ko00052: Galactose metabolism; ko00511: Other glycan degradation; ko00531: Glycosaminoglycan degradation; ko00600: Sphingolipid metabolism; ko00604: Glycosphingolipid biosynthesis - ganglio series	protein SENSITIVE TO PROTON RHIZOTOXICITY 1-like [Dendrobium catenatum]	RecName: Full=Protein SENSITIVE TO PROTON RHIZOTOXICITY 1 {ECO:0000303|PubMed:17535918}; AltName: Full=Zinc finger protein STOP1 {ECO:0000303|PubMed:17535918};	SubName: Full=Protein SENSITIVE TO PROTON RHIZOTOXICITY 1 {ECO:0000313|EMBL:PKU86878.1};	FOG: Zn-finger	GO:0005634,nucleus; GO:0003700,DNA-binding transcription factor activity; GO:0046872,metal ion binding; GO:0003676,nucleic acid binding; GO:0006355,regulation of transcription, DNA-templated; GO:0010447,response to acidic pH; GO:0010044,response to aluminum ion; GO:0006351,transcription, DNA-templated	PF12874.7:Zinc-finger of C2H2 type
gene-tia006205	18.52	15.67	15.01	8.55	8.8	7.42	521	505	491	278	348	226	-1.27674	6.63083e-25	5.23999e-24	down	Superscaffold15	33107386	33109616	+	tia006205	--	K09419 heat shock transcription factor, other eukaryote | (RefSeq) heat stress transcription factor B-1-like (A)	--	heat stress transcription factor B-1-like [Phalaenopsis equestris]	RecName: Full=Heat stress transcription factor B-1; AltName: Full=Heat stress transcription factor 23; Short=OsHsf-23;	SubName: Full=Heat stress transcription factor B-1 {ECO:0000313|EMBL:OEL26872.1};	Heat shock transcription factor	GO:0005737,cytoplasm; GO:0005634,nucleus; GO:0003700,DNA-binding transcription factor activity; GO:0043565,sequence-specific DNA binding; GO:0045892,negative regulation of transcription, DNA-templated; GO:0009408,response to heat; GO:0006351,transcription, DNA-templated	PF00447.17:HSF-type DNA-binding
gene-tia006222	5.63	4.99	4.54	2.7	3.27	3.2	65	66	61	36	53	40	-1.01435	0.000640708	0.00146684	down	Superscaffold15	33860025	33860831	-	tia006222	--	K07213 copper chaperone | (RefSeq) copper transport protein ATX1-like (A)	--	heavy metal-associated isoprenylated plant protein 23-like [Phalaenopsis equestris]	RecName: Full=Heavy metal-associated isoprenylated plant protein 22 {ECO:0000303|PubMed:21072340, ECO:0000303|PubMed:23368984}; Short=AtHIP22 {ECO:0000303|PubMed:23368984}; Short=AtHIPP22 {ECO:0000303|PubMed:21072340, ECO:0000303|PubMed:23368984}; AltName: Full=Farnesylated protein 7 {ECO:0000303|PubMed:8837031}; Short=AtFP7 {ECO:0000303|PubMed:8837031}; Flags: Precursor;	SubName: Full=Heavy metal transport protein {ECO:0000313|EMBL:AQX44244.1};	Copper chaperone	GO:0005737,cytoplasm; GO:0016020,membrane; GO:0046914,transition metal ion binding; GO:0055073,cadmium ion homeostasis; GO:0046916,cellular transition metal ion homeostasis; GO:0071585,detoxification of cadmium ion; GO:0030001,metal ion transport	PF00403.26:Heavy-metal-associated domain
gene-tia006227	105.79	104.94	102.88	21.91	22.57	25.66	4000	4545	4521	957	1199	1050	-2.45443	0	0	down	Superscaffold15	34076602	34080865	+	tia006227	--	K00423 L-ascorbate oxidase [EC:1.10.3.3] | (RefSeq) L-ascorbate oxidase (A)	ko00053: Ascorbate and aldarate metabolism	L-ascorbate oxidase-like isoform X1 [Dendrobium catenatum]	RecName: Full=L-ascorbate oxidase; Short=ASO; Short=Ascorbase; EC=1.10.3.3; Flags: Precursor;	SubName: Full=L-ascorbate oxidase {ECO:0000313|EMBL:PKU71474.1};	Multicopper oxidases	GO:0005576,extracellular region; GO:0005507,copper ion binding; GO:0008447,L-ascorbate oxidase activity	PF00394.22:Multicopper oxidase
gene-tia006228	120.38	114.92	122.6	46.04	45.37	43.93	1851	2024	2191	818	980	731	-1.69372	3.51067e-158	1.20392e-156	down	Superscaffold15	34091418	34123322	+	tia006228	--	--	--	membrane-anchored ubiquitin-fold protein 3-like [Phalaenopsis equestris]	RecName: Full=Membrane-anchored ubiquitin-fold protein 3; Short=Membrane-anchored ub-fold protein 3; AltName: Full=OsMUB3; Flags: Precursor;	RecName: Full=Membrane-anchored ubiquitin-fold protein {ECO:0000256|PIRNR:PIRNR032572};	--	GO:0005886,plasma membrane	PF13881.6:Ubiquitin-2 like Rad60 SUMO-like
gene-tia006229	99.05	93.56	104.01	4.75	3.5	2.33	866	937	1057	48	43	22	-5.09319	7.13801e-207	3.18961e-205	down	Superscaffold15	34138450	34139004	+	tia006229	--	--	--	--	--	--	--	--	--
gene-tia006236	189.53	185.49	200.48	5.43	7.19	7.32	5288	5928	6501	175	282	221	-5.13904	0	0	down	Superscaffold15	34369427	34371404	+	tia006236	--	--	--	--	--	--	--	--	--
gene-tia006237	3.48	3.45	2.32	0	0	0	22	25	17	0	0	0	-7.28821	3.09853e-08	1.13433e-07	down	Superscaffold15	34375362	34378168	+	tia006237	--	--	--	--	--	--	--	--	--
gene-tia006243	5.52	7.11	4.51	1.62	0.73	1.12	59	87	56	20	11	13	-2.60974	2.37245e-11	1.07412e-10	down	Superscaffold15	34568817	34570081	-	tia006243	--	K09338 homeobox-leucine zipper protein | (RefSeq) homeobox-leucine zipper protein HOX21-like (A)	--	homeobox-leucine zipper protein HOX21-like [Dendrobium catenatum]	RecName: Full=Homeobox-leucine zipper protein HOX21; AltName: Full=HD-ZIP protein HOX21; AltName: Full=Homeodomain transcription factor HOX21; AltName: Full=OsHox21;	SubName: Full=Homeobox-leucine zipper protein HOX21 {ECO:0000313|EMBL:PKU71450.1};	Transcription factor HEX, contains HOX and HALZ domains	GO:0005634,nucleus; GO:0003700,DNA-binding transcription factor activity; GO:0043565,sequence-specific DNA binding; GO:0006351,transcription, DNA-templated	PF00046.29:Homeodomain
gene-tia006259	59.7	70.28	66.98	7.91	8.3	8.88	901	1215	1175	138	176	145	-3.26665	4.69472e-195	2.00082e-193	down	Superscaffold15	35138017	35139218	-	tia006259	--	K04713 sphinganine C4-monooxygenase [EC:1.14.18.5] | (RefSeq) sphinganine C4-monooxygenase 2-like (A)	ko00600: Sphingolipid metabolism	sphinganine C4-monooxygenase 2-like [Phalaenopsis equestris]	RecName: Full=Sphinganine C4-monooxygenase 2; EC=1.14.18.5 {ECO:0000269|PubMed:11297741}; AltName: Full=Sphingoid C4-hydroxylase 2; AltName: Full=Sphingoid base hydroxylase 2;	SubName: Full=Sphinganine C(4)-monooxygenase 2 {ECO:0000313|EMBL:PKU71436.1};	Sphingolipid hydroxylase	GO:0005783,endoplasmic reticulum; GO:0005789,endoplasmic reticulum membrane; GO:0005794,Golgi apparatus; GO:0016021,integral component of membrane; GO:0005506,iron ion binding; GO:0042284,sphingolipid delta-4 desaturase activity; GO:0009640,photomorphogenesis; GO:0046520,sphingoid biosynthetic process	PF04116.13:Fatty acid hydroxylase superfamily
gene-tia006271	24.95	26.48	25.09	0.68	0.84	1.24	445	541	520	14	21	24	-5.10073	4.30068e-115	1.12244e-113	down	Superscaffold15	35438351	35445090	+	tia006271	--	K01166 ribonuclease T2 [EC:3.1.27.1] | (RefSeq) ribonuclease 3-like (A)	--	PREDICTED: ribonuclease 3-like [Gossypium hirsutum]	RecName: Full=Ribonuclease 1; EC=3.1.27.1; Flags: Precursor;	SubName: Full=ribonuclease 3-like {ECO:0000313|RefSeq:XP_016729571.1};	Ribonuclease, T2 family	GO:0005618,cell wall; GO:0005576,extracellular region; GO:0005886,plasma membrane; GO:0004540,ribonuclease activity; GO:0033897,ribonuclease T2 activity; GO:0003723,RNA binding; GO:0009718,anthocyanin-containing compound biosynthetic process; GO:0016036,cellular response to phosphate starvation; GO:0009611,response to wounding	PF00445.18:Ribonuclease T2 family
gene-tia006273	11.31	9.35	10.8	0.65	0.62	0.14	301	285	334	20	23	4	-4.75813	1.3821e-24	1.08349e-23	down	Superscaffold15	35450060	35463693	+	tia006273	--	K10691 E3 ubiquitin-protein ligase UBR4 [EC:2.3.2.27] | (RefSeq) LOC109762802; auxin transport protein BIG (A)	--	GDSL esterase/lipase At1g74460-like [Dendrobium catenatum]	RecName: Full=GDSL esterase/lipase At1g74460; EC=3.1.1.-; AltName: Full=Extracellular lipase At1g74460; Flags: Precursor;	SubName: Full=GDSL esterase/lipase {ECO:0000313|EMBL:PKU74749.1};	--	GO:0005576,extracellular region; GO:0016788,hydrolase activity, acting on ester bonds; GO:0016042,lipid catabolic process	PF00657.22:GDSL-like Lipase/Acylhydrolase
gene-tia006276	39.66	37.05	39.84	18.31	19.34	15.81	626	670	731	334	429	270	-1.41167	4.72866e-41	5.45182e-40	down	Superscaffold15	35536409	35537410	-	tia006276	--	K02183 calmodulin | (RefSeq) probable calcium-binding protein CML45 (A)	ko04016: MAPK signaling pathway - plant; ko04070: Phosphatidylinositol signaling system; ko04626: Plant-pathogen interaction	probable calcium-binding protein CML45 [Dendrobium catenatum]	RecName: Full=Probable calcium-binding protein CML30; AltName: Full=Calmodulin-like protein 30;	SubName: Full=Putative calcium-binding protein CML45 {ECO:0000313|EMBL:PKU74757.1};	Calmodulin and related proteins (EF-Hand superfamily)	GO:0005509,calcium ion binding	PF00036.32:EF hand
gene-tia006294	2.02	3	1.94	0.9	0.94	0.91	43	73	48	22	28	21	-1.63521	6.46891e-06	1.89945e-05	down	Superscaffold15	36343067	36345139	+	tia006294	--	--	--	uncharacterized protein LOC110097806 [Dendrobium catenatum]	--	SubName: Full=Phospholipase A1-IIbeta {ECO:0000313|EMBL:PKU74783.1};	Predicted lipase	--	PF01764.25:Lipase (class 3)
gene-tia006295	39.59	42.43	40.89	7.48	7.34	7.84	1283	1575	1540	280	334	275	-2.73361	1.95967e-232	9.89636e-231	down	Superscaffold15	36354272	36356328	+	tia006295	--	K16286 E3 ubiquitin-protein ligase EL5 [EC:2.3.2.27] | (RefSeq) LOC109740546; E3 ubiquitin-protein ligase EL5-like (A)	--	RING-H2 finger protein ATL3-like [Dendrobium catenatum]	RecName: Full=RING-H2 finger protein ATL60; EC=2.3.2.27 {ECO:0000305}; AltName: Full=RING-type E3 ubiquitin transferase ATL60 {ECO:0000305};	SubName: Full=RING-H2 finger protein ATL3 {ECO:0000313|EMBL:PKU74784.1};	FOG: Predicted E3 ubiquitin ligase	GO:0016021,integral component of membrane; GO:0046872,metal ion binding; GO:0061630,ubiquitin protein ligase activity; GO:0043161,proteasome-mediated ubiquitin-dependent protein catabolic process	PF13639.6:Ring finger domain
gene-tia006308	87.42	77.05	83	5.06	4.61	4.69	1256	1268	1386	84	93	73	-4.4	8.07797e-289	4.90196e-287	down	Superscaffold15	36814251	36819562	-	tia006308	--	K13464 jasmonate ZIM domain-containing protein | (RefSeq) protein TIFY 10c-like (A)	ko04075: Plant hormone signal transduction	protein TIFY 10c-like [Dendrobium catenatum]	RecName: Full=Protein TIFY 10c {ECO:0000305}; Short=OsTIFY10c {ECO:0000303|PubMed:19618278}; AltName: Full=Jasmonate ZIM domain-containing protein 8 {ECO:0000305}; Short=OsJAZ8 {ECO:0000303|PubMed:19618278}; AltName: Full=OsJAZ7 {ECO:0000303|PubMed:21332845};	SubName: Full=Protein TIFY 10A {ECO:0000313|EMBL:PKU69035.1};	--	GO:0005829,cytosol; GO:0005634,nucleus; GO:0003714,transcription corepressor activity; GO:0006952,defense response; GO:1903507,negative regulation of nucleic acid-templated transcription; GO:0031347,regulation of defense response; GO:2000022,regulation of jasmonic acid mediated signaling pathway; GO:0006355,regulation of transcription, DNA-templated; GO:0009611,response to wounding; GO:0006351,tr…	PF06200.14:tify domain
gene-tia006341	1.94	1.75	5.72	0.17	0	0	30	31	103	3	0	0	-6.13409	2.34071e-06	7.22093e-06	down	Superscaffold15	37701429	37705843	-	tia006341	--	--	--	--	--	--	--	--	--
gene-tia006345	816.38	816.46	760.59	134.85	130.14	130.69	8064	9238	8732	1539	1806	1397	-2.88845	0	0	down	Superscaffold15	37773917	37774543	-	tia006345	--	K14516 ethylene-responsive transcription factor 1 | (RefSeq) ethylene-responsive transcription factor 1B-like (A)	ko04016: MAPK signaling pathway - plant; ko04075: Plant hormone signal transduction	ethylene-responsive transcription factor 1B-like [Dendrobium catenatum]	RecName: Full=Ethylene-responsive transcription factor 1B; Short=AtERF1B; AltName: Full=Ethylene-responsive element-binding factor 1B; Short=EREBP-1B;	SubName: Full=Ethylene-responsive transcription factor 1B {ECO:0000313|EMBL:PKU83420.1};	--	GO:0005634,nucleus; GO:0003677,DNA binding; GO:0003700,DNA-binding transcription factor activity; GO:0006952,defense response; GO:0009873,ethylene-activated signaling pathway; GO:0009867,jasmonic acid mediated signaling pathway; GO:0006351,transcription, DNA-templated	PF00847.20:AP2 domain
gene-tia006357	137.71	145.72	129.88	26.64	25.15	27.12	3866	4686	4238	864	992	824	-2.68245	0	0	down	Superscaffold15	38094629	38096694	+	tia006357	--	K14638 solute carrier family 15 (peptide/histidine transporter), member 3/4 | (RefSeq) protein NRT1/ PTR FAMILY 8.1-like (A)	--	protein NRT1/ PTR FAMILY 8.1-like [Dendrobium catenatum]	RecName: Full=Protein NRT1/ PTR FAMILY 8.2; Short=AtNPF8.2; AltName: Full=Peptide transporter PTR5;	SubName: Full=Peptide transporter PTR5 {ECO:0000313|EMBL:PKU78068.1};	H+/oligopeptide symporter	GO:0016021,integral component of membrane; GO:0005886,plasma membrane; GO:0042936,NA; GO:0022857,transmembrane transporter activity; GO:0042938,dipeptide transport; GO:0009860,pollen tube growth; GO:0015031,protein transport	PF00854.21:POT family
gene-tia006371	3.8	3.18	3.9	1.55	1.31	1.32	72	69	86	34	35	27	-1.67099	2.84569e-08	1.04593e-07	down	Superscaffold15	38265330	38266532	-	tia006371	--	--	--	--	--	--	--	--	--
gene-tia006392	15.12	15.05	15.19	5.43	6.15	6.16	1123	1280	1311	466	642	495	-1.64477	1.0073e-95	2.23027e-94	down	Superscaffold15	38769821	38789789	+	tia006392	--	K08712 ATP-binding cassette, subfamily G (WHITE), member 2, SNQ2 | (RefSeq) ABC transporter, ATP-binding protein (A)	ko02010: ABC transporters	ABC transporter G family member 44-like [Dendrobium catenatum]	RecName: Full=ABC transporter G family member 37 {ECO:0000303|PubMed:18299247}; Short=OsABCG37 {ECO:0000303|PubMed:18299247}; AltName: Full=Pleiotropic drug resistance protein 8 {ECO:0000303|PubMed:12644668, ECO:0000303|PubMed:16506311}; Short=OsPDR8 {ECO:0000303|PubMed:16506311};	SubName: Full=ABC transporter G family member 36-like {ECO:0000313|RefSeq:XP_008795450.1};	Pleiotropic drug resistance proteins (PDR1-15), ABC superfamily	GO:0016021,integral component of membrane; GO:0005886,plasma membrane; GO:0005524,ATP binding; GO:0042626,ATPase activity, coupled to transmembrane movement of substances	PF01061.24:ABC-2 type transporter
gene-tia006402	48.74	43.33	45.84	25.54	24.21	26.22	1429	1455	1562	865	997	832	-1.15238	5.57824e-58	8.34246e-57	down	Superscaffold15	39008570	39012957	+	tia006402	--	--	--	trihelix transcription factor GT-3b-like [Dendrobium catenatum]	RecName: Full=Trihelix transcription factor GT-3b; AltName: Full=Transcription factor GT-1-like; AltName: Full=Trihelix DNA-binding protein GT-3b;	SubName: Full=Trihelix transcription factor GT-3b {ECO:0000313|EMBL:PKA66384.1};	Transcription factor GT-2 and related proteins, contains trihelix DNA-binding/SANT domain	GO:0016592,mediator complex; GO:0005730,nucleolus; GO:0005634,nucleus; GO:0003700,DNA-binding transcription factor activity; GO:0000981,DNA-binding transcription factor activity, RNA polymerase II-specific; GO:0043565,sequence-specific DNA binding; GO:0006355,regulation of transcription, DNA-templated; GO:0006351,transcription, DNA-templated	PF13837.6:Myb/SANT-like DNA-binding domain
gene-tia006403	104.45	101.4	113.77	30.82	29.75	32.6	1267	1409	1604	432	507	428	-2.07212	2.30167e-145	7.4268e-144	down	Superscaffold15	39014204	39025956	-	tia006403	--	--	--	hypothetical protein AXF42_Ash007080 [Apostasia shenzhenica]	--	SubName: Full=Uncharacterized protein {ECO:0000313|EMBL:PKA66383.1};	--	--	--
gene-tia006404	59.69	56.49	59.08	28.33	29.03	30.51	2920	3165	3359	1601	1995	1615	-1.28797	6.80257e-138	2.05555e-136	down	Superscaffold15	39028558	39031662	-	tia006404	--	--	--	--	--	--	--	--	--
gene-tia006412	1.24	0.64	1.34	0.74	0.59	0.53	39	23	49	27	26	18	-1.07935	0.0104738	0.0196872	down	Superscaffold15	39268394	39271658	-	tia006412	--	K12816 pre-mRNA-processing factor 17 | (RefSeq) pre-mRNA-processing factor 17 (A)	ko03040: Spliceosome	pre-mRNA-processing factor 17 [Dendrobium catenatum]	RecName: Full=COMPASS-like H3K4 histone methylase component WDR5A {ECO:0000303|PubMed:19567704}; Short=AtWDR5A {ECO:0000303|PubMed:19567704};	SubName: Full=Protein Mut11 {ECO:0000313|EMBL:PKU84117.1};	mRNA splicing factor	GO:0005634,nucleus; GO:0048188,Set1C/COMPASS complex; GO:0042393,histone binding; GO:0008168,methyltransferase activity; GO:0010228,vegetative to reproductive phase transition of meristem	PF00400.32:WD domain, G-beta repeat
gene-tia006435	2.87	2.51	1.99	0.43	0.71	0.81	46	46	37	8	16	14	-2.20615	4.9776e-07	1.64758e-06	down	Superscaffold15	39939795	39940811	-	tia006435	--	K20770 (+)-delta-cadinene 8-hydroxylase [EC:1.14.-.-] | (RefSeq) flavonoid 3'-monooxygenase-like (A)	--	geraniol 8-hydroxylase-like [Dendrobium catenatum]	RecName: Full=Cytochrome P450 93A2; EC=1.14.-.-;	SubName: Full=Geraniol 8-hydroxylase {ECO:0000313|EMBL:PKU66140.1};	Cytochrome P450 CYP2 subfamily	GO:0016020,membrane; GO:0020037,heme binding; GO:0005506,iron ion binding; GO:0016709,oxidoreductase activity, acting on paired donors, with incorporation or reduction of molecular oxygen, NAD(P)H as one donor, and incorporation of one atom of oxygen; GO:0044550,secondary metabolite biosynthetic process	PF00067.22:Cytochrome P450
gene-tia006436	3.35	1.79	2.04	0.28	0.69	0.3	31	19	22	3	9	3	-2.74881	2.0356e-05	5.67214e-05	down	Superscaffold15	39940865	39949150	-	tia006436	--	K15472 premnaspirodiene oxygenase [EC:1.14.14.151] | (RefSeq) premnaspirodiene oxygenase-like (A)	ko00909: Sesquiterpenoid and triterpenoid biosynthesis	geraniol 8-hydroxylase-like [Dendrobium catenatum]	RecName: Full=Costunolide synthase; Short=CiCOS; EC=1.14.13.120; AltName: Full=Cytochrome P450 71BL3;	SubName: Full=Geraniol 8-hydroxylase {ECO:0000313|EMBL:PKU66140.1};	Cytochrome P450 CYP2 subfamily	GO:0016021,integral component of membrane; GO:0102934,costunolide synthase activity; GO:0020037,heme binding; GO:0005506,iron ion binding	PF00067.22:Cytochrome P450
[truncated: 2,283 more rows]

## Sheet: D6-2
ID	GEGy1_fpkm	GEGy2_fpkm	GEGy3_fpkm	GEGm1_fpkm	GEGm2_fpkm	GEGm3_fpkm	GEGy1_count	GEGy2_count	GEGy3_count	GEGm1_count	GEGm2_count	GEGm3_count	log2FoldChange	pvalue	padj	regulated	chr	start	end	strand	gene_name	gene_description	KEGG	KEGG pathway	NR	Swissprot	Tremble	KOG	GO	Pfam
[truncated: 4,030 more rows]

## Sheet: D6-3
ID	GEEy1_fpkm	GEEy2_fpkm	GEEy3_fpkm	GEGy1_fpkm	GEGy2_fpkm	GEGy3_fpkm	GEEy1_count	GEEy2_count	GEEy3_count	GEGy1_count	GEGy2_count	GEGy3_count	log2FoldChange	pvalue	padj	regulated	chr	start	end	strand	gene_name	gene_description	KEGG	KEGG pathway	NR	Swissprot	Tremble	KOG	GO	Pfam
[truncated: 6,221 more rows]

## Sheet: D6-4
ID	GEEm1_fpkm	GEEm2_fpkm	GEEm3_fpkm	GEGm1_fpkm	GEGm2_fpkm	GEGm3_fpkm	GEEm1_count	GEEm2_count	GEEm3_count	GEGm1_count	GEGm2_count	GEGm3_count	log2FoldChange	pvalue	padj	regulated	chr	start	end	strand	gene_name	gene_description	KEGG	KEGG pathway	NR	Swissprot	Tremble	KOG	GO	Pfam
[truncated: 7,016 more rows]

[truncated: 2 more sheets: D6-5, D6-6]
