# Supplementary material for: Insights into the nutritional properties and molecular basis of biosynthesis of amino acids and vitamins of Gastrodia elata offered by metabolomic and transcriptomic analysis
Source: Front Plant Sci. 2023 Jun 26;14:1183139. doi: 10.3389/fpls.2023.1183139 (PMC10331839; doi:10.3389/fpls.2023.1183139)
Supplement: Supplementary Data Sheet 7 — List of differentially expressed genes (DEGs). [file DataSheet_1.zip › Data Sheet 7 (1).XLSX]

## Sheet: Title page
Table ID	Table Title
D7-1	KEGG enrichment analysis of DGEs based on GEEy vs GEEm
D7-2	KEGG enrichment analysis of DGEs based on GEEy vs GEGy
D7-3	KEGG enrichment analysis of DGEs based on GEEy vs GEGy
D7-4	KEGG enrichment analysis of DGEs based on GEEm vs GEEm
Note: DEG represents differentially expressed genes; GEEy represents young tuber of Gastrodia elata f. elata; GEEm represents mature tuber of Gastrodia elata f. elata; GEGy representsns young tuber of Gastrodia elata f. glauca; GEGm represents mature tuber of Gastrodia elata f. glauca. The digits after the sample name refers to biological repetition; -- mean no annotation result .

## Sheet: D7-1
#Kegg_pathway	ko_id	Cluter_frequency	Genome_frequency	P-value	Corrected_P-value	GeneID	KEGG Orthology
Glycolysis / Gluconeogenesis	ko00010	22 out of 867 2.53748558246828%	116 out of 5988 1.937207748831%	0.107551	1	gene-tia010882;gene-tia011451;gene-tia014289;gene-tia017194;gene-tia009761;gene-tia009552;gene-tia009330;gene-tia009593;gene-tia005609;gene-tia009347;gene-tia015944;gene-tia016534;gene-tia001032;gene-tia004085;gene-tia004872;gene-tia001092;gene-tia012429;gene-tia010897;gene-tia006973;gene-tia011821;gene-tia011822;gene-tia008691	K00001+K00002+K00002+K00016+K00128+K00134+K00162+K00162+K00850+K00850+K00850+K00850+K00850+K00850+K01610+K01623+K01785+K01835+K03841+K15633+K15633+K18857
Citrate cycle (TCA cycle)	ko00020	4 out of 867 0.461361014994233%	47 out of 5988 0.784903139612558%	0.924652	1	gene-tia007868;gene-tia009330;gene-tia009593;gene-tia004872	K00030+K00162+K00162+K01610
Pentose phosphate pathway	ko00030	10 out of 867 1.15340253748558%	44 out of 5988 0.734802939211757%	0.094034	1	gene-tia009394;gene-tia005609;gene-tia009347;gene-tia015944;gene-tia016534;gene-tia001032;gene-tia004085;gene-tia001092;gene-tia010897;gene-tia006973	K00615+K00850+K00850+K00850+K00850+K00850+K00850+K01623+K01835+K03841
Pentose and glucuronate interconversions	ko00040	25 out of 867 2.88350634371396%	141 out of 5988 2.35470941883768%	0.160864	1	gene-tia011451;gene-tia014289;gene-tia004937;gene-tia004109;gene-tia005582;gene-tia007562;gene-tia007959;gene-tia008030;gene-tia009188;gene-tia009775;gene-tia010474;gene-tia011871;gene-tia011917;gene-tia012982;gene-tia014740;gene-tia015890;gene-tia001535;gene-tia004878;gene-tia011563;gene-tia004410;gene-tia004688;gene-tia003221;gene-tia016474;gene-tia016778;novel.4036	K00002+K00002+K00854+K00963+K01051+K01051+K01051+K01051+K01051+K01051+K01051+K01051+K01051+K01051+K01051+K01051+K01051+K01051+K01184+K01184+K01184+K01213+K01728+K12447+K12447
Fructose and mannose metabolism	ko00051	12 out of 867 1.3840830449827%	65 out of 5988 1.08550434201737%	0.223866	1	gene-tia005609;gene-tia009347;gene-tia015944;gene-tia016534;gene-tia001032;gene-tia004085;gene-tia001092;gene-tia005772;gene-tia000051;gene-tia006973;gene-tia012489;gene-tia017068	K00850+K00850+K00850+K00850+K00850+K00850+K01623+K01809+K02377+K03841+K19355+K19355
Galactose metabolism	ko00052	22 out of 867 2.53748558246828%	81 out of 5988 1.35270541082164%	0.00201071	0.265414	gene-tia005609;gene-tia009347;gene-tia015944;gene-tia016534;gene-tia001032;gene-tia004085;gene-tia004109;gene-tia001281;gene-tia002479;gene-tia010097;gene-tia011028;gene-tia012429;gene-tia010897;gene-tia006196;gene-tia010133;gene-tia011202;gene-tia014792;gene-tia014807;gene-tia015861;gene-tia002830;gene-tia016778;novel.4036	K00850+K00850+K00850+K00850+K00850+K00850+K00963+K01193+K01193+K01784+K01784+K01785+K01835+K12309+K12309+K12309+K12309+K12309+K12309+K12309+K12447+K12447
Ascorbate and aldarate metabolism	ko00053	7 out of 867 0.807381776239908%	56 out of 5988 0.935203740814963%	0.720499	1	gene-tia003521;gene-tia009761;gene-tia006227;gene-tia004206;gene-tia014676;gene-tia016778;novel.4036	K00103+K00128+K00423+K00423+K10046+K12447+K12447
Fatty acid biosynthesis	ko00061	5 out of 867 0.576701268742791%	37 out of 5988 0.617902471609886%	0.637768	1	gene-tia011443;gene-tia014835;gene-tia005154;gene-tia005252;novel.4351	K00059+K00059+K00059+K03921+K09458
Fatty acid elongation	ko00062	10 out of 867 1.15340253748558%	27 out of 5988 0.450901803607214%	0.00312039	0.411892	gene-tia012876;gene-tia005631;gene-tia003170;gene-tia006758;gene-tia009195;gene-tia010344;gene-tia014238;gene-tia016966;gene-tia002918;gene-tia004841	K10251+K10258+K10258+K15397+K15397+K15397+K15397+K15397+K15397+K15397
Fatty acid degradation	ko00071	5 out of 867 0.576701268742791%	47 out of 5988 0.784903139612558%	0.830853	1	gene-tia010882;gene-tia009761;gene-tia010720;gene-tia008691;gene-tia005795	K00001+K00128+K07425+K18857+K20495
Cutin, suberine and wax biosynthesis	ko00073	18 out of 867 2.07612456747405%	34 out of 5988 0.567802271209085%	1.47016e-07	1.94061e-05	gene-tia009892;gene-tia001089;gene-tia004986;gene-tia004752;gene-tia004754;gene-tia015304;gene-tia002447;gene-tia006555;gene-tia009753;gene-tia000567;gene-tia004829;gene-tia004847;gene-tia013498;gene-tia002984;gene-tia015425;gene-tia005795;gene-tia006829;gene-tia002432	K13356+K13356+K13356+K15398+K15398+K15400+K15400+K15402+K15402+K15402+K15402+K15402+K15404+K15404+K17991+K20495+K21995+K21995
Steroid biosynthesis	ko00100	3 out of 867 0.346020761245675%	31 out of 5988 0.517702070808283%	0.847231	1	gene-tia011054;gene-tia016803;gene-tia011878	K08242+K09832+K14674
Ubiquinone and other terpenoid-quinone biosynthesis	ko00130	10 out of 867 1.15340253748558%	56 out of 5988 0.935203740814963%	0.286861	1	gene-tia014486;gene-tia008341;gene-tia000573;gene-tia011782;gene-tia011882;gene-tia013459;gene-tia007583;gene-tia013317;gene-tia014669;gene-tia010189	K00457+K00487+K01904+K01904+K01904+K01904+K03809+K12502+K12502+K14759
Oxidative phosphorylation	ko00190	5 out of 867 0.576701268742791%	160 out of 5988 2.67201068804275%	1	1	gene-tia007658;gene-tia013944;gene-tia003372;gene-tia008257;gene-tia009388	K01507+K01507+K01535+K03884+K03884
Photosynthesis	ko00195	3 out of 867 0.346020761245675%	25 out of 5988 0.41750167000668%	0.723433	1	gene-tia000860;novel.2270;gene-tia009894	K02634+K02690+K08901
Arginine biosynthesis	ko00220	3 out of 867 0.346020761245675%	36 out of 5988 0.601202404809619%	0.910458	1	gene-tia010797;gene-tia004667;gene-tia008981	K00261+K01915+K13427
Purine metabolism	ko00230	4 out of 867 0.461361014994233%	126 out of 5988 2.10420841683367%	0.999996	1	gene-tia003235;gene-tia007021;gene-tia012210;gene-tia010897	K00856+K01510+K01510+K01835
Caffeine metabolism	ko00232	1 out of 867 0.115340253748558%	5 out of 5988 0.083500334001336%	0.542657	1	gene-tia007093	K07409
Pyrimidine metabolism	ko00240	6 out of 867 0.692041522491349%	73 out of 5988 1.21910487641951%	0.963717	1	gene-tia004985;gene-tia008897;gene-tia007021;gene-tia012210;gene-tia000818;gene-tia008971	K01240+K01489+K01510+K01510+K01937+K01955
Alanine, aspartate and glutamate metabolism	ko00250	4 out of 867 0.461361014994233%	42 out of 5988 0.701402805611222%	0.876708	1	gene-tia010797;gene-tia001436;gene-tia004667;gene-tia008971	K00261+K00827+K01915+K01955
Glycine, serine and threonine metabolism	ko00260	10 out of 867 1.15340253748558%	68 out of 5988 1.13560454241817%	0.531632	1	gene-tia007258;gene-tia004174;gene-tia004175;gene-tia012745;gene-tia015697;gene-tia001436;novel.1642;gene-tia008110;gene-tia011821;gene-tia011822	K00276+K00276+K00276+K00600+K00605+K00827+K00928+K01754+K15633+K15633
Monobactam biosynthesis	ko00261	1 out of 867 0.115340253748558%	16 out of 5988 0.267201068804275%	0.9184	1	novel.1642	K00928
Cysteine and methionine metabolism	ko00270	12 out of 867 1.3840830449827%	86 out of 5988 1.43620574482298%	0.602716	1	gene-tia017194;gene-tia005148;gene-tia006727;gene-tia011899;gene-tia010013;gene-tia001436;novel.1642;gene-tia012744;gene-tia001910;novel.352;gene-tia001026;gene-tia009560	K00016+K00549+K00789+K00789+K00826+K00827+K00928+K01251+K01761+K13034+K17398+K20772
Valine, leucine and isoleucine degradation	ko00280	6 out of 867 0.692041522491349%	60 out of 5988 1.00200400801603%	0.884575	1	gene-tia015982;gene-tia009761;gene-tia010013;gene-tia001436;gene-tia010115;gene-tia011217	K00020+K00128+K00826+K00827+K05605+K05605
Valine, leucine and isoleucine biosynthesis	ko00290	6 out of 867 0.692041522491349%	16 out of 5988 0.267201068804275%	0.0198569	1	gene-tia010013;gene-tia002852;novel.3691;gene-tia002256;gene-tia004562;gene-tia008110	K00826+K01652+K01652+K01653+K01703+K01754
Lysine biosynthesis	ko00300	1 out of 867 0.115340253748558%	17 out of 5988 0.283901135604542%	0.930246	1	novel.1642	K00928
Lysine degradation	ko00310	3 out of 867 0.346020761245675%	53 out of 5988 0.885103540414162%	0.987849	1	gene-tia009761;gene-tia004716;gene-tia007281	K00128+K11420+K11426
Arginine and proline metabolism	ko00330	8 out of 867 0.922722029988466%	51 out of 5988 0.851703406813627%	0.462831	1	gene-tia009761;gene-tia011412;gene-tia000425;gene-tia009116;gene-tia009971;gene-tia010480;gene-tia015521;gene-tia008981	K00128+K00318+K00472+K01426+K01426+K01426+K13366+K13427
Histidine metabolism	ko00340	3 out of 867 0.346020761245675%	24 out of 5988 0.400801603206413%	0.696555	1	gene-tia009761;gene-tia016162;gene-tia011633	K00128+K01590+K01663
Tyrosine metabolism	ko00350	7 out of 867 0.807381776239908%	48 out of 5988 0.801603206412826%	0.554574	1	gene-tia010882;gene-tia007258;gene-tia004174;gene-tia004175;gene-tia014486;gene-tia005815;gene-tia008691	K00001+K00276+K00276+K00276+K00457+K01593+K18857
Phenylalanine metabolism	ko00360	10 out of 867 1.15340253748558%	49 out of 5988 0.818303273213093%	0.16223	1	gene-tia007258;gene-tia004174;gene-tia004175;gene-tia014486;gene-tia009116;gene-tia009971;gene-tia010480;gene-tia005815;gene-tia009673;gene-tia009829	K00276+K00276+K00276+K00457+K01426+K01426+K01426+K01593+K10775+K10775
Tryptophan metabolism	ko00380	7 out of 867 0.807381776239908%	49 out of 5988 0.818303273213093%	0.577636	1	gene-tia009761;gene-tia009116;gene-tia009971;gene-tia010480;gene-tia005815;gene-tia007093;gene-tia012660	K00128+K01426+K01426+K01426+K01593+K07409+K11816
Phenylalanine, tyrosine and tryptophan biosynthesis	ko00400	10 out of 867 1.15340253748558%	46 out of 5988 0.768203072812291%	0.118879	1	gene-tia009654;gene-tia005120;gene-tia005921;gene-tia008557;gene-tia003785;gene-tia013531;gene-tia002357;gene-tia012317;gene-tia012878;gene-tia010180	K00766+K00800+K00891+K01626+K01657+K01850+K05359+K13832+K13832+K15227
beta-Alanine metabolism	ko00410	7 out of 867 0.807381776239908%	45 out of 5988 0.751503006012024%	0.482444	1	gene-tia009761;gene-tia007258;gene-tia004174;gene-tia004175;gene-tia010115;gene-tia011217;gene-tia015521	K00128+K00276+K00276+K00276+K05605+K05605+K13366
Taurine and hypotaurine metabolism	ko00430	2 out of 867 0.230680507497116%	8 out of 5988 0.133600534402138%	0.326301	1	gene-tia014612;gene-tia000583	K10712+K18592
Phosphonate and phosphinate metabolism	ko00440	1 out of 867 0.115340253748558%	7 out of 5988 0.11690046760187%	0.66561	1	gene-tia012246	K00993
Selenocompound metabolism	ko00450	5 out of 867 0.576701268742791%	23 out of 5988 0.384101536406146%	0.232204	1	gene-tia017700;gene-tia001576;gene-tia001580;gene-tia005148;gene-tia001910	K00384+K00384+K00384+K00549+K01761
Cyanoamino acid metabolism	ko00460	9 out of 867 1.03806228373702%	42 out of 5988 0.701402805611222%	0.144002	1	gene-tia012745;gene-tia000680;gene-tia001113;gene-tia004108;gene-tia009132;gene-tia012418;gene-tia016616;novel.352;gene-tia000583	K00600+K01188+K01188+K01188+K05349+K05350+K05350+K13034+K18592
Glutathione metabolism	ko00480	10 out of 867 1.15340253748558%	76 out of 5988 1.26920507682031%	0.678491	1	gene-tia009384;gene-tia009997;gene-tia002691;gene-tia002692;gene-tia002747;gene-tia003051;gene-tia003052;gene-tia004968;gene-tia000583;gene-tia007339	K00799+K00799+K00799+K00799+K00799+K00799+K00799+K00799+K18592+K22596
Starch and sucrose metabolism	ko00500	45 out of 867 5.19031141868512%	205 out of 5988 3.42351369405478%	0.00219449	0.289673	gene-tia000081;gene-tia016505;gene-tia017304;gene-tia004109;gene-tia008458;gene-tia009092;gene-tia009239;gene-tia010762;gene-tia003126;gene-tia011013;gene-tia003771;gene-tia005352;gene-tia005658;gene-tia014198;gene-tia016089;gene-tia010790;gene-tia007437;gene-tia011096;gene-tia016755;gene-tia003967;gene-tia000680;gene-tia001113;gene-tia004108;gene-tia001281;gene-tia002479;gene-tia006171;gene-tia0…	K00688+K00696+K00696+K00963+K00975+K00975+K00975+K00975+K00975+K01087+K01087+K01176+K01176+K01176+K01176+K01177+K01179+K01179+K01179+K01179+K01188+K01188+K01188+K01193+K01193+K01210+K01835+K05349+K05350+K05350+K07024+K07024+K16055+K19891+K19891+K19891+K19891+K19891+K19891+K19891+K19891+K19891+K19893+K19893+K19893
N-Glycan biosynthesis	ko00510	6 out of 867 0.692041522491349%	64 out of 5988 1.0688042752171%	0.91779	1	gene-tia017216;gene-tia002704;gene-tia017084;gene-tia006305;novel.4287;novel.4545	K00737+K01001+K01230+K07441+K12667+K12667
Other glycan degradation	ko00511	10 out of 867 1.15340253748558%	61 out of 5988 1.0187040748163%	0.388192	1	gene-tia012137;gene-tia006196;gene-tia010133;gene-tia011202;gene-tia014792;gene-tia014807;gene-tia015861;gene-tia002830;gene-tia013995;gene-tia004915	K01206+K12309+K12309+K12309+K12309+K12309+K12309+K12309+K12373+K17108
Various types of N-glycan biosynthesis	ko00513	10 out of 867 1.15340253748558%	53 out of 5988 0.885103540414162%	0.230069	1	gene-tia006057;gene-tia006058;gene-tia017084;gene-tia011246;gene-tia006305;gene-tia013995;novel.4287;novel.4545;gene-tia008944;gene-tia001477	K00753+K00753+K01230+K05531+K07441+K12373+K12667+K12667+K14413+K14413
Other types of O-glycan biosynthesis	ko00514	5 out of 867 0.576701268742791%	22 out of 5988 0.367401469605878%	0.204306	1	gene-tia008460;gene-tia002194;gene-tia006958;gene-tia008502;gene-tia016619	K09667+K09667+K18134+K20782+K20784
Mannose type O-glycan biosynthesis	ko00515	1 out of 867 0.115340253748558%	4 out of 5988 0.0668002672010688%	0.465167	1	gene-tia013309	K18207
Amino sugar and nucleotide sugar metabolism	ko00520	26 out of 867 2.99884659746251%	138 out of 5988 2.30460921843687%	0.0914534	1	gene-tia013249;gene-tia001601;gene-tia000359;gene-tia004109;gene-tia008458;gene-tia009092;gene-tia009239;gene-tia010762;gene-tia003126;gene-tia012753;gene-tia004436;gene-tia010097;gene-tia011028;gene-tia005772;gene-tia010897;gene-tia000051;gene-tia012378;gene-tia013493;gene-tia003848;gene-tia014676;gene-tia013995;gene-tia016778;novel.4036;gene-tia014874;gene-tia006191;gene-tia004591	K00326+K00770+K00790+K00963+K00975+K00975+K00975+K00975+K00975+K01183+K01183+K01784+K01784+K01809+K01835+K02377+K08678+K08679+K08679+K10046+K12373+K12447+K12447+K12450+K13648+K13648
Glycosaminoglycan degradation	ko00531	10 out of 867 1.15340253748558%	45 out of 5988 0.751503006012024%	0.106038	1	gene-tia006181;gene-tia002369;gene-tia006196;gene-tia010133;gene-tia011202;gene-tia014792;gene-tia014807;gene-tia015861;gene-tia002830;gene-tia013995	K10532+K10532+K12309+K12309+K12309+K12309+K12309+K12309+K12309+K12373
Glycerolipid metabolism	ko00561	18 out of 867 2.07612456747405%	87 out of 5988 1.45290581162325%	0.0708992	1	gene-tia011451;gene-tia014289;gene-tia009761;gene-tia010965;gene-tia001408;gene-tia007377;gene-tia003962;gene-tia014121;gene-tia014887;gene-tia016134;gene-tia017356;gene-tia014063;gene-tia016628;gene-tia000872;gene-tia003074;gene-tia011878;gene-tia010204;gene-tia012789	K00002+K00002+K00128+K00679+K00679+K00901+K00901+K01054+K01054+K01054+K11155+K13508+K13508+K13508+K13508+K14674+K18693+K18693
Inositol phosphate metabolism	ko00562	17 out of 867 1.96078431372549%	85 out of 5988 1.41950567802271%	0.0998642	1	gene-tia009312;gene-tia010616;gene-tia001239;gene-tia003130;gene-tia009021;gene-tia001567;gene-tia014123;gene-tia001451;gene-tia014068;gene-tia014077;gene-tia015553;gene-tia007631;gene-tia008636;gene-tia002364;gene-tia007689;gene-tia014648;gene-tia016426	K00889+K00889+K00889+K00913+K01092+K01092+K01099+K01099+K01765+K05857+K05857+K18081+K18081+K18081+K20279+K20279+K20279
Glycosylphosphatidylinositol (GPI)-anchor biosynthesis	ko00563	3 out of 867 0.346020761245675%	31 out of 5988 0.517702070808283%	0.847231	1	gene-tia016729;gene-tia003539;gene-tia003139	K03857+K03860+K03861
Glycerophospholipid metabolism	ko00564	17 out of 867 1.96078431372549%	108 out of 5988 1.80360721442886%	0.394481	1	gene-tia007377;gene-tia003962;gene-tia012246;gene-tia013508;gene-tia014063;gene-tia016628;gene-tia000872;gene-tia003074;gene-tia017513;gene-tia011878;gene-tia014569;gene-tia002059;novel.1351;novel.2050;gene-tia010204;gene-tia012789;gene-tia009427	K00901+K00901+K00993+K01115+K13508+K13508+K13508+K13508+K14156+K14674+K16818+K16818+K16818+K16818+K18693+K18693+K18696
Ether lipid metabolism	ko00565	3 out of 867 0.346020761245675%	30 out of 5988 0.501002004008016%	0.830676	1	gene-tia012246;gene-tia013508;gene-tia011878	K00993+K01115+K14674
Arachidonic acid metabolism	ko00590	6 out of 867 0.692041522491349%	32 out of 5988 0.53440213760855%	0.31419	1	gene-tia016644;novel.4797;novel.4798;gene-tia010720;gene-tia011878;gene-tia000583	K07418+K07418+K07418+K07425+K14674+K18592
Linoleic acid metabolism	ko00591	11 out of 867 1.26874279123414%	31 out of 5988 0.517702070808283%	0.0029027	0.383157	gene-tia016117;gene-tia007093;gene-tia016644;novel.4797;novel.4798;gene-tia011878;gene-tia009968;gene-tia009970;gene-tia000457;gene-tia000458;novel.4212	K00454+K07409+K07418+K07418+K07418+K14674+K15718+K15718+K15718+K15718+K15718
alpha-Linolenic acid metabolism	ko00592	11 out of 867 1.26874279123414%	56 out of 5988 0.935203740814963%	0.178307	1	gene-tia016117;gene-tia000803;gene-tia000804;gene-tia005222;gene-tia013446;gene-tia011878;gene-tia014569;gene-tia002059;novel.1351;novel.2050;gene-tia008691	K00454+K05894+K05894+K05894+K10525+K14674+K16818+K16818+K16818+K16818+K18857
Sphingolipid metabolism	ko00600	14 out of 867 1.61476355247982%	92 out of 5988 1.53640614562458%	0.464958	1	gene-tia003863;gene-tia010387;gene-tia006259;gene-tia006196;gene-tia010133;gene-tia011202;gene-tia014792;gene-tia014807;gene-tia015861;gene-tia002830;novel.4268;novel.2212;novel.2928;gene-tia004915	K00654+K04712+K04713+K12309+K12309+K12309+K12309+K12309+K12309+K12309+K12349+K12349+K12349+K17108
Glycosphingolipid biosynthesis - globo and isoglobo series	ko00603	1 out of 867 0.115340253748558%	8 out of 5988 0.133600534402138%	0.714083	1	gene-tia013995	K12373
Glycosphingolipid biosynthesis - ganglio series	ko00604	8 out of 867 0.922722029988466%	33 out of 5988 0.551102204408818%	0.0938485	1	gene-tia006196;gene-tia010133;gene-tia011202;gene-tia014792;gene-tia014807;gene-tia015861;gene-tia002830;gene-tia013995	K12309+K12309+K12309+K12309+K12309+K12309+K12309+K12373
Pyruvate metabolism	ko00620	7 out of 867 0.807381776239908%	73 out of 5988 1.21910487641951%	0.920078	1	gene-tia017194;gene-tia014891;gene-tia009761;gene-tia009330;gene-tia009593;gene-tia002654;gene-tia004872	K00016+K00029+K00128+K00162+K00162+K01069+K01610
Glyoxylate and dicarboxylate metabolism	ko00630	5 out of 867 0.576701268742791%	61 out of 5988 1.0187040748163%	0.952863	1	gene-tia012745;gene-tia015697;gene-tia005378;gene-tia004667;gene-tia003082	K00600+K00605+K01637+K01915+K22133
Propanoate metabolism	ko00640	3 out of 867 0.346020761245675%	35 out of 5988 0.584502338009352%	0.900118	1	gene-tia017194;gene-tia010115;gene-tia011217	K00016+K05605+K05605
Butanoate metabolism	ko00650	3 out of 867 0.346020761245675%	24 out of 5988 0.400801603206413%	0.696555	1	gene-tia002852;novel.3691;gene-tia002256	K01652+K01652+K01653
C5-Branched dibasic acid metabolism	ko00660	4 out of 867 0.461361014994233%	9 out of 5988 0.150300601202405%	0.0300349	1	gene-tia002852;novel.3691;gene-tia002256;gene-tia004562	K01652+K01652+K01653+K01703
One carbon pool by folate	ko00670	2 out of 867 0.230680507497116%	22 out of 5988 0.367401469605878%	0.849152	1	gene-tia012745;gene-tia015697	K00600+K00605
Carbon fixation in photosynthetic organisms	ko00710	6 out of 867 0.692041522491349%	51 out of 5988 0.851703406813627%	0.767901	1	gene-tia014891;gene-tia009552;gene-tia009394;gene-tia004872;gene-tia001092;gene-tia006973	K00029+K00134+K00615+K01610+K01623+K03841
Thiamine metabolism	ko00730	1 out of 867 0.115340253748558%	14 out of 5988 0.233800935203741%	0.888339	1	gene-tia010644	K14153
Riboflavin metabolism	ko00740	2 out of 867 0.230680507497116%	25 out of 5988 0.41750167000668%	0.895649	1	gene-tia001539;gene-tia003140	K14379+K20884
Vitamin B6 metabolism	ko00750	3 out of 867 0.346020761245675%	11 out of 5988 0.183700734802939%	0.205406	1	gene-tia014555;gene-tia000824;gene-tia000825	K05275+K13248+K13248
Nicotinate and nicotinamide metabolism	ko00760	2 out of 867 0.230680507497116%	24 out of 5988 0.400801603206413%	0.881872	1	gene-tia004985;gene-tia011674	K01240+K11416
Pantothenate and CoA biosynthesis	ko00770	5 out of 867 0.576701268742791%	37 out of 5988 0.617902471609886%	0.637768	1	gene-tia009761;gene-tia010013;gene-tia002852;novel.3691;gene-tia002256	K00128+K00826+K01652+K01652+K01653
Biotin metabolism	ko00780	5 out of 867 0.576701268742791%	19 out of 5988 0.317301269205077%	0.128772	1	gene-tia011443;gene-tia014835;gene-tia005154;gene-tia009822;novel.4351	K00059+K00059+K00059+K00652+K09458
Lipoic acid metabolism	ko00785	1 out of 867 0.115340253748558%	9 out of 5988 0.150300601202405%	0.755536	1	novel.4476	K03644
Folate biosynthesis	ko00790	10 out of 867 1.15340253748558%	44 out of 5988 0.734802939211757%	0.094034	1	gene-tia012319;gene-tia014032;gene-tia016225;gene-tia004253;gene-tia004254;novel.991;gene-tia010217;gene-tia010218;gene-tia014761;gene-tia005303	K01495+K13950+K13950+K13950+K13950+K15376+K15631+K15631+K18482+K18482
Porphyrin and chlorophyll metabolism	ko00860	2 out of 867 0.230680507497116%	34 out of 5988 0.567802271209085%	0.967216	1	gene-tia011487;gene-tia016904	K13544+K21480
Terpenoid backbone biosynthesis	ko00900	5 out of 867 0.576701268742791%	48 out of 5988 0.801603206412826%	0.844478	1	gene-tia015001;gene-tia004487;gene-tia000908;gene-tia010129;gene-tia000146	K00021+K01823+K05356+K13789+K13789
Indole alkaloid biosynthesis	ko00901	4 out of 867 0.461361014994233%	8 out of 5988 0.133600534402138%	0.0188081	1	gene-tia005815;gene-tia005847;gene-tia006031;gene-tia016267	K01593+K01757+K01757+K01757
Monoterpenoid biosynthesis	ko00902	1 out of 867 0.115340253748558%	17 out of 5988 0.283901135604542%	0.930246	1	gene-tia001610	K21374
Limonene and pinene degradation	ko00903	1 out of 867 0.115340253748558%	7 out of 5988 0.11690046760187%	0.66561	1	gene-tia009761	K00128
Diterpenoid biosynthesis	ko00904	11 out of 867 1.26874279123414%	101 out of 5988 1.68670674682699%	0.88343	1	gene-tia009202;gene-tia014122;novel.3561;novel.3190;gene-tia013990;gene-tia002976;novel.4112;novel.4916;novel.1029;novel.1965;novel.2715	K04122+K04122+K04122+K04123+K04124+K04125+K04125+K04125+K04125+K04125+K04125
Brassinosteroid biosynthesis	ko00905	3 out of 867 0.346020761245675%	16 out of 5988 0.267201068804275%	0.414764	1	gene-tia010023;gene-tia016239;gene-tia013216	K09587+K09588+K12638
Carotenoid biosynthesis	ko00906	5 out of 867 0.576701268742791%	32 out of 5988 0.53440213760855%	0.502497	1	gene-tia007128;gene-tia009887;gene-tia014514;gene-tia007962;gene-tia012501	K02291+K02291+K09835+K09840+K09841
Zeatin biosynthesis	ko00908	16 out of 867 1.84544405997693%	33 out of 5988 0.551102204408818%	3.37099e-06	0.000444971	gene-tia005461;gene-tia005502;gene-tia011442;gene-tia016522;gene-tia012602;gene-tia000056;gene-tia013976;gene-tia013979;gene-tia003006;gene-tia003009;gene-tia003010;gene-tia010411;gene-tia001676;gene-tia001677;gene-tia001678;gene-tia001680	K00279+K00279+K00279+K00791+K10760+K13496+K13496+K13496+K13496+K13496+K13496+K23452+K23452+K23452+K23452+K23452
Sesquiterpenoid and triterpenoid biosynthesis	ko00909	5 out of 867 0.576701268742791%	28 out of 5988 0.467601870407482%	0.382154	1	gene-tia006436;gene-tia007788;gene-tia011623;gene-tia011624;gene-tia015143	K15472+K15472+K15472+K15472+K15472
Nitrogen metabolism	ko00910	3 out of 867 0.346020761245675%	14 out of 5988 0.233800935203741%	0.330657	1	gene-tia010797;gene-tia015675;gene-tia004667	K00261+K01674+K01915
Sulfur metabolism	ko00920	2 out of 867 0.230680507497116%	24 out of 5988 0.400801603206413%	0.881872	1	gene-tia015086;novel.352	K05907+K13034
Phenylpropanoid biosynthesis	ko00940	55 out of 867 6.3437139561707%	133 out of 5988 2.22110888443554%	4.68514e-13	6.18439e-11	gene-tia005470;gene-tia005932;gene-tia006658;gene-tia007795;gene-tia008617;gene-tia011980;gene-tia012154;gene-tia012497;gene-tia013007;gene-tia014833;gene-tia014834;gene-tia017145;gene-tia001011;gene-tia001012;gene-tia003309;gene-tia004900;gene-tia008341;gene-tia012885;gene-tia001079;gene-tia003444;gene-tia000680;gene-tia001113;gene-tia004108;gene-tia000573;gene-tia011782;gene-tia011882;gene-tia0…	K00430+K00430+K00430+K00430+K00430+K00430+K00430+K00430+K00430+K00430+K00430+K00430+K00430+K00430+K00430+K00430+K00487+K00588+K00588+K00588+K01188+K01188+K01188+K01904+K01904+K01904+K01904+K05349+K05350+K05350+K09753+K09753+K09753+K09753+K09753+K09754+K09755+K09755+K10775+K10775+K12355+K13065+K13066+K13066+K18368+K22395+K22395+K22395+K22395+K23260+K23260+K23260+K23260+K23260+K23260
Flavonoid biosynthesis	ko00941	20 out of 867 2.30680507497117%	53 out of 5988 0.885103540414162%	2.32628e-05	0.00307068	gene-tia009442;gene-tia009444;gene-tia008341;gene-tia012885;gene-tia001079;gene-tia003444;gene-tia000343;gene-tia000401;gene-tia000402;gene-tia000403;gene-tia000511;gene-tia000552;gene-tia008446;gene-tia014261;gene-tia010071;gene-tia013095;gene-tia013098;gene-tia011861;gene-tia001692;gene-tia009327	K00475+K00475+K00487+K00588+K00588+K00588+K00660+K00660+K00660+K00660+K00660+K00660+K05278+K05278+K05280+K05280+K05280+K09754+K13065+K13083
Anthocyanin biosynthesis	ko00942	3 out of 867 0.346020761245675%	5 out of 5988 0.083500334001336%	0.0240886	1	gene-tia011184;gene-tia015996;gene-tia016460	K12938+K12938+K12938
Isoflavonoid biosynthesis	ko00943	6 out of 867 0.692041522491349%	29 out of 5988 0.484301937207749%	0.235283	1	gene-tia011693;gene-tia004642;gene-tia005357;gene-tia007760;gene-tia011245;gene-tia004690	K13258+K13258+K13260+K13260+K13264+K13264
Flavone and flavonol biosynthesis	ko00944	6 out of 867 0.692041522491349%	24 out of 5988 0.400801603206413%	0.122417	1	gene-tia010071;gene-tia013095;gene-tia013098;gene-tia009327;gene-tia011245;gene-tia004690	K05280+K05280+K05280+K13083+K13264+K13264
Stilbenoid, diarylheptanoid and gingerol biosynthesis	ko00945	9 out of 867 1.03806228373702%	23 out of 5988 0.384101536406146%	0.00324645	0.428532	gene-tia008341;gene-tia012885;gene-tia001079;gene-tia003444;gene-tia011861;gene-tia001692;gene-tia009726;gene-tia000004;gene-tia000762	K00487+K00588+K00588+K00588+K09754+K13065+K16040+K16040+K16040
Isoquinoline alkaloid biosynthesis	ko00950	5 out of 867 0.576701268742791%	29 out of 5988 0.484301937207749%	0.412752	1	gene-tia007258;gene-tia004174;gene-tia004175;gene-tia005815;gene-tia011132	K00276+K00276+K00276+K01593+K22097
Tropane, piperidine and pyridine alkaloid biosynthesis	ko00960	6 out of 867 0.692041522491349%	36 out of 5988 0.601202404809619%	0.423972	1	gene-tia007258;gene-tia004174;gene-tia004175;gene-tia005474;gene-tia005664;gene-tia000517	K00276+K00276+K00276+K08081+K08081+K08081
Betalain biosynthesis	ko00965	6 out of 867 0.692041522491349%	14 out of 5988 0.233800935203741%	0.00961844	1	gene-tia005815;gene-tia006463;gene-tia011460;gene-tia013272;gene-tia004083;novel.3217	K01593+K15777+K15777+K15777+K15777+K15777
Glucosinolate biosynthesis	ko00966	2 out of 867 0.230680507497116%	5 out of 5988 0.083500334001336%	0.155207	1	gene-tia010013;gene-tia004562	K00826+K01703
Aminoacyl-tRNA biosynthesis	ko00970	5 out of 867 0.576701268742791%	76 out of 5988 1.26920507682031%	0.990091	1	gene-tia013107;gene-tia000892;gene-tia002040;gene-tia002042;gene-tia013514	K01867+K01870+K01870+K01870+K04567
Biosynthesis of unsaturated fatty acids	ko01040	5 out of 867 0.576701268742791%	22 out of 5988 0.367401469605878%	0.204306	1	gene-tia005252;gene-tia012876;gene-tia014345;gene-tia005631;gene-tia003170	K03921+K10251+K10256+K10258+K10258
Metabolic pathways	ko01100	389 out of 867 44.8673587081892%	2432 out of 5988 40.6145624582498%	0.00335887	0.44337	gene-tia010882;gene-tia011451;gene-tia014289;gene-tia017194;gene-tia015982;gene-tia015001;gene-tia014891;gene-tia007868;gene-tia011443;gene-tia014835;gene-tia005154;gene-tia003521;gene-tia009761;gene-tia009552;gene-tia009330;gene-tia009593;gene-tia010797;gene-tia007258;gene-tia004174;gene-tia004175;gene-tia011412;gene-tia006227;gene-tia004206;gene-tia005470;gene-tia005932;gene-tia006658;gene-tia0…	K00001+K00002+K00002+K00016+K00020+K00021+K00029+K00030+K00059+K00059+K00059+K00103+K00128+K00134+K00162+K00162+K00261+K00276+K00276+K00276+K00318+K00423+K00423+K00430+K00430+K00430+K00430+K00430+K00430+K00430+K00430+K00430+K00430+K00430+K00430+K00430+K00430+K00430+K00430+K00454+K00457+K00472+K00475+K00475+K00487+K00549+K00588+K00588+K00588+K00600+K00605+K00615+K00652+K00654+K00660+K00660+K00660+…
Biosynthesis of secondary metabolites	ko01110	252 out of 867 29.0657439446367%	1259 out of 5988 21.0253841015364%	7.63558e-10	1.0079e-07	gene-tia010882;gene-tia011451;gene-tia014289;gene-tia017194;gene-tia015001;gene-tia007868;gene-tia011443;gene-tia014835;gene-tia005154;gene-tia009761;gene-tia009552;gene-tia009330;gene-tia009593;gene-tia007258;gene-tia004174;gene-tia004175;gene-tia011412;gene-tia005470;gene-tia005932;gene-tia006658;gene-tia007795;gene-tia008617;gene-tia011980;gene-tia012154;gene-tia012497;gene-tia013007;gene-tia0…	K00001+K00002+K00002+K00016+K00021+K00030+K00059+K00059+K00059+K00128+K00134+K00162+K00162+K00276+K00276+K00276+K00318+K00430+K00430+K00430+K00430+K00430+K00430+K00430+K00430+K00430+K00430+K00430+K00430+K00430+K00430+K00430+K00430+K00454+K00475+K00475+K00487+K00549+K00588+K00588+K00588+K00600+K00605+K00615+K00660+K00660+K00660+K00660+K00660+K00660+K00688+K00696+K00696+K00766+K00789+K00789+K00791+…
Carbon metabolism	ko01200	25 out of 867 2.88350634371396%	212 out of 5988 3.54041416165665%	0.893346	1	gene-tia014891;gene-tia007868;gene-tia009552;gene-tia009330;gene-tia009593;gene-tia010797;gene-tia012745;gene-tia015697;gene-tia009394;gene-tia005609;gene-tia009347;gene-tia015944;gene-tia016534;gene-tia001032;gene-tia004085;gene-tia004872;gene-tia001092;gene-tia005378;gene-tia008110;gene-tia006973;gene-tia010115;gene-tia011217;novel.352;gene-tia011821;gene-tia011822	K00029+K00030+K00134+K00162+K00162+K00261+K00600+K00605+K00615+K00850+K00850+K00850+K00850+K00850+K00850+K01610+K01623+K01637+K01754+K03841+K05605+K05605+K13034+K15633+K15633
2-Oxocarboxylic acid metabolism	ko01210	7 out of 867 0.807381776239908%	51 out of 5988 0.851703406813627%	0.621949	1	gene-tia007868;gene-tia010013;novel.1642;gene-tia002852;novel.3691;gene-tia002256;gene-tia004562	K00030+K00826+K00928+K01652+K01652+K01653+K01703
Fatty acid metabolism	ko01212	9 out of 867 1.03806228373702%	65 out of 5988 1.08550434201737%	0.612076	1	gene-tia011443;gene-tia014835;gene-tia005154;gene-tia005252;novel.4351;gene-tia012876;gene-tia014345;gene-tia005631;gene-tia003170	K00059+K00059+K00059+K03921+K09458+K10251+K10256+K10258+K10258
Biosynthesis of amino acids	ko01230	36 out of 867 4.1522491349481%	213 out of 5988 3.55711422845691%	0.17681	1	gene-tia007868;gene-tia009552;gene-tia005148;gene-tia012745;gene-tia009394;gene-tia009654;gene-tia006727;gene-tia011899;gene-tia005120;gene-tia010013;gene-tia005609;gene-tia009347;gene-tia015944;gene-tia016534;gene-tia001032;gene-tia004085;gene-tia005921;novel.1642;gene-tia001092;gene-tia008557;gene-tia002852;novel.3691;gene-tia002256;gene-tia003785;gene-tia011633;gene-tia004562;gene-tia008110;ge…	K00030+K00134+K00549+K00600+K00615+K00766+K00789+K00789+K00800+K00826+K00850+K00850+K00850+K00850+K00850+K00850+K00891+K00928+K01623+K01626+K01652+K01652+K01653+K01657+K01663+K01703+K01754+K01850+K01915+K05359+K13034+K13832+K13832+K15227+K15633+K15633
ABC transporters	ko02010	24 out of 867 2.7681660899654%	89 out of 5988 1.48630594522378%	0.00142876	0.188596	gene-tia009662;gene-tia009663;gene-tia009665;gene-tia015063;gene-tia000927;gene-tia003129;gene-tia015757;gene-tia017049;gene-tia000675;novel.4147;gene-tia005598;gene-tia008528;gene-tia012294;gene-tia015986;gene-tia016367;gene-tia002736;gene-tia003890;gene-tia006392;gene-tia014889;gene-tia016827;gene-tia017158;gene-tia001094;gene-tia004023;gene-tia004645	K05658+K05658+K05658+K05658+K05658+K05658+K05665+K05666+K05666+K05666+K05681+K05681+K05681+K05681+K05681+K05681+K05681+K08712+K08712+K08712+K08712+K08712+K08712+K08712
Ribosome biogenesis in eukaryotes	ko03008	3 out of 867 0.346020761245675%	112 out of 5988 1.87040748162993%	0.999996	1	gene-tia012101;gene-tia000513;novel.289	K03539+K06943+K06943
Ribosome	ko03010	7 out of 867 0.807381776239908%	319 out of 5988 5.32732130928524%	1	1	novel.1086;gene-tia002451;gene-tia010421;gene-tia004431;gene-tia000604;gene-tia009488;gene-tia012786	K02885+K02893+K02931+K02948+K02968+K02995+K02998
RNA transport	ko03013	18 out of 867 2.07612456747405%	238 out of 5988 3.97461589846359%	0.999706	1	gene-tia008929;gene-tia013278;gene-tia005108;gene-tia011475;gene-tia004177;gene-tia012101;gene-tia001831;gene-tia001833;gene-tia015046;gene-tia015824;gene-tia008112;gene-tia013917;novel.3625;gene-tia005547;gene-tia008371;gene-tia011176;gene-tia004384;novel.3406	K03231+K03231+K03231+K03239+K03239+K03539+K12160+K12160+K12882+K12882+K13126+K13126+K14288+K14292+K14292+K14292+K14292+K14297
mRNA surveillance pathway	ko03015	9 out of 867 1.03806228373702%	129 out of 5988 2.15430861723447%	0.997434	1	gene-tia005796;gene-tia015046;gene-tia015824;gene-tia008112;gene-tia013917;gene-tia008556;gene-tia005558;gene-tia008175;gene-tia015937	K08873+K12882+K12882+K13126+K13126+K14396+K14399+K14411+K14416
RNA degradation	ko03018	19 out of 867 2.19146482122261%	152 out of 5988 2.53841015364061%	0.791173	1	gene-tia005609;gene-tia009347;gene-tia015944;gene-tia016534;gene-tia001032;gene-tia004085;gene-tia013512;gene-tia010689;gene-tia002839;gene-tia008237;novel.4387;novel.4435;novel.4474;novel.1386;novel.2241;novel.3057;gene-tia015764;gene-tia008112;gene-tia013917	K00850+K00850+K00850+K00850+K00850+K00850+K01148+K04077+K04077+K12581+K12598+K12598+K12598+K12598+K12598+K12598+K12606+K13126+K13126
RNA polymerase	ko03020	6 out of 867 0.692041522491349%	88 out of 5988 1.46960587842351%	0.991902	1	gene-tia005021;novel.10;novel.3477;novel.508;gene-tia017349;gene-tia004433	K03006+K03006+K03006+K03006+K03021+K03046
Basal transcription factors	ko03022	2 out of 867 0.230680507497116%	49 out of 5988 0.818303273213093%	0.995744	1	gene-tia000486;gene-tia012307	K03122+K03128
DNA replication	ko03030	1 out of 867 0.115340253748558%	56 out of 5988 0.935203740814963%	0.99985	1	gene-tia012607	K02212
Spliceosome	ko03040	26 out of 867 2.99884659746251%	250 out of 5988 4.1750167000668%	0.9789	1	gene-tia011829;gene-tia014408;gene-tia003166;gene-tia012181;gene-tia013636;gene-tia004376;gene-tia005551;gene-tia007028;gene-tia015884;gene-tia001483;gene-tia001939;gene-tia010559;gene-tia006412;gene-tia011135;gene-tia011546;gene-tia003672;gene-tia006652;gene-tia012665;gene-tia001551;gene-tia016550;gene-tia011183;novel.1657;gene-tia015046;gene-tia015824;gene-tia012146;gene-tia012544	K03283+K03283+K03283+K11094+K11094+K11094+K12741+K12741+K12741+K12741+K12741+K12811+K12816+K12823+K12829+K12831+K12835+K12835+K12842+K12852+K12868+K12874+K12882+K12882+K12900+K12900
Proteasome	ko03050	5 out of 867 0.576701268742791%	74 out of 5988 1.23580494321977%	0.987691	1	gene-tia015286;gene-tia007584;gene-tia010032;gene-tia010208;gene-tia015321	K03029+K03063+K03063+K06699+K06699
Protein export	ko03060	3 out of 867 0.346020761245675%	50 out of 5988 0.83500334001336%	0.982439	1	gene-tia004938;gene-tia002865;gene-tia012425	K03100+K09648+K10956
Base excision repair	ko03410	4 out of 867 0.461361014994233%	53 out of 5988 0.885103540414162%	0.959661	1	gene-tia005415;gene-tia011766;gene-tia010617;gene-tia013738	K01246+K01246+K03575+K10773
Nucleotide excision repair	ko03420	1 out of 867 0.115340253748558%	69 out of 5988 1.15230460921844%	0.999981	1	gene-tia000339	K10838
Homologous recombination	ko03440	11 out of 867 1.26874279123414%	96 out of 5988 1.60320641282565%	0.840179	1	gene-tia005166;gene-tia015651;gene-tia009702;gene-tia011155;gene-tia011193;gene-tia011379;gene-tia011422;gene-tia014199;gene-tia014539;gene-tia016201;gene-tia011174	K10683+K10880+K12173+K12173+K12173+K12173+K12173+K12173+K12173+K12173+K15362
Non-homologous end-joining	ko03450	1 out of 867 0.115340253748558%	8 out of 5988 0.133600534402138%	0.714083	1	gene-tia010811	K10885
MAPK signaling pathway - plant	ko04016	84 out of 867 9.68858131487889%	324 out of 5988 5.41082164328657%	1.88606e-08	2.48961e-06	gene-tia006276;gene-tia006694;gene-tia008945;gene-tia007369;gene-tia000710;gene-tia002941;gene-tia002942;gene-tia015681;gene-tia007890;gene-tia009897;gene-tia010816;gene-tia012211;gene-tia012657;gene-tia013450;gene-tia004319;gene-tia010020;gene-tia012342;gene-tia012343;gene-tia012801;gene-tia013624;gene-tia014900;gene-tia015607;gene-tia016044;gene-tia016394;gene-tia001594;gene-tia002741;gene-tia0…	K02183+K02183+K02183+K13413+K13413+K13413+K13413+K13414+K13416+K13416+K13416+K13416+K13416+K13416+K13416+K13420+K13420+K13420+K13420+K13420+K13420+K13420+K13420+K13420+K13420+K13420+K13420+K13420+K13420+K13422+K13422+K13422+K13422+K13422+K13422+K13422+K13422+K13422+K13422+K13422+K13424+K13424+K13424+K13424+K13424+K13424+K13425+K13425+K13425+K13425+K13425+K13447+K13449+K14515+K14516+K17686+K17686+…
Phosphatidylinositol signaling system	ko04070	21 out of 867 2.42214532871972%	92 out of 5988 1.53640614562458%	0.0203535	1	gene-tia009312;gene-tia010616;gene-tia001239;gene-tia007377;gene-tia003962;gene-tia003130;gene-tia009021;gene-tia001567;gene-tia014123;gene-tia001451;gene-tia006276;gene-tia006694;gene-tia008945;gene-tia014077;gene-tia015553;gene-tia007631;gene-tia008636;gene-tia002364;gene-tia007689;gene-tia014648;gene-tia016426	K00889+K00889+K00889+K00901+K00901+K00913+K01092+K01092+K01099+K01099+K02183+K02183+K02183+K05857+K05857+K18081+K18081+K18081+K20279+K20279+K20279
Plant hormone signal transduction	ko04075	83 out of 867 9.57324106113033%	388 out of 5988 6.47962591850367%	9.05568e-05	0.0119535	gene-tia007318;gene-tia007369;gene-tia000710;gene-tia002941;gene-tia002942;gene-tia009396;gene-tia009808;gene-tia000104;gene-tia000315;gene-tia011450;gene-tia012048;gene-tia012985;gene-tia015108;gene-tia016059;gene-tia017299;gene-tia002180;gene-tia002314;gene-tia004835;gene-tia007890;gene-tia009897;gene-tia010816;gene-tia012211;gene-tia012657;gene-tia013450;gene-tia004319;gene-tia008309;gene-tia0…	K12126+K13413+K13413+K13413+K13413+K13415+K13415+K13415+K13415+K13415+K13415+K13415+K13415+K13415+K13415+K13415+K13415+K13415+K13416+K13416+K13416+K13416+K13416+K13416+K13416+K13422+K13422+K13422+K13422+K13422+K13422+K13422+K13422+K13422+K13422+K13422+K13449+K13464+K13464+K13464+K13946+K13946+K14431+K14431+K14431+K14432+K14432+K14484+K14484+K14484+K14484+K14484+K14486+K14486+K14486+K14486+K14487+…
Ubiquitin mediated proteolysis	ko04120	10 out of 867 1.15340253748558%	149 out of 5988 2.48830995323981%	0.999066	1	gene-tia001668;gene-tia006492;gene-tia008612;gene-tia009096;gene-tia001055;gene-tia001880;novel.4748;gene-tia016334;novel.4845;gene-tia004247	K08770+K10260+K10260+K10260+K10260+K10260+K10571+K10581+K10590+K10604
Sulfur relay system	ko04122	1 out of 867 0.115340253748558%	13 out of 5988 0.217100868403474%	0.869386	1	gene-tia016712	K11996
SNARE interactions in vesicular transport	ko04130	2 out of 867 0.230680507497116%	32 out of 5988 0.53440213760855%	0.957359	1	gene-tia014584;gene-tia004926	K08486+K08486
Autophagy - other	ko04136	2 out of 867 0.230680507497116%	49 out of 5988 0.818303273213093%	0.995744	1	gene-tia013182;gene-tia007114	K08269+K08341
Protein processing in endoplasmic reticulum	ko04141	17 out of 867 1.96078431372549%	211 out of 5988 3.52371409485638%	0.998621	1	gene-tia017084;gene-tia014730;gene-tia011829;gene-tia014408;gene-tia003166;gene-tia012907;gene-tia000817;gene-tia006453;gene-tia004875;gene-tia003114;gene-tia012425;gene-tia004600;novel.4287;novel.4545;gene-tia009335;gene-tia009340;novel.4523	K01230+K01456+K03283+K03283+K03283+K04374+K07765+K09580+K10661+K10666+K10956+K11863+K12667+K12667+K13993+K13993+K16196
Endocytosis	ko04144	20 out of 867 2.30680507497117%	173 out of 5988 2.88911155644623%	0.890786	1	gene-tia009312;gene-tia010616;gene-tia001239;gene-tia013508;novel.1336;novel.2613;gene-tia011829;gene-tia014408;gene-tia003166;gene-tia009533;gene-tia007315;gene-tia002003;novel.4063;gene-tia016707;gene-tia014160;gene-tia005048;gene-tia012076;gene-tia005024;gene-tia006585;gene-tia002240	K00889+K00889+K00889+K01115+K01528+K01528+K03283+K03283+K03283+K04645+K07937+K10396+K12191+K12472+K12486+K12486+K15053+K17917+K19476+K19476
Phagosome	ko04145	5 out of 867 0.576701268742791%	65 out of 5988 1.08550434201737%	0.968389	1	gene-tia014509;gene-tia017695;gene-tia001587;gene-tia004779;gene-tia012425	K07374+K07374+K07375+K07375+K10956
Peroxisome	ko04146	7 out of 867 0.807381776239908%	87 out of 5988 1.45290581162325%	0.976737	1	gene-tia000915;gene-tia015047;gene-tia002175;gene-tia009631;gene-tia009892;gene-tia001089;gene-tia004986	K11187+K12261+K12663+K13341+K13356+K13356+K13356
Plant-pathogen interaction	ko04626	108 out of 867 12.4567474048443%	435 out of 5988 7.26452905811623%	2.08979e-09	2.75853e-07	gene-tia012845;gene-tia006276;gene-tia006694;gene-tia008945;gene-tia000103;gene-tia004194;novel.4438;gene-tia010068;gene-tia000466;gene-tia014400;gene-tia014593;gene-tia015499;gene-tia005201;gene-tia007369;gene-tia000710;gene-tia002941;gene-tia002942;gene-tia015681;gene-tia007890;gene-tia009897;gene-tia010816;gene-tia012211;gene-tia012657;gene-tia013450;gene-tia004319;gene-tia010020;gene-tia01234…	K01373+K02183+K02183+K02183+K05391+K05391+K05391+K13412+K13412+K13412+K13412+K13412+K13412+K13413+K13413+K13413+K13413+K13414+K13416+K13416+K13416+K13416+K13416+K13416+K13416+K13420+K13420+K13420+K13420+K13420+K13420+K13420+K13420+K13420+K13420+K13420+K13420+K13420+K13420+K13424+K13424+K13424+K13424+K13424+K13424+K13425+K13425+K13425+K13425+K13425+K13427+K13429+K13429+K13429+K13430+K13430+K13430+…
Circadian rhythm - plant	ko04712	13 out of 867 1.49942329873126%	69 out of 5988 1.15230460921844%	0.190851	1	gene-tia000343;gene-tia000401;gene-tia000402;gene-tia000403;gene-tia000511;gene-tia000552;gene-tia007318;gene-tia011363;gene-tia011016;gene-tia012766;gene-tia014996;gene-tia017457;gene-tia017463	K00660+K00660+K00660+K00660+K00660+K00660+K12126+K12133+K12135+K16222+K16223+K16223+K16240

## Sheet: D7-2
#Kegg_pathway	ko_id	Cluter_frequency	Genome_frequency	P-value	Corrected_P-value	GeneID	KEGG Orthology
Glycolysis / Gluconeogenesis	ko00010	27 out of 1148 2.35191637630662%	116 out of 5988 1.937207748831%	0.15504	1	gene-tia010882;gene-tia011451;gene-tia014289;gene-tia006578;gene-tia008211;gene-tia001752;gene-tia009761;gene-tia013941;gene-tia006709;novel.1972;gene-tia009330;gene-tia009593;gene-tia015411;gene-tia005609;gene-tia015944;gene-tia016534;gene-tia001033;gene-tia001739;gene-tia004085;gene-tia001264;gene-tia013312;gene-tia005699;gene-tia009432;gene-tia000385;gene-tia010897;gene-tia008529;gene-tia008691	K00001+K00002+K00002+K00121+K00121+K00121+K00128+K00131+K00134+K00134+K00162+K00162+K00627+K00850+K00850+K00850+K00850+K00850+K00850+K00927+K01623+K01689+K01689+K01792+K01835+K03841+K18857
Citrate cycle (TCA cycle)	ko00020	3 out of 1148 0.261324041811847%	47 out of 5988 0.784903139612558%	0.996786	1	gene-tia009330;gene-tia009593;gene-tia015411	K00162+K00162+K00627
Pentose phosphate pathway	ko00030	13 out of 1148 1.13240418118467%	44 out of 5988 0.734802939211757%	0.0643395	1	gene-tia013941;gene-tia009394;gene-tia005609;gene-tia015944;gene-tia016534;gene-tia001033;gene-tia001739;gene-tia004085;gene-tia010425;gene-tia013312;gene-tia004400;gene-tia010897;gene-tia008529	K00131+K00615+K00850+K00850+K00850+K00850+K00850+K00850+K00948+K01623+K01783+K01835+K03841
Pentose and glucuronate interconversions	ko00040	37 out of 1148 3.22299651567944%	141 out of 5988 2.35470941883768%	0.0231533	1	gene-tia011451;gene-tia014289;gene-tia004651;gene-tia004661;gene-tia004109;gene-tia005582;gene-tia006297;gene-tia007562;gene-tia007959;gene-tia008030;gene-tia009188;gene-tia009775;gene-tia011871;gene-tia012362;gene-tia012982;gene-tia015890;gene-tia016068;gene-tia016330;gene-tia017160;gene-tia001535;gene-tia001800;gene-tia001801;gene-tia003382;gene-tia006869;gene-tia010271;gene-tia010849;gene-tia0…	K00002+K00002+K00008+K00008+K00963+K01051+K01051+K01051+K01051+K01051+K01051+K01051+K01051+K01051+K01051+K01051+K01051+K01051+K01051+K01051+K01051+K01051+K01051+K01184+K01184+K01184+K01184+K01184+K01184+K01213+K01728+K01728+K01728+K01783+K12447+K12447+K12447
Fructose and mannose metabolism	ko00051	14 out of 1148 1.21951219512195%	65 out of 5988 1.08550434201737%	0.360509	1	gene-tia004651;gene-tia004661;gene-tia003231;gene-tia005609;gene-tia015944;gene-tia016534;gene-tia001033;gene-tia001739;gene-tia004085;gene-tia013312;gene-tia008529;gene-tia012489;gene-tia017068;gene-tia001395	K00008+K00008+K00847+K00850+K00850+K00850+K00850+K00850+K00850+K01623+K03841+K19355+K19355+K19355
Galactose metabolism	ko00052	26 out of 1148 2.26480836236934%	81 out of 5988 1.35270541082164%	0.0036601	0.479473	gene-tia005609;gene-tia015944;gene-tia016534;gene-tia001033;gene-tia001739;gene-tia004085;gene-tia004109;gene-tia006113;gene-tia008041;gene-tia012564;gene-tia002479;gene-tia010097;gene-tia003750;gene-tia010897;gene-tia006196;gene-tia006644;gene-tia008895;gene-tia010619;gene-tia011202;gene-tia013206;gene-tia014807;gene-tia015861;gene-tia002830;gene-tia016778;novel.4036;novel.1810	K00850+K00850+K00850+K00850+K00850+K00850+K00963+K01187+K01190+K01193+K01193+K01784+K01784+K01835+K12309+K12309+K12309+K12309+K12309+K12309+K12309+K12309+K12309+K12447+K12447+K12447
Ascorbate and aldarate metabolism	ko00053	13 out of 1148 1.13240418118467%	56 out of 5988 0.935203740814963%	0.266557	1	gene-tia009484;gene-tia009761;gene-tia006227;gene-tia016031;gene-tia005801;gene-tia006462;gene-tia004984;novel.517;gene-tia014676;gene-tia016778;novel.4036;novel.1810;gene-tia013117	K00103+K00128+K00423+K00423+K00434+K00434+K08232+K08232+K10046+K12447+K12447+K12447+K17744
Fatty acid biosynthesis	ko00061	8 out of 1148 0.696864111498258%	37 out of 5988 0.617902471609886%	0.416176	1	gene-tia014346;gene-tia008318;novel.3866;gene-tia005252;gene-tia002500;novel.2534;novel.2739;gene-tia015636	K00208+K00645+K01897+K03921+K09458+K09458+K09458+K11262
Fatty acid elongation	ko00062	11 out of 1148 0.958188153310105%	27 out of 5988 0.450901803607214%	0.00781631	1	gene-tia012876;gene-tia005631;gene-tia006758;gene-tia009195;gene-tia010306;gene-tia010344;gene-tia012779;gene-tia014238;gene-tia002918;gene-tia003255;gene-tia004841	K10251+K10258+K15397+K15397+K15397+K15397+K15397+K15397+K15397+K15397+K15397
Fatty acid degradation	ko00071	12 out of 1148 1.04529616724739%	47 out of 5988 0.784903139612558%	0.175464	1	gene-tia010882;gene-tia006578;gene-tia008211;gene-tia001752;gene-tia009761;novel.3866;gene-tia010720;novel.1180;gene-tia016349;gene-tia008691;gene-tia005795;gene-tia005798	K00001+K00121+K00121+K00121+K00128+K01897+K07425+K07513+K10527+K18857+K20495+K20495
Synthesis and degradation of ketone bodies	ko00072	1 out of 1148 0.0871080139372822%	5 out of 5988 0.083500334001336%	0.655138	1	gene-tia007022	K01640
Cutin, suberine and wax biosynthesis	ko00073	12 out of 1148 1.04529616724739%	34 out of 5988 0.567802271209085%	0.0197938	1	gene-tia013024;gene-tia001089;gene-tia004986;gene-tia004752;gene-tia004754;gene-tia002447;gene-tia006555;gene-tia009753;gene-tia004847;gene-tia015425;gene-tia005795;gene-tia005798	K13356+K13356+K13356+K15398+K15398+K15400+K15402+K15402+K15402+K17991+K20495+K20495
Steroid biosynthesis	ko00100	2 out of 1148 0.174216027874564%	31 out of 5988 0.517702070808283%	0.988763	1	gene-tia009972;gene-tia010670	K00559+K09828
Ubiquinone and other terpenoid-quinone biosynthesis	ko00130	11 out of 1148 0.958188153310105%	56 out of 5988 0.935203740814963%	0.518221	1	gene-tia014486;gene-tia010752;gene-tia010757;gene-tia011882;gene-tia013459;gene-tia010662;gene-tia012153;gene-tia009356;gene-tia013248;gene-tia003171;gene-tia010189	K00457+K01904+K01904+K01904+K01904+K06125+K09833+K12501+K12501+K12501+K14759
Oxidative phosphorylation	ko00190	26 out of 1148 2.26480836236934%	160 out of 5988 2.67201068804275%	0.854597	1	gene-tia013944;gene-tia005209;gene-tia006782;gene-tia002053;gene-tia003372;novel.4854;gene-tia017571;novel.1367;gene-tia013861;gene-tia012292;gene-tia004087;gene-tia017754;gene-tia017755;gene-tia017756;novel.4394;novel.4939;gene-tia017614;novel.4888;gene-tia017891;gene-tia017892;gene-tia009388;gene-tia017637;gene-tia001898;gene-tia007447;gene-tia005014;gene-tia004438	K01507+K01507+K01535+K01535+K01535+K02111+K02132+K02132+K02135+K02138+K02259+K03879+K03879+K03879+K03879+K03880+K03881+K03881+K03883+K03883+K03884+K03935+K03935+K03943+K03952+K03959
Photosynthesis	ko00195	2 out of 1148 0.174216027874564%	25 out of 5988 0.41750167000668%	0.966389	1	novel.4854;novel.2270	K02111+K02690
Arginine biosynthesis	ko00220	8 out of 1148 0.696864111498258%	36 out of 5988 0.601202404809619%	0.384299	1	gene-tia010797;gene-tia015249;gene-tia003158;gene-tia015192;gene-tia004663;gene-tia008981;gene-tia012708;gene-tia015909	K00261+K00611+K00620+K01427+K01915+K13427+K14454+K14677
Purine metabolism	ko00230	23 out of 1148 2.00348432055749%	126 out of 5988 2.10420841683367%	0.640227	1	gene-tia004462;gene-tia014445;gene-tia003486;gene-tia003235;gene-tia003236;gene-tia012681;gene-tia005232;gene-tia007680;gene-tia010425;gene-tia015192;gene-tia002123;gene-tia015708;gene-tia012210;gene-tia012865;novel.4098;novel.1174;novel.3033;gene-tia010897;gene-tia009499;gene-tia015676;gene-tia010867;gene-tia004190;gene-tia004711	K00088+K00759+K00759+K00856+K00856+K00940+K00940+K00942+K00948+K01427+K01466+K01488+K01510+K01510+K01768+K01768+K01768+K01835+K01951+K03787+K13811+K14641+K18453
Pyrimidine metabolism	ko00240	12 out of 1148 1.04529616724739%	73 out of 5988 1.21910487641951%	0.768136	1	novel.3798;gene-tia005674;gene-tia010145;gene-tia012681;gene-tia005232;gene-tia004985;gene-tia012210;gene-tia012865;gene-tia003856;gene-tia015676;gene-tia001885;gene-tia004190	K00609+K00761+K00857+K00940+K00940+K01240+K01510+K01510+K01937+K03787+K09903+K14641
Alanine, aspartate and glutamate metabolism	ko00250	6 out of 1148 0.522648083623693%	42 out of 5988 0.701402805611222%	0.842855	1	gene-tia010797;novel.3798;gene-tia004663;gene-tia012708;gene-tia005334;gene-tia009241	K00261+K00609+K01915+K14454+K16871+K17761
Aflatoxin biosynthesis	ko00254	1 out of 1148 0.0871080139372822%	1 out of 5988 0.0167000668002672%	0.191717	1	gene-tia015636	K11262
Glycine, serine and threonine metabolism	ko00260	13 out of 1148 1.13240418118467%	68 out of 5988 1.13560454241817%	0.553824	1	gene-tia001301;gene-tia010439;gene-tia015142;gene-tia004174;gene-tia004175;gene-tia004559;gene-tia012745;gene-tia000841;gene-tia012140;gene-tia002700;novel.1642;gene-tia004851;gene-tia007448	K00058+K00108+K00276+K00276+K00276+K00281+K00600+K00600+K00928+K00928+K00928+K01620+K01695
Monobactam biosynthesis	ko00261	6 out of 1148 0.522648083623693%	16 out of 5988 0.267201068804275%	0.0684548	1	gene-tia012140;gene-tia002700;novel.1642;gene-tia010834;gene-tia002730;gene-tia010867	K00928+K00928+K00928+K01714+K01714+K13811
Cysteine and methionine metabolism	ko00270	17 out of 1148 1.4808362369338%	86 out of 5988 1.43620574482298%	0.487563	1	gene-tia001301;gene-tia005148;gene-tia015712;gene-tia006727;gene-tia011899;gene-tia013087;gene-tia012140;gene-tia002700;novel.1642;gene-tia012744;gene-tia001910;gene-tia013234;gene-tia013775;novel.1864;gene-tia012708;gene-tia001026;gene-tia009560	K00058+K00549+K00558+K00789+K00789+K00826+K00928+K00928+K00928+K01251+K01761+K01762+K05933+K05933+K14454+K17398+K20772
Valine, leucine and isoleucine degradation	ko00280	11 out of 1148 0.958188153310105%	60 out of 5988 1.00200400801603%	0.617864	1	gene-tia015185;gene-tia015982;gene-tia015984;gene-tia003783;gene-tia009761;gene-tia013087;gene-tia007022;gene-tia014652;gene-tia010115;gene-tia011217;novel.1180	K00020+K00020+K00020+K00020+K00128+K00826+K01640+K01968+K05605+K05605+K07513
Valine, leucine and isoleucine biosynthesis	ko00290	4 out of 1148 0.348432055749129%	16 out of 5988 0.267201068804275%	0.368709	1	gene-tia013087;gene-tia002852;gene-tia003077;gene-tia008813	K00826+K01652+K01687+K01703
Lysine biosynthesis	ko00300	6 out of 1148 0.522648083623693%	17 out of 5988 0.283901135604542%	0.089285	1	gene-tia012140;gene-tia002700;novel.1642;gene-tia010834;gene-tia002730;gene-tia012938	K00928+K00928+K00928+K01714+K01714+K10206
Lysine degradation	ko00310	6 out of 1148 0.522648083623693%	53 out of 5988 0.885103540414162%	0.95671	1	gene-tia009761;gene-tia006941;gene-tia011136;gene-tia017211;gene-tia004716;gene-tia008662	K00128+K11420+K11420+K11420+K11420+K11426
Arginine and proline metabolism	ko00330	10 out of 1148 0.871080139372822%	51 out of 5988 0.851703406813627%	0.524955	1	gene-tia009761;gene-tia009116;gene-tia009971;gene-tia001500;gene-tia004706;novel.1474;novel.1475;gene-tia008981;gene-tia012708;gene-tia002978	K00128+K01426+K01426+K01426+K01426+K01426+K01426+K13427+K14454+K17839
Histidine metabolism	ko00340	2 out of 1148 0.174216027874564%	24 out of 5988 0.400801603206413%	0.95981	1	gene-tia009761;gene-tia017746	K00128+K01663
Tyrosine metabolism	ko00350	14 out of 1148 1.21951219512195%	48 out of 5988 0.801603206412826%	0.061927	1	gene-tia010882;gene-tia006578;gene-tia008211;gene-tia001752;gene-tia015142;gene-tia004174;gene-tia004175;gene-tia009304;gene-tia016673;gene-tia014486;gene-tia005815;gene-tia005026;gene-tia012708;gene-tia008691	K00001+K00121+K00121+K00121+K00276+K00276+K00276+K00422+K00422+K00457+K01593+K07253+K14454+K18857
Phenylalanine metabolism	ko00360	15 out of 1148 1.30662020905923%	49 out of 5988 0.818303273213093%	0.0366488	1	gene-tia015142;gene-tia004174;gene-tia004175;gene-tia014486;gene-tia009116;gene-tia009971;gene-tia001500;gene-tia004706;novel.1474;novel.1475;gene-tia005815;gene-tia005026;gene-tia009673;gene-tia009829;gene-tia012708	K00276+K00276+K00276+K00457+K01426+K01426+K01426+K01426+K01426+K01426+K01593+K07253+K10775+K10775+K14454
Tryptophan metabolism	ko00380	10 out of 1148 0.871080139372822%	49 out of 5988 0.818303273213093%	0.469797	1	gene-tia009761;gene-tia009116;gene-tia009971;gene-tia001500;gene-tia004706;novel.1474;novel.1475;gene-tia005815;gene-tia010842;gene-tia012337	K00128+K01426+K01426+K01426+K01426+K01426+K01426+K01593+K11816+K16903
Phenylalanine, tyrosine and tryptophan biosynthesis	ko00400	11 out of 1148 0.958188153310105%	46 out of 5988 0.768203072812291%	0.256336	1	gene-tia005120;gene-tia005921;gene-tia008557;gene-tia003785;gene-tia012372;gene-tia007448;gene-tia013531;gene-tia009500;gene-tia002357;gene-tia012708;gene-tia010180	K00800+K00891+K01626+K01657+K01658+K01695+K01850+K05359+K05359+K14454+K15227
beta-Alanine metabolism	ko00410	7 out of 1148 0.609756097560976%	45 out of 5988 0.751503006012024%	0.786629	1	gene-tia009761;gene-tia015142;gene-tia004174;gene-tia004175;gene-tia010115;gene-tia011217;gene-tia002978	K00128+K00276+K00276+K00276+K05605+K05605+K17839
Taurine and hypotaurine metabolism	ko00430	3 out of 1148 0.261324041811847%	8 out of 5988 0.133600534402138%	0.185018	1	gene-tia014612;gene-tia016480;gene-tia004546	K10712+K10712+K10712
Selenocompound metabolism	ko00450	9 out of 1148 0.78397212543554%	23 out of 5988 0.384101536406146%	0.0208846	1	gene-tia017699;gene-tia017760;gene-tia001580;gene-tia001582;gene-tia001584;gene-tia001586;gene-tia005148;gene-tia001910;gene-tia010867	K00384+K00384+K00384+K00384+K00384+K00384+K00549+K01761+K13811
Cyanoamino acid metabolism	ko00460	8 out of 1148 0.696864111498258%	42 out of 5988 0.701402805611222%	0.570522	1	gene-tia012745;gene-tia000841;gene-tia010075;gene-tia001113;gene-tia009067;gene-tia012418;gene-tia012075;gene-tia009033	K00600+K00600+K01188+K01188+K05349+K05350+K16266+K20802
Glutathione metabolism	ko00480	13 out of 1148 1.13240418118467%	76 out of 5988 1.26920507682031%	0.721674	1	gene-tia010328;gene-tia011411;gene-tia005801;gene-tia006462;gene-tia000687;gene-tia001646;gene-tia003051;gene-tia003052;gene-tia004968;gene-tia013533;gene-tia007339;gene-tia008206;gene-tia010434	K00383+K00432+K00434+K00434+K00799+K00799+K00799+K00799+K00799+K01255+K22596+K22596+K22596
Starch and sucrose metabolism	ko00500	61 out of 1148 5.31358885017422%	205 out of 5988 3.42351369405478%	0.000136425	0.0178717	gene-tia010782;gene-tia000081;gene-tia014680;gene-tia002177;gene-tia009209;gene-tia006379;gene-tia012776;gene-tia008951;gene-tia003438;gene-tia003231;gene-tia004109;gene-tia007127;gene-tia009092;gene-tia013817;gene-tia014967;gene-tia006144;gene-tia008932;gene-tia011013;gene-tia001448;gene-tia003771;novel.2793;gene-tia005352;gene-tia005658;gene-tia014198;gene-tia016089;gene-tia003189;gene-tia00319…	K00688+K00688+K00688+K00688+K00695+K00700+K00703+K00705+K00750+K00847+K00963+K00975+K00975+K00975+K00975+K01087+K01087+K01087+K01087+K01087+K01087+K01176+K01176+K01176+K01176+K01176+K01176+K01179+K01179+K01179+K01187+K01188+K01188+K01193+K01193+K01194+K01194+K01210+K01835+K05349+K05350+K07024+K16055+K16055+K16055+K16055+K16055+K19891+K19891+K19891+K19891+K19891+K19891+K19891+K19891+K19892+K19893+…
N-Glycan biosynthesis	ko00510	6 out of 1148 0.522648083623693%	64 out of 5988 1.0688042752171%	0.990079	1	gene-tia000481;gene-tia011601;novel.79;novel.3977;novel.4287;novel.2692	K00737+K01230+K07151+K12667+K12667+K12667
Other glycan degradation	ko00511	13 out of 1148 1.13240418118467%	61 out of 5988 1.0187040748163%	0.384496	1	gene-tia008041;gene-tia015104;gene-tia006196;gene-tia006644;gene-tia008895;gene-tia010619;gene-tia011202;gene-tia013206;gene-tia014807;gene-tia015861;gene-tia002830;gene-tia013995;gene-tia004915	K01190+K01206+K12309+K12309+K12309+K12309+K12309+K12309+K12309+K12309+K12309+K12373+K17108
Various types of N-glycan biosynthesis	ko00513	10 out of 1148 0.871080139372822%	53 out of 5988 0.885103540414162%	0.578103	1	gene-tia006057;gene-tia011601;gene-tia011246;novel.79;gene-tia013995;novel.3977;novel.4287;novel.2692;gene-tia006472;gene-tia008944	K00753+K01230+K05531+K07151+K12373+K12667+K12667+K12667+K14412+K14413
Other types of O-glycan biosynthesis	ko00514	3 out of 1148 0.261324041811847%	22 out of 5988 0.367401469605878%	0.822669	1	gene-tia015674;gene-tia006958;gene-tia016619	K09667+K18134+K20784
Amino sugar and nucleotide sugar metabolism	ko00520	27 out of 1148 2.35191637630662%	138 out of 5988 2.30460921843687%	0.487644	1	gene-tia005697;gene-tia003231;gene-tia004109;gene-tia007127;gene-tia009092;gene-tia013817;gene-tia014967;gene-tia005431;gene-tia010739;gene-tia010740;gene-tia011937;gene-tia012753;gene-tia004436;gene-tia010097;gene-tia003750;gene-tia010897;gene-tia003848;gene-tia014676;gene-tia013995;gene-tia016778;novel.4036;novel.1810;gene-tia014874;gene-tia008354;gene-tia015957;gene-tia001463;gene-tia015277	K00621+K00847+K00963+K00975+K00975+K00975+K00975+K01183+K01183+K01183+K01183+K01183+K01183+K01784+K01784+K01835+K08679+K10046+K12373+K12447+K12447+K12447+K12450+K13648+K15920+K15920+K18677
Glycosaminoglycan degradation	ko00531	10 out of 1148 0.871080139372822%	45 out of 5988 0.751503006012024%	0.357313	1	gene-tia006196;gene-tia006644;gene-tia008895;gene-tia010619;gene-tia011202;gene-tia013206;gene-tia014807;gene-tia015861;gene-tia002830;gene-tia013995	K12309+K12309+K12309+K12309+K12309+K12309+K12309+K12309+K12309+K12373
Glycerolipid metabolism	ko00561	17 out of 1148 1.4808362369338%	87 out of 5988 1.45290581162325%	0.508608	1	gene-tia011451;gene-tia014289;gene-tia009761;gene-tia010405;gene-tia001408;gene-tia002230;gene-tia007377;gene-tia014681;gene-tia003962;gene-tia014121;gene-tia007360;gene-tia013485;gene-tia016628;gene-tia000872;gene-tia003074;gene-tia010204;gene-tia012789	K00002+K00002+K00128+K00655+K00679+K00679+K00901+K00901+K00901+K01054+K03715+K03715+K13508+K13508+K13508+K18693+K18693
Inositol phosphate metabolism	ko00562	14 out of 1148 1.21951219512195%	85 out of 5988 1.41950567802271%	0.777746	1	gene-tia013158;gene-tia013144;gene-tia008713;gene-tia004120;gene-tia001567;gene-tia015578;gene-tia006904;gene-tia014068;gene-tia008076;gene-tia015553;gene-tia012180;gene-tia003743;gene-tia007689;gene-tia010367	K00889+K00913+K00921+K00921+K01092+K01110+K01114+K01765+K05857+K05857+K18081+K18081+K20279+K20279
Glycosylphosphatidylinositol (GPI)-anchor biosynthesis	ko00563	2 out of 1148 0.174216027874564%	31 out of 5988 0.517702070808283%	0.988763	1	gene-tia003139;gene-tia017811	K03861+K05283
Glycerophospholipid metabolism	ko00564	19 out of 1148 1.65505226480836%	108 out of 5988 1.80360721442886%	0.700636	1	gene-tia012873;gene-tia010405;gene-tia007377;gene-tia014681;gene-tia003962;gene-tia009296;gene-tia006904;gene-tia013508;gene-tia006993;gene-tia016628;gene-tia000872;gene-tia003074;gene-tia011108;gene-tia014569;gene-tia002059;novel.1351;gene-tia010204;gene-tia012789;gene-tia009427	K00006+K00655+K00901+K00901+K00901+K01047+K01114+K01115+K01126+K13508+K13508+K13508+K16818+K16818+K16818+K16818+K18693+K18693+K18696
Ether lipid metabolism	ko00565	3 out of 1148 0.261324041811847%	30 out of 5988 0.501002004008016%	0.945475	1	gene-tia009296;gene-tia006904;gene-tia013508	K01047+K01114+K01115
Arachidonic acid metabolism	ko00590	8 out of 1148 0.696864111498258%	32 out of 5988 0.53440213760855%	0.260164	1	gene-tia011411;gene-tia009296;gene-tia015376;novel.4797;novel.4798;gene-tia010720;gene-tia003628;gene-tia005836	K00432+K01047+K01832+K07418+K07418+K07425+K08726+K15730
Linoleic acid metabolism	ko00591	8 out of 1148 0.696864111498258%	31 out of 5988 0.517702070808283%	0.231103	1	gene-tia016117;gene-tia009296;novel.4797;novel.4798;gene-tia009968;gene-tia000457;gene-tia000458;novel.4212	K00454+K01047+K07418+K07418+K15718+K15718+K15718+K15718
alpha-Linolenic acid metabolism	ko00592	12 out of 1148 1.04529616724739%	56 out of 5988 0.935203740814963%	0.384996	1	gene-tia016117;gene-tia009296;gene-tia008130;gene-tia016110;gene-tia005222;novel.1180;gene-tia016349;gene-tia011108;gene-tia014569;gene-tia002059;novel.1351;gene-tia008691	K00454+K01047+K01723+K05894+K05894+K07513+K10527+K16818+K16818+K16818+K16818+K18857
Sphingolipid metabolism	ko00600	21 out of 1148 1.82926829268293%	92 out of 5988 1.53640614562458%	0.219149	1	gene-tia003863;gene-tia008041;gene-tia002298;gene-tia006258;gene-tia006259;gene-tia006196;gene-tia006644;gene-tia008895;gene-tia010619;gene-tia011202;gene-tia013206;gene-tia014807;gene-tia015861;gene-tia002830;novel.1817;novel.2072;novel.2622;novel.2647;novel.369;novel.2928;gene-tia004915	K00654+K01190+K04708+K04713+K04713+K12309+K12309+K12309+K12309+K12309+K12309+K12309+K12309+K12309+K12349+K12349+K12349+K12349+K12349+K12349+K17108
Glycosphingolipid biosynthesis - globo and isoglobo series	ko00603	1 out of 1148 0.0871080139372822%	8 out of 5988 0.133600534402138%	0.818019	1	gene-tia013995	K12373
Glycosphingolipid biosynthesis - ganglio series	ko00604	10 out of 1148 0.871080139372822%	33 out of 5988 0.551102204408818%	0.0845889	1	gene-tia006196;gene-tia006644;gene-tia008895;gene-tia010619;gene-tia011202;gene-tia013206;gene-tia014807;gene-tia015861;gene-tia002830;gene-tia013995	K12309+K12309+K12309+K12309+K12309+K12309+K12309+K12309+K12309+K12373
Pyruvate metabolism	ko00620	10 out of 1148 0.871080139372822%	73 out of 5988 1.21910487641951%	0.9155	1	gene-tia009761;gene-tia009330;gene-tia009593;gene-tia015411;gene-tia005520;gene-tia002654;gene-tia016796;gene-tia015696;gene-tia000837;gene-tia015636	K00128+K00162+K00162+K00627+K01069+K01069+K01595+K01759+K01759+K11262
Glyoxylate and dicarboxylate metabolism	ko00630	5 out of 1148 0.435540069686411%	61 out of 5988 1.0187040748163%	0.994995	1	gene-tia017530;gene-tia004559;gene-tia012745;gene-tia000841;gene-tia004663	K00122+K00281+K00600+K00600+K01915
Propanoate metabolism	ko00640	3 out of 1148 0.261324041811847%	35 out of 5988 0.584502338009352%	0.975415	1	gene-tia010115;gene-tia011217;gene-tia015636	K05605+K05605+K11262
Butanoate metabolism	ko00650	6 out of 1148 0.522648083623693%	24 out of 5988 0.400801603206413%	0.305786	1	gene-tia010093;gene-tia001022;gene-tia007022;gene-tia002852;gene-tia005334;gene-tia009241	K00109+K00109+K01640+K01652+K16871+K17761
C5-Branched dibasic acid metabolism	ko00660	2 out of 1148 0.174216027874564%	9 out of 5988 0.150300601202405%	0.538535	1	gene-tia002852;gene-tia008813	K01652+K01703
One carbon pool by folate	ko00670	2 out of 1148 0.174216027874564%	22 out of 5988 0.367401469605878%	0.942765	1	gene-tia012745;gene-tia000841	K00600+K00600
Carbon fixation in photosynthetic organisms	ko00710	9 out of 1148 0.78397212543554%	51 out of 5988 0.851703406813627%	0.665048	1	gene-tia006709;novel.1972;gene-tia009394;gene-tia001264;gene-tia016796;gene-tia013312;gene-tia004400;gene-tia008529;gene-tia012708	K00134+K00134+K00615+K00927+K01595+K01623+K01783+K03841+K14454
Thiamine metabolism	ko00730	2 out of 1148 0.174216027874564%	14 out of 5988 0.233800935203741%	0.780836	1	gene-tia010644;gene-tia016175	K14153+K14153
Riboflavin metabolism	ko00740	5 out of 1148 0.435540069686411%	25 out of 5988 0.41750167000668%	0.538202	1	gene-tia003899;gene-tia001539;gene-tia001540;gene-tia004711;gene-tia003140	K00793+K14379+K14379+K18453+K20884
Vitamin B6 metabolism	ko00750	3 out of 1148 0.261324041811847%	11 out of 5988 0.183700734802939%	0.355079	1	gene-tia008269;gene-tia014555;gene-tia000824	K05275+K05275+K13248
Nicotinate and nicotinamide metabolism	ko00760	5 out of 1148 0.435540069686411%	24 out of 5988 0.400801603206413%	0.49913	1	gene-tia008609;gene-tia004985;gene-tia012825;gene-tia015379;gene-tia015676	K00763+K01240+K03517+K03517+K03787
Pantothenate and CoA biosynthesis	ko00770	6 out of 1148 0.522648083623693%	37 out of 5988 0.617902471609886%	0.739605	1	gene-tia009761;gene-tia013087;gene-tia002852;gene-tia003077;gene-tia016121;gene-tia002978	K00128+K00826+K01652+K01687+K09680+K17839
Biotin metabolism	ko00780	6 out of 1148 0.522648083623693%	19 out of 5988 0.317301269205077%	0.139874	1	gene-tia014346;gene-tia009822;gene-tia002500;novel.2534;novel.2739;gene-tia015278	K00208+K00652+K09458+K09458+K09458+K19562
Lipoic acid metabolism	ko00785	3 out of 1148 0.261324041811847%	9 out of 5988 0.150300601202405%	0.240054	1	novel.4476;novel.3555;gene-tia012872	K03644+K03644+K03801
Folate biosynthesis	ko00790	11 out of 1148 0.958188153310105%	44 out of 5988 0.734802939211757%	0.20942	1	gene-tia012319;gene-tia014029;gene-tia004253;gene-tia004254;gene-tia004255;novel.991;gene-tia008137;gene-tia010217;gene-tia014425;gene-tia014761;gene-tia005303	K01495+K13950+K13950+K13950+K13950+K15376+K15631+K15631+K15631+K18482+K18482
Porphyrin and chlorophyll metabolism	ko00860	10 out of 1148 0.871080139372822%	34 out of 5988 0.567802271209085%	0.100193	1	gene-tia006801;gene-tia007054;gene-tia005164;gene-tia004087;gene-tia012770;gene-tia008048;gene-tia007675;gene-tia005000;gene-tia011487;gene-tia016904	K00228+K01599+K01772+K02259+K02303+K03403+K04035+K04040+K13544+K21480
Terpenoid backbone biosynthesis	ko00900	4 out of 1148 0.348432055749129%	48 out of 5988 0.801603206412826%	0.989023	1	gene-tia015001;gene-tia005480;gene-tia013154;gene-tia015226	K00021+K00919+K03527+K15889
Indole alkaloid biosynthesis	ko00901	3 out of 1148 0.261324041811847%	8 out of 5988 0.133600534402138%	0.185018	1	gene-tia005815;gene-tia006031;gene-tia016267	K01593+K01757+K01757
Monoterpenoid biosynthesis	ko00902	2 out of 1148 0.174216027874564%	17 out of 5988 0.283901135604542%	0.865368	1	gene-tia015642;gene-tia009574	K21374+K23810
Limonene and pinene degradation	ko00903	1 out of 1148 0.0871080139372822%	7 out of 5988 0.11690046760187%	0.774792	1	gene-tia009761	K00128
Diterpenoid biosynthesis	ko00904	32 out of 1148 2.78745644599303%	101 out of 5988 1.68670674682699%	0.00170693	0.223608	gene-tia013033;gene-tia006135;gene-tia006136;gene-tia009202;gene-tia014122;novel.3561;gene-tia013381;gene-tia013990;gene-tia010659;gene-tia002976;novel.533;novel.547;novel.4167;novel.4267;novel.4691;novel.855;novel.129;novel.1111;novel.2433;novel.2532;novel.157;novel.168;novel.1965;novel.2561;novel.2715;novel.2930;novel.3123;novel.3202;novel.3307;novel.3396;gene-tia002773;gene-tia003690	K04120+K04121+K04121+K04122+K04122+K04122+K04124+K04124+K04125+K04125+K04125+K04125+K04125+K04125+K04125+K04125+K04125+K04125+K04125+K04125+K04125+K04125+K04125+K04125+K04125+K04125+K04125+K04125+K04125+K04125+K05282+K05282
Brassinosteroid biosynthesis	ko00905	7 out of 1148 0.609756097560976%	16 out of 5988 0.267201068804275%	0.0212369	1	gene-tia010023;gene-tia016239;gene-tia017375;gene-tia000226;gene-tia002837;gene-tia013131;gene-tia013974	K09587+K09588+K09590+K09591+K12638+K15639+K15639
Carotenoid biosynthesis	ko00906	9 out of 1148 0.78397212543554%	32 out of 5988 0.53440213760855%	0.143921	1	gene-tia007128;gene-tia015806;gene-tia003458;gene-tia007962;gene-tia014577;gene-tia002847;gene-tia012392;gene-tia012367;gene-tia000806	K02291+K09835+K09838+K09840+K09840+K09840+K09843+K14593+K15744
Zeatin biosynthesis	ko00908	18 out of 1148 1.56794425087108%	33 out of 5988 0.551102204408818%	5.94757e-06	0.000779132	gene-tia005502;gene-tia016112;gene-tia004806;gene-tia016522;gene-tia010304;gene-tia012602;gene-tia004719;gene-tia000516;gene-tia013976;gene-tia013979;gene-tia003006;gene-tia003008;gene-tia003009;gene-tia003010;gene-tia001676;gene-tia001677;gene-tia001678;gene-tia001680	K00279+K00279+K00279+K00791+K10717+K10760+K13495+K13496+K13496+K13496+K13496+K13496+K13496+K13496+K23452+K23452+K23452+K23452
Sesquiterpenoid and triterpenoid biosynthesis	ko00909	2 out of 1148 0.174216027874564%	28 out of 5988 0.467601870407482%	0.980477	1	gene-tia015143;novel.2325	K15472+K15803
Nitrogen metabolism	ko00910	4 out of 1148 0.348432055749129%	14 out of 5988 0.233800935203741%	0.2735	1	gene-tia010797;gene-tia000562;gene-tia004839;gene-tia004663	K00261+K01674+K01725+K01915
Sulfur metabolism	ko00920	1 out of 1148 0.0871080139372822%	24 out of 5988 0.400801603206413%	0.994019	1	gene-tia010867	K13811
Phenylpropanoid biosynthesis	ko00940	49 out of 1148 4.26829268292683%	133 out of 5988 2.22110888443554%	1.08952e-06	0.000142727	gene-tia010533;gene-tia015031;gene-tia006658;gene-tia008617;gene-tia011980;gene-tia012154;gene-tia012497;gene-tia013007;gene-tia014834;gene-tia015402;gene-tia001011;gene-tia001012;gene-tia001728;gene-tia002673;gene-tia003309;novel.822;novel.1920;gene-tia012882;gene-tia001079;gene-tia003444;gene-tia010075;gene-tia001113;gene-tia010752;gene-tia010757;gene-tia011882;gene-tia013459;gene-tia009067;gen…	K00083+K00083+K00430+K00430+K00430+K00430+K00430+K00430+K00430+K00430+K00430+K00430+K00430+K00430+K00430+K00430+K00430+K00588+K00588+K00588+K01188+K01188+K01904+K01904+K01904+K01904+K05349+K05350+K09753+K09753+K09753+K09753+K09753+K09754+K10775+K10775+K12355+K13065+K13065+K13065+K13066+K18368+K22395+K22395+K22395+K23260+K23260+K23260+K23260
Flavonoid biosynthesis	ko00941	21 out of 1148 1.82926829268293%	53 out of 5988 0.885103540414162%	0.000426129	0.0558228	gene-tia009444;gene-tia012882;gene-tia001079;gene-tia003444;gene-tia005516;gene-tia000401;gene-tia000402;gene-tia000403;gene-tia000511;gene-tia000552;gene-tia008073;gene-tia008446;gene-tia010071;gene-tia013095;gene-tia011861;gene-tia006131;gene-tia009464;gene-tia000219;gene-tia014862;gene-tia008405;gene-tia009327	K00475+K00588+K00588+K00588+K00660+K00660+K00660+K00660+K00660+K00660+K05278+K05278+K05280+K05280+K09754+K13065+K13065+K13065+K13082+K13083+K13083
Anthocyanin biosynthesis	ko00942	1 out of 1148 0.0871080139372822%	5 out of 5988 0.083500334001336%	0.655138	1	gene-tia013466	K12930
Isoflavonoid biosynthesis	ko00943	9 out of 1148 0.78397212543554%	29 out of 5988 0.484301937207749%	0.0872003	1	gene-tia009318;gene-tia001513;gene-tia007465;gene-tia007760;gene-tia011245;gene-tia003406;gene-tia004683;gene-tia000068;gene-tia017553	K13258+K13258+K13260+K13260+K13264+K13264+K13264+K13266+K13266
Flavone and flavonol biosynthesis	ko00944	8 out of 1148 0.696864111498258%	24 out of 5988 0.400801603206413%	0.0722935	1	gene-tia010071;gene-tia013095;gene-tia008405;gene-tia009327;gene-tia011245;gene-tia003406;gene-tia004683;gene-tia012746	K05280+K05280+K13083+K13083+K13264+K13264+K13264+K22794
Stilbenoid, diarylheptanoid and gingerol biosynthesis	ko00945	9 out of 1148 0.78397212543554%	23 out of 5988 0.384101536406146%	0.0208846	1	gene-tia012882;gene-tia001079;gene-tia003444;gene-tia011861;gene-tia006131;gene-tia009464;gene-tia000219;gene-tia000004;gene-tia011326	K00588+K00588+K00588+K09754+K13065+K13065+K13065+K16040+K16040
Isoquinoline alkaloid biosynthesis	ko00950	8 out of 1148 0.696864111498258%	29 out of 5988 0.484301937207749%	0.176901	1	gene-tia015142;gene-tia004174;gene-tia004175;gene-tia009304;gene-tia016673;gene-tia005815;gene-tia012708;gene-tia010889	K00276+K00276+K00276+K00422+K00422+K01593+K14454+K14975
Tropane, piperidine and pyridine alkaloid biosynthesis	ko00960	7 out of 1148 0.609756097560976%	36 out of 5988 0.601202404809619%	0.550584	1	gene-tia015142;gene-tia004174;gene-tia004175;gene-tia005474;gene-tia005664;gene-tia004261;gene-tia012708	K00276+K00276+K00276+K08081+K08081+K08081+K14454
Betalain biosynthesis	ko00965	6 out of 1148 0.522648083623693%	14 out of 5988 0.233800935203741%	0.0361531	1	gene-tia005815;gene-tia006463;gene-tia008775;gene-tia011459;gene-tia011460;novel.3217	K01593+K15777+K15777+K15777+K15777+K15777
Glucosinolate biosynthesis	ko00966	2 out of 1148 0.174216027874564%	5 out of 5988 0.083500334001336%	0.24581	1	gene-tia013087;gene-tia008813	K00826+K01703
Aminoacyl-tRNA biosynthesis	ko00970	9 out of 1148 0.78397212543554%	76 out of 5988 1.26920507682031%	0.968787	1	gene-tia012103;gene-tia000892;gene-tia007839;gene-tia002848;gene-tia013325;gene-tia010690;gene-tia010256;gene-tia009877;gene-tia013514	K01870+K01870+K01873+K01881+K01889+K01892+K02433+K02434+K04567
Biosynthesis of unsaturated fatty acids	ko01040	4 out of 1148 0.348432055749129%	22 out of 5988 0.367401469605878%	0.63235	1	gene-tia005252;novel.1180;gene-tia012876;gene-tia005631	K03921+K07513+K10251+K10258
Metabolic pathways	ko01100	539 out of 1148 46.9512195121951%	2432 out of 5988 40.6145624582498%	7.69866e-07	0.000100852	gene-tia010882;gene-tia011451;gene-tia014289;gene-tia004651;gene-tia004661;gene-tia015185;gene-tia015982;gene-tia015984;gene-tia003783;gene-tia015001;gene-tia001301;gene-tia010533;gene-tia015031;gene-tia004462;gene-tia009484;gene-tia010439;gene-tia010093;gene-tia001022;gene-tia006578;gene-tia008211;gene-tia001752;gene-tia017530;gene-tia009761;gene-tia013941;gene-tia006709;novel.1972;gene-tia00933…	K00001+K00002+K00002+K00008+K00008+K00020+K00020+K00020+K00020+K00021+K00058+K00083+K00083+K00088+K00103+K00108+K00109+K00109+K00121+K00121+K00121+K00122+K00128+K00131+K00134+K00134+K00162+K00162+K00208+K00228+K00261+K00276+K00276+K00276+K00281+K00383+K00422+K00422+K00423+K00423+K00430+K00430+K00430+K00430+K00430+K00430+K00430+K00430+K00430+K00430+K00430+K00430+K00430+K00430+K00430+K00432+K00434+…
Biosynthesis of secondary metabolites	ko01110	317 out of 1148 27.6132404181185%	1259 out of 5988 21.0253841015364%	1.75312e-09	2.29659e-07	gene-tia010882;gene-tia011451;gene-tia014289;gene-tia012873;gene-tia015001;gene-tia001301;gene-tia010533;gene-tia015031;gene-tia004462;gene-tia006578;gene-tia008211;gene-tia001752;gene-tia009761;gene-tia006709;novel.1972;gene-tia009330;gene-tia009593;gene-tia014346;gene-tia006801;gene-tia015142;gene-tia004174;gene-tia004175;gene-tia004559;gene-tia009304;gene-tia016673;gene-tia006658;gene-tia00861…	K00001+K00002+K00002+K00006+K00021+K00058+K00083+K00083+K00088+K00121+K00121+K00121+K00128+K00134+K00134+K00162+K00162+K00208+K00228+K00276+K00276+K00276+K00281+K00422+K00422+K00430+K00430+K00430+K00430+K00430+K00430+K00430+K00430+K00430+K00430+K00430+K00430+K00430+K00430+K00430+K00454+K00475+K00549+K00559+K00588+K00588+K00588+K00600+K00600+K00611+K00615+K00620+K00627+K00645+K00655+K00660+K00660+…
Carbon metabolism	ko01200	33 out of 1148 2.87456445993031%	212 out of 5988 3.54041416165665%	0.928935	1	gene-tia001301;gene-tia006578;gene-tia008211;gene-tia001752;gene-tia017530;gene-tia013941;gene-tia006709;novel.1972;gene-tia009330;gene-tia009593;gene-tia010797;gene-tia004559;gene-tia012745;gene-tia000841;gene-tia009394;gene-tia015411;gene-tia005609;gene-tia015944;gene-tia016534;gene-tia001033;gene-tia001739;gene-tia004085;gene-tia001264;gene-tia010425;gene-tia016796;gene-tia013312;gene-tia00569…	K00058+K00121+K00121+K00121+K00122+K00131+K00134+K00134+K00162+K00162+K00261+K00281+K00600+K00600+K00615+K00627+K00850+K00850+K00850+K00850+K00850+K00850+K00927+K00948+K01595+K01623+K01689+K01689+K01783+K03841+K05605+K05605+K14454
2-Oxocarboxylic acid metabolism	ko01210	10 out of 1148 0.871080139372822%	51 out of 5988 0.851703406813627%	0.524955	1	gene-tia003158;gene-tia013087;gene-tia012140;gene-tia002700;novel.1642;gene-tia002852;gene-tia003077;gene-tia008813;gene-tia012708;gene-tia015909	K00620+K00826+K00928+K00928+K00928+K01652+K01687+K01703+K14454+K14677
Fatty acid metabolism	ko01212	12 out of 1148 1.04529616724739%	65 out of 5988 1.08550434201737%	0.60824	1	gene-tia014346;gene-tia008318;novel.3866;gene-tia005252;novel.1180;gene-tia002500;novel.2534;novel.2739;gene-tia012876;gene-tia005631;gene-tia016349;gene-tia015636	K00208+K00645+K01897+K03921+K07513+K09458+K09458+K09458+K10251+K10258+K10527+K11262
Biosynthesis of amino acids	ko01230	48 out of 1148 4.18118466898955%	213 out of 5988 3.55711422845691%	0.119902	1	gene-tia001301;gene-tia006709;novel.1972;gene-tia005148;gene-tia012745;gene-tia000841;gene-tia015249;gene-tia009394;gene-tia003158;gene-tia006727;gene-tia011899;gene-tia005120;gene-tia013087;gene-tia005609;gene-tia015944;gene-tia016534;gene-tia001033;gene-tia001739;gene-tia004085;gene-tia005921;gene-tia001264;gene-tia012140;gene-tia002700;novel.1642;gene-tia010425;gene-tia004851;gene-tia013312;ge…	K00058+K00134+K00134+K00549+K00600+K00600+K00611+K00615+K00620+K00789+K00789+K00800+K00826+K00850+K00850+K00850+K00850+K00850+K00850+K00891+K00927+K00928+K00928+K00928+K00948+K01620+K01623+K01626+K01652+K01657+K01658+K01663+K01687+K01689+K01689+K01695+K01703+K01714+K01714+K01783+K01850+K01915+K05359+K05359+K10206+K14454+K14677+K15227
ABC transporters	ko02010	28 out of 1148 2.4390243902439%	89 out of 5988 1.48630594522378%	0.00361824	0.47399	gene-tia014703;gene-tia009662;gene-tia009663;gene-tia010887;gene-tia014667;gene-tia015063;gene-tia016004;gene-tia016621;gene-tia000929;gene-tia001137;gene-tia010783;gene-tia008807;gene-tia017049;novel.4147;gene-tia005598;gene-tia006905;gene-tia007062;gene-tia008528;gene-tia011190;gene-tia011332;gene-tia015986;gene-tia003314;gene-tia003780;gene-tia006392;gene-tia008280;gene-tia016827;gene-tia01682…	K05643+K05658+K05658+K05658+K05658+K05658+K05658+K05658+K05658+K05658+K05665+K05666+K05666+K05666+K05681+K05681+K05681+K05681+K05681+K05681+K05681+K05681+K08711+K08712+K08712+K08712+K08712+K08712
Ribosome biogenesis in eukaryotes	ko03008	11 out of 1148 0.958188153310105%	112 out of 5988 1.87040748162993%	0.997866	1	gene-tia012101;gene-tia000769;novel.2139;gene-tia004931;gene-tia003232;gene-tia007895;gene-tia013181;gene-tia015650;gene-tia014913;gene-tia015022;gene-tia017326	K03539+K06943+K06943+K11131+K14521+K14549+K14549+K14556+K14558+K14558+K14567
Ribosome	ko03010	27 out of 1148 2.35191637630662%	319 out of 5988 5.32732130928524%	1	1	gene-tia014476;gene-tia012719;gene-tia009353;gene-tia001794;gene-tia003214;gene-tia010653;gene-tia016039;gene-tia001383;gene-tia008728;gene-tia015710;gene-tia012044;gene-tia012190;gene-tia012208;gene-tia013593;gene-tia012054;gene-tia017583;novel.4909;gene-tia008148;gene-tia004608;gene-tia001902;gene-tia013806;gene-tia013402;gene-tia012500;gene-tia000463;gene-tia007804;gene-tia004329;gene-tia005928	K02870+K02882+K02885+K02885+K02885+K02894+K02915+K02922+K02923+K02933+K02934+K02935+K02935+K02936+K02945+K02946+K02950+K02952+K02953+K02954+K02959+K02970+K02977+K02980+K02988+K02990+K02997
RNA transport	ko03013	25 out of 1148 2.17770034843206%	238 out of 5988 3.97461589846359%	0.999925	1	gene-tia015119;gene-tia003461;gene-tia013278;gene-tia001184;gene-tia012775;gene-tia000852;novel.4097;gene-tia012101;gene-tia015275;gene-tia001831;novel.3808;novel.1141;novel.2323;gene-tia015046;gene-tia008112;gene-tia009204;novel.4792;novel.442;novel.3625;gene-tia011176;gene-tia003969;gene-tia001955;novel.2233;novel.3422;gene-tia003143	K00784+K02516+K03231+K03239+K03251+K03257+K03257+K03539+K10577+K12160+K12879+K12879+K12879+K12882+K13126+K14288+K14288+K14288+K14288+K14292+K14292+K14295+K14314+K14321+K14326
mRNA surveillance pathway	ko03015	8 out of 1148 0.696864111498258%	129 out of 5988 2.15430861723447%	0.999995	1	gene-tia015046;gene-tia008112;gene-tia003143;gene-tia008556;gene-tia001839;gene-tia008175;gene-tia015937;novel.3636	K12882+K13126+K14326+K14396+K14407+K14411+K14416+K14416
RNA degradation	ko03018	23 out of 1148 2.00348432055749%	152 out of 5988 2.53841015364061%	0.92044	1	gene-tia005609;gene-tia015944;gene-tia016534;gene-tia001033;gene-tia001739;gene-tia004085;gene-tia005699;gene-tia009432;gene-tia011729;gene-tia010622;gene-tia010689;gene-tia010745;gene-tia011340;gene-tia003099;gene-tia004944;gene-tia008237;gene-tia002546;novel.4387;novel.1386;novel.2134;novel.2276;novel.3057;gene-tia008112	K00850+K00850+K00850+K00850+K00850+K00850+K01689+K01689+K03514+K04077+K04077+K04077+K04077+K04077+K08311+K12581+K12598+K12598+K12598+K12598+K12598+K12598+K13126
RNA polymerase	ko03020	4 out of 1148 0.348432055749129%	88 out of 5988 1.46960587842351%	0.999989	1	novel.10;novel.1627;gene-tia017349;gene-tia004433	K03006+K03006+K03021+K03046
Basal transcription factors	ko03022	5 out of 1148 0.435540069686411%	49 out of 5988 0.818303273213093%	0.971065	1	gene-tia000015;gene-tia005465;gene-tia005182;gene-tia004209;gene-tia010744	K03124+K03129+K03137+K10845+K14649
DNA replication	ko03030	5 out of 1148 0.435540069686411%	56 out of 5988 0.935203740814963%	0.989391	1	gene-tia012191;gene-tia000906;gene-tia012802;gene-tia012648;novel.3797	K02540+K02541+K03111+K10739+K10756
Spliceosome	ko03040	25 out of 1148 2.17770034843206%	250 out of 5988 4.1750167000668%	0.999982	1	gene-tia011307;gene-tia011829;gene-tia003166;gene-tia012623;gene-tia007028;gene-tia001845;gene-tia012426;gene-tia002864;gene-tia011430;gene-tia011431;gene-tia008953;gene-tia012665;gene-tia003219;gene-tia000534;novel.4927;novel.1570;novel.2229;novel.2846;novel.3505;novel.3808;novel.1141;novel.2323;gene-tia015046;gene-tia012146;gene-tia012544	K03283+K03283+K03283+K11092+K12741+K12741+K12823+K12823+K12824+K12824+K12833+K12835+K12868+K12872+K12874+K12874+K12874+K12874+K12874+K12879+K12879+K12879+K12882+K12900+K12900
Proteasome	ko03050	7 out of 1148 0.609756097560976%	74 out of 5988 1.23580494321977%	0.993078	1	gene-tia001987;gene-tia009864;gene-tia006972;gene-tia010032;gene-tia010208;gene-tia015321;gene-tia015049	K03029+K03035+K03063+K03063+K06699+K06699+K11599
Protein export	ko03060	8 out of 1148 0.696864111498258%	50 out of 5988 0.83500334001336%	0.769099	1	gene-tia002613;gene-tia008136;gene-tia011030;novel.2018;gene-tia003094;gene-tia013506;gene-tia002865;gene-tia012425	K03070+K03100+K03217+K09481+K09490+K09648+K09648+K10956
Base excision repair	ko03410	7 out of 1148 0.609756097560976%	53 out of 5988 0.885103540414162%	0.905469	1	gene-tia005415;gene-tia011766;gene-tia000391;gene-tia016123;gene-tia016180;gene-tia000321;gene-tia016132	K01246+K01246+K01247+K03652+K03660+K10773+K10773
Nucleotide excision repair	ko03420	4 out of 1148 0.348432055749129%	69 out of 5988 1.15230460921844%	0.999664	1	gene-tia014070;gene-tia012648;novel.3797;gene-tia004209	K10140+K10739+K10756+K10845
Mismatch repair	ko03430	5 out of 1148 0.435540069686411%	49 out of 5988 0.818303273213093%	0.971065	1	gene-tia012802;gene-tia016569;gene-tia011355;gene-tia012648;novel.3797	K03111+K07456+K08737+K10739+K10756
Homologous recombination	ko03440	10 out of 1148 0.871080139372822%	96 out of 5988 1.60320641282565%	0.99347	1	gene-tia012802;gene-tia009231;gene-tia013022;gene-tia014914;gene-tia012648;gene-tia011928;gene-tia016176;gene-tia011193;gene-tia014539;novel.3141	K03111+K03165+K10683+K10683+K10739+K10879+K10901+K12173+K12173+K12173
MAPK signaling pathway - plant	ko04016	98 out of 1148 8.53658536585366%	324 out of 5988 5.41082164328657%	5.60354e-07	7.34063e-05	gene-tia012681;gene-tia005232;gene-tia006276;gene-tia006692;gene-tia006694;gene-tia013362;gene-tia001518;gene-tia001590;gene-tia002941;gene-tia015681;gene-tia011837;gene-tia012029;gene-tia012211;gene-tia012657;gene-tia013450;gene-tia014280;gene-tia000691;gene-tia017449;gene-tia001600;gene-tia001871;gene-tia005837;gene-tia008856;gene-tia010020;gene-tia012343;gene-tia012801;gene-tia013010;gene-tia0…	K00940+K00940+K02183+K02183+K02183+K02183+K02183+K13413+K13413+K13414+K13416+K13416+K13416+K13416+K13416+K13416+K13416+K13416+K13416+K13416+K13420+K13420+K13420+K13420+K13420+K13420+K13420+K13420+K13420+K13420+K13420+K13420+K13420+K13422+K13422+K13422+K13422+K13422+K13422+K13422+K13422+K13422+K13422+K13422+K13422+K13422+K13422+K13422+K13422+K13424+K13424+K13424+K13424+K13424+K13424+K13424+K13425+…
Phosphatidylinositol signaling system	ko04070	21 out of 1148 1.82926829268293%	92 out of 5988 1.53640614562458%	0.219149	1	gene-tia013158;gene-tia007377;gene-tia014681;gene-tia003962;gene-tia013144;gene-tia008713;gene-tia004120;gene-tia001567;gene-tia015578;gene-tia006276;gene-tia006692;gene-tia006694;gene-tia013362;gene-tia001518;gene-tia008076;gene-tia015553;gene-tia014403;gene-tia012180;gene-tia003743;gene-tia007689;gene-tia010367	K00889+K00901+K00901+K00901+K00913+K00921+K00921+K01092+K01110+K02183+K02183+K02183+K02183+K02183+K05857+K05857+K13024+K18081+K18081+K20279+K20279
Plant hormone signal transduction	ko04075	103 out of 1148 8.97212543554007%	388 out of 5988 6.47962591850367%	0.000148628	0.0194703	gene-tia001590;gene-tia002941;gene-tia007530;gene-tia008037;gene-tia009451;gene-tia000104;gene-tia000521;gene-tia011450;gene-tia011704;gene-tia014338;gene-tia017299;gene-tia003828;gene-tia011837;gene-tia012029;gene-tia012211;gene-tia012657;gene-tia013450;gene-tia014280;gene-tia000691;gene-tia017449;gene-tia001600;gene-tia001871;gene-tia010015;gene-tia016179;novel.4248;novel.4421;novel.4739;novel.…	K13413+K13413+K13415+K13415+K13415+K13415+K13415+K13415+K13415+K13415+K13415+K13415+K13416+K13416+K13416+K13416+K13416+K13416+K13416+K13416+K13416+K13416+K13422+K13422+K13422+K13422+K13422+K13422+K13422+K13422+K13422+K13422+K13422+K13422+K13422+K13422+K13422+K13422+K13449+K13464+K13464+K13464+K13464+K13464+K14431+K14431+K14431+K14431+K14432+K14484+K14484+K14484+K14484+K14484+K14486+K14486+K14486+…
Ubiquitin mediated proteolysis	ko04120	17 out of 1148 1.4808362369338%	149 out of 5988 2.48830995323981%	0.996398	1	gene-tia012500;gene-tia007558;gene-tia014070;gene-tia006492;gene-tia008612;gene-tia009096;gene-tia011526;gene-tia001055;gene-tia001880;novel.4748;gene-tia015275;gene-tia009672;gene-tia004247;gene-tia015615;gene-tia008239;gene-tia014294;gene-tia001053	K02977+K08770+K10140+K10260+K10260+K10260+K10260+K10260+K10260+K10571+K10577+K10590+K10604+K10606+K10615+K10615+K10615
Sulfur relay system	ko04122	1 out of 1148 0.0871080139372822%	13 out of 5988 0.217100868403474%	0.937341	1	gene-tia016712	K11996
SNARE interactions in vesicular transport	ko04130	3 out of 1148 0.261324041811847%	32 out of 5988 0.53440213760855%	0.960172	1	gene-tia013423;gene-tia014584;gene-tia010092	K08486+K08486+K08500
Autophagy - other	ko04136	4 out of 1148 0.348432055749129%	49 out of 5988 0.818303273213093%	0.990619	1	novel.3549;gene-tia008652;gene-tia005734;gene-tia006351	K07203+K08331+K08343+K08343
Protein processing in endoplasmic reticulum	ko04141	30 out of 1148 2.61324041811847%	211 out of 5988 3.52371409485638%	0.977567	1	gene-tia011601;gene-tia014663;gene-tia014730;gene-tia014731;gene-tia003016;gene-tia011307;gene-tia011829;gene-tia003166;gene-tia006999;gene-tia006493;gene-tia012907;novel.79;gene-tia002625;novel.2018;gene-tia005929;gene-tia003094;gene-tia003484;gene-tia006432;gene-tia006453;gene-tia004347;gene-tia003103;gene-tia012425;novel.3977;novel.4287;novel.2692;novel.2078;gene-tia011615;gene-tia016007;gene-…	K01230+K01456+K01456+K01456+K01456+K03283+K03283+K03283+K04079+K04374+K04374+K07151+K08057+K09481+K09487+K09490+K09503+K09580+K09580+K10661+K10666+K10956+K12667+K12667+K12667+K13250+K13993+K13993+K13993+K16196
Endocytosis	ko04144	20 out of 1148 1.74216027874564%	173 out of 5988 2.88911155644623%	0.997656	1	gene-tia013158;gene-tia013508;novel.3632;gene-tia011307;gene-tia011829;gene-tia003166;gene-tia009533;novel.1291;gene-tia008127;novel.4063;gene-tia016707;gene-tia008035;gene-tia005048;gene-tia004852;gene-tia005024;gene-tia006585;gene-tia001457;gene-tia002240;gene-tia004465;gene-tia004564	K00889+K01115+K01528+K03283+K03283+K03283+K04645+K12182+K12189+K12191+K12472+K12486+K12486+K12489+K17917+K19476+K19476+K19476+K19476+K19476
Phagosome	ko04145	9 out of 1148 0.78397212543554%	65 out of 5988 1.08550434201737%	0.899495	1	gene-tia008713;gene-tia004120;gene-tia009516;gene-tia017695;gene-tia005760;gene-tia002625;novel.2018;gene-tia012425;novel.1291	K00921+K00921+K04392+K07374+K07375+K08057+K09481+K10956+K12182
Peroxisome	ko04146	14 out of 1148 1.21951219512195%	87 out of 5988 1.45290581162325%	0.806724	1	gene-tia007022;novel.3866;gene-tia004964;gene-tia003066;novel.1180;gene-tia003628;gene-tia000915;gene-tia015047;gene-tia010277;gene-tia013050;gene-tia014058;gene-tia013024;gene-tia001089;gene-tia004986	K01640+K01897+K04564+K04565+K07513+K08726+K11187+K12261+K13346+K13348+K13354+K13356+K13356+K13356
Plant-pathogen interaction	ko04626	132 out of 1148 11.4982578397213%	435 out of 5988 7.26452905811623%	3.95412e-09	5.17989e-07	gene-tia015120;gene-tia006276;gene-tia006692;gene-tia006694;gene-tia013362;gene-tia001518;gene-tia006732;gene-tia006999;gene-tia007645;gene-tia000550;gene-tia004259;gene-tia005929;gene-tia010068;gene-tia000466;gene-tia013063;gene-tia014593;gene-tia015499;gene-tia017141;gene-tia001590;gene-tia002941;gene-tia015681;gene-tia011837;gene-tia012029;gene-tia012211;gene-tia012657;gene-tia013450;gene-tia0…	K01373+K02183+K02183+K02183+K02183+K02183+K02358+K04079+K05391+K05391+K05391+K09487+K13412+K13412+K13412+K13412+K13412+K13412+K13413+K13413+K13414+K13416+K13416+K13416+K13416+K13416+K13416+K13416+K13416+K13416+K13416+K13420+K13420+K13420+K13420+K13420+K13420+K13420+K13420+K13420+K13420+K13420+K13420+K13420+K13424+K13424+K13424+K13424+K13424+K13424+K13424+K13425+K13425+K13425+K13427+K13429+K13429+…
Circadian rhythm - plant	ko04712	22 out of 1148 1.91637630662021%	69 out of 5988 1.15230460921844%	0.00785289	1	gene-tia005516;gene-tia000401;gene-tia000402;gene-tia000403;gene-tia000511;gene-tia000552;gene-tia017355;gene-tia007351;gene-tia017128;gene-tia010422;gene-tia011363;gene-tia009763;gene-tia009817;gene-tia000258;gene-tia015999;gene-tia012766;gene-tia016052;gene-tia014996;gene-tia012486;gene-tia013965;gene-tia015227;gene-tia001370	K00660+K00660+K00660+K00660+K00660+K00660+K12125+K12129+K12130+K12133+K12133+K12135+K12135+K12135+K16221+K16222+K16222+K16223+K16241+K16241+K16241+K16241

## Sheet: D7-3
#Kegg_pathway	ko_id	Cluter_frequency	Genome_frequency	P-value	Corrected_P-value	GeneID	KEGG Orthology
Glycolysis / Gluconeogenesis	ko00010	34 out of 1506 2.25763612217796%	116 out of 5988 1.937207748831%	0.174324	1	gene-tia009478;gene-tia010882;gene-tia011607;gene-tia014289;gene-tia017194;gene-tia006035;gene-tia006577;gene-tia008211;gene-tia008604;gene-tia001752;gene-tia009761;gene-tia001787;gene-tia006709;gene-tia009552;gene-tia009330;gene-tia008482;gene-tia005609;gene-tia009347;gene-tia015944;gene-tia001033;gene-tia001739;gene-tia006521;gene-tia005005;gene-tia005007;gene-tia001092;gene-tia008916;gene-tia0…	K00001+K00001+K00002+K00002+K00016+K00121+K00121+K00121+K00121+K00121+K00128+K00128+K00134+K00134+K00162+K00844+K00850+K00850+K00850+K00850+K00850+K00927+K01568+K01568+K01623+K01785+K01785+K01835+K01835+K01913+K01913+K03841+K03841+K15634
Citrate cycle (TCA cycle)	ko00020	4 out of 1506 0.265604249667995%	47 out of 5988 0.784903139612558%	0.99911	1	gene-tia007868;gene-tia009330;novel.738;gene-tia001724	K00030+K00162+K00234+K01681
Pentose phosphate pathway	ko00030	12 out of 1506 0.796812749003984%	44 out of 5988 0.734802939211757%	0.428932	1	gene-tia013211;gene-tia005609;gene-tia009347;gene-tia015944;gene-tia001033;gene-tia001739;gene-tia011107;gene-tia001092;gene-tia010897;novel.811;gene-tia006973;gene-tia004129	K00036+K00850+K00850+K00850+K00850+K00850+K01057+K01623+K01835+K01835+K03841+K03841
Pentose and glucuronate interconversions	ko00040	34 out of 1506 2.25763612217796%	141 out of 5988 2.35470941883768%	0.644995	1	gene-tia011607;gene-tia014289;gene-tia004662;gene-tia004937;gene-tia006719;gene-tia005582;gene-tia006241;gene-tia008142;gene-tia008858;gene-tia009188;gene-tia009775;gene-tia009804;gene-tia011871;gene-tia016068;gene-tia016413;gene-tia001801;gene-tia004878;gene-tia005605;gene-tia008746;gene-tia010271;gene-tia016085;gene-tia002634;gene-tia004410;gene-tia003221;gene-tia003981;gene-tia011282;gene-tia0…	K00002+K00002+K00008+K00854+K00963+K01051+K01051+K01051+K01051+K01051+K01051+K01051+K01051+K01051+K01051+K01051+K01051+K01184+K01184+K01184+K01184+K01184+K01184+K01213+K01213+K01728+K01728+K01728+K01728+K01805+K12447+K12447+K16190+K16190
Fructose and mannose metabolism	ko00051	15 out of 1506 0.99601593625498%	65 out of 5988 1.08550434201737%	0.69621	1	gene-tia004662;gene-tia008482;gene-tia005609;gene-tia009347;gene-tia015944;gene-tia001033;gene-tia001739;gene-tia001092;gene-tia010014;gene-tia005772;gene-tia006973;gene-tia004129;gene-tia012489;gene-tia014240;gene-tia017068	K00008+K00844+K00850+K00850+K00850+K00850+K00850+K01623+K01805+K01809+K03841+K03841+K19355+K19355+K19355
Galactose metabolism	ko00052	31 out of 1506 2.05843293492696%	81 out of 5988 1.35270541082164%	0.00591186	0.780366	gene-tia008482;gene-tia005609;gene-tia009347;gene-tia015944;gene-tia001033;gene-tia001739;gene-tia006719;gene-tia006184;gene-tia008041;gene-tia001281;gene-tia002479;gene-tia010097;gene-tia008916;gene-tia016006;gene-tia010897;novel.811;gene-tia006644;gene-tia008895;gene-tia009893;gene-tia011202;gene-tia000272;gene-tia013206;gene-tia014792;gene-tia015861;gene-tia016449;gene-tia000934;gene-tia000935…	K00844+K00850+K00850+K00850+K00850+K00850+K00963+K01187+K01190+K01193+K01193+K01784+K01785+K01785+K01835+K01835+K12309+K12309+K12309+K12309+K12309+K12309+K12309+K12309+K12309+K12309+K12309+K12309+K12309+K12447+K12447
Ascorbate and aldarate metabolism	ko00053	15 out of 1506 0.99601593625498%	56 out of 5988 0.935203740814963%	0.439039	1	gene-tia009483;gene-tia009484;gene-tia003521;gene-tia009761;gene-tia001787;gene-tia007596;gene-tia007861;gene-tia004041;gene-tia004206;gene-tia005801;gene-tia002823;novel.4036;novel.622;gene-tia014105;gene-tia002429	K00103+K00103+K00103+K00128+K00128+K00423+K00423+K00423+K00423+K00434+K00469+K12447+K12447+K16190+K16190
Fatty acid biosynthesis	ko00061	8 out of 1506 0.531208499335989%	37 out of 5988 0.617902471609886%	0.748076	1	gene-tia014835;gene-tia014346;gene-tia002574;gene-tia012329;gene-tia002589;gene-tia005252;novel.2534;novel.2739	K00059+K00208+K01897+K03921+K03921+K03921+K09458+K09458
Fatty acid elongation	ko00062	11 out of 1506 0.730411686586985%	27 out of 5988 0.450901803607214%	0.0544589	1	gene-tia012876;gene-tia006758;gene-tia009195;gene-tia010192;gene-tia010306;gene-tia010344;gene-tia014238;gene-tia002918;gene-tia003255;gene-tia004391;gene-tia004841	K10251+K15397+K15397+K15397+K15397+K15397+K15397+K15397+K15397+K15397+K15397
Fatty acid degradation	ko00071	14 out of 1506 0.929614873837981%	47 out of 5988 0.784903139612558%	0.279267	1	gene-tia009478;gene-tia010882;gene-tia006035;gene-tia006577;gene-tia008211;gene-tia008604;gene-tia001752;gene-tia009761;gene-tia001787;gene-tia002574;novel.1180;gene-tia006813;gene-tia005795;gene-tia005798	K00001+K00001+K00121+K00121+K00121+K00121+K00121+K00128+K00128+K01897+K07513+K10527+K20495+K20495
Synthesis and degradation of ketone bodies	ko00072	1 out of 1506 0.0664010624169987%	5 out of 5988 0.083500334001336%	0.765195	1	gene-tia008420	K01640
Cutin, suberine and wax biosynthesis	ko00073	16 out of 1506 1.06241699867198%	34 out of 5988 0.567802271209085%	0.00453167	0.598181	gene-tia009892;gene-tia013024;gene-tia004986;gene-tia004752;gene-tia004754;gene-tia008781;gene-tia002447;gene-tia006555;gene-tia004829;gene-tia004847;gene-tia013498;gene-tia005795;gene-tia005798;gene-tia006597;gene-tia006829;gene-tia002432	K13356+K13356+K13356+K15398+K15398+K15400+K15400+K15402+K15402+K15402+K15404+K20495+K20495+K21995+K21995+K21995
Steroid biosynthesis	ko00100	6 out of 1506 0.398406374501992%	31 out of 5988 0.517702070808283%	0.829093	1	gene-tia008178;gene-tia013759;gene-tia003449;gene-tia016803;gene-tia011878;gene-tia001224	K00511+K01052+K01853+K09832+K14674+K14674
Ubiquinone and other terpenoid-quinone biosynthesis	ko00130	16 out of 1506 1.06241699867198%	56 out of 5988 0.935203740814963%	0.323469	1	gene-tia008341;gene-tia017076;gene-tia014738;gene-tia000698;gene-tia006377;gene-tia010752;gene-tia010757;gene-tia000573;gene-tia013459;gene-tia007583;gene-tia009682;gene-tia013317;gene-tia014669;gene-tia010189;gene-tia014764;gene-tia015068	K00487+K00591+K00815+K00815+K01904+K01904+K01904+K01904+K01904+K03809+K05928+K12502+K12502+K14759+K18606+K19222
Oxidative phosphorylation	ko00190	22 out of 1506 1.46082337317397%	160 out of 5988 2.67201068804275%	0.999881	1	novel.738;gene-tia007658;gene-tia006782;gene-tia003372;novel.4239;novel.2341;novel.4854;novel.4958;novel.4959;novel.1367;gene-tia003988;gene-tia012754;gene-tia001748;gene-tia017754;gene-tia017755;novel.4939;gene-tia017614;novel.4888;gene-tia017891;gene-tia000720;gene-tia017342;gene-tia011672	K00234+K01507+K01535+K01535+K01535+K02108+K02111+K02132+K02132+K02132+K02146+K02152+K02267+K03879+K03879+K03880+K03881+K03881+K03883+K03935+K03941+K03955
Photosynthesis	ko00195	3 out of 1506 0.199203187250996%	25 out of 5988 0.41750167000668%	0.96928	1	novel.2341;novel.4854;gene-tia000860	K02108+K02111+K02634
Arginine biosynthesis	ko00220	9 out of 1506 0.597609561752988%	36 out of 5988 0.601202404809619%	0.572269	1	gene-tia010797;gene-tia004922;gene-tia015345;gene-tia004663;gene-tia005212;gene-tia008981;gene-tia008986;gene-tia007521;gene-tia014830	K00261+K00818+K00930+K01915+K01940+K13427+K13427+K14272+K14455
Purine metabolism	ko00230	34 out of 1506 2.25763612217796%	126 out of 5988 2.10420841683367%	0.348384	1	gene-tia005856;gene-tia014445;gene-tia003486;novel.1176;gene-tia006607;gene-tia003235;gene-tia007680;gene-tia011772;gene-tia002123;gene-tia015708;novel.3118;gene-tia007021;gene-tia012210;gene-tia001390;gene-tia000814;novel.4096;novel.4098;novel.2497;novel.2240;novel.3672;gene-tia010897;novel.811;gene-tia012303;gene-tia009499;gene-tia006125;gene-tia000785;gene-tia004946;gene-tia000375;gene-tia0003…	K00759+K00759+K00759+K00759+K00856+K00856+K00942+K01081+K01466+K01488+K01488+K01510+K01510+K01510+K01513+K01768+K01768+K01768+K01768+K01768+K01835+K01835+K01923+K01951+K02083+K06966+K10807+K10808+K10808+K10808+K13811+K14641+K14641+K18151
Caffeine metabolism	ko00232	1 out of 1506 0.0664010624169987%	5 out of 5988 0.083500334001336%	0.765195	1	gene-tia008408	K07409
Pyrimidine metabolism	ko00240	21 out of 1506 1.39442231075697%	73 out of 5988 1.21910487641951%	0.275882	1	gene-tia010680;gene-tia010145;gene-tia011772;gene-tia004985;gene-tia012005;gene-tia017244;gene-tia007021;gene-tia012210;gene-tia001390;gene-tia000814;gene-tia013687;gene-tia000818;gene-tia003856;gene-tia008971;gene-tia000785;gene-tia004946;gene-tia000375;gene-tia000378;gene-tia012806;gene-tia004190;gene-tia004222	K00254+K00857+K01081+K01240+K01464+K01493+K01510+K01510+K01510+K01513+K01937+K01937+K01937+K01955+K06966+K10807+K10808+K10808+K10808+K14641+K14641
Alanine, aspartate and glutamate metabolism	ko00250	11 out of 1506 0.730411686586985%	42 out of 5988 0.701402805611222%	0.497174	1	gene-tia010797;gene-tia017201;gene-tia001436;gene-tia016130;gene-tia004663;gene-tia005212;gene-tia008971;gene-tia013372;gene-tia005242;gene-tia007521;gene-tia014830	K00261+K00264+K00827+K01580+K01915+K01940+K01955+K13051+K13051+K14272+K14455
Glycine, serine and threonine metabolism	ko00260	17 out of 1506 1.12881806108898%	68 out of 5988 1.13560454241817%	0.558307	1	gene-tia007258;gene-tia003648;gene-tia004174;gene-tia014582;gene-tia012745;gene-tia000841;gene-tia002208;gene-tia001436;gene-tia012140;gene-tia002700;novel.1642;novel.3055;gene-tia007623;gene-tia008110;gene-tia007521;gene-tia001508;gene-tia016665	K00276+K00276+K00276+K00306+K00600+K00600+K00600+K00827+K00928+K00928+K00928+K00928+K01079+K01754+K14272+K15634+K15919
Monobactam biosynthesis	ko00261	7 out of 1506 0.464807436918991%	16 out of 5988 0.267201068804275%	0.0815053	1	gene-tia012140;gene-tia002700;novel.1642;novel.3055;gene-tia010834;gene-tia002730;gene-tia010867	K00928+K00928+K00928+K00928+K01714+K01714+K13811
Cysteine and methionine metabolism	ko00270	21 out of 1506 1.39442231075697%	86 out of 5988 1.43620574482298%	0.60398	1	gene-tia017194;gene-tia005147;gene-tia005148;gene-tia006044;gene-tia015712;gene-tia000168;gene-tia006727;gene-tia012033;gene-tia014738;gene-tia000698;gene-tia001436;gene-tia016833;gene-tia012140;gene-tia002700;novel.1642;novel.3055;gene-tia001910;gene-tia013234;gene-tia014830;gene-tia001026;gene-tia009560	K00016+K00549+K00549+K00558+K00558+K00640+K00789+K00789+K00815+K00815+K00827+K00837+K00928+K00928+K00928+K00928+K01761+K01762+K14455+K17398+K20772
Valine, leucine and isoleucine degradation	ko00280	13 out of 1506 0.863213811420983%	60 out of 5988 1.00200400801603%	0.777683	1	gene-tia005912;gene-tia015184;gene-tia015185;gene-tia003783;gene-tia009761;gene-tia001787;gene-tia001436;gene-tia008420;gene-tia014652;gene-tia011217;gene-tia012720;gene-tia004383;novel.1180	K00020+K00020+K00020+K00020+K00128+K00128+K00827+K01640+K01968+K05605+K05605+K05605+K07513
Valine, leucine and isoleucine biosynthesis	ko00290	4 out of 1506 0.265604249667995%	16 out of 5988 0.267201068804275%	0.600643	1	gene-tia005298;novel.3691;gene-tia002256;gene-tia008110	K01652+K01652+K01653+K01754
Lysine biosynthesis	ko00300	6 out of 1506 0.398406374501992%	17 out of 5988 0.283901135604542%	0.239064	1	gene-tia012140;gene-tia002700;novel.1642;novel.3055;gene-tia010834;gene-tia002730	K00928+K00928+K00928+K00928+K01714+K01714
Lysine degradation	ko00310	11 out of 1506 0.730411686586985%	53 out of 5988 0.885103540414162%	0.814598	1	gene-tia009761;gene-tia001787;gene-tia014582;gene-tia006315;gene-tia011136;gene-tia011353;gene-tia017211;gene-tia002994;gene-tia004716;gene-tia007253;gene-tia013013	K00128+K00128+K00306+K11420+K11420+K11420+K11420+K11420+K11420+K11426+K11426
Arginine and proline metabolism	ko00330	15 out of 1506 0.99601593625498%	51 out of 5988 0.851703406813627%	0.287556	1	gene-tia009761;gene-tia001787;gene-tia005463;gene-tia009097;gene-tia000425;gene-tia009116;gene-tia009971;gene-tia010480;gene-tia001500;gene-tia004706;novel.1474;gene-tia015521;gene-tia008981;gene-tia008986;gene-tia014830	K00128+K00128+K00472+K00472+K00472+K01426+K01426+K01426+K01426+K01426+K01426+K13366+K13427+K13427+K14455
Histidine metabolism	ko00340	3 out of 1506 0.199203187250996%	24 out of 5988 0.400801603206413%	0.961812	1	gene-tia009761;gene-tia001787;gene-tia016162	K00128+K00128+K01590
Tyrosine metabolism	ko00350	18 out of 1506 1.19521912350598%	48 out of 5988 0.801603206412826%	0.0388327	1	gene-tia009478;gene-tia010882;gene-tia006035;gene-tia006577;gene-tia008211;gene-tia008604;gene-tia001752;gene-tia007258;gene-tia003648;gene-tia004174;gene-tia009304;gene-tia016635;gene-tia014738;gene-tia000698;gene-tia009221;gene-tia005026;gene-tia014830;gene-tia014764	K00001+K00001+K00121+K00121+K00121+K00121+K00121+K00276+K00276+K00276+K00422+K00451+K00815+K00815+K07253+K07253+K14455+K18606
Phenylalanine metabolism	ko00360	16 out of 1506 1.06241699867198%	49 out of 5988 0.818303273213093%	0.147127	1	gene-tia007258;gene-tia003648;gene-tia004174;gene-tia014738;gene-tia000698;gene-tia009116;gene-tia009971;gene-tia010480;gene-tia001500;gene-tia004706;novel.1474;gene-tia009221;gene-tia005026;gene-tia009829;gene-tia014830;gene-tia014764	K00276+K00276+K00276+K00815+K00815+K01426+K01426+K01426+K01426+K01426+K01426+K07253+K07253+K10775+K14455+K18606
Tryptophan metabolism	ko00380	12 out of 1506 0.796812749003984%	49 out of 5988 0.818303273213093%	0.597314	1	gene-tia009761;gene-tia001787;gene-tia016833;gene-tia009116;gene-tia009971;gene-tia010480;gene-tia001500;gene-tia004706;novel.1474;gene-tia008408;gene-tia012660;gene-tia012337	K00128+K00128+K00837+K01426+K01426+K01426+K01426+K01426+K01426+K07409+K11816+K16903
Phenylalanine, tyrosine and tryptophan biosynthesis	ko00400	14 out of 1506 0.929614873837981%	46 out of 5988 0.768203072812291%	0.250127	1	gene-tia005120;gene-tia014738;gene-tia000698;gene-tia008557;gene-tia007659;gene-tia012372;gene-tia011201;gene-tia013531;gene-tia008068;gene-tia009500;gene-tia012878;gene-tia002565;gene-tia014830;gene-tia010180	K00800+K00815+K00815+K01626+K01658+K01658+K01735+K01850+K05359+K05359+K13832+K13832+K14455+K15227
beta-Alanine metabolism	ko00410	11 out of 1506 0.730411686586985%	45 out of 5988 0.751503006012024%	0.600634	1	gene-tia009761;gene-tia001787;gene-tia007258;gene-tia003648;gene-tia004174;gene-tia012005;gene-tia016130;gene-tia011217;gene-tia012720;gene-tia004383;gene-tia015521	K00128+K00128+K00276+K00276+K00276+K01464+K01580+K05605+K05605+K05605+K13366
Taurine and hypotaurine metabolism	ko00430	3 out of 1506 0.199203187250996%	8 out of 5988 0.133600534402138%	0.325156	1	gene-tia016130;gene-tia017438;gene-tia004546	K01580+K10712+K10712
Selenocompound metabolism	ko00450	9 out of 1506 0.597609561752988%	23 out of 5988 0.384101536406146%	0.0989379	1	gene-tia017700;gene-tia001576;gene-tia001582;gene-tia001583;gene-tia001584;gene-tia005147;gene-tia005148;gene-tia001910;gene-tia010867	K00384+K00384+K00384+K00384+K00384+K00549+K00549+K01761+K13811
Cyanoamino acid metabolism	ko00460	14 out of 1506 0.929614873837981%	42 out of 5988 0.701402805611222%	0.14756	1	gene-tia012745;gene-tia000841;gene-tia002208;gene-tia010075;gene-tia012380;gene-tia013695;novel.3465;gene-tia013171;gene-tia009132;gene-tia015810;gene-tia012418;gene-tia016616;gene-tia013372;gene-tia005242	K00600+K00600+K00600+K01188+K01188+K01188+K01188+K01455+K05349+K05349+K05350+K05350+K13051+K13051
Glutathione metabolism	ko00480	17 out of 1506 1.12881806108898%	76 out of 5988 1.26920507682031%	0.752997	1	gene-tia013211;gene-tia005801;gene-tia006265;gene-tia009997;gene-tia014573;gene-tia000687;gene-tia002694;gene-tia002747;gene-tia003051;gene-tia003052;gene-tia004782;novel.1428;gene-tia004946;gene-tia000375;gene-tia000378;gene-tia012806;gene-tia010434	K00036+K00434+K00799+K00799+K00799+K00799+K00799+K00799+K00799+K00799+K00799+K00799+K10807+K10808+K10808+K10808+K22596
Starch and sucrose metabolism	ko00500	65 out of 1506 4.31606905710491%	205 out of 5988 3.42351369405478%	0.0186976	1	gene-tia000081;gene-tia001764;gene-tia006706;gene-tia016505;gene-tia001360;gene-tia015620;gene-tia016388;gene-tia002383;gene-tia002756;gene-tia001386;gene-tia008482;gene-tia006719;gene-tia010188;gene-tia003126;gene-tia011013;gene-tia017532;gene-tia003771;novel.2793;gene-tia005658;gene-tia014198;gene-tia015367;gene-tia003189;gene-tia003190;gene-tia003577;gene-tia010641;gene-tia010790;gene-tia01642…	K00688+K00688+K00695+K00696+K00696+K00700+K00700+K00700+K00700+K00703+K00844+K00963+K00975+K00975+K01087+K01087+K01087+K01087+K01176+K01176+K01176+K01176+K01176+K01176+K01177+K01177+K01177+K01177+K01179+K01179+K01179+K01179+K01187+K01188+K01188+K01188+K01188+K01193+K01193+K01210+K01210+K01214+K01513+K01835+K01835+K05349+K05349+K05350+K05350+K07024+K07024+K16055+K16055+K16055+K19891+K19891+K19891+…
N-Glycan biosynthesis	ko00510	19 out of 1506 1.26162018592297%	64 out of 5988 1.0688042752171%	0.239426	1	gene-tia000481;gene-tia012832;gene-tia017216;gene-tia009989;gene-tia005858;novel.2016;gene-tia009646;gene-tia010743;novel.79;gene-tia009705;gene-tia005115;gene-tia013648;gene-tia006305;gene-tia002935;gene-tia014267;novel.3977;novel.4425;novel.4545;novel.2692	K00737+K00737+K00737+K01228+K01230+K01230+K03843+K05546+K07151+K07252+K07252+K07432+K07441+K12666+K12667+K12667+K12667+K12667+K12667
Other glycan degradation	ko00511	18 out of 1506 1.19521912350598%	61 out of 5988 1.0187040748163%	0.25653	1	gene-tia008041;gene-tia011397;gene-tia006644;gene-tia008895;gene-tia009893;gene-tia011202;gene-tia000272;gene-tia013206;gene-tia014792;gene-tia015861;gene-tia016449;gene-tia000934;gene-tia000935;gene-tia002350;gene-tia004484;gene-tia009344;gene-tia013995;gene-tia015568	K01190+K01206+K12309+K12309+K12309+K12309+K12309+K12309+K12309+K12309+K12309+K12309+K12309+K12309+K12309+K12373+K12373+K15923
Various types of N-glycan biosynthesis	ko00513	20 out of 1506 1.32802124833997%	53 out of 5988 0.885103540414162%	0.028414	1	gene-tia006057;gene-tia006058;gene-tia015916;gene-tia005858;novel.2016;gene-tia009646;gene-tia011246;novel.79;gene-tia013648;gene-tia006305;gene-tia009344;gene-tia013995;gene-tia002935;gene-tia014267;novel.3977;novel.4425;novel.4545;novel.2692;gene-tia008944;gene-tia001477	K00753+K00753+K00753+K01230+K01230+K03843+K05531+K07151+K07432+K07441+K12373+K12373+K12666+K12667+K12667+K12667+K12667+K12667+K14413+K14413
Other types of O-glycan biosynthesis	ko00514	4 out of 1506 0.265604249667995%	22 out of 5988 0.367401469605878%	0.84193	1	gene-tia000449;gene-tia001037;gene-tia003412;gene-tia016619	K09667+K09667+K09667+K20784
Mannose type O-glycan biosynthesis	ko00515	1 out of 1506 0.0664010624169987%	4 out of 5988 0.0668002672010688%	0.686228	1	gene-tia013309	K18207
Amino sugar and nucleotide sugar metabolism	ko00520	29 out of 1506 1.92563081009296%	138 out of 5988 2.30460921843687%	0.892806	1	gene-tia008482;gene-tia006719;gene-tia010188;gene-tia003126;gene-tia010739;gene-tia010740;gene-tia012753;gene-tia004436;gene-tia010097;gene-tia005772;gene-tia010897;novel.811;gene-tia013493;gene-tia003335;gene-tia009344;gene-tia013995;novel.4036;novel.622;gene-tia015830;gene-tia014874;gene-tia005863;gene-tia004591;novel.1758;gene-tia006313;gene-tia015957;gene-tia001460;gene-tia001463;gene-tia0141…	K00844+K00963+K00975+K00975+K01183+K01183+K01183+K01183+K01784+K01809+K01835+K01835+K08679+K08679+K12373+K12373+K12447+K12447+K12448+K12450+K13648+K13648+K13648+K15920+K15920+K15920+K15920+K16190+K16190
Glycosaminoglycan degradation	ko00531	20 out of 1506 1.32802124833997%	45 out of 5988 0.751503006012024%	0.00363952	0.480417	gene-tia000088;gene-tia014462;gene-tia006181;gene-tia016638;gene-tia002369;gene-tia006644;gene-tia008895;gene-tia009893;gene-tia011202;gene-tia000272;gene-tia013206;gene-tia014792;gene-tia015861;gene-tia016449;gene-tia000934;gene-tia000935;gene-tia002350;gene-tia004484;gene-tia009344;gene-tia013995	K07964+K07964+K10532+K10532+K10532+K12309+K12309+K12309+K12309+K12309+K12309+K12309+K12309+K12309+K12309+K12309+K12309+K12309+K12373+K12373
Glycerolipid metabolism	ko00561	18 out of 1506 1.19521912350598%	87 out of 5988 1.45290581162325%	0.863301	1	gene-tia011607;gene-tia014289;gene-tia009761;gene-tia001787;gene-tia011151;gene-tia006849;gene-tia007809;gene-tia010965;gene-tia002230;gene-tia003947;gene-tia014121;gene-tia015018;gene-tia014007;gene-tia016628;gene-tia003074;gene-tia011878;gene-tia001224;gene-tia012789	K00002+K00002+K00128+K00128+K00655+K00679+K00679+K00679+K00679+K00679+K01054+K01054+K06119+K13508+K13508+K14674+K14674+K18693
Inositol phosphate metabolism	ko00562	19 out of 1506 1.26162018592297%	85 out of 5988 1.41950567802271%	0.762551	1	gene-tia015623;gene-tia002823;gene-tia013158;gene-tia016740;gene-tia003130;gene-tia004120;gene-tia009021;gene-tia001567;gene-tia014123;gene-tia001451;gene-tia002195;gene-tia005069;gene-tia008076;gene-tia007631;gene-tia012180;gene-tia000939;gene-tia002364;gene-tia005876;gene-tia016426	K00010+K00469+K00889+K00889+K00913+K00921+K01092+K01092+K01099+K01099+K01099+K01114+K05857+K18081+K18081+K18081+K18081+K20279+K20279
Glycosylphosphatidylinositol (GPI)-anchor biosynthesis	ko00563	10 out of 1506 0.664010624169987%	31 out of 5988 0.517702070808283%	0.234633	1	novel.2324;gene-tia007761;gene-tia003539;gene-tia003139;gene-tia017811;gene-tia008984;gene-tia001274;gene-tia001359;gene-tia012758;gene-tia013828	K03858+K03860+K03860+K03861+K05283+K05284+K05286+K05291+K05292+K05294
Glycerophospholipid metabolism	ko00564	21 out of 1506 1.39442231075697%	108 out of 5988 1.80360721442886%	0.935363	1	gene-tia007726;gene-tia011151;gene-tia009296;gene-tia002279;gene-tia005069;gene-tia011161;gene-tia010618;gene-tia001930;gene-tia017017;gene-tia004012;gene-tia016628;gene-tia003074;gene-tia011878;gene-tia001224;gene-tia014569;gene-tia002059;novel.549;novel.2050;novel.3522;gene-tia012789;gene-tia015778	K00006+K00655+K01047+K01047+K01114+K01115+K01126+K01613+K05929+K06130+K13508+K13508+K14674+K14674+K16818+K16818+K16818+K16818+K16818+K18693+K18696
Ether lipid metabolism	ko00565	6 out of 1506 0.398406374501992%	30 out of 5988 0.501002004008016%	0.80326	1	gene-tia009296;gene-tia002279;gene-tia005069;gene-tia011161;gene-tia011878;gene-tia001224	K01047+K01047+K01114+K01115+K14674+K14674
Arachidonic acid metabolism	ko00590	8 out of 1506 0.531208499335989%	32 out of 5988 0.53440213760855%	0.575593	1	gene-tia009296;gene-tia002279;gene-tia009547;gene-tia010955;gene-tia011701;gene-tia011702;gene-tia011878;gene-tia001224	K01047+K01047+K05309+K08726+K08726+K08726+K14674+K14674
Linoleic acid metabolism	ko00591	13 out of 1506 0.863213811420983%	31 out of 5988 0.517702070808283%	0.0298913	1	gene-tia009296;gene-tia002279;gene-tia008408;gene-tia011878;gene-tia001224;gene-tia009968;gene-tia009970;gene-tia000457;gene-tia013075;gene-tia004801;novel.4212;novel.1933;novel.3291	K01047+K01047+K07409+K14674+K14674+K15718+K15718+K15718+K15718+K15718+K15718+K15718+K15718
alpha-Linolenic acid metabolism	ko00592	16 out of 1506 1.06241699867198%	56 out of 5988 0.935203740814963%	0.323469	1	gene-tia009296;gene-tia002279;gene-tia004707;novel.897;gene-tia000803;gene-tia000804;gene-tia002339;novel.1180;gene-tia006813;gene-tia011878;gene-tia001224;gene-tia014569;gene-tia002059;novel.549;novel.2050;novel.3522	K01047+K01047+K01723+K01723+K05894+K05894+K05894+K07513+K10527+K14674+K14674+K16818+K16818+K16818+K16818+K16818
Sphingolipid metabolism	ko00600	35 out of 1506 2.32403718459495%	92 out of 5988 1.53640614562458%	0.00400634	0.528837	gene-tia008041;gene-tia009844;gene-tia007965;gene-tia010387;gene-tia006258;gene-tia006259;gene-tia006644;gene-tia008895;gene-tia009893;gene-tia011202;gene-tia000272;gene-tia013206;gene-tia014792;gene-tia015861;gene-tia016449;gene-tia000934;gene-tia000935;gene-tia002350;gene-tia004484;novel.966;novel.1212;novel.1339;novel.1690;novel.1817;novel.269;novel.2072;novel.2212;novel.2248;novel.2621;novel.…	K01190+K04708+K04711+K04712+K04713+K04713+K12309+K12309+K12309+K12309+K12309+K12309+K12309+K12309+K12309+K12309+K12309+K12309+K12309+K12349+K12349+K12349+K12349+K12349+K12349+K12349+K12349+K12349+K12349+K12349+K12349+K12349+K12349+K12349+K12349
Glycosphingolipid biosynthesis - globo and isoglobo series	ko00603	2 out of 1506 0.132802124833997%	8 out of 5988 0.133600534402138%	0.63681	1	gene-tia009344;gene-tia013995	K12373+K12373
Glycosphingolipid biosynthesis - ganglio series	ko00604	15 out of 1506 0.99601593625498%	33 out of 5988 0.551102204408818%	0.00877199	1	gene-tia006644;gene-tia008895;gene-tia009893;gene-tia011202;gene-tia000272;gene-tia013206;gene-tia014792;gene-tia015861;gene-tia016449;gene-tia000934;gene-tia000935;gene-tia002350;gene-tia004484;gene-tia009344;gene-tia013995	K12309+K12309+K12309+K12309+K12309+K12309+K12309+K12309+K12309+K12309+K12309+K12309+K12309+K12373+K12373
Pyruvate metabolism	ko00620	12 out of 1506 0.796812749003984%	73 out of 5988 1.21910487641951%	0.973261	1	gene-tia017194;gene-tia014891;gene-tia010615;gene-tia009761;gene-tia001787;gene-tia009330;gene-tia000304;gene-tia000358;gene-tia016796;gene-tia006580;gene-tia012260;gene-tia004632	K00016+K00029+K00051+K00128+K00128+K00162+K01512+K01595+K01595+K01759+K01913+K01913
Glyoxylate and dicarboxylate metabolism	ko00630	14 out of 1506 0.929614873837981%	61 out of 5988 1.0187040748163%	0.701415	1	gene-tia012745;gene-tia000841;gene-tia002208;gene-tia013171;novel.3910;novel.1752;gene-tia005378;gene-tia007234;gene-tia001724;gene-tia012260;gene-tia004632;gene-tia004663;gene-tia007521;gene-tia016665	K00600+K00600+K00600+K01455+K01601+K01601+K01637+K01637+K01681+K01913+K01913+K01915+K14272+K15919
Propanoate metabolism	ko00640	4 out of 1506 0.265604249667995%	35 out of 5988 0.584502338009352%	0.987227	1	gene-tia017194;gene-tia011217;gene-tia012720;gene-tia004383	K00016+K05605+K05605+K05605
Butanoate metabolism	ko00650	10 out of 1506 0.664010624169987%	24 out of 5988 0.400801603206413%	0.0563271	1	gene-tia007673;gene-tia010093;gene-tia012001;gene-tia016130;gene-tia008420;gene-tia005298;novel.3691;gene-tia002256;gene-tia012260;gene-tia004632	K00109+K00109+K00109+K01580+K01640+K01652+K01652+K01653+K01913+K01913
C5-Branched dibasic acid metabolism	ko00660	3 out of 1506 0.199203187250996%	9 out of 5988 0.150300601202405%	0.403538	1	gene-tia005298;novel.3691;gene-tia002256	K01652+K01652+K01653
One carbon pool by folate	ko00670	3 out of 1506 0.199203187250996%	22 out of 5988 0.367401469605878%	0.941488	1	gene-tia012745;gene-tia000841;gene-tia002208	K00600+K00600+K00600
Carbon fixation in photosynthetic organisms	ko00710	14 out of 1506 0.929614873837981%	51 out of 5988 0.851703406813627%	0.403926	1	gene-tia014891;gene-tia010615;gene-tia006709;gene-tia009552;gene-tia006521;gene-tia000358;gene-tia016796;novel.3910;novel.1752;gene-tia001092;gene-tia006973;gene-tia004129;gene-tia007521;gene-tia014830	K00029+K00051+K00134+K00134+K00927+K01595+K01595+K01601+K01601+K01623+K03841+K03841+K14272+K14455
Thiamine metabolism	ko00730	3 out of 1506 0.199203187250996%	14 out of 5988 0.233800935203741%	0.723486	1	gene-tia003026;gene-tia002492;gene-tia014391	K00878+K00949+K01662
Riboflavin metabolism	ko00740	5 out of 1506 0.332005312084993%	25 out of 5988 0.41750167000668%	0.791717	1	gene-tia003899;gene-tia000814;gene-tia001539;gene-tia001540;gene-tia003140	K00793+K01513+K14379+K14379+K20884
Vitamin B6 metabolism	ko00750	4 out of 1506 0.265604249667995%	11 out of 5988 0.183700734802939%	0.29073	1	gene-tia015010;gene-tia008269;gene-tia000824;gene-tia000825	K00868+K05275+K13248+K13248
Nicotinate and nicotinamide metabolism	ko00760	6 out of 1506 0.398406374501992%	24 out of 5988 0.400801603206413%	0.584797	1	gene-tia009709;gene-tia011772;gene-tia004985;gene-tia000814;gene-tia012825;gene-tia015379	K00767+K01081+K01240+K01513+K03517+K03517
Pantothenate and CoA biosynthesis	ko00770	10 out of 1506 0.664010624169987%	37 out of 5988 0.617902471609886%	0.458166	1	gene-tia009761;gene-tia001787;gene-tia014765;gene-tia012005;gene-tia000814;gene-tia005298;novel.3691;gene-tia002256;gene-tia016121;gene-tia017538	K00128+K00128+K00606+K01464+K01513+K01652+K01652+K01653+K09680+K09680
Biotin metabolism	ko00780	7 out of 1506 0.464807436918991%	19 out of 5988 0.317301269205077%	0.17866	1	gene-tia014835;gene-tia014346;gene-tia017675;gene-tia017698;novel.2534;novel.2739;gene-tia015278	K00059+K00208+K01942+K01942+K09458+K09458+K19562
Lipoic acid metabolism	ko00785	4 out of 1506 0.265604249667995%	9 out of 5988 0.150300601202405%	0.16839	1	novel.4476;novel.1231;novel.2640;gene-tia012872	K03644+K03644+K03644+K03801
Folate biosynthesis	ko00790	14 out of 1506 0.929614873837981%	44 out of 5988 0.734802939211757%	0.195711	1	gene-tia009337;gene-tia014029;gene-tia014032;gene-tia016225;gene-tia004253;gene-tia004254;gene-tia004255;gene-tia012274;gene-tia002544;novel.991;gene-tia010217;gene-tia010218;gene-tia014761;gene-tia005303	K13941+K13950+K13950+K13950+K13950+K13950+K13950+K15376+K15376+K15376+K15631+K15631+K18482+K18482
Porphyrin and chlorophyll metabolism	ko00860	9 out of 1506 0.597609561752988%	34 out of 5988 0.567802271209085%	0.49488	1	gene-tia009316;gene-tia005163;gene-tia008048;gene-tia001222;gene-tia007675;gene-tia005000;gene-tia008488;gene-tia000262;gene-tia016904	K01719+K01772+K03403+K03404+K04035+K04040+K08101+K13544+K21480
Terpenoid backbone biosynthesis	ko00900	7 out of 1506 0.464807436918991%	48 out of 5988 0.801603206412826%	0.974585	1	gene-tia015001;gene-tia002739;gene-tia014391;gene-tia000908;gene-tia005716;gene-tia001207;gene-tia010129	K00021+K00991+K01662+K05356+K11778+K12742+K13789
Indole alkaloid biosynthesis	ko00901	4 out of 1506 0.265604249667995%	8 out of 5988 0.133600534402138%	0.115761	1	gene-tia005847;gene-tia006031;gene-tia009900;gene-tia016267	K01757+K01757+K01757+K01757
Monoterpenoid biosynthesis	ko00902	4 out of 1506 0.265604249667995%	17 out of 5988 0.283901135604542%	0.652572	1	gene-tia015453;gene-tia015642;gene-tia001610;gene-tia009574	K18108+K21374+K21374+K23810
Limonene and pinene degradation	ko00903	2 out of 1506 0.132802124833997%	7 out of 5988 0.11690046760187%	0.558897	1	gene-tia009761;gene-tia001787	K00128+K00128
Diterpenoid biosynthesis	ko00904	46 out of 1506 3.05444887118194%	101 out of 5988 1.68670674682699%	5.80011e-06	0.000765615	gene-tia013033;gene-tia006134;gene-tia006136;gene-tia009202;gene-tia014122;novel.2500;novel.1478;novel.3561;gene-tia009827;novel.3772;novel.3773;novel.3775;novel.533;novel.547;novel.4167;novel.4214;novel.4267;novel.4491;novel.4671;novel.4691;novel.4916;novel.86;novel.903;novel.962;novel.1029;novel.129;novel.1111;novel.2433;novel.2532;novel.1162;novel.157;novel.168;novel.1359;novel.1521;novel.1965…	K04120+K04121+K04121+K04122+K04122+K04122+K04122+K04122+K04125+K04125+K04125+K04125+K04125+K04125+K04125+K04125+K04125+K04125+K04125+K04125+K04125+K04125+K04125+K04125+K04125+K04125+K04125+K04125+K04125+K04125+K04125+K04125+K04125+K04125+K04125+K04125+K04125+K04125+K04125+K04125+K04125+K04125+K04125+K04125+K05282+K21718
Brassinosteroid biosynthesis	ko00905	4 out of 1506 0.265604249667995%	16 out of 5988 0.267201068804275%	0.600643	1	gene-tia010023;gene-tia013974;gene-tia016940;gene-tia002501	K09587+K15639+K15639+K15639
Carotenoid biosynthesis	ko00906	12 out of 1506 0.796812749003984%	32 out of 5988 0.53440213760855%	0.0829863	1	gene-tia008191;gene-tia009887;gene-tia003458;gene-tia014577;novel.1122;gene-tia012501;gene-tia014973;gene-tia012392;gene-tia015919;gene-tia012367;gene-tia012992;gene-tia010991	K02291+K02291+K09838+K09840+K09840+K09841+K09841+K09843+K09843+K14593+K17911+K17912
Zeatin biosynthesis	ko00908	10 out of 1506 0.664010624169987%	33 out of 5988 0.551102204408818%	0.305876	1	gene-tia010304;gene-tia012602;gene-tia004719;gene-tia000056;gene-tia000516;gene-tia013977;gene-tia003008;gene-tia003010;gene-tia010411;gene-tia001678	K10717+K10760+K13495+K13496+K13496+K13496+K13496+K13496+K23452+K23452
Sesquiterpenoid and triterpenoid biosynthesis	ko00909	7 out of 1506 0.464807436918991%	28 out of 5988 0.467601870407482%	0.579668	1	gene-tia008178;novel.94;gene-tia006436;gene-tia007788;gene-tia011623;gene-tia011624;gene-tia015143	K00511+K14173+K15472+K15472+K15472+K15472+K15472
Nitrogen metabolism	ko00910	6 out of 1506 0.398406374501992%	14 out of 5988 0.233800935203741%	0.114077	1	gene-tia010797;gene-tia017201;gene-tia013171;gene-tia000562;gene-tia015675;gene-tia004663	K00261+K00264+K01455+K01674+K01674+K01915
Sulfur metabolism	ko00920	2 out of 1506 0.132802124833997%	24 out of 5988 0.400801603206413%	0.991427	1	gene-tia000168;gene-tia010867	K00640+K13811
Phenylpropanoid biosynthesis	ko00940	60 out of 1506 3.98406374501992%	133 out of 5988 2.22110888443554%	3.38636e-07	4.46999e-05	gene-tia006138;gene-tia003880;gene-tia005470;gene-tia005932;gene-tia006658;gene-tia008617;gene-tia010098;gene-tia012497;gene-tia014833;gene-tia014834;gene-tia015402;gene-tia001011;gene-tia001012;gene-tia003309;gene-tia003514;gene-tia004900;novel.822;gene-tia008341;gene-tia012882;gene-tia012885;gene-tia010075;gene-tia012380;gene-tia013695;novel.3465;gene-tia006377;gene-tia010752;gene-tia010757;gen…	K00083+K00083+K00430+K00430+K00430+K00430+K00430+K00430+K00430+K00430+K00430+K00430+K00430+K00430+K00430+K00430+K00430+K00487+K00588+K00588+K01188+K01188+K01188+K01188+K01904+K01904+K01904+K01904+K01904+K05349+K05349+K05350+K05350+K09753+K09753+K09753+K09753+K09753+K09753+K09754+K09755+K09755+K10775+K12355+K12355+K13065+K13065+K13065+K13065+K13065+K13065+K13066+K22395+K22395+K22395+K22395+K22395+…
Flavonoid biosynthesis	ko00941	27 out of 1506 1.79282868525896%	53 out of 5988 0.885103540414162%	4.49979e-05	0.00593973	gene-tia009442;gene-tia009444;gene-tia008341;gene-tia012882;gene-tia012885;gene-tia006368;gene-tia000343;gene-tia000397;gene-tia000401;gene-tia000402;gene-tia000403;gene-tia000552;gene-tia012200;gene-tia014638;gene-tia011492;gene-tia008073;gene-tia008446;gene-tia015583;gene-tia011861;gene-tia006131;gene-tia009464;gene-tia000219;gene-tia013176;gene-tia016609;gene-tia001692;gene-tia014862;gene-tia0…	K00475+K00475+K00487+K00588+K00588+K00660+K00660+K00660+K00660+K00660+K00660+K00660+K00660+K00660+K01859+K05278+K05278+K05280+K09754+K13065+K13065+K13065+K13065+K13065+K13065+K13082+K13083
Anthocyanin biosynthesis	ko00942	2 out of 1506 0.132802124833997%	5 out of 5988 0.083500334001336%	0.370359	1	gene-tia011184;gene-tia016460	K12938+K12938
Isoflavonoid biosynthesis	ko00943	9 out of 1506 0.597609561752988%	29 out of 5988 0.484301937207749%	0.293687	1	gene-tia011693;gene-tia001513;gene-tia003364;gene-tia004642;gene-tia005357;gene-tia007760;gene-tia017826;gene-tia005315;gene-tia003406	K13258+K13258+K13258+K13258+K13260+K13260+K13260+K13260+K13264
Flavone and flavonol biosynthesis	ko00944	4 out of 1506 0.265604249667995%	24 out of 5988 0.400801603206413%	0.888592	1	gene-tia015583;gene-tia009595;gene-tia003406;gene-tia012746	K05280+K13083+K13264+K22794
Stilbenoid, diarylheptanoid and gingerol biosynthesis	ko00945	13 out of 1506 0.863213811420983%	23 out of 5988 0.384101536406146%	0.00129191	0.170532	gene-tia008341;gene-tia012882;gene-tia012885;gene-tia011861;gene-tia006131;gene-tia009464;gene-tia000219;gene-tia013176;gene-tia016609;gene-tia001692;gene-tia009726;gene-tia000004;gene-tia011326	K00487+K00588+K00588+K09754+K13065+K13065+K13065+K13065+K13065+K13065+K16040+K16040+K16040
Isoquinoline alkaloid biosynthesis	ko00950	10 out of 1506 0.664010624169987%	29 out of 5988 0.484301937207749%	0.170661	1	gene-tia007258;gene-tia003648;gene-tia004174;gene-tia009304;gene-tia014738;gene-tia000698;gene-tia014830;gene-tia009810;gene-tia010889;gene-tia011132	K00276+K00276+K00276+K00422+K00815+K00815+K14455+K14975+K14975+K22097
Tropane, piperidine and pyridine alkaloid biosynthesis	ko00960	11 out of 1506 0.730411686586985%	36 out of 5988 0.601202404809619%	0.281546	1	gene-tia007258;gene-tia003648;gene-tia004174;gene-tia014738;gene-tia000698;gene-tia005664;gene-tia012698;gene-tia003192;gene-tia004261;gene-tia014830;gene-tia014764	K00276+K00276+K00276+K00815+K00815+K08081+K08081+K08081+K08081+K14455+K18606
Betalain biosynthesis	ko00965	6 out of 1506 0.398406374501992%	14 out of 5988 0.233800935203741%	0.114077	1	gene-tia006463;gene-tia008775;gene-tia011459;gene-tia016032;gene-tia004083;novel.3218	K15777+K15777+K15777+K15777+K15777+K15777
Aminoacyl-tRNA biosynthesis	ko00970	13 out of 1506 0.863213811420983%	76 out of 5988 1.26920507682031%	0.965355	1	novel.4957;gene-tia010136;gene-tia012103;gene-tia002040;gene-tia002042;gene-tia002848;gene-tia013883;gene-tia000430;gene-tia012611;gene-tia014974;gene-tia015246;gene-tia003439;gene-tia013514	K01867+K01870+K01870+K01870+K01870+K01881+K01883+K01893+K02433+K02433+K02433+K02433+K04567
Biosynthesis of unsaturated fatty acids	ko01040	5 out of 1506 0.332005312084993%	22 out of 5988 0.367401469605878%	0.682707	1	gene-tia012329;gene-tia002589;gene-tia005252;novel.1180;gene-tia012876	K03921+K03921+K03921+K07513+K10251
Metabolic pathways	ko01100	660 out of 1506 43.8247011952191%	2432 out of 5988 40.6145624582498%	0.00189322	0.249905	gene-tia009478;gene-tia010882;gene-tia011607;gene-tia014289;gene-tia004662;gene-tia015623;gene-tia017194;gene-tia005912;gene-tia015184;gene-tia015185;gene-tia003783;gene-tia015001;gene-tia014891;gene-tia007868;gene-tia013211;gene-tia010615;gene-tia014835;gene-tia006138;gene-tia003880;gene-tia009483;gene-tia009484;gene-tia003521;gene-tia007673;gene-tia010093;gene-tia012001;gene-tia006035;gene-tia0…	K00001+K00001+K00002+K00002+K00008+K00010+K00016+K00020+K00020+K00020+K00020+K00021+K00029+K00030+K00036+K00051+K00059+K00083+K00083+K00103+K00103+K00103+K00109+K00109+K00109+K00121+K00121+K00121+K00121+K00121+K00128+K00128+K00134+K00134+K00162+K00208+K00234+K00254+K00261+K00264+K00276+K00276+K00276+K00306+K00422+K00423+K00423+K00423+K00423+K00430+K00430+K00430+K00430+K00430+K00430+K00430+K00430+…
Biosynthesis of secondary metabolites	ko01110	380 out of 1506 25.2324037184595%	1259 out of 5988 21.0253841015364%	2.92635e-06	0.000386279	gene-tia009478;gene-tia010882;gene-tia011607;gene-tia014289;gene-tia007726;gene-tia015623;gene-tia017194;gene-tia015001;gene-tia007868;gene-tia013211;gene-tia014835;gene-tia006138;gene-tia003880;gene-tia006035;gene-tia006577;gene-tia008211;gene-tia008604;gene-tia001752;gene-tia009761;gene-tia001787;gene-tia006709;gene-tia009552;gene-tia009330;gene-tia014346;novel.738;gene-tia017201;gene-tia007258…	K00001+K00001+K00002+K00002+K00006+K00010+K00016+K00021+K00030+K00036+K00059+K00083+K00083+K00121+K00121+K00121+K00121+K00121+K00128+K00128+K00134+K00134+K00162+K00208+K00234+K00264+K00276+K00276+K00276+K00422+K00430+K00430+K00430+K00430+K00430+K00430+K00430+K00430+K00430+K00430+K00430+K00430+K00430+K00430+K00430+K00475+K00475+K00487+K00511+K00549+K00549+K00588+K00588+K00591+K00600+K00600+K00600+…
Carbon metabolism	ko01200	48 out of 1506 3.18725099601594%	212 out of 5988 3.54041416165665%	0.825471	1	gene-tia014891;gene-tia007868;gene-tia013211;gene-tia010615;gene-tia006035;gene-tia006577;gene-tia008211;gene-tia008604;gene-tia001752;gene-tia006709;gene-tia009552;gene-tia009330;novel.738;gene-tia010797;gene-tia012745;gene-tia000841;gene-tia002208;gene-tia000168;gene-tia008482;gene-tia005609;gene-tia009347;gene-tia015944;gene-tia001033;gene-tia001739;gene-tia006521;gene-tia011107;gene-tia007623…	K00029+K00030+K00036+K00051+K00121+K00121+K00121+K00121+K00121+K00134+K00134+K00162+K00234+K00261+K00600+K00600+K00600+K00640+K00844+K00850+K00850+K00850+K00850+K00850+K00927+K01057+K01079+K01455+K01595+K01595+K01601+K01601+K01623+K01637+K01637+K01681+K01754+K01913+K01913+K03841+K03841+K05605+K05605+K05605+K14272+K14455+K15634+K15919
2-Oxocarboxylic acid metabolism	ko01210	13 out of 1506 0.863213811420983%	51 out of 5988 0.851703406813627%	0.531568	1	gene-tia007868;gene-tia004922;gene-tia012140;gene-tia002700;novel.1642;novel.3055;gene-tia015345;gene-tia005298;novel.3691;gene-tia002256;gene-tia001724;gene-tia007521;gene-tia014830	K00030+K00818+K00928+K00928+K00928+K00928+K00930+K01652+K01652+K01653+K01681+K14272+K14455
Fatty acid metabolism	ko01212	11 out of 1506 0.730411686586985%	65 out of 5988 1.08550434201737%	0.958627	1	gene-tia014835;gene-tia014346;gene-tia002574;gene-tia012329;gene-tia002589;gene-tia005252;novel.1180;novel.2534;novel.2739;gene-tia012876;gene-tia006813	K00059+K00208+K01897+K03921+K03921+K03921+K07513+K09458+K09458+K10251+K10527
Biosynthesis of amino acids	ko01230	49 out of 1506 3.25365205843294%	213 out of 5988 3.55711422845691%	0.79135	1	gene-tia007868;gene-tia006709;gene-tia009552;gene-tia017201;gene-tia005147;gene-tia005148;gene-tia012745;gene-tia000841;gene-tia002208;gene-tia000168;gene-tia006727;gene-tia012033;gene-tia005120;gene-tia004922;gene-tia005609;gene-tia009347;gene-tia015944;gene-tia001033;gene-tia001739;gene-tia006521;gene-tia012140;gene-tia002700;novel.1642;novel.3055;gene-tia015345;gene-tia007623;gene-tia001092;ge…	K00030+K00134+K00134+K00264+K00549+K00549+K00600+K00600+K00600+K00640+K00789+K00789+K00800+K00818+K00850+K00850+K00850+K00850+K00850+K00927+K00928+K00928+K00928+K00928+K00930+K01079+K01623+K01626+K01652+K01652+K01653+K01658+K01658+K01681+K01714+K01714+K01735+K01754+K01850+K01915+K01940+K05359+K05359+K13832+K13832+K14272+K14455+K15227+K15634
ABC transporters	ko02010	26 out of 1506 1.72642762284197%	89 out of 5988 1.48630594522378%	0.219132	1	gene-tia009662;gene-tia009663;gene-tia010887;gene-tia015063;gene-tia016004;gene-tia016611;gene-tia000926;gene-tia003129;gene-tia010783;gene-tia008807;gene-tia011953;gene-tia002224;novel.4147;novel.4744;gene-tia005598;gene-tia006466;gene-tia007062;gene-tia008528;gene-tia015986;gene-tia004734;gene-tia003780;gene-tia013991;gene-tia016827;gene-tia016944;gene-tia004023;gene-tia004645	K05658+K05658+K05658+K05658+K05658+K05658+K05658+K05658+K05665+K05666+K05666+K05666+K05666+K05666+K05681+K05681+K05681+K05681+K05681+K05681+K08711+K08712+K08712+K08712+K08712+K08712
Ribosome biogenesis in eukaryotes	ko03008	19 out of 1506 1.26162018592297%	112 out of 5988 1.87040748162993%	0.986178	1	gene-tia012101;gene-tia000513;gene-tia014140;gene-tia000769;gene-tia003544;novel.289;novel.2139;gene-tia017246;gene-tia012647;gene-tia004396;gene-tia013181;gene-tia010478;gene-tia004776;gene-tia012408;gene-tia014913;gene-tia015082;gene-tia017326;gene-tia012747;gene-tia010109	K03539+K06943+K06943+K06943+K06943+K06943+K06943+K07178+K14546+K14548+K14549+K14550+K14553+K14556+K14558+K14566+K14567+K14570+K14571
Ribosome	ko03010	47 out of 1506 3.12084993359894%	319 out of 5988 5.32732130928524%	0.999999	1	gene-tia004729;gene-tia014477;gene-tia012975;gene-tia004176;gene-tia009899;gene-tia010550;gene-tia005857;gene-tia009353;gene-tia011304;gene-tia000964;novel.1086;gene-tia015136;gene-tia002451;gene-tia002242;gene-tia000381;gene-tia013658;gene-tia012311;gene-tia013488;gene-tia001426;gene-tia007650;gene-tia016265;gene-tia001383;gene-tia005751;gene-tia010421;gene-tia015633;gene-tia001998;novel.2815;ge…	K02867+K02870+K02871+K02879+K02881+K02881+K02885+K02885+K02885+K02885+K02885+K02888+K02893+K02902+K02909+K02911+K02912+K02913+K02915+K02920+K02921+K02922+K02927+K02931+K02935+K02938+K02938+K02939+K02946+K02947+K02948+K02950+K02951+K02951+K02953+K02957+K02959+K02959+K02961+K02968+K02976+K02979+K02979+K02981+K02987+K02990+K02998
RNA transport	ko03013	41 out of 1506 2.72244355909695%	238 out of 5988 3.97461589846359%	0.998895	1	gene-tia008929;gene-tia013278;gene-tia016679;gene-tia014735;gene-tia016435;gene-tia009192;gene-tia004070;gene-tia000852;novel.4097;gene-tia000891;gene-tia008427;gene-tia012101;novel.440;gene-tia014259;novel.3808;novel.4018;novel.1141;novel.2323;gene-tia013820;gene-tia015046;gene-tia008112;gene-tia013917;gene-tia003902;gene-tia003696;gene-tia012459;novel.4604;novel.767;novel.442;gene-tia011926;gen…	K03231+K03231+K03231+K03236+K03236+K03239+K03251+K03257+K03257+K03259+K03260+K03539+K10577+K12812+K12879+K12879+K12879+K12879+K12880+K12882+K13126+K13126+K13126+K13130+K13176+K14288+K14288+K14288+K14289+K14292+K14292+K14292+K14295+K14297+K14297+K14303+K14314+K14318+K14320+K14321+K14326
mRNA surveillance pathway	ko03015	23 out of 1506 1.52722443559097%	129 out of 5988 2.15430861723447%	0.982241	1	gene-tia005758;gene-tia006078;gene-tia005683;gene-tia016262;gene-tia005796;gene-tia005797;gene-tia005799;gene-tia008857;gene-tia004090;gene-tia004299;gene-tia014259;gene-tia015046;gene-tia008112;gene-tia013917;gene-tia003902;gene-tia003143;gene-tia008556;gene-tia013037;gene-tia002334;gene-tia013719;gene-tia001839;gene-tia008175;gene-tia014492	K00565+K03265+K06269+K06269+K08873+K08873+K08873+K11584+K11584+K11584+K12812+K12882+K13126+K13126+K13126+K14326+K14396+K14399+K14399+K14407+K14407+K14411+K14411
RNA degradation	ko03018	36 out of 1506 2.39043824701195%	152 out of 5988 2.53841015364061%	0.693375	1	gene-tia005609;gene-tia009347;gene-tia015944;gene-tia001033;gene-tia001739;gene-tia010274;gene-tia005525;gene-tia008988;gene-tia010622;gene-tia010689;gene-tia002839;gene-tia004944;gene-tia011731;gene-tia015384;gene-tia005035;gene-tia000657;gene-tia003337;novel.4435;novel.4474;novel.4912;novel.1386;novel.1673;novel.2134;novel.2241;novel.2276;novel.4234;gene-tia000309;gene-tia010725;novel.624;gene-…	K00850+K00850+K00850+K00850+K00850+K01148+K03654+K04077+K04077+K04077+K04077+K08311+K12581+K12581+K12590+K12598+K12598+K12598+K12598+K12598+K12598+K12598+K12598+K12598+K12598+K12600+K12603+K12614+K12621+K12625+K12627+K13126+K13126+K13126+K14442+K18681
RNA polymerase	ko03020	19 out of 1506 1.26162018592297%	88 out of 5988 1.46960587842351%	0.814691	1	gene-tia007754;novel.3760;novel.3933;novel.4182;novel.4519;novel.10;novel.1230;novel.1602;novel.1627;novel.2826;novel.3477;novel.3494;novel.3556;gene-tia008014;gene-tia001468;gene-tia012262;novel.1056;gene-tia016726;gene-tia014153	K03000+K03006+K03006+K03006+K03006+K03006+K03006+K03006+K03006+K03006+K03006+K03006+K03006+K03011+K03011+K03017+K03023+K03024+K03046
Basal transcription factors	ko03022	8 out of 1506 0.531208499335989%	49 out of 5988 0.818303273213093%	0.950452	1	gene-tia005247;gene-tia011606;gene-tia006877;gene-tia012307;novel.81;gene-tia000671;gene-tia004209;gene-tia010051	K03122+K03126+K03127+K03128+K03136+K10844+K10845+K14649
DNA replication	ko03030	10 out of 1506 0.664010624169987%	56 out of 5988 0.935203740814963%	0.926571	1	gene-tia012607;gene-tia012191;gene-tia000906;gene-tia005124;gene-tia014051;gene-tia006789;gene-tia009901;gene-tia012648;gene-tia013567;gene-tia000982	K02212+K02540+K02541+K03111+K04802+K10739+K10739+K10739+K10756+K10756
Spliceosome	ko03040	46 out of 1506 3.05444887118194%	250 out of 5988 4.1750167000668%	0.996134	1	gene-tia011307;gene-tia003166;novel.624;gene-tia017229;gene-tia013320;gene-tia005551;gene-tia006187;gene-tia007028;gene-tia007685;gene-tia000059;gene-tia015979;gene-tia001483;gene-tia014259;gene-tia006412;gene-tia013032;gene-tia012515;gene-tia005571;gene-tia002864;gene-tia011546;gene-tia005174;gene-tia008953;gene-tia012665;gene-tia016550;gene-tia017199;gene-tia011183;gene-tia003219;gene-tia003998…	K03283+K03283+K12621+K12625+K12627+K12741+K12741+K12741+K12741+K12741+K12741+K12741+K12812+K12816+K12817+K12820+K12821+K12823+K12829+K12831+K12833+K12835+K12852+K12862+K12868+K12868+K12868+K12874+K12874+K12874+K12874+K12874+K12874+K12874+K12874+K12874+K12879+K12879+K12879+K12879+K12880+K12882+K12890+K12896+K12897+K12900
Proteasome	ko03050	13 out of 1506 0.863213811420983%	74 out of 5988 1.23580494321977%	0.954882	1	novel.4249;gene-tia010463;gene-tia015286;gene-tia000750;gene-tia001987;gene-tia009543;gene-tia006972;gene-tia008128;gene-tia010032;gene-tia000123;gene-tia014180;gene-tia014382;gene-tia010208	K02725+K03029+K03029+K03029+K03029+K03033+K03063+K03063+K03063+K03063+K03063+K03063+K06699
Protein export	ko03060	8 out of 1506 0.531208499335989%	50 out of 5988 0.83500334001336%	0.957558	1	gene-tia004938;novel.2018;gene-tia009228;gene-tia013506;gene-tia002865;gene-tia012425;gene-tia001311;gene-tia004062	K03100+K09481+K09647+K09648+K09648+K10956+K10956+K12946
Base excision repair	ko03410	9 out of 1506 0.597609561752988%	53 out of 5988 0.885103540414162%	0.94307	1	gene-tia011874;gene-tia000391;gene-tia016180;gene-tia014051;gene-tia005826;gene-tia016660;gene-tia013738;gene-tia016132;gene-tia011256	K01142+K01247+K03660+K04802+K10569+K10771+K10773+K10773+K10798
Nucleotide excision repair	ko03420	11 out of 1506 0.730411686586985%	69 out of 5988 1.15230460921844%	0.97674	1	gene-tia014051;gene-tia014070;gene-tia004987;gene-tia006789;gene-tia009901;gene-tia012648;gene-tia013567;gene-tia000982;gene-tia000671;gene-tia004209;gene-tia009617	K04802+K10140+K10570+K10739+K10739+K10739+K10756+K10756+K10844+K10845+K10849
Mismatch repair	ko03430	9 out of 1506 0.597609561752988%	49 out of 5988 0.818303273213093%	0.90056	1	gene-tia005124;gene-tia014051;gene-tia016569;gene-tia012957;gene-tia006789;gene-tia009901;gene-tia012648;gene-tia013567;gene-tia000982	K03111+K04802+K07456+K08737+K10739+K10739+K10739+K10756+K10756
Homologous recombination	ko03440	18 out of 1506 1.19521912350598%	96 out of 5988 1.60320641282565%	0.946256	1	gene-tia005124;gene-tia008486;gene-tia014914;gene-tia006789;gene-tia009901;gene-tia012648;gene-tia012523;gene-tia016176;gene-tia011155;gene-tia011193;gene-tia011379;gene-tia011422;gene-tia014199;gene-tia014540;gene-tia016201;novel.3141;gene-tia011174;gene-tia011175	K03111+K08991+K10683+K10739+K10739+K10739+K10901+K10901+K12173+K12173+K12173+K12173+K12173+K12173+K12173+K12173+K15362+K15362
Non-homologous end-joining	ko03450	2 out of 1506 0.132802124833997%	8 out of 5988 0.133600534402138%	0.63681	1	gene-tia016584;gene-tia010811	K10777+K10885
MAPK signaling pathway - plant	ko04016	111 out of 1506 7.37051792828685%	324 out of 5988 5.41082164328657%	0.000103899	0.0137146	gene-tia006692;gene-tia006909;gene-tia008945;gene-tia007369;gene-tia001590;gene-tia002941;gene-tia006008;gene-tia009479;gene-tia009897;gene-tia011837;gene-tia012211;gene-tia012621;gene-tia014280;gene-tia016554;gene-tia000691;gene-tia017449;gene-tia005837;gene-tia008856;gene-tia010933;gene-tia012801;gene-tia013624;gene-tia013723;gene-tia014788;gene-tia015607;gene-tia016044;gene-tia016394;gene-tia0…	K02183+K02183+K02183+K13413+K13413+K13413+K13416+K13416+K13416+K13416+K13416+K13416+K13416+K13416+K13416+K13416+K13420+K13420+K13420+K13420+K13420+K13420+K13420+K13420+K13420+K13420+K13420+K13420+K13420+K13420+K13420+K13420+K13420+K13420+K13422+K13422+K13422+K13422+K13422+K13422+K13422+K13422+K13422+K13422+K13422+K13422+K13422+K13422+K13422+K13422+K13422+K13422+K13422+K13422+K13422+K13422+K13422+…
Phosphatidylinositol signaling system	ko04070	20 out of 1506 1.32802124833997%	92 out of 5988 1.53640614562458%	0.809678	1	gene-tia013158;gene-tia016740;gene-tia003130;gene-tia004120;gene-tia009021;gene-tia001567;gene-tia014123;gene-tia001451;gene-tia002195;gene-tia006692;gene-tia006909;gene-tia008945;gene-tia008076;gene-tia014403;gene-tia007631;gene-tia012180;gene-tia000939;gene-tia002364;gene-tia005876;gene-tia016426	K00889+K00889+K00913+K00921+K01092+K01092+K01099+K01099+K01099+K02183+K02183+K02183+K05857+K13024+K18081+K18081+K18081+K18081+K20279+K20279
Plant hormone signal transduction	ko04075	139 out of 1506 9.22974767596282%	388 out of 5988 6.47962591850367%	8.58306e-07	0.000113296	gene-tia005456;gene-tia007411;gene-tia008149;gene-tia007369;gene-tia001590;gene-tia002941;gene-tia006818;gene-tia007530;gene-tia008750;gene-tia009451;gene-tia000315;gene-tia000521;gene-tia011484;gene-tia011704;gene-tia012442;gene-tia012812;gene-tia012866;gene-tia012985;gene-tia013743;gene-tia017299;gene-tia002180;gene-tia006008;gene-tia009479;gene-tia009897;gene-tia011837;gene-tia012211;gene-tia0…	K12126+K12126+K12126+K13413+K13413+K13413+K13415+K13415+K13415+K13415+K13415+K13415+K13415+K13415+K13415+K13415+K13415+K13415+K13415+K13415+K13415+K13416+K13416+K13416+K13416+K13416+K13416+K13416+K13416+K13416+K13416+K13422+K13422+K13422+K13422+K13422+K13422+K13422+K13422+K13422+K13422+K13422+K13422+K13422+K13422+K13422+K13422+K13422+K13422+K13422+K13422+K13422+K13422+K13422+K13422+K13422+K13449+…
Ubiquitin mediated proteolysis	ko04120	22 out of 1506 1.46082337317397%	149 out of 5988 2.48830995323981%	0.999356	1	gene-tia005751;gene-tia012240;gene-tia001154;gene-tia009201;gene-tia014038;gene-tia013298;gene-tia015660;gene-tia000878;gene-tia000361;gene-tia007558;gene-tia014070;gene-tia011526;gene-tia004987;gene-tia017115;novel.258;novel.440;gene-tia016334;novel.4845;novel.2056;gene-tia005792;gene-tia001053;gene-tia001779	K02927+K03358+K03361+K03363+K03872+K04506+K04506+K04506+K06689+K08770+K10140+K10260+K10570+K10571+K10571+K10577+K10581+K10590+K10590+K10615+K10615+K10615
Sulfur relay system	ko04122	1 out of 1506 0.0664010624169987%	13 out of 5988 0.217100868403474%	0.976956	1	gene-tia016712	K11996
SNARE interactions in vesicular transport	ko04130	11 out of 1506 0.730411686586985%	32 out of 5988 0.53440213760855%	0.157872	1	gene-tia006660;gene-tia013423;gene-tia014584;gene-tia014600;gene-tia004077;gene-tia004926;gene-tia009658;gene-tia004790;gene-tia013080;gene-tia016312;gene-tia001064	K08486+K08486+K08486+K08486+K08486+K08486+K08497+K08503+K08504+K08515+K08515
Autophagy - other	ko04136	5 out of 1506 0.332005312084993%	49 out of 5988 0.818303273213093%	0.997645	1	novel.3549;gene-tia008093;gene-tia013182;gene-tia007114;gene-tia008263	K07203+K08269+K08269+K08341+K08343
Protein processing in endoplasmic reticulum	ko04141	43 out of 1506 2.85524568393094%	211 out of 5988 3.52371409485638%	0.958548	1	gene-tia009989;gene-tia005858;novel.2016;gene-tia014730;gene-tia011307;gene-tia003166;novel.3897;gene-tia012907;gene-tia010743;gene-tia000361;novel.79;gene-tia008351;gene-tia011778;gene-tia002252;gene-tia012085;novel.2018;gene-tia000938;gene-tia003484;gene-tia006432;gene-tia008957;gene-tia012521;gene-tia009128;gene-tia004875;gene-tia009872;gene-tia010748;gene-tia011347;gene-tia003114;gene-tia0124…	K01228+K01230+K01230+K01456+K03283+K03283+K04079+K04374+K05546+K06689+K07151+K07953+K08057+K08057+K08852+K09481+K09503+K09503+K09580+K09584+K09584+K10661+K10661+K10666+K10666+K10666+K10666+K10956+K10956+K11863+K12666+K12667+K12667+K12667+K12667+K12667+K13250+K13993+K13993+K13993+K14009+K14026+K16196
Endocytosis	ko04144	33 out of 1506 2.19123505976096%	173 out of 5988 2.88911155644623%	0.977458	1	gene-tia013158;gene-tia016740;gene-tia011161;gene-tia013331;novel.2535;novel.1151;novel.1336;novel.2105;novel.2613;novel.3632;gene-tia011307;gene-tia003166;gene-tia009533;gene-tia016985;gene-tia007687;gene-tia002003;novel.1291;gene-tia007341;gene-tia008127;novel.4063;gene-tia014282;gene-tia004763;gene-tia005913;gene-tia016707;gene-tia014969;gene-tia005048;gene-tia010854;gene-tia012076;gene-tia006…	K00889+K00889+K01115+K01528+K01528+K01528+K01528+K01528+K01528+K01528+K03283+K03283+K04645+K07904+K07937+K10396+K12182+K12185+K12189+K12191+K12193+K12193+K12471+K12472+K12486+K12486+K12493+K15053+K17917+K17917+K18443+K19476+K19476
Phagosome	ko04145	13 out of 1506 0.863213811420983%	65 out of 5988 1.08550434201737%	0.867088	1	gene-tia004120;gene-tia003988;gene-tia012754;gene-tia000647;gene-tia005694;gene-tia001587;gene-tia004779;gene-tia011778;gene-tia002252;novel.2018;gene-tia012425;gene-tia001311;novel.1291	K00921+K02146+K02152+K04392+K07375+K07375+K07375+K08057+K08057+K09481+K10956+K10956+K12182
Peroxisome	ko04146	17 out of 1506 1.12881806108898%	87 out of 5988 1.45290581162325%	0.912839	1	gene-tia014582;gene-tia008420;gene-tia002574;gene-tia003300;novel.1180;gene-tia010955;gene-tia011701;gene-tia011702;gene-tia013270;gene-tia004652;gene-tia009631;gene-tia005823;gene-tia010277;gene-tia013050;gene-tia009892;gene-tia013024;gene-tia004986	K00306+K01640+K01897+K04565+K07513+K08726+K08726+K08726+K11187+K13335+K13341+K13344+K13346+K13348+K13356+K13356+K13356
Plant-pathogen interaction	ko04626	142 out of 1506 9.42895086321381%	435 out of 5988 7.26452905811623%	0.000161955	0.021378	gene-tia015120;gene-tia006692;gene-tia006909;gene-tia008945;novel.3897;gene-tia007901;gene-tia000550;gene-tia011654;gene-tia012917;gene-tia013510;gene-tia004194;gene-tia004259;novel.4438;novel.1471;novel.2226;novel.460;gene-tia007545;gene-tia010068;gene-tia014598;gene-tia017141;gene-tia002894;gene-tia007369;gene-tia001590;gene-tia002941;gene-tia006008;gene-tia009479;gene-tia009897;gene-tia011837;…	K01373+K02183+K02183+K02183+K04079+K05391+K05391+K05391+K05391+K05391+K05391+K05391+K05391+K05391+K05391+K05391+K13412+K13412+K13412+K13412+K13412+K13413+K13413+K13413+K13416+K13416+K13416+K13416+K13416+K13416+K13416+K13416+K13416+K13416+K13420+K13420+K13420+K13420+K13420+K13420+K13420+K13420+K13420+K13420+K13420+K13420+K13420+K13420+K13420+K13420+K13420+K13420+K13424+K13424+K13424+K13424+K13424+…
Circadian rhythm - plant	ko04712	30 out of 1506 1.99203187250996%	69 out of 5988 1.15230460921844%	0.000640337	0.0845245	gene-tia006368;gene-tia000343;gene-tia000397;gene-tia000401;gene-tia000402;gene-tia000403;gene-tia000552;gene-tia012200;gene-tia014638;gene-tia013256;gene-tia017355;gene-tia005456;gene-tia007411;gene-tia008149;gene-tia017128;gene-tia011363;gene-tia007371;gene-tia004357;gene-tia007003;gene-tia010245;gene-tia003656;gene-tia012766;gene-tia016052;gene-tia014996;gene-tia017457;gene-tia008825;gene-tia0…	K00660+K00660+K00660+K00660+K00660+K00660+K00660+K00660+K00660+K12124+K12125+K12126+K12126+K12126+K12130+K12133+K12135+K12135+K16221+K16221+K16221+K16222+K16222+K16223+K16223+K16240+K16240+K16241+K16241+K16241

## Sheet: D7-4
#Kegg_pathway	ko_id	Cluter_frequency	Genome_frequency	P-value	Corrected_P-value	GeneID	KEGG Orthology
Glycolysis / Gluconeogenesis	ko00010	42 out of 1857 2.26171243941842%	116 out of 5988 1.937207748831%	0.131876	1	gene-tia009478;gene-tia010882;gene-tia011451;gene-tia011607;gene-tia014289;gene-tia006578;gene-tia008604;gene-tia001752;gene-tia009761;gene-tia001787;gene-tia013941;gene-tia006709;gene-tia009552;novel.1972;gene-tia009330;gene-tia009593;gene-tia015411;gene-tia012149;gene-tia015944;gene-tia016534;gene-tia001032;gene-tia001033;gene-tia001739;gene-tia004085;gene-tia001264;gene-tia005005;gene-tia00500…	K00001+K00001+K00002+K00002+K00002+K00121+K00121+K00121+K00128+K00128+K00131+K00134+K00134+K00134+K00162+K00162+K00627+K00850+K00850+K00850+K00850+K00850+K00850+K00850+K00927+K01568+K01568+K01610+K01689+K01785+K01785+K01792+K01803+K01835+K01835+K01835+K01913+K03841+K15633+K15633+K15634+K18857
Citrate cycle (TCA cycle)	ko00020	12 out of 1857 0.646203554119548%	47 out of 5988 0.784903139612558%	0.834716	1	gene-tia009831;gene-tia007868;novel.2227;gene-tia002490;gene-tia009330;gene-tia009593;novel.738;gene-tia015411;gene-tia017222;gene-tia004872;gene-tia006559;gene-tia012495	K00025+K00030+K00030+K00031+K00162+K00162+K00234+K00627+K00658+K01610+K01648+K01648
Pentose phosphate pathway	ko00030	15 out of 1857 0.807754442649435%	44 out of 5988 0.734802939211757%	0.382831	1	gene-tia013941;gene-tia009394;gene-tia012149;gene-tia015944;gene-tia016534;gene-tia001032;gene-tia001033;gene-tia001739;gene-tia004085;gene-tia011107;gene-tia004400;gene-tia010897;gene-tia017208;novel.811;gene-tia004129	K00131+K00615+K00850+K00850+K00850+K00850+K00850+K00850+K00850+K01057+K01783+K01835+K01835+K01835+K03841
Pentose and glucuronate interconversions	ko00040	42 out of 1857 2.26171243941842%	141 out of 5988 2.35470941883768%	0.655718	1	gene-tia011451;gene-tia011607;gene-tia014289;gene-tia004651;gene-tia013717;gene-tia004937;gene-tia006719;gene-tia004109;gene-tia005582;gene-tia006297;gene-tia007959;gene-tia008030;gene-tia008858;gene-tia010474;gene-tia011871;gene-tia011917;gene-tia012982;gene-tia015890;gene-tia016330;gene-tia016413;gene-tia017160;gene-tia001800;gene-tia001801;gene-tia003382;gene-tia005605;gene-tia010849;gene-tia0…	K00002+K00002+K00002+K00008+K00854+K00854+K00963+K00963+K01051+K01051+K01051+K01051+K01051+K01051+K01051+K01051+K01051+K01051+K01051+K01051+K01051+K01051+K01051+K01051+K01184+K01184+K01184+K01184+K01184+K01184+K01184+K01184+K01213+K01728+K01728+K01783+K12447+K12447+K12447+K12447+K16190+K16190
Fructose and mannose metabolism	ko00051	15 out of 1857 0.807754442649435%	65 out of 5988 1.08550434201737%	0.93978	1	gene-tia004651;gene-tia003231;gene-tia012149;gene-tia015944;gene-tia016534;gene-tia001032;gene-tia001033;gene-tia001739;gene-tia004085;gene-tia015467;gene-tia015468;gene-tia016241;gene-tia000051;gene-tia004129;gene-tia012489	K00008+K00847+K00850+K00850+K00850+K00850+K00850+K00850+K00850+K00966+K00966+K01803+K02377+K03841+K19355
Galactose metabolism	ko00052	40 out of 1857 2.15401184706516%	81 out of 5988 1.35270541082164%	0.000386774	0.0522144	gene-tia012149;gene-tia015944;gene-tia016534;gene-tia001032;gene-tia001033;gene-tia001739;gene-tia004085;gene-tia006719;gene-tia004109;gene-tia006113;gene-tia001598;gene-tia008041;gene-tia012564;gene-tia001281;gene-tia002479;gene-tia010097;gene-tia011028;gene-tia008916;gene-tia016006;gene-tia010897;gene-tia017208;novel.811;gene-tia006196;gene-tia006644;gene-tia009893;gene-tia010133;gene-tia010619…	K00850+K00850+K00850+K00850+K00850+K00850+K00850+K00963+K00963+K01187+K01187+K01190+K01193+K01193+K01193+K01784+K01784+K01785+K01785+K01835+K01835+K01835+K12309+K12309+K12309+K12309+K12309+K12309+K12309+K12309+K12309+K12309+K12309+K12309+K12309+K12309+K12447+K12447+K12447+K12447
Ascorbate and aldarate metabolism	ko00053	20 out of 1857 1.07700592353258%	56 out of 5988 0.935203740814963%	0.264381	1	gene-tia009483;gene-tia009484;gene-tia003521;gene-tia009761;gene-tia001787;gene-tia006227;gene-tia007861;gene-tia016031;gene-tia002815;gene-tia004041;gene-tia004206;gene-tia006462;gene-tia002823;gene-tia016778;novel.4036;novel.622;novel.1810;gene-tia001857;gene-tia014105;gene-tia002429	K00103+K00103+K00103+K00128+K00128+K00423+K00423+K00423+K00423+K00423+K00423+K00434+K00469+K12447+K12447+K12447+K12447+K14190+K16190+K16190
Fatty acid biosynthesis	ko00061	12 out of 1857 0.646203554119548%	37 out of 5988 0.617902471609886%	0.487363	1	gene-tia002574;novel.3866;gene-tia012329;gene-tia002589;gene-tia005252;gene-tia017507;gene-tia002500;novel.4351;novel.2534;novel.2739;gene-tia016835;gene-tia015636	K01897+K01897+K03921+K03921+K03921+K07512+K09458+K09458+K09458+K09458+K10781+K11262
Fatty acid elongation	ko00062	10 out of 1857 0.53850296176629%	27 out of 5988 0.450901803607214%	0.312281	1	gene-tia017507;gene-tia012876;gene-tia005631;gene-tia003170;gene-tia006758;gene-tia009195;gene-tia010344;gene-tia016966;gene-tia002918;gene-tia004841	K07512+K10251+K10258+K10258+K15397+K15397+K15397+K15397+K15397+K15397
Fatty acid degradation	ko00071	16 out of 1857 0.861604738826064%	47 out of 5988 0.784903139612558%	0.378156	1	gene-tia009478;gene-tia010882;gene-tia006578;gene-tia008604;gene-tia001752;gene-tia009761;gene-tia001787;gene-tia008542;gene-tia002574;novel.3866;gene-tia010720;gene-tia015397;gene-tia016349;gene-tia008691;gene-tia005795;gene-tia005798	K00001+K00001+K00121+K00121+K00121+K00128+K00128+K00232+K01897+K01897+K07425+K07517+K10527+K18857+K20495+K20495
Synthesis and degradation of ketone bodies	ko00072	2 out of 1857 0.107700592353258%	5 out of 5988 0.083500334001336%	0.492542	1	gene-tia007022;gene-tia008420	K01640+K01640
Cutin, suberine and wax biosynthesis	ko00073	19 out of 1857 1.02315562735595%	34 out of 5988 0.567802271209085%	0.00221629	0.299199	gene-tia009892;gene-tia013024;gene-tia001089;gene-tia004986;gene-tia004752;gene-tia004754;gene-tia008781;gene-tia015304;gene-tia002447;gene-tia006555;gene-tia009753;gene-tia000567;gene-tia004829;gene-tia013498;gene-tia002984;gene-tia005795;gene-tia005798;gene-tia006597;gene-tia006829	K13356+K13356+K13356+K13356+K15398+K15398+K15400+K15400+K15400+K15402+K15402+K15402+K15402+K15404+K15404+K20495+K20495+K21995+K21995
Steroid biosynthesis	ko00100	7 out of 1857 0.376952073236403%	31 out of 5988 0.517702070808283%	0.890144	1	gene-tia013759;gene-tia003443;gene-tia000444;gene-tia010670;gene-tia016803;gene-tia011878;gene-tia001224	K01052+K01853+K08246+K09828+K09832+K14674+K14674
Ubiquinone and other terpenoid-quinone biosynthesis	ko00130	19 out of 1857 1.02315562735595%	56 out of 5988 0.935203740814963%	0.36517	1	gene-tia010583;gene-tia014486;gene-tia003339;gene-tia017076;gene-tia017212;gene-tia014738;gene-tia006377;gene-tia000573;gene-tia011782;gene-tia011882;gene-tia013459;gene-tia015876;gene-tia006762;gene-tia012153;gene-tia015064;gene-tia009356;gene-tia013248;gene-tia003171;gene-tia013317	K00457+K00457+K00487+K00591+K00591+K00815+K01904+K01904+K01904+K01904+K01904+K05928+K06127+K09833+K09833+K12501+K12501+K12501+K12502
Oxidative phosphorylation	ko00190	28 out of 1857 1.50780829294561%	160 out of 5988 2.67201068804275%	0.999972	1	novel.738;gene-tia005075;gene-tia013944;gene-tia002053;gene-tia003372;novel.4239;novel.2341;novel.4854;gene-tia017571;novel.4958;novel.4959;novel.1367;gene-tia003988;gene-tia012754;gene-tia001748;gene-tia004549;gene-tia017754;gene-tia017755;gene-tia017756;gene-tia017614;novel.4888;gene-tia017891;gene-tia008257;gene-tia009388;gene-tia017637;gene-tia001898;gene-tia017342;gene-tia004438	K00234+K00419+K01507+K01535+K01535+K01535+K02108+K02111+K02132+K02132+K02132+K02132+K02146+K02152+K02267+K03661+K03879+K03879+K03879+K03881+K03881+K03883+K03884+K03884+K03935+K03935+K03941+K03959
Photosynthesis	ko00195	5 out of 1857 0.269251480883145%	25 out of 5988 0.41750167000668%	0.92603	1	novel.2341;novel.4854;gene-tia007324;novel.2270;gene-tia009894	K02108+K02111+K02641+K02690+K08901
Arginine biosynthesis	ko00220	12 out of 1857 0.646203554119548%	36 out of 5988 0.601202404809619%	0.442924	1	gene-tia005868;gene-tia010797;gene-tia006806;gene-tia004922;gene-tia015345;gene-tia015192;gene-tia015198;gene-tia004667;gene-tia005212;gene-tia008986;gene-tia012708;gene-tia014830	K00261+K00261+K00814+K00818+K00930+K01427+K01427+K01915+K01940+K13427+K14454+K14455
Purine metabolism	ko00230	41 out of 1857 2.20786214324179%	126 out of 5988 2.10420841683367%	0.386631	1	gene-tia009071;gene-tia005856;gene-tia003774;gene-tia000855;gene-tia003235;gene-tia003236;gene-tia012681;gene-tia007680;gene-tia009234;gene-tia011772;gene-tia015192;gene-tia015198;gene-tia015708;novel.3118;gene-tia007021;gene-tia012210;gene-tia012865;gene-tia000749;gene-tia012477;novel.4096;novel.4098;novel.2497;novel.1174;novel.2240;novel.3033;novel.3672;gene-tia010897;gene-tia017208;novel.811;g…	K00602+K00759+K00759+K00760+K00856+K00856+K00940+K00942+K00951+K01081+K01427+K01427+K01488+K01488+K01510+K01510+K01510+K01510+K01756+K01768+K01768+K01768+K01768+K01768+K01768+K01768+K01835+K01835+K01835+K01923+K02083+K03787+K06966+K10807+K10808+K10808+K10808+K13811+K14641+K18151+K18532
Caffeine metabolism	ko00232	2 out of 1857 0.107700592353258%	5 out of 5988 0.083500334001336%	0.492542	1	gene-tia007093;gene-tia008408	K07409+K07409
Pyrimidine metabolism	ko00240	25 out of 1857 1.34625740441572%	73 out of 5988 1.21910487641951%	0.313594	1	gene-tia010680;gene-tia010145;gene-tia012331;gene-tia002662;gene-tia012681;gene-tia011772;gene-tia012005;gene-tia007021;gene-tia012210;gene-tia012865;gene-tia000749;gene-tia007982;gene-tia000818;gene-tia003856;gene-tia015676;gene-tia008869;gene-tia004946;gene-tia000375;gene-tia000378;gene-tia012806;gene-tia008500;gene-tia004105;gene-tia004222;gene-tia013668;gene-tia012854	K00254+K00857+K00876+K00876+K00940+K01081+K01464+K01510+K01510+K01510+K01510+K01520+K01937+K01937+K03787+K06966+K10807+K10808+K10808+K10808+K13421+K13800+K14641+K16329+K16904
Alanine, aspartate and glutamate metabolism	ko00250	13 out of 1857 0.700053850296177%	42 out of 5988 0.701402805611222%	0.561524	1	gene-tia005868;gene-tia010797;gene-tia017201;gene-tia006806;gene-tia016130;gene-tia012477;gene-tia004667;gene-tia005212;gene-tia013755;gene-tia000329;gene-tia012708;gene-tia014830;gene-tia009241	K00261+K00261+K00264+K00814+K01580+K01756+K01915+K01940+K13051+K13566+K14454+K14455+K17761
Aflatoxin biosynthesis	ko00254	1 out of 1857 0.053850296176629%	1 out of 5988 0.0167000668002672%	0.31012	1	gene-tia015636	K11262
Glycine, serine and threonine metabolism	ko00260	19 out of 1857 1.02315562735595%	68 out of 5988 1.13560454241817%	0.749577	1	gene-tia010439;gene-tia007258;gene-tia015142;gene-tia004175;gene-tia014582;gene-tia012745;gene-tia002208;gene-tia015574;novel.1642;novel.3055;gene-tia007623;gene-tia004851;gene-tia007448;gene-tia004783;gene-tia013835;gene-tia011821;gene-tia011822;gene-tia001508;gene-tia016665	K00108+K00276+K00276+K00276+K00306+K00600+K00600+K00872+K00928+K00928+K01079+K01620+K01695+K12235+K12524+K15633+K15633+K15634+K15919
Monobactam biosynthesis	ko00261	5 out of 1857 0.269251480883145%	16 out of 5988 0.267201068804275%	0.585219	1	novel.1642;novel.3055;gene-tia010834;gene-tia013835;gene-tia010867	K00928+K00928+K01714+K12524+K13811
Cysteine and methionine metabolism	ko00270	21 out of 1857 1.13085621970921%	86 out of 5988 1.43620574482298%	0.928936	1	gene-tia009831;gene-tia005147;gene-tia005148;gene-tia006044;gene-tia006727;gene-tia011899;gene-tia014738;gene-tia010013;novel.1642;novel.3055;gene-tia012744;gene-tia013056;gene-tia001910;gene-tia013234;novel.1864;gene-tia013835;gene-tia012708;gene-tia014830;gene-tia001026;gene-tia009560;gene-tia006640	K00025+K00549+K00549+K00558+K00789+K00789+K00815+K00826+K00928+K00928+K01251+K01738+K01761+K01762+K05933+K12524+K14454+K14455+K17398+K20772+K22207
Valine, leucine and isoleucine degradation	ko00280	14 out of 1857 0.753904146472806%	60 out of 5988 1.00200400801603%	0.927212	1	gene-tia005912;gene-tia015184;gene-tia015185;gene-tia015982;gene-tia015984;gene-tia009761;gene-tia001787;gene-tia010013;gene-tia007022;gene-tia008420;gene-tia005881;gene-tia012794;gene-tia011217;gene-tia004383	K00020+K00020+K00020+K00020+K00020+K00128+K00128+K00826+K01640+K01640+K01968+K01968+K05605+K05605
Valine, leucine and isoleucine biosynthesis	ko00290	5 out of 1857 0.269251480883145%	16 out of 5988 0.267201068804275%	0.585219	1	gene-tia010013;gene-tia006954;gene-tia005298;gene-tia004508;gene-tia004562	K00826+K01649+K01652+K01653+K01703
Lysine biosynthesis	ko00300	5 out of 1857 0.269251480883145%	17 out of 5988 0.283901135604542%	0.645975	1	novel.1642;novel.3055;gene-tia010834;gene-tia012938;gene-tia013835	K00928+K00928+K01714+K10206+K12524
Lysine degradation	ko00310	14 out of 1857 0.753904146472806%	53 out of 5988 0.885103540414162%	0.808214	1	gene-tia009761;gene-tia001787;gene-tia014582;gene-tia017222;gene-tia006315;gene-tia006941;gene-tia017211;gene-tia004716;gene-tia006098;gene-tia007253;gene-tia007281;gene-tia008662;gene-tia009293;gene-tia009683	K00128+K00128+K00306+K00658+K11420+K11420+K11420+K11420+K11422+K11426+K11426+K11426+K11426+K15588
Arginine and proline metabolism	ko00330	16 out of 1857 0.861604738826064%	51 out of 5988 0.851703406813627%	0.530681	1	gene-tia009761;gene-tia001787;gene-tia011412;gene-tia005463;gene-tia009097;gene-tia000425;gene-tia009116;gene-tia009971;gene-tia001500;gene-tia004706;novel.1474;novel.1475;gene-tia008986;gene-tia012708;gene-tia014830;gene-tia002978	K00128+K00128+K00318+K00472+K00472+K00472+K01426+K01426+K01426+K01426+K01426+K01426+K13427+K14454+K14455+K17839
Histidine metabolism	ko00340	3 out of 1857 0.161550888529887%	24 out of 5988 0.400801603206413%	0.990977	1	gene-tia009761;gene-tia001787;gene-tia005161	K00128+K00128+K19787
Tyrosine metabolism	ko00350	19 out of 1857 1.02315562735595%	48 out of 5988 0.801603206412826%	0.129606	1	gene-tia009478;gene-tia010882;gene-tia006578;gene-tia008604;gene-tia001752;gene-tia007258;gene-tia015142;gene-tia004175;gene-tia009304;gene-tia016673;gene-tia010583;gene-tia014486;gene-tia014738;gene-tia014978;gene-tia005607;gene-tia005815;gene-tia012708;gene-tia014830;gene-tia008691	K00001+K00001+K00121+K00121+K00121+K00276+K00276+K00276+K00422+K00422+K00457+K00457+K00815+K01555+K01593+K01593+K14454+K14455+K18857
Phenylalanine metabolism	ko00360	18 out of 1857 0.969305331179321%	49 out of 5988 0.818303273213093%	0.234644	1	gene-tia007258;gene-tia015142;gene-tia004175;gene-tia010583;gene-tia014486;gene-tia014738;gene-tia009116;gene-tia009971;gene-tia001500;gene-tia004706;novel.1474;novel.1475;gene-tia005607;gene-tia005815;gene-tia009673;gene-tia009829;gene-tia012708;gene-tia014830	K00276+K00276+K00276+K00457+K00457+K00815+K01426+K01426+K01426+K01426+K01426+K01426+K01593+K01593+K10775+K10775+K14454+K14455
Tryptophan metabolism	ko00380	18 out of 1857 0.969305331179321%	49 out of 5988 0.818303273213093%	0.234644	1	gene-tia009761;gene-tia001787;gene-tia017222;gene-tia009116;gene-tia009971;gene-tia001500;gene-tia004706;novel.1474;novel.1475;gene-tia005607;gene-tia005815;gene-tia002254;gene-tia007093;gene-tia008408;gene-tia010232;gene-tia010842;gene-tia003024;gene-tia012337	K00128+K00128+K00658+K01426+K01426+K01426+K01426+K01426+K01426+K01593+K01593+K07408+K07409+K07409+K11816+K11816+K11816+K16903
Phenylalanine, tyrosine and tryptophan biosynthesis	ko00400	14 out of 1857 0.753904146472806%	46 out of 5988 0.768203072812291%	0.589191	1	gene-tia009654;gene-tia005120;gene-tia014738;gene-tia005921;gene-tia008557;gene-tia007659;gene-tia007448;gene-tia013531;gene-tia002357;gene-tia012317;gene-tia012878;gene-tia012708;gene-tia014830;gene-tia010180	K00766+K00800+K00815+K00891+K01626+K01658+K01695+K01850+K05359+K13832+K13832+K14454+K14455+K15227
Benzoxazinoid biosynthesis	ko00402	1 out of 1857 0.053850296176629%	1 out of 5988 0.0167000668002672%	0.31012	1	gene-tia006903	K13229
beta-Alanine metabolism	ko00410	11 out of 1857 0.592353257942919%	45 out of 5988 0.751503006012024%	0.86956	1	gene-tia009761;gene-tia001787;gene-tia008542;gene-tia007258;gene-tia015142;gene-tia004175;gene-tia012005;gene-tia016130;gene-tia011217;gene-tia004383;gene-tia002978	K00128+K00128+K00232+K00276+K00276+K00276+K01464+K01580+K05605+K05605+K17839
Taurine and hypotaurine metabolism	ko00430	1 out of 1857 0.053850296176629%	8 out of 5988 0.133600534402138%	0.9488	1	gene-tia016130	K01580
Selenocompound metabolism	ko00450	12 out of 1857 0.646203554119548%	23 out of 5988 0.384101536406146%	0.0275952	1	gene-tia017699;gene-tia017760;gene-tia001576;gene-tia001580;gene-tia001582;gene-tia001583;gene-tia001584;gene-tia001586;gene-tia005147;gene-tia005148;gene-tia001910;gene-tia010867	K00384+K00384+K00384+K00384+K00384+K00384+K00384+K00384+K00549+K00549+K01761+K13811
Cyanoamino acid metabolism	ko00460	17 out of 1857 0.915455035002693%	42 out of 5988 0.701402805611222%	0.123478	1	gene-tia012745;gene-tia002208;gene-tia012380;gene-tia013695;gene-tia000665;gene-tia000680;gene-tia001113;gene-tia004108;novel.3465;gene-tia013171;gene-tia009132;gene-tia015810;gene-tia009857;gene-tia012418;gene-tia013755;gene-tia012075;gene-tia009033	K00600+K00600+K01188+K01188+K01188+K01188+K01188+K01188+K01188+K01455+K05349+K05349+K05350+K05350+K13051+K16266+K20802
Glutathione metabolism	ko00480	21 out of 1857 1.13085621970921%	76 out of 5988 1.26920507682031%	0.77615	1	gene-tia002490;gene-tia003271;gene-tia006462;gene-tia009384;gene-tia009997;gene-tia000687;gene-tia001646;gene-tia002691;gene-tia002694;gene-tia002692;gene-tia003051;gene-tia003052;gene-tia004567;gene-tia004968;novel.1428;gene-tia004946;gene-tia000375;gene-tia000378;gene-tia012806;gene-tia007339;gene-tia008206	K00031+K00383+K00434+K00799+K00799+K00799+K00799+K00799+K00799+K00799+K00799+K00799+K00799+K00799+K00799+K10807+K10808+K10808+K10808+K22596+K22596
Starch and sucrose metabolism	ko00500	85 out of 1857 4.57727517501346%	205 out of 5988 3.42351369405478%	0.000826323	0.111554	gene-tia010782;gene-tia000081;gene-tia009209;gene-tia017304;gene-tia015620;gene-tia002756;gene-tia003438;gene-tia003231;gene-tia006719;gene-tia004109;gene-tia007127;gene-tia008458;gene-tia009092;gene-tia009239;gene-tia010188;gene-tia010762;gene-tia012841;gene-tia014967;gene-tia006144;gene-tia008932;gene-tia011013;gene-tia015966;gene-tia017532;gene-tia001448;gene-tia003771;gene-tia005352;gene-tia0…	K00688+K00688+K00695+K00696+K00700+K00700+K00750+K00847+K00963+K00963+K00975+K00975+K00975+K00975+K00975+K00975+K00975+K00975+K01087+K01087+K01087+K01087+K01087+K01087+K01087+K01176+K01176+K01176+K01176+K01176+K01176+K01176+K01176+K01177+K01177+K01179+K01179+K01179+K01179+K01187+K01187+K01188+K01188+K01188+K01188+K01188+K01188+K01188+K01193+K01193+K01193+K01194+K01210+K01835+K01835+K01835+K05349+…
N-Glycan biosynthesis	ko00510	17 out of 1857 0.915455035002693%	64 out of 5988 1.0688042752171%	0.817692	1	gene-tia000481;gene-tia012832;gene-tia017216;novel.3740;gene-tia005858;gene-tia017084;novel.2016;gene-tia015844;gene-tia016230;novel.79;gene-tia009705;gene-tia013648;gene-tia006305;gene-tia014267;novel.3977;novel.4425;novel.2692	K00737+K00737+K00737+K00737+K01230+K01230+K01230+K03843+K05546+K07151+K07252+K07432+K07441+K12667+K12667+K12667+K12667
Other glycan degradation	ko00511	21 out of 1857 1.13085621970921%	61 out of 5988 1.0187040748163%	0.324971	1	gene-tia008041;gene-tia011397;gene-tia012137;gene-tia006196;gene-tia006644;gene-tia009893;gene-tia010133;gene-tia010619;gene-tia011202;gene-tia000272;gene-tia013206;gene-tia014792;gene-tia014807;gene-tia015861;gene-tia000934;gene-tia000935;gene-tia002830;gene-tia009344;gene-tia013995;gene-tia015568;gene-tia004915	K01190+K01206+K01206+K12309+K12309+K12309+K12309+K12309+K12309+K12309+K12309+K12309+K12309+K12309+K12309+K12309+K12309+K12373+K12373+K15923+K17108
Various types of N-glycan biosynthesis	ko00513	18 out of 1857 0.969305331179321%	53 out of 5988 0.885103540414162%	0.369343	1	gene-tia006057;gene-tia015916;gene-tia005858;gene-tia017084;novel.2016;gene-tia015844;gene-tia011246;novel.79;gene-tia013648;gene-tia006305;gene-tia009344;gene-tia013995;gene-tia014267;novel.3977;novel.4425;novel.2692;gene-tia006472;gene-tia008625	K00753+K00753+K01230+K01230+K01230+K03843+K05531+K07151+K07432+K07441+K12373+K12373+K12667+K12667+K12667+K12667+K14412+K14412
Other types of O-glycan biosynthesis	ko00514	7 out of 1857 0.376952073236403%	22 out of 5988 0.367401469605878%	0.547443	1	gene-tia008460;gene-tia015443;gene-tia015674;gene-tia001037;gene-tia006958;gene-tia015220;gene-tia016619	K09667+K09667+K09667+K09667+K18134+K20784+K20784
Mannose type O-glycan biosynthesis	ko00515	1 out of 1857 0.053850296176629%	4 out of 5988 0.0668002672010688%	0.773589	1	gene-tia013309	K18207
Amino sugar and nucleotide sugar metabolism	ko00520	41 out of 1857 2.20786214324179%	138 out of 5988 2.30460921843687%	0.66208	1	gene-tia013249;gene-tia005697;gene-tia001601;gene-tia004739;gene-tia003231;gene-tia006719;gene-tia004109;gene-tia015467;gene-tia015468;gene-tia007127;gene-tia008458;gene-tia009092;gene-tia009239;gene-tia010188;gene-tia010762;gene-tia012841;gene-tia014967;gene-tia011937;gene-tia012753;gene-tia004436;gene-tia011981;gene-tia010097;gene-tia011028;gene-tia010897;gene-tia017208;novel.811;gene-tia000051…	K00326+K00621+K00770+K00770+K00847+K00963+K00963+K00966+K00966+K00975+K00975+K00975+K00975+K00975+K00975+K00975+K00975+K01183+K01183+K01183+K01209+K01784+K01784+K01835+K01835+K01835+K02377+K08678+K08679+K08679+K12373+K12373+K12447+K12447+K12447+K12447+K13648+K15920+K15920+K16190+K16190
Glycosaminoglycan degradation	ko00531	17 out of 1857 0.915455035002693%	45 out of 5988 0.751503006012024%	0.203395	1	gene-tia014462;gene-tia006196;gene-tia006644;gene-tia009893;gene-tia010133;gene-tia010619;gene-tia011202;gene-tia000272;gene-tia013206;gene-tia014792;gene-tia014807;gene-tia015861;gene-tia000934;gene-tia000935;gene-tia002830;gene-tia009344;gene-tia013995	K07964+K12309+K12309+K12309+K12309+K12309+K12309+K12309+K12309+K12309+K12309+K12309+K12309+K12309+K12309+K12373+K12373
Glycerolipid metabolism	ko00561	33 out of 1857 1.77705977382876%	87 out of 5988 1.45290581162325%	0.100136	1	gene-tia011451;gene-tia011607;gene-tia014289;gene-tia009761;gene-tia001787;gene-tia010405;gene-tia011151;gene-tia014092;gene-tia007809;gene-tia010965;gene-tia012717;gene-tia016118;gene-tia001408;gene-tia003947;gene-tia007377;gene-tia009274;gene-tia010077;gene-tia014681;gene-tia003962;gene-tia012600;gene-tia014887;gene-tia015018;gene-tia013485;gene-tia017356;gene-tia014063;gene-tia016628;gene-tia0…	K00002+K00002+K00002+K00128+K00128+K00655+K00655+K00655+K00679+K00679+K00679+K00679+K00679+K00679+K00901+K00901+K00901+K00901+K00901+K01054+K01054+K01054+K03715+K11155+K13508+K13508+K13508+K13519+K14674+K14674+K18693+K18693+K18693
Inositol phosphate metabolism	ko00562	31 out of 1857 1.6693591814755%	85 out of 5988 1.41950567802271%	0.16388	1	gene-tia015623;gene-tia002823;gene-tia006082;gene-tia008042;gene-tia009312;gene-tia010616;gene-tia015688;gene-tia016740;gene-tia001239;gene-tia003130;gene-tia008713;gene-tia006494;gene-tia014123;gene-tia002195;gene-tia006904;gene-tia005069;gene-tia014068;gene-tia016241;gene-tia014077;gene-tia015553;gene-tia008672;gene-tia007631;gene-tia008636;gene-tia011254;gene-tia002364;gene-tia003743;gene-tia0…	K00010+K00469+K00889+K00889+K00889+K00889+K00889+K00889+K00889+K00913+K00921+K01099+K01099+K01099+K01114+K01114+K01765+K01803+K05857+K05857+K15422+K18081+K18081+K18081+K18081+K18081+K19517+K20279+K20279+K20279+K20279
Glycosylphosphatidylinositol (GPI)-anchor biosynthesis	ko00563	10 out of 1857 0.53850296176629%	31 out of 5988 0.517702070808283%	0.507729	1	gene-tia016729;novel.2324;gene-tia003539;gene-tia003139;gene-tia017811;gene-tia008984;gene-tia001274;gene-tia001359;gene-tia012758;gene-tia013828	K03857+K03858+K03860+K03861+K05283+K05284+K05286+K05291+K05292+K05294
Glycerophospholipid metabolism	ko00564	34 out of 1857 1.83091007000539%	108 out of 5988 1.80360721442886%	0.494278	1	gene-tia010405;gene-tia011151;gene-tia014092;gene-tia007377;gene-tia009274;gene-tia010077;gene-tia014681;gene-tia003962;gene-tia002279;gene-tia006904;gene-tia005069;gene-tia013508;gene-tia006993;gene-tia010618;gene-tia000900;gene-tia004012;gene-tia014063;gene-tia016628;gene-tia003074;gene-tia000999;gene-tia006437;gene-tia017513;gene-tia011878;gene-tia001224;gene-tia011108;gene-tia014569;gene-tia0…	K00655+K00655+K00655+K00901+K00901+K00901+K00901+K00901+K01047+K01114+K01114+K01115+K01126+K01126+K01613+K06130+K13508+K13508+K13508+K13510+K13519+K14156+K14674+K14674+K16818+K16818+K16818+K16818+K16818+K18693+K18693+K18693+K18696+K22389
Ether lipid metabolism	ko00565	8 out of 1857 0.430802369413032%	30 out of 5988 0.501002004008016%	0.75806	1	gene-tia002279;gene-tia006904;gene-tia005069;gene-tia013508;gene-tia000999;gene-tia006437;gene-tia011878;gene-tia001224	K01047+K01114+K01114+K01115+K13510+K13519+K14674+K14674
Arachidonic acid metabolism	ko00590	11 out of 1857 0.592353257942919%	32 out of 5988 0.53440213760855%	0.403881	1	gene-tia002279;gene-tia015376;gene-tia016644;novel.4797;novel.4798;gene-tia010720;gene-tia010955;gene-tia011702;gene-tia011878;gene-tia001224;gene-tia005836	K01047+K01832+K07418+K07418+K07418+K07425+K08726+K08726+K14674+K14674+K15730
Linoleic acid metabolism	ko00591	15 out of 1857 0.807754442649435%	31 out of 5988 0.517702070808283%	0.0316905	1	gene-tia016117;gene-tia002279;gene-tia007093;gene-tia008408;gene-tia016644;novel.4797;novel.4798;gene-tia011878;gene-tia001224;gene-tia009968;gene-tia013075;gene-tia004801;novel.4212;novel.1933;novel.3291	K00454+K01047+K07409+K07409+K07418+K07418+K07418+K14674+K14674+K15718+K15718+K15718+K15718+K15718+K15718
alpha-Linolenic acid metabolism	ko00592	22 out of 1857 1.18470651588584%	56 out of 5988 0.935203740814963%	0.116346	1	gene-tia000845;gene-tia008542;gene-tia016117;gene-tia002279;gene-tia004707;novel.897;gene-tia016110;gene-tia000736;gene-tia000803;gene-tia000804;gene-tia002339;gene-tia005222;gene-tia016349;gene-tia011878;gene-tia001224;gene-tia011108;gene-tia014569;gene-tia002059;novel.1351;novel.2050;gene-tia008691;gene-tia006137	K00224+K00232+K00454+K01047+K01723+K01723+K05894+K05894+K05894+K05894+K05894+K05894+K10527+K14674+K14674+K16818+K16818+K16818+K16818+K16818+K18857+K22389
Sphingolipid metabolism	ko00600	34 out of 1857 1.83091007000539%	92 out of 5988 1.53640614562458%	0.130167	1	gene-tia003863;gene-tia008041;gene-tia006258;gene-tia006259;gene-tia006196;gene-tia006644;gene-tia009893;gene-tia010133;gene-tia010619;gene-tia011202;gene-tia000272;gene-tia013206;gene-tia014792;gene-tia014807;gene-tia015861;gene-tia000934;gene-tia000935;gene-tia002830;novel.4268;novel.966;novel.1212;novel.1339;novel.1690;novel.269;novel.2212;novel.2248;novel.2301;novel.2621;novel.2622;novel.2623…	K00654+K01190+K04713+K04713+K12309+K12309+K12309+K12309+K12309+K12309+K12309+K12309+K12309+K12309+K12309+K12309+K12309+K12309+K12349+K12349+K12349+K12349+K12349+K12349+K12349+K12349+K12349+K12349+K12349+K12349+K12349+K12349+K12349+K17108
Glycosphingolipid biosynthesis - globo and isoglobo series	ko00603	2 out of 1857 0.107700592353258%	8 out of 5988 0.133600534402138%	0.764359	1	gene-tia009344;gene-tia013995	K12373+K12373
Glycosphingolipid biosynthesis - ganglio series	ko00604	16 out of 1857 0.861604738826064%	33 out of 5988 0.551102204408818%	0.0263433	1	gene-tia006196;gene-tia006644;gene-tia009893;gene-tia010133;gene-tia010619;gene-tia011202;gene-tia000272;gene-tia013206;gene-tia014792;gene-tia014807;gene-tia015861;gene-tia000934;gene-tia000935;gene-tia002830;gene-tia009344;gene-tia013995	K12309+K12309+K12309+K12309+K12309+K12309+K12309+K12309+K12309+K12309+K12309+K12309+K12309+K12309+K12373+K12373
Pyruvate metabolism	ko00620	14 out of 1857 0.753904146472806%	73 out of 5988 1.21910487641951%	0.992237	1	gene-tia009831;gene-tia014891;gene-tia009761;gene-tia001787;gene-tia009330;gene-tia009593;gene-tia015411;gene-tia002654;gene-tia004872;gene-tia010248;gene-tia006954;gene-tia000837;gene-tia012260;gene-tia015636	K00025+K00029+K00128+K00128+K00162+K00162+K00627+K01069+K01610+K01638+K01649+K01759+K01913+K11262
Glyoxylate and dicarboxylate metabolism	ko00630	15 out of 1857 0.807754442649435%	61 out of 5988 1.0187040748163%	0.89248	1	gene-tia009831;gene-tia017530;gene-tia012745;gene-tia002208;gene-tia013171;novel.3910;novel.1752;gene-tia005378;gene-tia007234;gene-tia015395;gene-tia010248;gene-tia012260;gene-tia004667;gene-tia016665;gene-tia003082	K00025+K00122+K00600+K00600+K01455+K01601+K01601+K01637+K01637+K01637+K01638+K01913+K01915+K15919+K22133
Propanoate metabolism	ko00640	4 out of 1857 0.215401184706516%	35 out of 5988 0.584502338009352%	0.998375	1	gene-tia008542;gene-tia011217;gene-tia004383;gene-tia015636	K00232+K05605+K05605+K11262
Butanoate metabolism	ko00650	8 out of 1857 0.430802369413032%	24 out of 5988 0.400801603206413%	0.478675	1	gene-tia010093;gene-tia016130;gene-tia007022;gene-tia008420;gene-tia005298;gene-tia004508;gene-tia012260;gene-tia009241	K00109+K01580+K01640+K01640+K01652+K01653+K01913+K17761
C5-Branched dibasic acid metabolism	ko00660	3 out of 1857 0.161550888529887%	9 out of 5988 0.150300601202405%	0.564003	1	gene-tia005298;gene-tia004508;gene-tia004562	K01652+K01653+K01703
One carbon pool by folate	ko00670	5 out of 1857 0.269251480883145%	22 out of 5988 0.367401469605878%	0.859652	1	gene-tia012745;gene-tia002208;gene-tia009071;gene-tia003802;gene-tia008586	K00600+K00600+K00602+K00604+K01938
Carbon fixation in photosynthetic organisms	ko00710	16 out of 1857 0.861604738826064%	51 out of 5988 0.851703406813627%	0.530681	1	gene-tia009831;gene-tia014891;gene-tia006709;gene-tia009552;novel.1972;gene-tia009394;gene-tia006806;gene-tia001264;novel.3910;novel.1752;gene-tia004872;gene-tia004400;gene-tia016241;gene-tia004129;gene-tia012708;gene-tia014830	K00025+K00029+K00134+K00134+K00134+K00615+K00814+K00927+K01601+K01601+K01610+K01783+K01803+K03841+K14454+K14455
Thiamine metabolism	ko00730	4 out of 1857 0.215401184706516%	14 out of 5988 0.233800935203741%	0.675301	1	gene-tia003026;gene-tia014391;gene-tia010644;gene-tia016175	K00878+K01662+K14153+K14153
Riboflavin metabolism	ko00740	6 out of 1857 0.323101777059774%	25 out of 5988 0.41750167000668%	0.835268	1	gene-tia003899;gene-tia008407;novel.3698;gene-tia001539;gene-tia001540;gene-tia003140	K00793+K11752+K11752+K14379+K14379+K20884
Vitamin B6 metabolism	ko00750	5 out of 1857 0.269251480883145%	11 out of 5988 0.183700734802939%	0.232933	1	gene-tia015010;gene-tia014555;gene-tia016235;gene-tia000824;gene-tia000825	K00868+K05275+K06215+K13248+K13248
Nicotinate and nicotinamide metabolism	ko00760	6 out of 1857 0.323101777059774%	24 out of 5988 0.400801603206413%	0.802566	1	gene-tia008609;gene-tia009709;gene-tia011772;gene-tia012825;gene-tia015676;gene-tia011674	K00763+K00767+K01081+K03517+K03787+K11416
Pantothenate and CoA biosynthesis	ko00770	7 out of 1857 0.376952073236403%	37 out of 5988 0.617902471609886%	0.967112	1	gene-tia009761;gene-tia001787;gene-tia010013;gene-tia012005;gene-tia005298;gene-tia004508;gene-tia002978	K00128+K00128+K00826+K01464+K01652+K01653+K17839
Biotin metabolism	ko00780	7 out of 1857 0.376952073236403%	19 out of 5988 0.317301269205077%	0.370858	1	gene-tia017675;gene-tia017698;gene-tia002500;novel.4351;novel.2534;novel.2739;gene-tia015278	K01942+K01942+K09458+K09458+K09458+K09458+K19562
Lipoic acid metabolism	ko00785	5 out of 1857 0.269251480883145%	9 out of 5988 0.150300601202405%	0.11152	1	novel.4476;novel.1231;novel.2640;novel.3555;gene-tia008389	K03644+K03644+K03644+K03644+K03801
Folate biosynthesis	ko00790	11 out of 1857 0.592353257942919%	44 out of 5988 0.734802939211757%	0.848679	1	gene-tia012319;gene-tia014029;gene-tia004253;gene-tia004254;gene-tia004255;gene-tia012274;gene-tia002544;novel.991;gene-tia008137;gene-tia000512;gene-tia005303	K01495+K13950+K13950+K13950+K13950+K15376+K15376+K15376+K15631+K15631+K18482
Porphyrin and chlorophyll metabolism	ko00860	9 out of 1857 0.484652665589661%	34 out of 5988 0.567802271209085%	0.773113	1	gene-tia007054;gene-tia009316;gene-tia005164;gene-tia005163;gene-tia012770;gene-tia001222;gene-tia008488;gene-tia011487;gene-tia016904	K01599+K01719+K01772+K01772+K02303+K03404+K08101+K13544+K21480
Terpenoid backbone biosynthesis	ko00900	12 out of 1857 0.646203554119548%	48 out of 5988 0.801603206412826%	0.856359	1	gene-tia015001;gene-tia016523;gene-tia003298;gene-tia002739;gene-tia014391;gene-tia004487;gene-tia012843;gene-tia005716;gene-tia010326;gene-tia001207;gene-tia010129;gene-tia000146	K00021+K00021+K00869+K00991+K01662+K01823+K05954+K11778+K11778+K12742+K13789+K13789
Indole alkaloid biosynthesis	ko00901	5 out of 1857 0.269251480883145%	8 out of 5988 0.133600534402138%	0.066075	1	gene-tia005607;gene-tia005815;gene-tia006031;gene-tia009900;gene-tia010911	K01593+K01593+K01757+K01757+K01757
Monoterpenoid biosynthesis	ko00902	5 out of 1857 0.269251480883145%	17 out of 5988 0.283901135604542%	0.645975	1	gene-tia015453;gene-tia015642;gene-tia001610;gene-tia009574;gene-tia009578	K18108+K21374+K21374+K23810+K23810
Limonene and pinene degradation	ko00903	2 out of 1857 0.107700592353258%	7 out of 5988 0.11690046760187%	0.691745	1	gene-tia009761;gene-tia001787	K00128+K00128
Diterpenoid biosynthesis	ko00904	47 out of 1857 2.53096392030156%	101 out of 5988 1.68670674682699%	0.000695772	0.0939292	gene-tia013033;gene-tia006134;gene-tia006135;gene-tia009202;gene-tia014122;novel.3561;novel.3190;gene-tia013990;gene-tia006663;gene-tia010179;gene-tia002976;novel.3772;novel.3775;novel.3868;novel.4112;novel.4166;novel.4214;novel.4267;novel.4491;novel.4660;novel.4671;novel.4691;novel.4916;novel.86;novel.855;novel.903;novel.962;novel.1029;novel.1111;novel.2416;novel.2433;novel.2532;novel.1162;novel…	K04120+K04121+K04121+K04122+K04122+K04122+K04123+K04124+K04125+K04125+K04125+K04125+K04125+K04125+K04125+K04125+K04125+K04125+K04125+K04125+K04125+K04125+K04125+K04125+K04125+K04125+K04125+K04125+K04125+K04125+K04125+K04125+K04125+K04125+K04125+K04125+K04125+K04125+K04125+K04125+K04125+K04125+K04125+K04125+K05282+K05282+K21718
Brassinosteroid biosynthesis	ko00905	7 out of 1857 0.376952073236403%	16 out of 5988 0.267201068804275%	0.199717	1	gene-tia016239;gene-tia017375;gene-tia000226;gene-tia002837;gene-tia013974;gene-tia016940;gene-tia002501	K09588+K09590+K09591+K12638+K15639+K15639+K15639
Carotenoid biosynthesis	ko00906	15 out of 1857 0.807754442649435%	32 out of 5988 0.53440213760855%	0.0429818	1	gene-tia009887;gene-tia014514;gene-tia015806;gene-tia003458;gene-tia007962;gene-tia002847;novel.1122;gene-tia012501;gene-tia014973;gene-tia012392;gene-tia015919;gene-tia012367;gene-tia009667;gene-tia010991;gene-tia002601	K02291+K09835+K09835+K09838+K09840+K09840+K09840+K09841+K09841+K09843+K09843+K14593+K17912+K17912+K17913
Zeatin biosynthesis	ko00908	20 out of 1857 1.07700592353258%	33 out of 5988 0.551102204408818%	0.000409486	0.0552806	gene-tia005461;gene-tia005502;gene-tia011442;gene-tia004806;gene-tia016522;gene-tia012602;gene-tia004719;gene-tia000516;gene-tia013976;gene-tia013977;gene-tia013979;gene-tia003006;gene-tia003008;gene-tia003009;gene-tia003010;gene-tia010411;gene-tia001676;gene-tia001677;gene-tia001678;gene-tia001680	K00279+K00279+K00279+K00279+K00791+K10760+K13495+K13496+K13496+K13496+K13496+K13496+K13496+K13496+K13496+K23452+K23452+K23452+K23452+K23452
Sesquiterpenoid and triterpenoid biosynthesis	ko00909	5 out of 1857 0.269251480883145%	28 out of 5988 0.467601870407482%	0.962887	1	novel.94;gene-tia007788;gene-tia011624;gene-tia015143;novel.2325	K14173+K15472+K15472+K15472+K15803
Nitrogen metabolism	ko00910	5 out of 1857 0.269251480883145%	14 out of 5988 0.233800935203741%	0.448965	1	gene-tia005868;gene-tia010797;gene-tia017201;gene-tia013171;gene-tia004667	K00261+K00261+K00264+K01455+K01915
Sulfur metabolism	ko00920	4 out of 1857 0.215401184706516%	24 out of 5988 0.400801603206413%	0.966301	1	gene-tia013056;gene-tia015086;gene-tia010867;gene-tia008672	K01738+K05907+K13811+K15422
Phenylpropanoid biosynthesis	ko00940	66 out of 1857 3.55411954765751%	133 out of 5988 2.22110888443554%	4.55348e-06	0.00061472	gene-tia006138;gene-tia010533;gene-tia003880;gene-tia005932;gene-tia006658;gene-tia008617;gene-tia011980;gene-tia012154;gene-tia012497;gene-tia014833;gene-tia014834;gene-tia015402;gene-tia017145;gene-tia001011;gene-tia001728;gene-tia003309;novel.822;novel.1920;gene-tia003339;gene-tia012885;gene-tia001079;gene-tia003444;gene-tia012380;gene-tia013695;gene-tia000665;gene-tia000680;gene-tia001113;gen…	K00083+K00083+K00083+K00430+K00430+K00430+K00430+K00430+K00430+K00430+K00430+K00430+K00430+K00430+K00430+K00430+K00430+K00430+K00487+K00588+K00588+K00588+K01188+K01188+K01188+K01188+K01188+K01188+K01188+K01904+K01904+K01904+K01904+K01904+K05349+K05349+K05350+K05350+K09753+K09753+K09753+K09753+K09753+K09753+K09753+K09753+K09753+K09754+K10775+K10775+K13065+K13065+K13065+K13065+K13066+K13066+K18368+…
Flavonoid biosynthesis	ko00941	29 out of 1857 1.56165858912224%	53 out of 5988 0.885103540414162%	0.000272274	0.036757	gene-tia009444;gene-tia003339;gene-tia012885;gene-tia001079;gene-tia003444;gene-tia005516;gene-tia006368;gene-tia000343;gene-tia000401;gene-tia000402;gene-tia000403;gene-tia000511;gene-tia000552;gene-tia012200;gene-tia014638;gene-tia001131;gene-tia011939;gene-tia008446;gene-tia014261;gene-tia010071;gene-tia013095;gene-tia011861;gene-tia009464;gene-tia000219;gene-tia016609;gene-tia001692;gene-tia0…	K00475+K00487+K00588+K00588+K00588+K00660+K00660+K00660+K00660+K00660+K00660+K00660+K00660+K00660+K00660+K01859+K05277+K05278+K05278+K05280+K05280+K09754+K13065+K13065+K13065+K13065+K13082+K13083+K13083
Anthocyanin biosynthesis	ko00942	2 out of 1857 0.107700592353258%	5 out of 5988 0.083500334001336%	0.492542	1	gene-tia013466;gene-tia011184	K12930+K12938
Isoflavonoid biosynthesis	ko00943	15 out of 1857 0.807754442649435%	29 out of 5988 0.484301937207749%	0.0158066	1	gene-tia011693;gene-tia003364;gene-tia004642;gene-tia005357;gene-tia007465;gene-tia007760;gene-tia017826;gene-tia005315;gene-tia006347;gene-tia011245;gene-tia013409;gene-tia003406;gene-tia004683;gene-tia004690;gene-tia004691	K13258+K13258+K13258+K13260+K13260+K13260+K13260+K13260+K13264+K13264+K13264+K13264+K13264+K13264+K13264
Flavone and flavonol biosynthesis	ko00944	12 out of 1857 0.646203554119548%	24 out of 5988 0.400801603206413%	0.0399626	1	gene-tia010071;gene-tia013095;gene-tia008405;gene-tia009595;gene-tia006347;gene-tia011245;gene-tia013409;gene-tia003406;gene-tia004683;gene-tia004690;gene-tia004691;gene-tia012746	K05280+K05280+K13083+K13083+K13264+K13264+K13264+K13264+K13264+K13264+K13264+K22794
Stilbenoid, diarylheptanoid and gingerol biosynthesis	ko00945	12 out of 1857 0.646203554119548%	23 out of 5988 0.384101536406146%	0.0275952	1	gene-tia003339;gene-tia012885;gene-tia001079;gene-tia003444;gene-tia011861;gene-tia009464;gene-tia000219;gene-tia016609;gene-tia001692;gene-tia000004;gene-tia011326;gene-tia000762	K00487+K00588+K00588+K00588+K09754+K13065+K13065+K13065+K13065+K16040+K16040+K16040
Isoquinoline alkaloid biosynthesis	ko00950	12 out of 1857 0.646203554119548%	29 out of 5988 0.484301937207749%	0.156415	1	gene-tia007258;gene-tia015142;gene-tia004175;gene-tia009304;gene-tia016673;gene-tia014738;gene-tia005607;gene-tia005815;gene-tia012708;gene-tia014830;gene-tia009810;gene-tia014794	K00276+K00276+K00276+K00422+K00422+K00815+K01593+K01593+K14454+K14455+K14975+K21580
Tropane, piperidine and pyridine alkaloid biosynthesis	ko00960	10 out of 1857 0.53850296176629%	36 out of 5988 0.601202404809619%	0.720968	1	gene-tia007258;gene-tia015142;gene-tia004175;gene-tia014738;gene-tia005474;gene-tia000517;gene-tia012698;gene-tia003192;gene-tia012708;gene-tia014830	K00276+K00276+K00276+K00815+K08081+K08081+K08081+K08081+K14454+K14455
Betalain biosynthesis	ko00965	7 out of 1857 0.376952073236403%	14 out of 5988 0.233800935203741%	0.10836	1	gene-tia005607;gene-tia005815;gene-tia006463;gene-tia011460;gene-tia013272;novel.3217;novel.3218	K01593+K01593+K15777+K15777+K15777+K15777+K15777
Glucosinolate biosynthesis	ko00966	2 out of 1857 0.107700592353258%	5 out of 5988 0.083500334001336%	0.492542	1	gene-tia010013;gene-tia004562	K00826+K01703
Aminoacyl-tRNA biosynthesis	ko00970	14 out of 1857 0.753904146472806%	76 out of 5988 1.26920507682031%	0.995667	1	gene-tia003802;gene-tia015327;gene-tia013107;gene-tia012103;gene-tia000892;gene-tia002040;gene-tia002848;gene-tia013883;gene-tia013325;gene-tia010690;gene-tia010256;gene-tia014974;gene-tia003739;gene-tia009877	K00604+K01866+K01867+K01870+K01870+K01870+K01881+K01883+K01889+K01892+K02433+K02433+K02433+K02434
Biosynthesis of unsaturated fatty acids	ko01040	8 out of 1857 0.430802369413032%	22 out of 5988 0.367401469605878%	0.367575	1	gene-tia008542;gene-tia012329;gene-tia002589;gene-tia005252;gene-tia012876;gene-tia014345;gene-tia005631;gene-tia003170	K00232+K03921+K03921+K03921+K10251+K10256+K10258+K10258
Metabolic pathways	ko01100	778 out of 1857 41.8955304254173%	2432 out of 5988 40.6145624582498%	0.0926987	1	gene-tia009478;gene-tia010882;gene-tia011451;gene-tia011607;gene-tia014289;gene-tia004651;gene-tia015623;gene-tia005912;gene-tia015184;gene-tia015185;gene-tia015982;gene-tia015984;gene-tia015001;gene-tia016523;gene-tia009831;gene-tia014891;gene-tia007868;novel.2227;gene-tia002490;gene-tia006138;gene-tia010533;gene-tia003880;gene-tia009483;gene-tia009484;gene-tia003521;gene-tia010439;gene-tia01009…	K00001+K00001+K00002+K00002+K00002+K00008+K00010+K00020+K00020+K00020+K00020+K00020+K00021+K00021+K00025+K00029+K00030+K00030+K00031+K00083+K00083+K00083+K00103+K00103+K00103+K00108+K00109+K00121+K00121+K00121+K00122+K00128+K00128+K00131+K00134+K00134+K00134+K00162+K00162+K00232+K00234+K00254+K00261+K00261+K00264+K00276+K00276+K00276+K00306+K00318+K00383+K00419+K00422+K00422+K00423+K00423+K00423+…
Biosynthesis of secondary metabolites	ko01110	462 out of 1857 24.8788368336026%	1259 out of 5988 21.0253841015364%	7.11517e-07	9.60548e-05	gene-tia009478;gene-tia010882;gene-tia011451;gene-tia011607;gene-tia014289;gene-tia015623;gene-tia015001;gene-tia016523;gene-tia009831;gene-tia007868;novel.2227;gene-tia002490;gene-tia006138;gene-tia010533;gene-tia003880;gene-tia006578;gene-tia008604;gene-tia001752;gene-tia009761;gene-tia001787;gene-tia006709;gene-tia009552;novel.1972;gene-tia009330;gene-tia009593;gene-tia000845;gene-tia008542;no…	K00001+K00001+K00002+K00002+K00002+K00010+K00021+K00021+K00025+K00030+K00030+K00031+K00083+K00083+K00083+K00121+K00121+K00121+K00128+K00128+K00134+K00134+K00134+K00162+K00162+K00224+K00232+K00234+K00264+K00276+K00276+K00276+K00318+K00422+K00422+K00430+K00430+K00430+K00430+K00430+K00430+K00430+K00430+K00430+K00430+K00430+K00430+K00430+K00430+K00430+K00454+K00475+K00487+K00549+K00549+K00588+K00588+…
Carbon metabolism	ko01200	58 out of 1857 3.12331717824448%	212 out of 5988 3.54041416165665%	0.89473	1	gene-tia009831;gene-tia014891;gene-tia007868;novel.2227;gene-tia002490;gene-tia006578;gene-tia008604;gene-tia001752;gene-tia017530;gene-tia013941;gene-tia006709;gene-tia009552;novel.1972;gene-tia009330;gene-tia009593;gene-tia008542;novel.738;gene-tia005868;gene-tia010797;gene-tia012745;gene-tia002208;gene-tia009394;gene-tia015411;gene-tia017222;gene-tia006806;gene-tia012149;gene-tia015944;gene-ti…	K00025+K00029+K00030+K00030+K00031+K00121+K00121+K00121+K00122+K00131+K00134+K00134+K00134+K00162+K00162+K00232+K00234+K00261+K00261+K00600+K00600+K00615+K00627+K00658+K00814+K00850+K00850+K00850+K00850+K00850+K00850+K00850+K00927+K01057+K01079+K01455+K01601+K01601+K01610+K01637+K01637+K01637+K01638+K01689+K01738+K01783+K01803+K01913+K01938+K03841+K05605+K05605+K14454+K14455+K15633+K15633+K15634+…
2-Oxocarboxylic acid metabolism	ko01210	15 out of 1857 0.807754442649435%	51 out of 5988 0.851703406813627%	0.649284	1	gene-tia007868;novel.2227;gene-tia002490;gene-tia006806;gene-tia004922;gene-tia010013;novel.1642;novel.3055;gene-tia015345;gene-tia006954;gene-tia005298;gene-tia004508;gene-tia004562;gene-tia012708;gene-tia014830	K00030+K00030+K00031+K00814+K00818+K00826+K00928+K00928+K00930+K01649+K01652+K01653+K01703+K14454+K14455
Fatty acid metabolism	ko01212	18 out of 1857 0.969305331179321%	65 out of 5988 1.08550434201737%	0.760508	1	gene-tia008542;gene-tia002574;novel.3866;gene-tia012329;gene-tia002589;gene-tia005252;gene-tia017507;gene-tia002500;novel.4351;novel.2534;novel.2739;gene-tia012876;gene-tia014345;gene-tia005631;gene-tia003170;gene-tia016349;gene-tia016835;gene-tia015636	K00232+K01897+K01897+K03921+K03921+K03921+K07512+K09458+K09458+K09458+K09458+K10251+K10256+K10258+K10258+K10527+K10781+K11262
Biosynthesis of amino acids	ko01230	60 out of 1857 3.23101777059774%	213 out of 5988 3.55711422845691%	0.838609	1	gene-tia007868;novel.2227;gene-tia002490;gene-tia006709;gene-tia009552;novel.1972;gene-tia017201;gene-tia005147;gene-tia005148;gene-tia012745;gene-tia002208;gene-tia009394;gene-tia009654;gene-tia006727;gene-tia011899;gene-tia005120;gene-tia006806;gene-tia004922;gene-tia010013;gene-tia012149;gene-tia015944;gene-tia016534;gene-tia001032;gene-tia001033;gene-tia001739;gene-tia004085;gene-tia015574;ge…	K00030+K00030+K00031+K00134+K00134+K00134+K00264+K00549+K00549+K00600+K00600+K00615+K00766+K00789+K00789+K00800+K00814+K00818+K00826+K00850+K00850+K00850+K00850+K00850+K00850+K00850+K00872+K00891+K00927+K00928+K00928+K00930+K01079+K01620+K01626+K01649+K01652+K01653+K01658+K01689+K01695+K01703+K01714+K01738+K01783+K01803+K01850+K01915+K01940+K05359+K10206+K12524+K13832+K13832+K14454+K14455+K15227+…
ABC transporters	ko02010	34 out of 1857 1.83091007000539%	89 out of 5988 1.48630594522378%	0.0882124	1	gene-tia014703;gene-tia009662;gene-tia009663;gene-tia009665;gene-tia015063;gene-tia016004;gene-tia016611;gene-tia000926;gene-tia000927;gene-tia000929;gene-tia001137;gene-tia003129;gene-tia015757;gene-tia011953;gene-tia017049;novel.4147;novel.4744;gene-tia005598;gene-tia006905;gene-tia007062;gene-tia008528;gene-tia011332;gene-tia011339;gene-tia003890;gene-tia004734;gene-tia006392;gene-tia008280;ge…	K05643+K05658+K05658+K05658+K05658+K05658+K05658+K05658+K05658+K05658+K05658+K05658+K05665+K05666+K05666+K05666+K05666+K05681+K05681+K05681+K05681+K05681+K05681+K05681+K05681+K08712+K08712+K08712+K08712+K08712+K08712+K08712+K08712+K08712
Ribosome biogenesis in eukaryotes	ko03008	26 out of 1857 1.40010770059235%	112 out of 5988 1.87040748162993%	0.974061	1	gene-tia003245;gene-tia014459;gene-tia012101;gene-tia012683;gene-tia014741;gene-tia000513;gene-tia014140;gene-tia000769;gene-tia003544;novel.289;novel.2139;gene-tia009933;gene-tia011979;gene-tia004931;gene-tia002234;gene-tia003232;gene-tia012987;gene-tia012647;gene-tia004396;gene-tia007895;gene-tia010478;gene-tia004776;gene-tia015650;gene-tia015082;gene-tia010109;gene-tia006687	K01164+K03097+K03539+K03539+K03539+K06943+K06943+K06943+K06943+K06943+K06943+K11128+K11129+K11131+K11883+K14521+K14538+K14546+K14548+K14549+K14550+K14553+K14556+K14566+K14571+K18532
Ribosome	ko03010	77 out of 1857 4.14647280560043%	319 out of 5988 5.32732130928524%	0.997787	1	gene-tia005079;gene-tia002701;gene-tia004729;gene-tia007483;gene-tia014476;gene-tia012975;gene-tia010053;gene-tia014011;gene-tia011447;gene-tia004176;gene-tia002596;gene-tia013855;gene-tia005857;gene-tia010363;gene-tia000964;gene-tia001794;gene-tia003214;gene-tia001545;gene-tia010653;gene-tia008851;gene-tia016659;gene-tia016773;gene-tia002242;gene-tia016965;gene-tia000381;gene-tia013658;gene-tia0…	K02863+K02867+K02867+K02868+K02870+K02871+K02872+K02875+K02879+K02879+K02880+K02881+K02885+K02885+K02885+K02885+K02885+K02890+K02894+K02895+K02901+K02902+K02902+K02907+K02909+K02911+K02912+K02913+K02915+K02922+K02922+K02923+K02926+K02927+K02930+K02933+K02934+K02935+K02935+K02935+K02936+K02938+K02938+K02938+K02939+K02942+K02946+K02947+K02949+K02951+K02951+K02952+K02953+K02953+K02954+K02955+K02958+…
RNA transport	ko03013	47 out of 1857 2.53096392030156%	238 out of 5988 3.97461589846359%	0.999975	1	gene-tia015119;gene-tia003245;gene-tia003461;gene-tia013278;gene-tia005108;gene-tia016435;gene-tia001184;gene-tia012775;novel.4097;gene-tia000891;gene-tia002163;gene-tia003857;gene-tia012101;gene-tia012683;gene-tia014741;gene-tia001621;gene-tia006511;gene-tia015275;novel.440;gene-tia001831;gene-tia001833;gene-tia010482;novel.3808;novel.4018;novel.1141;novel.2323;gene-tia007655;gene-tia015046;gene…	K00784+K01164+K02516+K03231+K03231+K03236+K03239+K03251+K03257+K03259+K03259+K03260+K03539+K03539+K03539+K03754+K10577+K10577+K10577+K12160+K12160+K12877+K12879+K12879+K12879+K12879+K12881+K12882+K13025+K13126+K13126+K13130+K14288+K14288+K14288+K14292+K14292+K14292+K14292+K14292+K14292+K14292+K14295+K14297+K14320+K14324+K18213
mRNA surveillance pathway	ko03015	23 out of 1857 1.23855681206247%	129 out of 5988 2.15430861723447%	0.999795	1	gene-tia006078;gene-tia005683;gene-tia005797;gene-tia004090;gene-tia004299;gene-tia010482;gene-tia007655;gene-tia015046;gene-tia000479;gene-tia008112;gene-tia013917;gene-tia017111;gene-tia006657;gene-tia008556;gene-tia004631;gene-tia005558;gene-tia013037;gene-tia014518;gene-tia017213;gene-tia006588;gene-tia008175;gene-tia015937;novel.3636	K03265+K06269+K08873+K11584+K11584+K12877+K12881+K12882+K13025+K13126+K13126+K14324+K14376+K14396+K14396+K14399+K14399+K14399+K14399+K14411+K14411+K14416+K14416
RNA degradation	ko03018	38 out of 1857 2.0463112547119%	152 out of 5988 2.53841015364061%	0.958713	1	gene-tia012149;gene-tia015944;gene-tia016534;gene-tia001032;gene-tia001033;gene-tia001739;gene-tia004085;gene-tia013512;gene-tia008430;gene-tia011729;gene-tia008988;gene-tia010689;gene-tia011340;gene-tia017388;gene-tia002839;gene-tia003099;gene-tia008237;gene-tia013519;gene-tia005035;gene-tia000657;gene-tia002546;gene-tia003337;novel.4387;novel.4435;novel.4474;novel.4912;novel.1386;novel.1673;gen…	K00850+K00850+K00850+K00850+K00850+K00850+K00850+K01148+K01689+K03514+K04077+K04077+K04077+K04077+K04077+K04077+K12581+K12581+K12590+K12598+K12598+K12598+K12598+K12598+K12598+K12598+K12598+K12598+K12599+K12600+K12606+K12613+K12614+K12621+K12625+K13126+K13126+K14442
RNA polymerase	ko03020	18 out of 1857 0.969305331179321%	88 out of 5988 1.46960587842351%	0.990618	1	gene-tia005021;novel.3933;novel.4016;novel.4182;novel.4519;novel.10;novel.1230;novel.1602;novel.1627;novel.2826;novel.3477;novel.3556;novel.508;gene-tia012262;gene-tia017349;novel.1056;gene-tia016726;gene-tia004433	K03006+K03006+K03006+K03006+K03006+K03006+K03006+K03006+K03006+K03006+K03006+K03006+K03006+K03017+K03021+K03023+K03024+K03046
Basal transcription factors	ko03022	10 out of 1857 0.53850296176629%	49 out of 5988 0.818303273213093%	0.965668	1	gene-tia000486;gene-tia002911;gene-tia000015;gene-tia006877;gene-tia005465;gene-tia005182;gene-tia000671;gene-tia004209;gene-tia010051;gene-tia010744	K03122+K03122+K03124+K03127+K03129+K03137+K10844+K10845+K14649+K14649
DNA replication	ko03030	18 out of 1857 0.969305331179321%	56 out of 5988 0.935203740814963%	0.47736	1	gene-tia006325;gene-tia012191;gene-tia012560;gene-tia006934;gene-tia000906;gene-tia014708;gene-tia012802;gene-tia005124;gene-tia014827;gene-tia013660;gene-tia014051;gene-tia007641;gene-tia006789;gene-tia012648;gene-tia012529;gene-tia002024;gene-tia013567;gene-tia000982	K02335+K02540+K02540+K02541+K02541+K02684+K03111+K03111+K03504+K03505+K04802+K07466+K10739+K10739+K10740+K10742+K10756+K10756
Spliceosome	ko03040	63 out of 1857 3.39256865912763%	250 out of 5988 4.1750167000668%	0.983458	1	gene-tia011829;gene-tia000728;gene-tia003166;gene-tia009487;gene-tia012181;gene-tia004365;gene-tia004376;novel.624;gene-tia017229;gene-tia007028;gene-tia007685;gene-tia010058;gene-tia000059;gene-tia013816;gene-tia013829;gene-tia015884;gene-tia016017;gene-tia016950;gene-tia001845;gene-tia001939;gene-tia010559;gene-tia013032;gene-tia005571;gene-tia006407;gene-tia011135;gene-tia012426;gene-tia002864…	K03283+K03283+K03283+K11088+K11094+K11094+K11094+K12621+K12625+K12741+K12741+K12741+K12741+K12741+K12741+K12741+K12741+K12741+K12741+K12741+K12811+K12817+K12821+K12821+K12823+K12823+K12823+K12824+K12824+K12831+K12834+K12835+K12835+K12842+K12846+K12854+K12857+K12868+K12868+K12868+K12870+K12871+K12873+K12874+K12874+K12874+K12874+K12874+K12874+K12874+K12874+K12877+K12879+K12879+K12879+K12879+K12881+…
Proteasome	ko03050	15 out of 1857 0.807754442649435%	74 out of 5988 1.23580494321977%	0.986428	1	gene-tia008496;gene-tia010463;gene-tia015758;gene-tia000750;gene-tia009864;gene-tia004840;gene-tia008128;gene-tia010032;gene-tia000174;gene-tia014180;gene-tia010207;gene-tia010208;gene-tia015321;gene-tia013174;gene-tia015049	K03028+K03029+K03029+K03029+K03035+K03035+K03063+K03063+K03063+K03063+K06699+K06699+K06699+K11599+K11599
Protein export	ko03060	8 out of 1857 0.430802369413032%	50 out of 5988 0.83500334001336%	0.995343	1	gene-tia008136;gene-tia008187;gene-tia004938;gene-tia011030;gene-tia003094;gene-tia009228;gene-tia002865;gene-tia012425	K03100+K03100+K03100+K03217+K09490+K09647+K09648+K10956
Base excision repair	ko03410	16 out of 1857 0.861604738826064%	53 out of 5988 0.885103540414162%	0.603155	1	gene-tia011874;gene-tia005415;gene-tia011766;gene-tia006325;gene-tia014827;gene-tia013660;gene-tia010617;gene-tia016180;gene-tia014051;gene-tia005826;gene-tia012688;gene-tia016660;gene-tia000321;gene-tia013738;gene-tia003462;gene-tia011864	K01142+K01246+K01246+K02335+K03504+K03505+K03575+K03660+K04802+K10569+K10771+K10771+K10773+K10773+K10773+K10798
Nucleotide excision repair	ko03420	14 out of 1857 0.753904146472806%	69 out of 5988 1.15230460921844%	0.983705	1	gene-tia006325;gene-tia014827;gene-tia013660;gene-tia002060;gene-tia014051;gene-tia007641;gene-tia006789;gene-tia012648;gene-tia012529;gene-tia013567;gene-tia000982;gene-tia000339;gene-tia000671;gene-tia004209	K02335+K03504+K03505+K03657+K04802+K07466+K10739+K10739+K10740+K10756+K10756+K10838+K10844+K10845
Mismatch repair	ko03430	16 out of 1857 0.861604738826064%	49 out of 5988 0.818303273213093%	0.454835	1	gene-tia012802;gene-tia005124;gene-tia014827;gene-tia013660;gene-tia002060;gene-tia014051;gene-tia016570;gene-tia007641;gene-tia011355;gene-tia012957;gene-tia013843;gene-tia006789;gene-tia012648;gene-tia012529;gene-tia013567;gene-tia000982	K03111+K03111+K03504+K03505+K03657+K04802+K07456+K07466+K08737+K08737+K08739+K10739+K10739+K10740+K10756+K10756
Homologous recombination	ko03440	26 out of 1857 1.40010770059235%	96 out of 5988 1.60320641282565%	0.828675	1	gene-tia006325;gene-tia012802;gene-tia005124;gene-tia009231;gene-tia014827;gene-tia013660;gene-tia013308;gene-tia007641;novel.279;gene-tia008486;gene-tia013022;gene-tia004227;gene-tia012257;gene-tia016081;gene-tia006789;gene-tia012648;gene-tia012529;gene-tia011928;gene-tia015651;gene-tia006326;gene-tia009702;gene-tia011155;gene-tia011193;gene-tia011422;gene-tia014539;novel.3141	K02335+K03111+K03111+K03165+K03504+K03505+K04728+K07466+K08775+K08991+K10683+K10683+K10728+K10728+K10739+K10739+K10740+K10879+K10880+K12173+K12173+K12173+K12173+K12173+K12173+K12173
Non-homologous end-joining	ko03450	3 out of 1857 0.161550888529887%	8 out of 5988 0.133600534402138%	0.473904	1	gene-tia016584;gene-tia005720;gene-tia010331	K10777+K10884+K10886
MAPK signaling pathway - plant	ko04016	142 out of 1857 7.64674205708131%	324 out of 5988 5.41082164328657%	4.05799e-07	5.47828e-05	gene-tia012681;gene-tia006276;gene-tia006694;gene-tia001518;gene-tia001590;gene-tia002941;gene-tia003353;gene-tia015681;gene-tia001711;gene-tia006008;gene-tia007890;gene-tia009134;gene-tia010816;gene-tia011837;gene-tia012029;gene-tia012211;gene-tia012657;gene-tia013450;gene-tia017449;gene-tia001600;gene-tia001871;gene-tia008856;gene-tia010020;gene-tia010933;gene-tia000037;gene-tia012342;gene-tia0…	K00940+K02183+K02183+K02183+K13413+K13413+K13413+K13414+K13414+K13416+K13416+K13416+K13416+K13416+K13416+K13416+K13416+K13416+K13416+K13416+K13416+K13420+K13420+K13420+K13420+K13420+K13420+K13420+K13420+K13420+K13420+K13420+K13420+K13420+K13420+K13420+K13420+K13420+K13420+K13420+K13420+K13420+K13420+K13422+K13422+K13422+K13422+K13422+K13422+K13422+K13422+K13422+K13422+K13422+K13422+K13422+K13422+…
Phosphatidylinositol signaling system	ko04070	32 out of 1857 1.72320947765213%	92 out of 5988 1.53640614562458%	0.247697	1	gene-tia006082;gene-tia008042;gene-tia009312;gene-tia010616;gene-tia015688;gene-tia016740;gene-tia001239;gene-tia007377;gene-tia009274;gene-tia010077;gene-tia014681;gene-tia003962;gene-tia003130;gene-tia008713;gene-tia006494;gene-tia014123;gene-tia002195;gene-tia006276;gene-tia006694;gene-tia001518;gene-tia014077;gene-tia015553;gene-tia008672;gene-tia007631;gene-tia008636;gene-tia011254;gene-tia0…	K00889+K00889+K00889+K00889+K00889+K00889+K00889+K00901+K00901+K00901+K00901+K00901+K00913+K00921+K01099+K01099+K01099+K02183+K02183+K02183+K05857+K05857+K15422+K18081+K18081+K18081+K18081+K18081+K20279+K20279+K20279+K20279
Plant hormone signal transduction	ko04075	162 out of 1857 8.72374798061389%	388 out of 5988 6.47962591850367%	2.46383e-06	0.000332617	gene-tia007318;gene-tia008149;gene-tia001590;gene-tia002941;gene-tia003353;gene-tia008037;gene-tia008750;gene-tia009396;gene-tia009451;gene-tia009808;gene-tia000104;gene-tia000315;gene-tia000521;gene-tia011450;gene-tia011704;gene-tia012812;gene-tia012985;gene-tia013237;gene-tia013743;gene-tia014338;gene-tia015108;gene-tia016059;gene-tia017299;gene-tia017440;gene-tia001542;gene-tia002180;gene-tia0…	K12126+K12126+K13413+K13413+K13413+K13415+K13415+K13415+K13415+K13415+K13415+K13415+K13415+K13415+K13415+K13415+K13415+K13415+K13415+K13415+K13415+K13415+K13415+K13415+K13415+K13415+K13415+K13415+K13416+K13416+K13416+K13416+K13416+K13416+K13416+K13416+K13416+K13416+K13416+K13416+K13422+K13422+K13422+K13422+K13422+K13422+K13422+K13422+K13422+K13422+K13422+K13422+K13422+K13422+K13422+K13422+K13422+…
Ubiquitin mediated proteolysis	ko04120	39 out of 1857 2.10016155088853%	149 out of 5988 2.48830995323981%	0.918297	1	novel.1702;gene-tia006682;gene-tia003358;gene-tia004813;gene-tia012240;gene-tia001154;gene-tia009201;gene-tia014038;gene-tia007191;gene-tia002136;gene-tia000361;gene-tia008770;gene-tia006492;gene-tia008612;gene-tia009096;gene-tia011526;gene-tia014757;gene-tia001055;gene-tia001880;gene-tia017115;novel.4748;novel.258;gene-tia011573;gene-tia006511;gene-tia015275;novel.440;gene-tia007249;gene-tia0040…	K02927+K02977+K03351+K03352+K03358+K03361+K03363+K03872+K04506+K04649+K06689+K09561+K10260+K10260+K10260+K10260+K10260+K10260+K10260+K10571+K10571+K10571+K10575+K10577+K10577+K10577+K10578+K10581+K10590+K10590+K10604+K10606+K10615+K10615+K10615+K10615+K10615+K10684+K12456
Sulfur relay system	ko04122	2 out of 1857 0.107700592353258%	13 out of 5988 0.217100868403474%	0.945313	1	gene-tia016232;gene-tia008147	K11996+K14169
SNARE interactions in vesicular transport	ko04130	9 out of 1857 0.484652665589661%	32 out of 5988 0.53440213760855%	0.700959	1	gene-tia006660;gene-tia014584;gene-tia004926;gene-tia009658;gene-tia010092;gene-tia004790;gene-tia013080;gene-tia016312;gene-tia008653	K08486+K08486+K08486+K08497+K08500+K08503+K08504+K08515+K08516
Autophagy - other	ko04136	7 out of 1857 0.376952073236403%	49 out of 5988 0.818303273213093%	0.99804	1	novel.3549;gene-tia008093;gene-tia013182;gene-tia008652;gene-tia006718;gene-tia006351;gene-tia017318	K07203+K08269+K08269+K08331+K08339+K08343+K17908
Protein processing in endoplasmic reticulum	ko04141	43 out of 1857 2.31556273559505%	211 out of 5988 3.52371409485638%	0.999842	1	gene-tia005858;gene-tia017084;novel.2016;gene-tia014663;gene-tia014730;gene-tia014731;gene-tia003016;gene-tia011829;gene-tia000728;gene-tia003166;gene-tia012907;gene-tia016230;gene-tia000361;novel.79;gene-tia008351;gene-tia005929;gene-tia003094;gene-tia014585;gene-tia000938;gene-tia003484;gene-tia008770;gene-tia008628;gene-tia008957;gene-tia011573;gene-tia007249;gene-tia003770;gene-tia004347;gene…	K01230+K01230+K01230+K01456+K01456+K01456+K01456+K03283+K03283+K03283+K04374+K05546+K06689+K07151+K07953+K09487+K09490+K09503+K09503+K09503+K09561+K09580+K09584+K10575+K10578+K10636+K10661+K10666+K10666+K10666+K10950+K10956+K12667+K12667+K12667+K12667+K13993+K13993+K13993+K13993+K13993+K16196+K24348
Endocytosis	ko04144	42 out of 1857 2.26171243941842%	173 out of 5988 2.88911155644623%	0.980446	1	gene-tia006082;gene-tia008042;gene-tia009312;gene-tia010616;gene-tia015688;gene-tia016740;gene-tia001239;gene-tia013508;gene-tia013331;novel.4427;novel.1336;novel.2105;novel.3632;gene-tia011829;gene-tia000728;gene-tia003166;gene-tia009533;gene-tia011970;gene-tia016985;gene-tia007315;gene-tia007687;gene-tia002003;gene-tia007341;novel.4063;gene-tia014282;gene-tia004763;gene-tia005913;gene-tia016707…	K00889+K00889+K00889+K00889+K00889+K00889+K00889+K01115+K01528+K01528+K01528+K01528+K01528+K03283+K03283+K03283+K04645+K07904+K07904+K07937+K07937+K10396+K12185+K12191+K12193+K12193+K12471+K12472+K12483+K12486+K12486+K12486+K12486+K17917+K17917+K18443+K19476+K19476+K19476+K19476+K19476+K19476
Phagosome	ko04145	11 out of 1857 0.592353257942919%	65 out of 5988 1.08550434201737%	0.996944	1	gene-tia008713;gene-tia003988;gene-tia012754;gene-tia004549;gene-tia009516;gene-tia014509;gene-tia015478;gene-tia017695;gene-tia005694;gene-tia001587;gene-tia012425	K00921+K02146+K02152+K03661+K04392+K07374+K07374+K07374+K07375+K07375+K10956
Peroxisome	ko04146	20 out of 1857 1.07700592353258%	87 out of 5988 1.45290581162325%	0.962682	1	gene-tia002490;gene-tia008542;gene-tia014582;gene-tia003298;gene-tia007022;gene-tia008420;gene-tia002574;novel.3866;gene-tia010955;gene-tia011702;gene-tia015047;novel.1839;gene-tia010277;gene-tia002919;gene-tia013050;gene-tia014058;gene-tia009892;gene-tia013024;gene-tia001089;gene-tia004986	K00031+K00232+K00306+K00869+K01640+K01640+K01897+K01897+K08726+K08726+K12261+K13336+K13346+K13347+K13348+K13354+K13356+K13356+K13356+K13356
Plant-pathogen interaction	ko04626	193 out of 1857 10.3931071620894%	435 out of 5988 7.26452905811623%	8.05921e-10	1.08799e-07	gene-tia012845;gene-tia006276;gene-tia006694;gene-tia001518;gene-tia006732;gene-tia005828;gene-tia007901;gene-tia007903;gene-tia000103;gene-tia000550;gene-tia011654;gene-tia012917;gene-tia013510;gene-tia001265;gene-tia004194;gene-tia004259;novel.4438;novel.1471;novel.1686;novel.2226;novel.460;gene-tia005929;gene-tia005587;gene-tia005846;gene-tia010068;gene-tia000466;gene-tia013063;gene-tia014400;…	K01373+K02183+K02183+K02183+K02358+K05391+K05391+K05391+K05391+K05391+K05391+K05391+K05391+K05391+K05391+K05391+K05391+K05391+K05391+K05391+K05391+K09487+K13412+K13412+K13412+K13412+K13412+K13412+K13412+K13412+K13412+K13412+K13412+K13413+K13413+K13413+K13414+K13414+K13416+K13416+K13416+K13416+K13416+K13416+K13416+K13416+K13416+K13416+K13416+K13416+K13420+K13420+K13420+K13420+K13420+K13420+K13420+…
Circadian rhythm - plant	ko04712	37 out of 1857 1.99246095853527%	69 out of 5988 1.15230460921844%	7.22831e-05	0.00975822	gene-tia005516;gene-tia006368;gene-tia000343;gene-tia000401;gene-tia000402;gene-tia000403;gene-tia000511;gene-tia000552;gene-tia012200;gene-tia014638;gene-tia014459;gene-tia013256;gene-tia007318;gene-tia008149;gene-tia017128;gene-tia010422;gene-tia011363;gene-tia002295;gene-tia003905;gene-tia007371;gene-tia009763;gene-tia009817;gene-tia011016;gene-tia000258;gene-tia017070;gene-tia004357;gene-tia0…	K00660+K00660+K00660+K00660+K00660+K00660+K00660+K00660+K00660+K00660+K03097+K12124+K12126+K12126+K12130+K12133+K12133+K12133+K12133+K12135+K12135+K12135+K12135+K12135+K12135+K12135+K16221+K16221+K16222+K16223+K16223+K16240+K16240+K16240+K16241+K16241+K16241
