# Supplementary material for: Insights into the nutritional properties and molecular basis of biosynthesis of amino acids and vitamins of Gastrodia elata offered by metabolomic and transcriptomic analysis
Source: Front Plant Sci. 2023 Jun 26;14:1183139. doi: 10.3389/fpls.2023.1183139 (PMC10331839; doi:10.3389/fpls.2023.1183139)
Supplement: Supplementary Data Sheet 7 — List of differentially expressed genes (DEGs). [file DataSheet_1.zip › Data Sheet 8 (1).XLSX]

## Sheet: Title page
Table ID	Table title: KEGG enrichment of differentially expressed genes (DEGs)
D11-1	DEGs and DAMs between MT_elata_M_vs_MT_glauca_M (GEEm vs GEGm) involved in same KEGG pathways
D11-2	DEGs and DAMs between MT_elata_Y_vs_MT_elata_M (GEEy vs GEEm) involved in same KEGG pathways
D11-3	DEGs and DAMs between MT_elata_Y_vs_MT_glauca_Y (GEEy vs GEGy) involved in same KEGG pathways
D11-4	DEGs and DAMs between MT_glauca_Y_vs_MT_glauca_M (GEGy vs GEGm) involved in same KEGG pathways
Note: DEG represents differentially expressed genes; DAM represents different accumulation metabolite; GEEy represents young tuber of Gastrodia elata f. elata; GEEm represents mature tuber of Gastrodia elata f. elata; GEGy represents young tuber of Gastrodia elata f. glauca; GEGm represents mature tuber of Gastrodia elata f. glauca. The digits after the sample name refers to biological repetition…

## Sheet: D11-1
Gene Name	KEGG	Metabolite Name	Formula	Compounds	PCC	PCCP	KEGG pathway ID	Pathway Name
gene-tia001032	K00850 6-phosphofructokinase 1 [EC:2.7.1.11] | (RefSeq) ATP-dependent 6-phosphofructokinase 6-like (A)	TMK0070	C5H11O8P	Ribulose-5-phosphate	-0.953	0.00325212	ko00030.cor.annot	Pentose phosphate pathway
gene-tia001033	K00850 6-phosphofructokinase 1 [EC:2.7.1.11] | (RefSeq) ATP-dependent 6-phosphofructokinase 6-like (A)	TMK0070	C5H11O8P	Ribulose-5-phosphate	-0.999	0.0000004636	ko00030.cor.annot	Pentose phosphate pathway
gene-tia001033	K00850 6-phosphofructokinase 1 [EC:2.7.1.11] | (RefSeq) ATP-dependent 6-phosphofructokinase 6-like (A)	TMK0401	C6H10O6	D-(+)-Glucono-1,5-lactone	-0.989	0.000167075	ko00030.cor.annot	Pentose phosphate pathway
gene-tia001739	K00850 6-phosphofructokinase 1 [EC:2.7.1.11] | (RefSeq) ATP-dependent 6-phosphofructokinase 5, chloroplastic-like isoform X1 (A)	TMK0070	C5H11O8P	Ribulose-5-phosphate	-0.999	0.0000019403	ko00030.cor.annot	Pentose phosphate pathway
gene-tia001739	K00850 6-phosphofructokinase 1 [EC:2.7.1.11] | (RefSeq) ATP-dependent 6-phosphofructokinase 5, chloroplastic-like isoform X1 (A)	TMK0401	C6H10O6	D-(+)-Glucono-1,5-lactone	-0.99	0.000145055	ko00030.cor.annot	Pentose phosphate pathway
gene-tia004085	K00850 6-phosphofructokinase 1 [EC:2.7.1.11] | (RefSeq) ATP-dependent 6-phosphofructokinase 2 (A)	TMK0401	C6H10O6	D-(+)-Glucono-1,5-lactone	0.969	0.00144894	ko00030.cor.annot	Pentose phosphate pathway
gene-tia004085	K00850 6-phosphofructokinase 1 [EC:2.7.1.11] | (RefSeq) ATP-dependent 6-phosphofructokinase 2 (A)	TMK0070	C5H11O8P	Ribulose-5-phosphate	0.988	0.000218048	ko00030.cor.annot	Pentose phosphate pathway
gene-tia004129	K03841 fructose-1,6-bisphosphatase I [EC:3.1.3.11] | (RefSeq) fructose-1,6-bisphosphatase, cytosolic-like (A)	TMK0070	C5H11O8P	Ribulose-5-phosphate	-0.96	0.00237196	ko00030.cor.annot	Pentose phosphate pathway
gene-tia004129	K03841 fructose-1,6-bisphosphatase I [EC:3.1.3.11] | (RefSeq) fructose-1,6-bisphosphatase, cytosolic-like (A)	TMK0401	C6H10O6	D-(+)-Glucono-1,5-lactone	-0.969	0.00140362	ko00030.cor.annot	Pentose phosphate pathway
gene-tia004400	K01783 ribulose-phosphate 3-epimerase [EC:5.1.3.1] | (RefSeq) ribulose-phosphate 3-epimerase, chloroplastic isoform X1 (A)	TMK0401	C6H10O6	D-(+)-Glucono-1,5-lactone	0.959	0.00250921	ko00030.cor.annot	Pentose phosphate pathway
gene-tia004400	K01783 ribulose-phosphate 3-epimerase [EC:5.1.3.1] | (RefSeq) ribulose-phosphate 3-epimerase, chloroplastic isoform X1 (A)	TMK0070	C5H11O8P	Ribulose-5-phosphate	0.98	0.000583754	ko00030.cor.annot	Pentose phosphate pathway
gene-tia009394	K00615 transketolase [EC:2.2.1.1] | (RefSeq) transketolase, chloroplastic-like (A)	TMK0070	C5H11O8P	Ribulose-5-phosphate	-0.999	0.0000004087	ko00030.cor.annot	Pentose phosphate pathway
gene-tia009394	K00615 transketolase [EC:2.2.1.1] | (RefSeq) transketolase, chloroplastic-like (A)	TMK0401	C6H10O6	D-(+)-Glucono-1,5-lactone	-0.99	0.0001524	ko00030.cor.annot	Pentose phosphate pathway
gene-tia010897	K01835 phosphoglucomutase [EC:5.4.2.2] | (RefSeq) phosphoglucomutase, chloroplastic (A)	TMK0401	C6H10O6	D-(+)-Glucono-1,5-lactone	-0.989	0.000167624	ko00030.cor.annot	Pentose phosphate pathway
gene-tia010897	K01835 phosphoglucomutase [EC:5.4.2.2] | (RefSeq) phosphoglucomutase, chloroplastic (A)	TMK0070	C5H11O8P	Ribulose-5-phosphate	-0.992	0.0000852107	ko00030.cor.annot	Pentose phosphate pathway
gene-tia011107	K01057 6-phosphogluconolactonase [EC:3.1.1.31] | (RefSeq) probable 6-phosphogluconolactonase 4, chloroplastic (A)	TMK0401	C6H10O6	D-(+)-Glucono-1,5-lactone	0.99	0.000161747	ko00030.cor.annot	Pentose phosphate pathway
gene-tia011107	K01057 6-phosphogluconolactonase [EC:3.1.1.31] | (RefSeq) probable 6-phosphogluconolactonase 4, chloroplastic (A)	TMK0070	C5H11O8P	Ribulose-5-phosphate	0.999	0.0000008846	ko00030.cor.annot	Pentose phosphate pathway
gene-tia012149	K00850 6-phosphofructokinase 1 [EC:2.7.1.11] | (RefSeq) ATP-dependent 6-phosphofructokinase 5, chloroplastic-like (A)	TMK0401	C6H10O6	D-(+)-Glucono-1,5-lactone	0.985	0.000353965	ko00030.cor.annot	Pentose phosphate pathway
gene-tia012149	K00850 6-phosphofructokinase 1 [EC:2.7.1.11] | (RefSeq) ATP-dependent 6-phosphofructokinase 5, chloroplastic-like (A)	TMK0070	C5H11O8P	Ribulose-5-phosphate	0.986	0.000299745	ko00030.cor.annot	Pentose phosphate pathway
gene-tia013941	K00131 glyceraldehyde-3-phosphate dehydrogenase (NADP+) [EC:1.2.1.9] | (RefSeq) NADP-dependent glyceraldehyde-3-phosphate dehydrogenase-like (A)	TMK0401	C6H10O6	D-(+)-Glucono-1,5-lactone	0.969	0.00143586	ko00030.cor.annot	Pentose phosphate pathway
gene-tia013941	K00131 glyceraldehyde-3-phosphate dehydrogenase (NADP+) [EC:1.2.1.9] | (RefSeq) NADP-dependent glyceraldehyde-3-phosphate dehydrogenase-like (A)	TMK0070	C5H11O8P	Ribulose-5-phosphate	0.986	0.000298668	ko00030.cor.annot	Pentose phosphate pathway
gene-tia015944	K00850 6-phosphofructokinase 1 [EC:2.7.1.11] | (RefSeq) ATP-dependent 6-phosphofructokinase 6-like (A)	TMK0070	C5H11O8P	Ribulose-5-phosphate	-0.964	0.00193322	ko00030.cor.annot	Pentose phosphate pathway
gene-tia016534	K00850 6-phosphofructokinase 1 [EC:2.7.1.11] | (RefSeq) ATP-dependent 6-phosphofructokinase 3-like isoform X1 (A)	TMK0401	C6H10O6	D-(+)-Glucono-1,5-lactone	-0.987	0.000233807	ko00030.cor.annot	Pentose phosphate pathway
gene-tia016534	K00850 6-phosphofructokinase 1 [EC:2.7.1.11] | (RefSeq) ATP-dependent 6-phosphofructokinase 3-like isoform X1 (A)	TMK0070	C5H11O8P	Ribulose-5-phosphate	-0.999	0.0000017898	ko00030.cor.annot	Pentose phosphate pathway
gene-tia017208	K01835 phosphoglucomutase [EC:5.4.2.2] | (RefSeq) phosphoglucomutase, chloroplastic (A)	TMK0401	C6H10O6	D-(+)-Glucono-1,5-lactone	0.984	0.0003622	ko00030.cor.annot	Pentose phosphate pathway
gene-tia017208	K01835 phosphoglucomutase [EC:5.4.2.2] | (RefSeq) phosphoglucomutase, chloroplastic (A)	TMK0070	C5H11O8P	Ribulose-5-phosphate	0.999	0.0000029165	ko00030.cor.annot	Pentose phosphate pathway
novel.811	K01835 phosphoglucomutase [EC:5.4.2.2] | (RefSeq) phosphoglucomutase, chloroplastic isoform X1 (A)	TMK0401	C6H10O6	D-(+)-Glucono-1,5-lactone	0.987	0.000258398	ko00030.cor.annot	Pentose phosphate pathway
novel.811	K01835 phosphoglucomutase [EC:5.4.2.2] | (RefSeq) phosphoglucomutase, chloroplastic isoform X1 (A)	TMK0070	C5H11O8P	Ribulose-5-phosphate	0.999	0.0000010972	ko00030.cor.annot	Pentose phosphate pathway
gene-tia001032	K00850 6-phosphofructokinase 1 [EC:2.7.1.11] | (RefSeq) ATP-dependent 6-phosphofructokinase 6-like (A)	TMK0214	C6H14O6	Cordycepic acid	-0.921	0.00908857	ko00051.cor.annot	Fructose and mannose metabolism
gene-tia001032	K00850 6-phosphofructokinase 1 [EC:2.7.1.11] | (RefSeq) ATP-dependent 6-phosphofructokinase 6-like (A)	TMK0303	C6H14O6	D-Sorbitol	-0.934	0.00630408	ko00051.cor.annot	Fructose and mannose metabolism
gene-tia001033	K00850 6-phosphofructokinase 1 [EC:2.7.1.11] | (RefSeq) ATP-dependent 6-phosphofructokinase 6-like (A)	TMK0303	C6H14O6	D-Sorbitol	-0.998	0.0000066543	ko00051.cor.annot	Fructose and mannose metabolism
gene-tia001033	K00850 6-phosphofructokinase 1 [EC:2.7.1.11] | (RefSeq) ATP-dependent 6-phosphofructokinase 6-like (A)	TMK0214	C6H14O6	Cordycepic acid	-0.992	0.000105204	ko00051.cor.annot	Fructose and mannose metabolism
gene-tia001739	K00850 6-phosphofructokinase 1 [EC:2.7.1.11] | (RefSeq) ATP-dependent 6-phosphofructokinase 5, chloroplastic-like isoform X1 (A)	TMK0214	C6H14O6	Cordycepic acid	-0.991	0.00011205	ko00051.cor.annot	Fructose and mannose metabolism
gene-tia001739	K00850 6-phosphofructokinase 1 [EC:2.7.1.11] | (RefSeq) ATP-dependent 6-phosphofructokinase 5, chloroplastic-like isoform X1 (A)	TMK0303	C6H14O6	D-Sorbitol	-0.998	0.000003896	ko00051.cor.annot	Fructose and mannose metabolism
gene-tia003231	K00847 fructokinase [EC:2.7.1.4] | (RefSeq) probable fructokinase-1 isoform X1 (A)	TMK0214	C6H14O6	Cordycepic acid	-0.925	0.00818451	ko00051.cor.annot	Fructose and mannose metabolism
gene-tia003231	K00847 fructokinase [EC:2.7.1.4] | (RefSeq) probable fructokinase-1 isoform X1 (A)	TMK0303	C6H14O6	D-Sorbitol	-0.962	0.00218827	ko00051.cor.annot	Fructose and mannose metabolism
gene-tia004085	K00850 6-phosphofructokinase 1 [EC:2.7.1.11] | (RefSeq) ATP-dependent 6-phosphofructokinase 2 (A)	TMK0303	C6H14O6	D-Sorbitol	0.982	0.000504963	ko00051.cor.annot	Fructose and mannose metabolism
gene-tia004085	K00850 6-phosphofructokinase 1 [EC:2.7.1.11] | (RefSeq) ATP-dependent 6-phosphofructokinase 2 (A)	TMK0214	C6H14O6	Cordycepic acid	0.975	0.000959121	ko00051.cor.annot	Fructose and mannose metabolism
gene-tia004129	K03841 fructose-1,6-bisphosphatase I [EC:3.1.3.11] | (RefSeq) fructose-1,6-bisphosphatase, cytosolic-like (A)	TMK0303	C6H14O6	D-Sorbitol	-0.956	0.00286048	ko00051.cor.annot	Fructose and mannose metabolism
gene-tia004129	K03841 fructose-1,6-bisphosphatase I [EC:3.1.3.11] | (RefSeq) fructose-1,6-bisphosphatase, cytosolic-like (A)	TMK0214	C6H14O6	Cordycepic acid	-0.983	0.000427533	ko00051.cor.annot	Fructose and mannose metabolism
gene-tia004651	K00008 L-iditol 2-dehydrogenase [EC:1.1.1.14] | (RefSeq) sorbitol dehydrogenase-like (A)	TMK0303	C6H14O6	D-Sorbitol	0.979	0.00063073	ko00051.cor.annot	Fructose and mannose metabolism
gene-tia004651	K00008 L-iditol 2-dehydrogenase [EC:1.1.1.14] | (RefSeq) sorbitol dehydrogenase-like (A)	TMK0214	C6H14O6	Cordycepic acid	0.974	0.0010176485	ko00051.cor.annot	Fructose and mannose metabolism
gene-tia012149	K00850 6-phosphofructokinase 1 [EC:2.7.1.11] | (RefSeq) ATP-dependent 6-phosphofructokinase 5, chloroplastic-like (A)	TMK0303	C6H14O6	D-Sorbitol	0.981	0.000520351	ko00051.cor.annot	Fructose and mannose metabolism
gene-tia012149	K00850 6-phosphofructokinase 1 [EC:2.7.1.11] | (RefSeq) ATP-dependent 6-phosphofructokinase 5, chloroplastic-like (A)	TMK0214	C6H14O6	Cordycepic acid	0.996	0.0000228177	ko00051.cor.annot	Fructose and mannose metabolism
gene-tia012489	K19355 mannan endo-1,4-beta-mannosidase [EC:3.2.1.78] | (RefSeq) putative mannan endo-1,4-beta-mannosidase 9 (A)	TMK0214	C6H14O6	Cordycepic acid	-0.918	0.00988725	ko00051.cor.annot	Fructose and mannose metabolism
gene-tia012489	K19355 mannan endo-1,4-beta-mannosidase [EC:3.2.1.78] | (RefSeq) putative mannan endo-1,4-beta-mannosidase 9 (A)	TMK0303	C6H14O6	D-Sorbitol	-0.929	0.0073604462	ko00051.cor.annot	Fructose and mannose metabolism
gene-tia015467	K00966 mannose-1-phosphate guanylyltransferase [EC:2.7.7.13] | (RefSeq) probable mannose-1-phosphate guanylyltransferase 1 (A)	TMK0303	C6H14O6	D-Sorbitol	-0.992	0.0000978572	ko00051.cor.annot	Fructose and mannose metabolism
gene-tia015467	K00966 mannose-1-phosphate guanylyltransferase [EC:2.7.7.13] | (RefSeq) probable mannose-1-phosphate guanylyltransferase 1 (A)	TMK0214	C6H14O6	Cordycepic acid	-0.995	0.0000418288	ko00051.cor.annot	Fructose and mannose metabolism
gene-tia015468	K00966 mannose-1-phosphate guanylyltransferase [EC:2.7.7.13] | (RefSeq) probable mannose-1-phosphate guanylyltransferase 1 (A)	TMK0303	C6H14O6	D-Sorbitol	-0.974	0.00099308	ko00051.cor.annot	Fructose and mannose metabolism
gene-tia015468	K00966 mannose-1-phosphate guanylyltransferase [EC:2.7.7.13] | (RefSeq) probable mannose-1-phosphate guanylyltransferase 1 (A)	TMK0214	C6H14O6	Cordycepic acid	-0.972	0.00118076	ko00051.cor.annot	Fructose and mannose metabolism
gene-tia015944	K00850 6-phosphofructokinase 1 [EC:2.7.1.11] | (RefSeq) ATP-dependent 6-phosphofructokinase 6-like (A)	TMK0303	C6H14O6	D-Sorbitol	-0.943	0.00479622	ko00051.cor.annot	Fructose and mannose metabolism
gene-tia015944	K00850 6-phosphofructokinase 1 [EC:2.7.1.11] | (RefSeq) ATP-dependent 6-phosphofructokinase 6-like (A)	TMK0214	C6H14O6	Cordycepic acid	-0.925	0.00829028	ko00051.cor.annot	Fructose and mannose metabolism
gene-tia016241	K01803 triosephosphate isomerase (TIM) [EC:5.3.1.1] | (RefSeq) triosephosphate isomerase, cytosolic (A)	TMK0214	C6H14O6	Cordycepic acid	0.991	0.00011113	ko00051.cor.annot	Fructose and mannose metabolism
gene-tia016241	K01803 triosephosphate isomerase (TIM) [EC:5.3.1.1] | (RefSeq) triosephosphate isomerase, cytosolic (A)	TMK0303	C6H14O6	D-Sorbitol	0.995	0.0000381707	ko00051.cor.annot	Fructose and mannose metabolism
gene-tia016534	K00850 6-phosphofructokinase 1 [EC:2.7.1.11] | (RefSeq) ATP-dependent 6-phosphofructokinase 3-like isoform X1 (A)	TMK0214	C6H14O6	Cordycepic acid	-0.99	0.000163751	ko00051.cor.annot	Fructose and mannose metabolism
gene-tia016534	K00850 6-phosphofructokinase 1 [EC:2.7.1.11] | (RefSeq) ATP-dependent 6-phosphofructokinase 3-like isoform X1 (A)	TMK0303	C6H14O6	D-Sorbitol	-0.997	0.0000113457	ko00051.cor.annot	Fructose and mannose metabolism
gene-tia000272	K12309 beta-galactosidase [EC:3.2.1.23] | (RefSeq) hypothetical protein (A)	TMK0303	C6H14O6	D-Sorbitol	-0.994	5.04943e-05	ko00052.cor.annot	Galactose metabolism
gene-tia000934	K12309 beta-galactosidase [EC:3.2.1.23] | (RefSeq) beta-galactosidase 2 isoform X1 (A)	TMK0303	C6H14O6	D-Sorbitol	0.984	0.000396647	ko00052.cor.annot	Galactose metabolism
gene-tia000935	K12309 beta-galactosidase [EC:3.2.1.23] | (RefSeq) BGAL2; beta-galactosidase 2 (A)	TMK0303	C6H14O6	D-Sorbitol	0.997	1.08875e-05	ko00052.cor.annot	Galactose metabolism
gene-tia001032	K00850 6-phosphofructokinase 1 [EC:2.7.1.11] | (RefSeq) ATP-dependent 6-phosphofructokinase 6-like (A)	TMK0303	C6H14O6	D-Sorbitol	-0.934	0.00630408	ko00052.cor.annot	Galactose metabolism
gene-tia001033	K00850 6-phosphofructokinase 1 [EC:2.7.1.11] | (RefSeq) ATP-dependent 6-phosphofructokinase 6-like (A)	TMK0303	C6H14O6	D-Sorbitol	-0.998	6.6543e-06	ko00052.cor.annot	Galactose metabolism
gene-tia001281	K01193 beta-fructofuranosidase [EC:3.2.1.26] | (RefSeq) LOC109747879; beta-fructofuranosidase, insoluble isoenzyme 3-like (A)	TMK0303	C6H14O6	D-Sorbitol	0.983	0.000415439	ko00052.cor.annot	Galactose metabolism
gene-tia001598	K01187 alpha-glucosidase [EC:3.2.1.20] | (RefSeq) probable alpha-glucosidase Os06g0675700 (A)	TMK0303	C6H14O6	D-Sorbitol	0.987	0.000262933	ko00052.cor.annot	Galactose metabolism
gene-tia001739	K00850 6-phosphofructokinase 1 [EC:2.7.1.11] | (RefSeq) ATP-dependent 6-phosphofructokinase 5, chloroplastic-like isoform X1 (A)	TMK0303	C6H14O6	D-Sorbitol	-0.998	3.896e-06	ko00052.cor.annot	Galactose metabolism
gene-tia002830	K12309 beta-galactosidase [EC:3.2.1.23] | (RefSeq) beta-galactosidase 2 (A)	TMK0303	C6H14O6	D-Sorbitol	-0.997	1.70977e-05	ko00052.cor.annot	Galactose metabolism
gene-tia004085	K00850 6-phosphofructokinase 1 [EC:2.7.1.11] | (RefSeq) ATP-dependent 6-phosphofructokinase 2 (A)	TMK0303	C6H14O6	D-Sorbitol	0.982	0.000504963	ko00052.cor.annot	Galactose metabolism
gene-tia004109	K00963 UTP--glucose-1-phosphate uridylyltransferase [EC:2.7.7.9] | (RefSeq) UTP--glucose-1-phosphate uridylyltransferase-like (A)	TMK0303	C6H14O6	D-Sorbitol	-0.998	6.1225e-06	ko00052.cor.annot	Galactose metabolism
gene-tia006113	K01187 alpha-glucosidase [EC:3.2.1.20] | (RefSeq) probable alpha-glucosidase Os06g0675700 (A)	TMK0303	C6H14O6	D-Sorbitol	-0.963	0.00198492	ko00052.cor.annot	Galactose metabolism
gene-tia006196	K12309 beta-galactosidase [EC:3.2.1.23] | (Kazusa) Lj3g3v0323160.1; - (A)	TMK0303	C6H14O6	D-Sorbitol	-0.996	2.29696e-05	ko00052.cor.annot	Galactose metabolism
gene-tia006719	K00963 UTP--glucose-1-phosphate uridylyltransferase [EC:2.7.7.9] | (RefSeq) UTP--glucose-1-phosphate uridylyltransferase (A)	TMK0303	C6H14O6	D-Sorbitol	0.995	3.62787e-05	ko00052.cor.annot	Galactose metabolism
gene-tia008041	K01190 beta-galactosidase [EC:3.2.1.23] | (RefSeq) beta-galactosidase (A)	TMK0303	C6H14O6	D-Sorbitol	0.996	2.51993e-05	ko00052.cor.annot	Galactose metabolism
gene-tia008916	K01785 aldose 1-epimerase [EC:5.1.3.3] | (RefSeq) aldose 1-epimerase-like (A)	TMK0303	C6H14O6	D-Sorbitol	-0.991	0.000109118	ko00052.cor.annot	Galactose metabolism
gene-tia009893	K12309 beta-galactosidase [EC:3.2.1.23] | (Kazusa) Lj3g3v0323160.1; - (A)	TMK0303	C6H14O6	D-Sorbitol	0.988	0.000213111	ko00052.cor.annot	Galactose metabolism
gene-tia010097	K01784 UDP-glucose 4-epimerase [EC:5.1.3.2] | (RefSeq) UDP-glucose 4-epimerase GEPI48-like (A)	TMK0303	C6H14O6	D-Sorbitol	-0.995	4.24502e-05	ko00052.cor.annot	Galactose metabolism
gene-tia010619	K12309 beta-galactosidase [EC:3.2.1.23] | (Kazusa) Lj3g3v0323160.1; - (A)	TMK0303	C6H14O6	D-Sorbitol	-0.928	0.00759799	ko00052.cor.annot	Galactose metabolism
gene-tia010897	K01835 phosphoglucomutase [EC:5.4.2.2] | (RefSeq) phosphoglucomutase, chloroplastic (A)	TMK0303	C6H14O6	D-Sorbitol	-0.993	8.14699e-05	ko00052.cor.annot	Galactose metabolism
gene-tia011028	K01784 UDP-glucose 4-epimerase [EC:5.1.3.2] | (RefSeq) bifunctional UDP-glucose 4-epimerase and UDP-xylose 4-epimerase 1-like (A)	TMK0303	C6H14O6	D-Sorbitol	0.998	8.8547e-06	ko00052.cor.annot	Galactose metabolism
gene-tia011202	K12309 beta-galactosidase [EC:3.2.1.23] | (RefSeq) beta-galactosidase 2 (A)	TMK0303	C6H14O6	D-Sorbitol	-0.989	0.000189771	ko00052.cor.annot	Galactose metabolism
gene-tia012149	K00850 6-phosphofructokinase 1 [EC:2.7.1.11] | (RefSeq) ATP-dependent 6-phosphofructokinase 5, chloroplastic-like (A)	TMK0303	C6H14O6	D-Sorbitol	0.981	0.000520351	ko00052.cor.annot	Galactose metabolism
gene-tia012564	K01193 beta-fructofuranosidase [EC:3.2.1.26] | (RefSeq) LOC109747879; beta-fructofuranosidase, insoluble isoenzyme 3-like (A)	TMK0303	C6H14O6	D-Sorbitol	-0.99	0.000137231	ko00052.cor.annot	Galactose metabolism
gene-tia013206	K12309 beta-galactosidase [EC:3.2.1.23] | (Kazusa) Lj3g3v0323160.1; - (A)	TMK0303	C6H14O6	D-Sorbitol	0.994	5.86896e-05	ko00052.cor.annot	Galactose metabolism
gene-tia014792	K12309 beta-galactosidase [EC:3.2.1.23] | (RefSeq) beta-galactosidase 2 isoform X1 (A)	TMK0303	C6H14O6	D-Sorbitol	-0.954	0.00309927	ko00052.cor.annot	Galactose metabolism
gene-tia014807	K12309 beta-galactosidase [EC:3.2.1.23] | (Kazusa) Lj3g3v0323160.1; - (A)	TMK0303	C6H14O6	D-Sorbitol	0.95	0.0037326	ko00052.cor.annot	Galactose metabolism
gene-tia015944	K00850 6-phosphofructokinase 1 [EC:2.7.1.11] | (RefSeq) ATP-dependent 6-phosphofructokinase 6-like (A)	TMK0303	C6H14O6	D-Sorbitol	-0.943	0.00479622	ko00052.cor.annot	Galactose metabolism
gene-tia016006	K01785 aldose 1-epimerase [EC:5.1.3.3] | (RefSeq) aldose 1-epimerase-like isoform X1 (A)	TMK0303	C6H14O6	D-Sorbitol	-0.998	8.2233e-06	ko00052.cor.annot	Galactose metabolism
gene-tia016534	K00850 6-phosphofructokinase 1 [EC:2.7.1.11] | (RefSeq) ATP-dependent 6-phosphofructokinase 3-like isoform X1 (A)	TMK0303	C6H14O6	D-Sorbitol	-0.997	1.13457e-05	ko00052.cor.annot	Galactose metabolism
gene-tia016778	K12447 UDP-sugar pyrophosphorylase [EC:2.7.7.64] | (RefSeq) uncharacterized protein LOC104808371 (A)	TMK0303	C6H14O6	D-Sorbitol	-0.968	0.00155582	ko00052.cor.annot	Galactose metabolism
gene-tia017208	K01835 phosphoglucomutase [EC:5.4.2.2] | (RefSeq) phosphoglucomutase, chloroplastic (A)	TMK0303	C6H14O6	D-Sorbitol	0.993	7.30572e-05	ko00052.cor.annot	Galactose metabolism
novel.1810	K12447 UDP-sugar pyrophosphorylase [EC:2.7.7.64] | (RefSeq) uncharacterized protein LOC104808371 (A)	TMK0303	C6H14O6	D-Sorbitol	0.998	8.5651e-06	ko00052.cor.annot	Galactose metabolism
novel.4036	K12447 UDP-sugar pyrophosphorylase [EC:2.7.7.64] | (RefSeq) uncharacterized protein LOC109127935 (A)	TMK0303	C6H14O6	D-Sorbitol	0.947	0.00416424	ko00052.cor.annot	Galactose metabolism
novel.622	K12447 UDP-sugar pyrophosphorylase [EC:2.7.7.64] | (RefSeq) uncharacterized protein LOC104808371 (A)	TMK0303	C6H14O6	D-Sorbitol	-0.997	1.42435e-05	ko00052.cor.annot	Galactose metabolism
novel.811	K01835 phosphoglucomutase [EC:5.4.2.2] | (RefSeq) phosphoglucomutase, chloroplastic isoform X1 (A)	TMK0303	C6H14O6	D-Sorbitol	0.996	2.05205e-05	ko00052.cor.annot	Galactose metabolism
gene-tia001787	K00128 aldehyde dehydrogenase (NAD+) [EC:1.2.1.3] | (RefSeq) aldehyde dehydrogenase family 3 member H1-like (A)	TMK0073	C6H10O6	L-Gulonic-γ-lactone	0.996	2.55384e-05	ko00053.cor.annot	Ascorbate and aldarate metabolism
gene-tia001857	K14190 GDP-L-galactose phosphorylase [EC:2.7.7.69] | (RefSeq) GDP-L-galactose phosphorylase 1-like (A)	TMK0073	C6H10O6	L-Gulonic-γ-lactone	-0.983	0.000445537	ko00053.cor.annot	Ascorbate and aldarate metabolism
gene-tia002429	K16190 glucuronokinase [EC:2.7.1.43] | (RefSeq) LOC109763399; probable glucuronokinase 2 (A)	TMK0073	C6H10O6	L-Gulonic-γ-lactone	0.988	0.000214386	ko00053.cor.annot	Ascorbate and aldarate metabolism
gene-tia002815	K00423 L-ascorbate oxidase [EC:1.10.3.3] | (RefSeq) L-ascorbate oxidase homolog (A)	TMK0073	C6H10O6	L-Gulonic-γ-lactone	0.977	0.000790851	ko00053.cor.annot	Ascorbate and aldarate metabolism
gene-tia002823	K00469 inositol oxygenase [EC:1.13.99.1] | (RefSeq) probable inositol oxygenase (A)	TMK0073	C6H10O6	L-Gulonic-γ-lactone	0.99	0.000150612	ko00053.cor.annot	Ascorbate and aldarate metabolism
gene-tia004041	K00423 L-ascorbate oxidase [EC:1.10.3.3] | (RefSeq) L-ascorbate oxidase-like (A)	TMK0073	C6H10O6	L-Gulonic-γ-lactone	-0.993	6.61448e-05	ko00053.cor.annot	Ascorbate and aldarate metabolism
gene-tia004206	K00423 L-ascorbate oxidase [EC:1.10.3.3] | (RefSeq) L-ascorbate oxidase homolog (A)	TMK0073	C6H10O6	L-Gulonic-γ-lactone	-0.98	0.000625062	ko00053.cor.annot	Ascorbate and aldarate metabolism
gene-tia006227	K00423 L-ascorbate oxidase [EC:1.10.3.3] | (RefSeq) L-ascorbate oxidase (A)	TMK0073	C6H10O6	L-Gulonic-γ-lactone	-0.993	6.34632e-05	ko00053.cor.annot	Ascorbate and aldarate metabolism
gene-tia006462	K00434 L-ascorbate peroxidase [EC:1.11.1.11] | (RefSeq) probable L-ascorbate peroxidase 6, chloroplastic isoform X1 (A)	TMK0073	C6H10O6	L-Gulonic-γ-lactone	0.99	0.000150986	ko00053.cor.annot	Ascorbate and aldarate metabolism
gene-tia007861	K00423 L-ascorbate oxidase [EC:1.10.3.3] | (RefSeq) L-ascorbate oxidase-like (A)	TMK0073	C6H10O6	L-Gulonic-γ-lactone	-0.993	8.34247e-05	ko00053.cor.annot	Ascorbate and aldarate metabolism
gene-tia009483	K00103 L-gulonolactone oxidase [EC:1.1.3.8] | (RefSeq) L-gulonolactone oxidase 2-like (A)	TMK0073	C6H10O6	L-Gulonic-γ-lactone	-0.993	7.49802e-05	ko00053.cor.annot	Ascorbate and aldarate metabolism
gene-tia009484	K00103 L-gulonolactone oxidase [EC:1.1.3.8] | (RefSeq) L-gulonolactone oxidase 2-like (A)	TMK0073	C6H10O6	L-Gulonic-γ-lactone	0.982	0.000503759	ko00053.cor.annot	Ascorbate and aldarate metabolism
gene-tia009761	K00128 aldehyde dehydrogenase (NAD+) [EC:1.2.1.3] | (RefSeq) aldehyde dehydrogenase family 3 member F1-like isoform X1 (A)	TMK0073	C6H10O6	L-Gulonic-γ-lactone	-0.971	0.00125418	ko00053.cor.annot	Ascorbate and aldarate metabolism
gene-tia014105	K16190 glucuronokinase [EC:2.7.1.43] | (RefSeq) glucuronokinase 1-like (A)	TMK0073	C6H10O6	L-Gulonic-γ-lactone	0.994	6.28054e-05	ko00053.cor.annot	Ascorbate and aldarate metabolism
gene-tia016031	K00423 L-ascorbate oxidase [EC:1.10.3.3] | (RefSeq) L-ascorbate oxidase (A)	TMK0073	C6H10O6	L-Gulonic-γ-lactone	-0.964	0.00188545	ko00053.cor.annot	Ascorbate and aldarate metabolism
gene-tia016778	K12447 UDP-sugar pyrophosphorylase [EC:2.7.7.64] | (RefSeq) uncharacterized protein LOC104808371 (A)	TMK0073	C6H10O6	L-Gulonic-γ-lactone	-0.945	0.00437479	ko00053.cor.annot	Ascorbate and aldarate metabolism
novel.1810	K12447 UDP-sugar pyrophosphorylase [EC:2.7.7.64] | (RefSeq) uncharacterized protein LOC104808371 (A)	TMK0073	C6H10O6	L-Gulonic-γ-lactone	0.988	0.000216914	ko00053.cor.annot	Ascorbate and aldarate metabolism
novel.4036	K12447 UDP-sugar pyrophosphorylase [EC:2.7.7.64] | (RefSeq) uncharacterized protein LOC109127935 (A)	TMK0073	C6H10O6	L-Gulonic-γ-lactone	0.921	0.00911666	ko00053.cor.annot	Ascorbate and aldarate metabolism
novel.622	K12447 UDP-sugar pyrophosphorylase [EC:2.7.7.64] | (RefSeq) uncharacterized protein LOC104808371 (A)	TMK0073	C6H10O6	L-Gulonic-γ-lactone	-0.992	9.30732e-05	ko00053.cor.annot	Ascorbate and aldarate metabolism
gene-tia000573	K01904 4-coumarate--CoA ligase [EC:6.2.1.12] | (RefSeq) 4-coumarate--CoA ligase-like 5 isoform X3 (A)	TMK0532	C9H11NO3	L-(-)-Tyrosine	0.979	0.000683219	ko00130.cor.annot	Ubiquinone and other terpenoid-quinone biosynthesis
gene-tia003171	K12501 homogentisate solanesyltransferase [EC:2.5.1.117] | (RefSeq) uncharacterized protein LOC111467177 isoform X1 (A)	TMK0532	C9H11NO3	L-(-)-Tyrosine	-0.981	0.000533505	ko00130.cor.annot	Ubiquinone and other terpenoid-quinone biosynthesis
gene-tia003339	K00487 trans-cinnamate 4-monooxygenase [EC:1.14.14.91] | (RefSeq) trans-cinnamate 4-monooxygenase (A)	TMK0532	C9H11NO3	L-(-)-Tyrosine	0.998	6.1437e-06	ko00130.cor.annot	Ubiquinone and other terpenoid-quinone biosynthesis
gene-tia006377	K01904 4-coumarate--CoA ligase [EC:6.2.1.12] | (RefSeq) 4-coumarate--CoA ligase-like 7 (A)	TMK0532	C9H11NO3	L-(-)-Tyrosine	0.977	0.000782816	ko00130.cor.annot	Ubiquinone and other terpenoid-quinone biosynthesis
gene-tia006762	K06127 2-methoxy-6-polyprenyl-1,4-benzoquinol methylase [EC:2.1.1.201] | (RefSeq) 2-methoxy-6-polyprenyl-1,4-benzoquinol methylase, mitochondrial (A)	TMK0532	C9H11NO3	L-(-)-Tyrosine	0.929	0.0074092	ko00130.cor.annot	Ubiquinone and other terpenoid-quinone biosynthesis
gene-tia009356	K12501 homogentisate solanesyltransferase [EC:2.5.1.117] | (RefSeq) hypothetical protein (A)	TMK0532	C9H11NO3	L-(-)-Tyrosine	-0.999	3.2359e-06	ko00130.cor.annot	Ubiquinone and other terpenoid-quinone biosynthesis
gene-tia010583	K00457 4-hydroxyphenylpyruvate dioxygenase [EC:1.13.11.27] | (RefSeq) hypothetical protein (A)	TMK0532	C9H11NO3	L-(-)-Tyrosine	0.966	0.00176025	ko00130.cor.annot	Ubiquinone and other terpenoid-quinone biosynthesis
gene-tia011782	K01904 4-coumarate--CoA ligase [EC:6.2.1.12] | (RefSeq) 4-coumarate--CoA ligase-like 1 (A)	TMK0532	C9H11NO3	L-(-)-Tyrosine	-0.962	0.00214308	ko00130.cor.annot	Ubiquinone and other terpenoid-quinone biosynthesis
gene-tia011882	K01904 4-coumarate--CoA ligase [EC:6.2.1.12] | (RefSeq) 4-coumarate--CoA ligase 2 (A)	TMK0532	C9H11NO3	L-(-)-Tyrosine	-0.998	6.6059e-06	ko00130.cor.annot	Ubiquinone and other terpenoid-quinone biosynthesis
gene-tia012153	K09833 homogentisate phytyltransferase / homogentisate geranylgeranyltransferase [EC:2.5.1.115 2.5.1.116] | (RefSeq) probable homogentisate phytyltransferase 1, chloroplastic isoform X1 (A)	TMK0532	C9H11NO3	L-(-)-Tyrosine	0.973	0.00110388	ko00130.cor.annot	Ubiquinone and other terpenoid-quinone biosynthesis
gene-tia013248	K12501 homogentisate solanesyltransferase [EC:2.5.1.117] | (RefSeq) hypothetical protein (A)	TMK0532	C9H11NO3	L-(-)-Tyrosine	-0.985	0.000346728	ko00130.cor.annot	Ubiquinone and other terpenoid-quinone biosynthesis
gene-tia013317	K12502 MPBQ/MSBQ methyltransferase [EC:2.1.1.295] | (RefSeq) 2-methyl-6-phytyl-1,4-hydroquinone methyltransferase 1, chloroplastic (A)	TMK0532	C9H11NO3	L-(-)-Tyrosine	0.999	1.6386e-06	ko00130.cor.annot	Ubiquinone and other terpenoid-quinone biosynthesis
gene-tia013459	K01904 4-coumarate--CoA ligase [EC:6.2.1.12] | (RefSeq) 4-coumarate--CoA ligase-like (A)	TMK0532	C9H11NO3	L-(-)-Tyrosine	-0.998	3.5222e-06	ko00130.cor.annot	Ubiquinone and other terpenoid-quinone biosynthesis
gene-tia014486	K00457 4-hydroxyphenylpyruvate dioxygenase [EC:1.13.11.27] | (RefSeq) hypothetical protein (A)	TMK0532	C9H11NO3	L-(-)-Tyrosine	1	3.482e-07	ko00130.cor.annot	Ubiquinone and other terpenoid-quinone biosynthesis
gene-tia015064	K09833 homogentisate phytyltransferase / homogentisate geranylgeranyltransferase [EC:2.5.1.115 2.5.1.116] | (RefSeq) homogentisate phytyltransferase 1, chloroplastic-like (A)	TMK0532	C9H11NO3	L-(-)-Tyrosine	-0.922	0.00878159	ko00130.cor.annot	Ubiquinone and other terpenoid-quinone biosynthesis
gene-tia017076	K00591 polyprenyldihydroxybenzoate methyltransferase / 3-demethylubiquinol 3-O-methyltransferase [EC:2.1.1.114 2.1.1.64] | (RefSeq) ubiquinone biosynthesis O-methyltransferase, mitochondrial (A)	TMK0532	C9H11NO3	L-(-)-Tyrosine	0.937	0.00585036	ko00130.cor.annot	Ubiquinone and other terpenoid-quinone biosynthesis
gene-tia017212	K00591 polyprenyldihydroxybenzoate methyltransferase / 3-demethylubiquinol 3-O-methyltransferase [EC:2.1.1.114 2.1.1.64] | (RefSeq) ubiquinone biosynthesis O-methyltransferase, mitochondrial (A)	TMK0532	C9H11NO3	L-(-)-Tyrosine	0.983	0.000454891	ko00130.cor.annot	Ubiquinone and other terpenoid-quinone biosynthesis
gene-tia004667	K01915 glutamine synthetase [EC:6.3.1.2] | (RefSeq) type-1 glutamine synthetase 1-like (A)	TMK0579	C5H12N2O2	L-Ornithine	-0.996	1.93285e-05	ko00220.cor.annot	Arginine biosynthesis
gene-tia004667	K01915 glutamine synthetase [EC:6.3.1.2] | (RefSeq) type-1 glutamine synthetase 1-like (A)	TMK0573	C6H14N4O2	L-(+)-Arginine	-0.982	0.000490646	ko00220.cor.annot	Arginine biosynthesis
gene-tia004667	K01915 glutamine synthetase [EC:6.3.1.2] | (RefSeq) type-1 glutamine synthetase 1-like (A)	TMK0288	C7H11NO5	N-Acetyl-L-glutamic acid	-0.988	0.000232086	ko00220.cor.annot	Arginine biosynthesis
gene-tia004922	K00818 acetylornithine aminotransferase [EC:2.6.1.11] | (RefSeq) acetylornithine aminotransferase, mitochondrial (A)	TMK0579	C5H12N2O2	L-Ornithine	0.998	7.1855e-06	ko00220.cor.annot	Arginine biosynthesis
gene-tia004922	K00818 acetylornithine aminotransferase [EC:2.6.1.11] | (RefSeq) acetylornithine aminotransferase, mitochondrial (A)	TMK0573	C6H14N4O2	L-(+)-Arginine	0.983	0.000445373	ko00220.cor.annot	Arginine biosynthesis
gene-tia004922	K00818 acetylornithine aminotransferase [EC:2.6.1.11] | (RefSeq) acetylornithine aminotransferase, mitochondrial (A)	TMK0288	C7H11NO5	N-Acetyl-L-glutamic acid	0.994	4.70891e-05	ko00220.cor.annot	Arginine biosynthesis
gene-tia005212	K01940 argininosuccinate synthase [EC:6.3.4.5] | (RefSeq) argininosuccinate synthase, chloroplastic (A)	TMK0579	C5H12N2O2	L-Ornithine	0.994	5.3325e-05	ko00220.cor.annot	Arginine biosynthesis
gene-tia005212	K01940 argininosuccinate synthase [EC:6.3.4.5] | (RefSeq) argininosuccinate synthase, chloroplastic (A)	TMK0288	C7H11NO5	N-Acetyl-L-glutamic acid	0.989	0.000165767	ko00220.cor.annot	Arginine biosynthesis
gene-tia005212	K01940 argininosuccinate synthase [EC:6.3.4.5] | (RefSeq) argininosuccinate synthase, chloroplastic (A)	TMK0573	C6H14N4O2	L-(+)-Arginine	0.986	0.000280344	ko00220.cor.annot	Arginine biosynthesis
gene-tia005868	K00261 glutamate dehydrogenase (NAD(P)+) [EC:1.4.1.3] | (RefSeq) glutamate dehydrogenase 1, mitochondrial isoform X1 (A)	TMK0573	C6H14N4O2	L-(+)-Arginine	-0.981	0.000516502	ko00220.cor.annot	Arginine biosynthesis
gene-tia005868	K00261 glutamate dehydrogenase (NAD(P)+) [EC:1.4.1.3] | (RefSeq) glutamate dehydrogenase 1, mitochondrial isoform X1 (A)	TMK0288	C7H11NO5	N-Acetyl-L-glutamic acid	-0.984	0.000397834	ko00220.cor.annot	Arginine biosynthesis
gene-tia005868	K00261 glutamate dehydrogenase (NAD(P)+) [EC:1.4.1.3] | (RefSeq) glutamate dehydrogenase 1, mitochondrial isoform X1 (A)	TMK0579	C5H12N2O2	L-Ornithine	-0.995	4.48174e-05	ko00220.cor.annot	Arginine biosynthesis
gene-tia006806	K00814 alanine transaminase [EC:2.6.1.2] | (RefSeq) alanine aminotransferase 2-like (A)	TMK0579	C5H12N2O2	L-Ornithine	-0.997	1.28109e-05	ko00220.cor.annot	Arginine biosynthesis
gene-tia006806	K00814 alanine transaminase [EC:2.6.1.2] | (RefSeq) alanine aminotransferase 2-like (A)	TMK0288	C7H11NO5	N-Acetyl-L-glutamic acid	-0.992	9.3001e-05	ko00220.cor.annot	Arginine biosynthesis
gene-tia006806	K00814 alanine transaminase [EC:2.6.1.2] | (RefSeq) alanine aminotransferase 2-like (A)	TMK0573	C6H14N4O2	L-(+)-Arginine	-0.989	0.000173454	ko00220.cor.annot	Arginine biosynthesis
gene-tia008986	K13427 nitric-oxide synthase, plant [EC:1.14.13.39] | (RefSeq) putative nitric oxide synthase (A)	TMK0288	C7H11NO5	N-Acetyl-L-glutamic acid	0.959	0.00253532	ko00220.cor.annot	Arginine biosynthesis
gene-tia008986	K13427 nitric-oxide synthase, plant [EC:1.14.13.39] | (RefSeq) putative nitric oxide synthase (A)	TMK0573	C6H14N4O2	L-(+)-Arginine	0.966	0.00176034	ko00220.cor.annot	Arginine biosynthesis
gene-tia008986	K13427 nitric-oxide synthase, plant [EC:1.14.13.39] | (RefSeq) putative nitric oxide synthase (A)	TMK0579	C5H12N2O2	L-Ornithine	0.951	0.00352287	ko00220.cor.annot	Arginine biosynthesis
gene-tia010797	K00261 glutamate dehydrogenase (NAD(P)+) [EC:1.4.1.3] | (RefSeq) glutamate dehydrogenase 2 (A)	TMK0579	C5H12N2O2	L-Ornithine	-0.997	1.56746e-05	ko00220.cor.annot	Arginine biosynthesis
gene-tia010797	K00261 glutamate dehydrogenase (NAD(P)+) [EC:1.4.1.3] | (RefSeq) glutamate dehydrogenase 2 (A)	TMK0573	C6H14N4O2	L-(+)-Arginine	-0.98	0.000602738	ko00220.cor.annot	Arginine biosynthesis
gene-tia010797	K00261 glutamate dehydrogenase (NAD(P)+) [EC:1.4.1.3] | (RefSeq) glutamate dehydrogenase 2 (A)	TMK0288	C7H11NO5	N-Acetyl-L-glutamic acid	-0.983	0.000455875	ko00220.cor.annot	Arginine biosynthesis
gene-tia012708	K14454 aspartate aminotransferase, cytoplasmic [EC:2.6.1.1] | (RefSeq) aspartate aminotransferase, cytoplasmic (A)	TMK0579	C5H12N2O2	L-Ornithine	-0.992	9.48346e-05	ko00220.cor.annot	Arginine biosynthesis
gene-tia012708	K14454 aspartate aminotransferase, cytoplasmic [EC:2.6.1.1] | (RefSeq) aspartate aminotransferase, cytoplasmic (A)	TMK0573	C6H14N4O2	L-(+)-Arginine	-0.989	0.000167834	ko00220.cor.annot	Arginine biosynthesis
gene-tia012708	K14454 aspartate aminotransferase, cytoplasmic [EC:2.6.1.1] | (RefSeq) aspartate aminotransferase, cytoplasmic (A)	TMK0288	C7H11NO5	N-Acetyl-L-glutamic acid	-0.985	0.00034481	ko00220.cor.annot	Arginine biosynthesis
gene-tia014830	K14455 aspartate aminotransferase, mitochondrial [EC:2.6.1.1] | (RefSeq) aspartate aminotransferase, mitochondrial isoform X1 (A)	TMK0579	C5H12N2O2	L-Ornithine	0.982	0.000482742	ko00220.cor.annot	Arginine biosynthesis
gene-tia014830	K14455 aspartate aminotransferase, mitochondrial [EC:2.6.1.1] | (RefSeq) aspartate aminotransferase, mitochondrial isoform X1 (A)	TMK0288	C7H11NO5	N-Acetyl-L-glutamic acid	0.991	0.00012843	ko00220.cor.annot	Arginine biosynthesis
gene-tia014830	K14455 aspartate aminotransferase, mitochondrial [EC:2.6.1.1] | (RefSeq) aspartate aminotransferase, mitochondrial isoform X1 (A)	TMK0573	C6H14N4O2	L-(+)-Arginine	0.974	0.00102751	ko00220.cor.annot	Arginine biosynthesis
gene-tia015192	K01427 urease [EC:3.5.1.5] | (RefSeq) urease-like (A)	TMK0579	C5H12N2O2	L-Ornithine	-0.997	1.8223e-05	ko00220.cor.annot	Arginine biosynthesis
gene-tia015192	K01427 urease [EC:3.5.1.5] | (RefSeq) urease-like (A)	TMK0573	C6H14N4O2	L-(+)-Arginine	-0.978	0.000737065	ko00220.cor.annot	Arginine biosynthesis
gene-tia015192	K01427 urease [EC:3.5.1.5] | (RefSeq) urease-like (A)	TMK0288	C7H11NO5	N-Acetyl-L-glutamic acid	-0.993	6.75354e-05	ko00220.cor.annot	Arginine biosynthesis
gene-tia015345	K00930 acetylglutamate kinase [EC:2.7.2.8] | (RefSeq) uncharacterized protein LOC110107775 (A)	TMK0579	C5H12N2O2	L-Ornithine	-0.981	0.000523672	ko00220.cor.annot	Arginine biosynthesis
gene-tia015345	K00930 acetylglutamate kinase [EC:2.7.2.8] | (RefSeq) uncharacterized protein LOC110107775 (A)	TMK0573	C6H14N4O2	L-(+)-Arginine	-0.973	0.00106526	ko00220.cor.annot	Arginine biosynthesis
gene-tia015345	K00930 acetylglutamate kinase [EC:2.7.2.8] | (RefSeq) uncharacterized protein LOC110107775 (A)	TMK0288	C7H11NO5	N-Acetyl-L-glutamic acid	-0.976	0.000867149	ko00220.cor.annot	Arginine biosynthesis
gene-tia000375	K10808 ribonucleoside-diphosphate reductase subunit M2 [EC:1.17.4.1] | (RefSeq) ribonucleoside-diphosphate reductase small chain-like (A)	TMK0895	C10H14N5O7P	Adenosine 5'-monophosphate	0.984	0.000370624	ko00230.cor.annot	Purine metabolism
gene-tia000375	K10808 ribonucleoside-diphosphate reductase subunit M2 [EC:1.17.4.1] | (RefSeq) ribonucleoside-diphosphate reductase small chain-like (A)	TMK0369	C10H12N4O6	Xanthosine	-0.983	0.000428595	ko00230.cor.annot	Purine metabolism
gene-tia000375	K10808 ribonucleoside-diphosphate reductase subunit M2 [EC:1.17.4.1] | (RefSeq) ribonucleoside-diphosphate reductase small chain-like (A)	TMK0213	C10H14N5O7P	3'-Aenylic acid	0.966	0.00169365	ko00230.cor.annot	Purine metabolism
gene-tia000375	K10808 ribonucleoside-diphosphate reductase subunit M2 [EC:1.17.4.1] | (RefSeq) ribonucleoside-diphosphate reductase small chain-like (A)	TMK0507	C10H13N5O4	Adenosine	0.987	0.000252231	ko00230.cor.annot	Purine metabolism
gene-tia000375	K10808 ribonucleoside-diphosphate reductase subunit M2 [EC:1.17.4.1] | (RefSeq) ribonucleoside-diphosphate reductase small chain-like (A)	TMK0503	C10H13N5O3	Deoxyadenosine	0.982	0.000463352	ko00230.cor.annot	Purine metabolism
gene-tia000375	K10808 ribonucleoside-diphosphate reductase subunit M2 [EC:1.17.4.1] | (RefSeq) ribonucleoside-diphosphate reductase small chain-like (A)	TMK0374	C10H12N5O7P	Guanosine 3',5'-cyclic monophosphate	0.982	0.000504039	ko00230.cor.annot	Purine metabolism
gene-tia000375	K10808 ribonucleoside-diphosphate reductase subunit M2 [EC:1.17.4.1] | (RefSeq) ribonucleoside-diphosphate reductase small chain-like (A)	TMK0677	C10H13N5O5	Guanosine	0.985	0.000321597	ko00230.cor.annot	Purine metabolism
gene-tia000375	K10808 ribonucleoside-diphosphate reductase subunit M2 [EC:1.17.4.1] | (RefSeq) ribonucleoside-diphosphate reductase small chain-like (A)	TMK0368	C10H12N5O6P	Cyclic AMP	0.976	0.000859788	ko00230.cor.annot	Purine metabolism
gene-tia000375	K10808 ribonucleoside-diphosphate reductase subunit M2 [EC:1.17.4.1] | (RefSeq) ribonucleoside-diphosphate reductase small chain-like (A)	TMK0680	C10H14N5O8P	Guanosine 5'-monophosphate	0.96	0.00241076	ko00230.cor.annot	Purine metabolism
gene-tia000375	K10808 ribonucleoside-diphosphate reductase subunit M2 [EC:1.17.4.1] | (RefSeq) ribonucleoside-diphosphate reductase small chain-like (A)	TMK0070	C5H11O8P	Ribulose-5-phosphate	0.986	0.000311723	ko00230.cor.annot	Purine metabolism
gene-tia000378	K10808 ribonucleoside-diphosphate reductase subunit M2 [EC:1.17.4.1] | (RefSeq) ribonucleoside-diphosphate reductase small chain-like (A)	TMK0895	C10H14N5O7P	Adenosine 5'-monophosphate	0.994	4.95598e-05	ko00230.cor.annot	Purine metabolism
gene-tia000378	K10808 ribonucleoside-diphosphate reductase subunit M2 [EC:1.17.4.1] | (RefSeq) ribonucleoside-diphosphate reductase small chain-like (A)	TMK0369	C10H12N4O6	Xanthosine	-0.992	8.60126e-05	ko00230.cor.annot	Purine metabolism
gene-tia000378	K10808 ribonucleoside-diphosphate reductase subunit M2 [EC:1.17.4.1] | (RefSeq) ribonucleoside-diphosphate reductase small chain-like (A)	TMK0213	C10H14N5O7P	3'-Aenylic acid	0.992	8.96771e-05	ko00230.cor.annot	Purine metabolism
gene-tia000378	K10808 ribonucleoside-diphosphate reductase subunit M2 [EC:1.17.4.1] | (RefSeq) ribonucleoside-diphosphate reductase small chain-like (A)	TMK0507	C10H13N5O4	Adenosine	0.996	1.9014e-05	ko00230.cor.annot	Purine metabolism
gene-tia000378	K10808 ribonucleoside-diphosphate reductase subunit M2 [EC:1.17.4.1] | (RefSeq) ribonucleoside-diphosphate reductase small chain-like (A)	TMK0503	C10H13N5O3	Deoxyadenosine	0.995	3.2365e-05	ko00230.cor.annot	Purine metabolism
gene-tia000378	K10808 ribonucleoside-diphosphate reductase subunit M2 [EC:1.17.4.1] | (RefSeq) ribonucleoside-diphosphate reductase small chain-like (A)	TMK0374	C10H12N5O7P	Guanosine 3',5'-cyclic monophosphate	0.993	7.04955e-05	ko00230.cor.annot	Purine metabolism
gene-tia000378	K10808 ribonucleoside-diphosphate reductase subunit M2 [EC:1.17.4.1] | (RefSeq) ribonucleoside-diphosphate reductase small chain-like (A)	TMK0677	C10H13N5O5	Guanosine	0.996	2.42409e-05	ko00230.cor.annot	Purine metabolism
gene-tia000378	K10808 ribonucleoside-diphosphate reductase subunit M2 [EC:1.17.4.1] | (RefSeq) ribonucleoside-diphosphate reductase small chain-like (A)	TMK0368	C10H12N5O6P	Cyclic AMP	0.993	8.24163e-05	ko00230.cor.annot	Purine metabolism
gene-tia000378	K10808 ribonucleoside-diphosphate reductase subunit M2 [EC:1.17.4.1] | (RefSeq) ribonucleoside-diphosphate reductase small chain-like (A)	TMK0680	C10H14N5O8P	Guanosine 5'-monophosphate	0.981	0.000536528	ko00230.cor.annot	Purine metabolism
gene-tia000378	K10808 ribonucleoside-diphosphate reductase subunit M2 [EC:1.17.4.1] | (RefSeq) ribonucleoside-diphosphate reductase small chain-like (A)	TMK0070	C5H11O8P	Ribulose-5-phosphate	0.997	1.02459e-05	ko00230.cor.annot	Purine metabolism
gene-tia000749	K01510 apyrase [EC:3.6.1.5] | (RefSeq) probable apyrase 6 isoform X1 (A)	TMK0677	C10H13N5O5	Guanosine	-0.988	0.000215491	ko00230.cor.annot	Purine metabolism
gene-tia000749	K01510 apyrase [EC:3.6.1.5] | (RefSeq) probable apyrase 6 isoform X1 (A)	TMK0374	C10H12N5O7P	Guanosine 3',5'-cyclic monophosphate	-0.989	0.000178347	ko00230.cor.annot	Purine metabolism
gene-tia000749	K01510 apyrase [EC:3.6.1.5] | (RefSeq) probable apyrase 6 isoform X1 (A)	TMK0070	C5H11O8P	Ribulose-5-phosphate	-0.977	0.000811122	ko00230.cor.annot	Purine metabolism
gene-tia000749	K01510 apyrase [EC:3.6.1.5] | (RefSeq) probable apyrase 6 isoform X1 (A)	TMK0680	C10H14N5O8P	Guanosine 5'-monophosphate	-0.924	0.00851299	ko00230.cor.annot	Purine metabolism
gene-tia000749	K01510 apyrase [EC:3.6.1.5] | (RefSeq) probable apyrase 6 isoform X1 (A)	TMK0368	C10H12N5O6P	Cyclic AMP	-0.98	0.000601945	ko00230.cor.annot	Purine metabolism
gene-tia000749	K01510 apyrase [EC:3.6.1.5] | (RefSeq) probable apyrase 6 isoform X1 (A)	TMK0213	C10H14N5O7P	3'-Aenylic acid	-0.946	0.00424107	ko00230.cor.annot	Purine metabolism
gene-tia000749	K01510 apyrase [EC:3.6.1.5] | (RefSeq) probable apyrase 6 isoform X1 (A)	TMK0369	C10H12N4O6	Xanthosine	0.98	0.000575483	ko00230.cor.annot	Purine metabolism
gene-tia000749	K01510 apyrase [EC:3.6.1.5] | (RefSeq) probable apyrase 6 isoform X1 (A)	TMK0895	C10H14N5O7P	Adenosine 5'-monophosphate	-0.988	0.000223307	ko00230.cor.annot	Purine metabolism
gene-tia000749	K01510 apyrase [EC:3.6.1.5] | (RefSeq) probable apyrase 6 isoform X1 (A)	TMK0503	C10H13N5O3	Deoxyadenosine	-0.982	0.000501547	ko00230.cor.annot	Purine metabolism
gene-tia000749	K01510 apyrase [EC:3.6.1.5] | (RefSeq) probable apyrase 6 isoform X1 (A)	TMK0507	C10H13N5O4	Adenosine	-0.985	0.00031816	ko00230.cor.annot	Purine metabolism
gene-tia000855	K00760 hypoxanthine phosphoribosyltransferase [EC:2.4.2.8] | (RefSeq) uncharacterized protein LOC110025606 (A)	TMK0503	C10H13N5O3	Deoxyadenosine	0.999	1.4785e-06	ko00230.cor.annot	Purine metabolism
gene-tia000855	K00760 hypoxanthine phosphoribosyltransferase [EC:2.4.2.8] | (RefSeq) uncharacterized protein LOC110025606 (A)	TMK0507	C10H13N5O4	Adenosine	0.999	7.564e-07	ko00230.cor.annot	Purine metabolism
gene-tia000855	K00760 hypoxanthine phosphoribosyltransferase [EC:2.4.2.8] | (RefSeq) uncharacterized protein LOC110025606 (A)	TMK0213	C10H14N5O7P	3'-Aenylic acid	0.977	0.000783416	ko00230.cor.annot	Purine metabolism
gene-tia000855	K00760 hypoxanthine phosphoribosyltransferase [EC:2.4.2.8] | (RefSeq) uncharacterized protein LOC110025606 (A)	TMK0369	C10H12N4O6	Xanthosine	-0.999	1.014e-06	ko00230.cor.annot	Purine metabolism
gene-tia000855	K00760 hypoxanthine phosphoribosyltransferase [EC:2.4.2.8] | (RefSeq) uncharacterized protein LOC110025606 (A)	TMK0895	C10H14N5O7P	Adenosine 5'-monophosphate	0.997	1.37877e-05	ko00230.cor.annot	Purine metabolism
gene-tia000855	K00760 hypoxanthine phosphoribosyltransferase [EC:2.4.2.8] | (RefSeq) uncharacterized protein LOC110025606 (A)	TMK0070	C5H11O8P	Ribulose-5-phosphate	0.998	4.7006e-06	ko00230.cor.annot	Purine metabolism
gene-tia000855	K00760 hypoxanthine phosphoribosyltransferase [EC:2.4.2.8] | (RefSeq) uncharacterized protein LOC110025606 (A)	TMK0680	C10H14N5O8P	Guanosine 5'-monophosphate	0.963	0.00198751	ko00230.cor.annot	Purine metabolism
gene-tia000855	K00760 hypoxanthine phosphoribosyltransferase [EC:2.4.2.8] | (RefSeq) uncharacterized protein LOC110025606 (A)	TMK0368	C10H12N5O6P	Cyclic AMP	0.996	1.88232e-05	ko00230.cor.annot	Purine metabolism
gene-tia000855	K00760 hypoxanthine phosphoribosyltransferase [EC:2.4.2.8] | (RefSeq) uncharacterized protein LOC110025606 (A)	TMK0677	C10H13N5O5	Guanosine	0.997	1.05067e-05	ko00230.cor.annot	Purine metabolism
gene-tia000855	K00760 hypoxanthine phosphoribosyltransferase [EC:2.4.2.8] | (RefSeq) uncharacterized protein LOC110025606 (A)	TMK0374	C10H12N5O7P	Guanosine 3',5'-cyclic monophosphate	0.997	1.34738e-05	ko00230.cor.annot	Purine metabolism
gene-tia003236	K00856 adenosine kinase [EC:2.7.1.20] | (RefSeq) putative germin-like protein 9-2 (A)	TMK0070	C5H11O8P	Ribulose-5-phosphate	-0.965	0.00177784	ko00230.cor.annot	Purine metabolism
gene-tia003236	K00856 adenosine kinase [EC:2.7.1.20] | (RefSeq) putative germin-like protein 9-2 (A)	TMK0368	C10H12N5O6P	Cyclic AMP	-0.952	0.00339028	ko00230.cor.annot	Purine metabolism
gene-tia003236	K00856 adenosine kinase [EC:2.7.1.20] | (RefSeq) putative germin-like protein 9-2 (A)	TMK0677	C10H13N5O5	Guanosine	-0.972	0.00114655	ko00230.cor.annot	Purine metabolism
gene-tia003236	K00856 adenosine kinase [EC:2.7.1.20] | (RefSeq) putative germin-like protein 9-2 (A)	TMK0374	C10H12N5O7P	Guanosine 3',5'-cyclic monophosphate	-0.965	0.00182716	ko00230.cor.annot	Purine metabolism
gene-tia003236	K00856 adenosine kinase [EC:2.7.1.20] | (RefSeq) putative germin-like protein 9-2 (A)	TMK0503	C10H13N5O3	Deoxyadenosine	-0.965	0.00182954	ko00230.cor.annot	Purine metabolism
gene-tia003236	K00856 adenosine kinase [EC:2.7.1.20] | (RefSeq) putative germin-like protein 9-2 (A)	TMK0507	C10H13N5O4	Adenosine	-0.972	0.00116382	ko00230.cor.annot	Purine metabolism
gene-tia003236	K00856 adenosine kinase [EC:2.7.1.20] | (RefSeq) putative germin-like protein 9-2 (A)	TMK0213	C10H14N5O7P	3'-Aenylic acid	-0.925	0.00832113	ko00230.cor.annot	Purine metabolism
gene-tia003236	K00856 adenosine kinase [EC:2.7.1.20] | (RefSeq) putative germin-like protein 9-2 (A)	TMK0895	C10H14N5O7P	Adenosine 5'-monophosphate	-0.967	0.00158625	ko00230.cor.annot	Purine metabolism
gene-tia003236	K00856 adenosine kinase [EC:2.7.1.20] | (RefSeq) putative germin-like protein 9-2 (A)	TMK0369	C10H12N4O6	Xanthosine	0.968	0.00154335	ko00230.cor.annot	Purine metabolism
gene-tia003774	K00759 adenine phosphoribosyltransferase [EC:2.4.2.7] | (RefSeq) adenine phosphoribosyltransferase 3-like (A)	TMK0507	C10H13N5O4	Adenosine	-0.917	0.00997729	ko00230.cor.annot	Purine metabolism
gene-tia003774	K00759 adenine phosphoribosyltransferase [EC:2.4.2.7] | (RefSeq) adenine phosphoribosyltransferase 3-like (A)	TMK0503	C10H13N5O3	Deoxyadenosine	-0.92	0.00933635	ko00230.cor.annot	Purine metabolism
gene-tia003774	K00759 adenine phosphoribosyltransferase [EC:2.4.2.7] | (RefSeq) adenine phosphoribosyltransferase 3-like (A)	TMK0374	C10H12N5O7P	Guanosine 3',5'-cyclic monophosphate	-0.918	0.00971931	ko00230.cor.annot	Purine metabolism
gene-tia003774	K00759 adenine phosphoribosyltransferase [EC:2.4.2.7] | (RefSeq) adenine phosphoribosyltransferase 3-like (A)	TMK0677	C10H13N5O5	Guanosine	-0.925	0.00819937	ko00230.cor.annot	Purine metabolism
gene-tia004222	K14641 apyrase [EC:3.6.1.5] | (RefSeq) probable apyrase 2 (A)	TMK0503	C10H13N5O3	Deoxyadenosine	-0.94	0.0053779	ko00230.cor.annot	Purine metabolism
gene-tia004222	K14641 apyrase [EC:3.6.1.5] | (RefSeq) probable apyrase 2 (A)	TMK0507	C10H13N5O4	Adenosine	-0.94	0.00526137	ko00230.cor.annot	Purine metabolism
gene-tia004222	K14641 apyrase [EC:3.6.1.5] | (RefSeq) probable apyrase 2 (A)	TMK0369	C10H12N4O6	Xanthosine	0.946	0.00426833	ko00230.cor.annot	Purine metabolism
gene-tia004222	K14641 apyrase [EC:3.6.1.5] | (RefSeq) probable apyrase 2 (A)	TMK0895	C10H14N5O7P	Adenosine 5'-monophosphate	-0.925	0.00825572	ko00230.cor.annot	Purine metabolism
gene-tia004222	K14641 apyrase [EC:3.6.1.5] | (RefSeq) probable apyrase 2 (A)	TMK0368	C10H12N5O6P	Cyclic AMP	-0.922	0.00899947	ko00230.cor.annot	Purine metabolism
gene-tia004222	K14641 apyrase [EC:3.6.1.5] | (RefSeq) probable apyrase 2 (A)	TMK0070	C5H11O8P	Ribulose-5-phosphate	-0.945	0.00445022	ko00230.cor.annot	Purine metabolism
gene-tia004222	K14641 apyrase [EC:3.6.1.5] | (RefSeq) probable apyrase 2 (A)	TMK0677	C10H13N5O5	Guanosine	-0.933	0.00650156	ko00230.cor.annot	Purine metabolism
gene-tia004222	K14641 apyrase [EC:3.6.1.5] | (RefSeq) probable apyrase 2 (A)	TMK0374	C10H12N5O7P	Guanosine 3',5'-cyclic monophosphate	-0.921	0.0091017	ko00230.cor.annot	Purine metabolism
gene-tia004946	K10807 ribonucleoside-diphosphate reductase subunit M1 [EC:1.17.4.1] | (RefSeq) ribonucleoside-diphosphate reductase large subunit (A)	TMK0374	C10H12N5O7P	Guanosine 3',5'-cyclic monophosphate	0.986	0.000295195	ko00230.cor.annot	Purine metabolism
gene-tia004946	K10807 ribonucleoside-diphosphate reductase subunit M1 [EC:1.17.4.1] | (RefSeq) ribonucleoside-diphosphate reductase large subunit (A)	TMK0677	C10H13N5O5	Guanosine	0.995	3.91584e-05	ko00230.cor.annot	Purine metabolism
gene-tia004946	K10807 ribonucleoside-diphosphate reductase subunit M1 [EC:1.17.4.1] | (RefSeq) ribonucleoside-diphosphate reductase large subunit (A)	TMK0070	C5H11O8P	Ribulose-5-phosphate	0.994	5.87496e-05	ko00230.cor.annot	Purine metabolism
gene-tia004946	K10807 ribonucleoside-diphosphate reductase subunit M1 [EC:1.17.4.1] | (RefSeq) ribonucleoside-diphosphate reductase large subunit (A)	TMK0680	C10H14N5O8P	Guanosine 5'-monophosphate	0.954	0.0030884	ko00230.cor.annot	Purine metabolism
gene-tia004946	K10807 ribonucleoside-diphosphate reductase subunit M1 [EC:1.17.4.1] | (RefSeq) ribonucleoside-diphosphate reductase large subunit (A)	TMK0368	C10H12N5O6P	Cyclic AMP	0.983	0.000433242	ko00230.cor.annot	Purine metabolism
gene-tia004946	K10807 ribonucleoside-diphosphate reductase subunit M1 [EC:1.17.4.1] | (RefSeq) ribonucleoside-diphosphate reductase large subunit (A)	TMK0213	C10H14N5O7P	3'-Aenylic acid	0.976	0.000866708	ko00230.cor.annot	Purine metabolism
gene-tia004946	K10807 ribonucleoside-diphosphate reductase subunit M1 [EC:1.17.4.1] | (RefSeq) ribonucleoside-diphosphate reductase large subunit (A)	TMK0369	C10H12N4O6	Xanthosine	-0.991	0.00011799	ko00230.cor.annot	Purine metabolism
gene-tia004946	K10807 ribonucleoside-diphosphate reductase subunit M1 [EC:1.17.4.1] | (RefSeq) ribonucleoside-diphosphate reductase large subunit (A)	TMK0895	C10H14N5O7P	Adenosine 5'-monophosphate	0.987	0.000259384	ko00230.cor.annot	Purine metabolism
gene-tia004946	K10807 ribonucleoside-diphosphate reductase subunit M1 [EC:1.17.4.1] | (RefSeq) ribonucleoside-diphosphate reductase large subunit (A)	TMK0507	C10H13N5O4	Adenosine	0.994	5.41353e-05	ko00230.cor.annot	Purine metabolism
gene-tia004946	K10807 ribonucleoside-diphosphate reductase subunit M1 [EC:1.17.4.1] | (RefSeq) ribonucleoside-diphosphate reductase large subunit (A)	TMK0503	C10H13N5O3	Deoxyadenosine	0.993	7.04663e-05	ko00230.cor.annot	Purine metabolism
gene-tia005856	K00759 adenine phosphoribosyltransferase [EC:2.4.2.7] | (RefSeq) adenine phosphoribosyltransferase 3-like (A)	TMK0895	C10H14N5O7P	Adenosine 5'-monophosphate	-0.984	0.000375143	ko00230.cor.annot	Purine metabolism
gene-tia005856	K00759 adenine phosphoribosyltransferase [EC:2.4.2.7] | (RefSeq) adenine phosphoribosyltransferase 3-like (A)	TMK0369	C10H12N4O6	Xanthosine	0.993	6.59924e-05	ko00230.cor.annot	Purine metabolism
gene-tia005856	K00759 adenine phosphoribosyltransferase [EC:2.4.2.7] | (RefSeq) adenine phosphoribosyltransferase 3-like (A)	TMK0213	C10H14N5O7P	3'-Aenylic acid	-0.977	0.000810772	ko00230.cor.annot	Purine metabolism
gene-tia005856	K00759 adenine phosphoribosyltransferase [EC:2.4.2.7] | (RefSeq) adenine phosphoribosyltransferase 3-like (A)	TMK0507	C10H13N5O4	Adenosine	-0.992	0.000104647	ko00230.cor.annot	Purine metabolism
gene-tia005856	K00759 adenine phosphoribosyltransferase [EC:2.4.2.7] | (RefSeq) adenine phosphoribosyltransferase 3-like (A)	TMK0503	C10H13N5O3	Deoxyadenosine	-0.992	8.83485e-05	ko00230.cor.annot	Purine metabolism
gene-tia005856	K00759 adenine phosphoribosyltransferase [EC:2.4.2.7] | (RefSeq) adenine phosphoribosyltransferase 3-like (A)	TMK0374	C10H12N5O7P	Guanosine 3',5'-cyclic monophosphate	-0.983	0.000447303	ko00230.cor.annot	Purine metabolism
gene-tia005856	K00759 adenine phosphoribosyltransferase [EC:2.4.2.7] | (RefSeq) adenine phosphoribosyltransferase 3-like (A)	TMK0677	C10H13N5O5	Guanosine	-0.988	0.000215179	ko00230.cor.annot	Purine metabolism
gene-tia005856	K00759 adenine phosphoribosyltransferase [EC:2.4.2.7] | (RefSeq) adenine phosphoribosyltransferase 3-like (A)	TMK0368	C10H12N5O6P	Cyclic AMP	-0.985	0.000341377	ko00230.cor.annot	Purine metabolism
gene-tia005856	K00759 adenine phosphoribosyltransferase [EC:2.4.2.7] | (RefSeq) adenine phosphoribosyltransferase 3-like (A)	TMK0680	C10H14N5O8P	Guanosine 5'-monophosphate	-0.966	0.00173771	ko00230.cor.annot	Purine metabolism
gene-tia005856	K00759 adenine phosphoribosyltransferase [EC:2.4.2.7] | (RefSeq) adenine phosphoribosyltransferase 3-like (A)	TMK0070	C5H11O8P	Ribulose-5-phosphate	-0.995	3.98514e-05	ko00230.cor.annot	Purine metabolism
gene-tia006125	K02083 allantoate deiminase [EC:3.5.3.9] | (RefSeq) allantoate deiminase 2 (A)	TMK0680	C10H14N5O8P	Guanosine 5'-monophosphate	-0.968	0.00147475	ko00230.cor.annot	Purine metabolism
gene-tia006125	K02083 allantoate deiminase [EC:3.5.3.9] | (RefSeq) allantoate deiminase 2 (A)	TMK0368	C10H12N5O6P	Cyclic AMP	-0.996	2.02725e-05	ko00230.cor.annot	Purine metabolism
gene-tia006125	K02083 allantoate deiminase [EC:3.5.3.9] | (RefSeq) allantoate deiminase 2 (A)	TMK0070	C5H11O8P	Ribulose-5-phosphate	-0.999	1.7698e-06	ko00230.cor.annot	Purine metabolism
gene-tia006125	K02083 allantoate deiminase [EC:3.5.3.9] | (RefSeq) allantoate deiminase 2 (A)	TMK0677	C10H13N5O5	Guanosine	-0.999	1.5965e-06	ko00230.cor.annot	Purine metabolism
gene-tia006125	K02083 allantoate deiminase [EC:3.5.3.9] | (RefSeq) allantoate deiminase 2 (A)	TMK0374	C10H12N5O7P	Guanosine 3',5'-cyclic monophosphate	-0.998	7.782e-06	ko00230.cor.annot	Purine metabolism
gene-tia006125	K02083 allantoate deiminase [EC:3.5.3.9] | (RefSeq) allantoate deiminase 2 (A)	TMK0503	C10H13N5O3	Deoxyadenosine	-0.999	1.2997e-06	ko00230.cor.annot	Purine metabolism
gene-tia006125	K02083 allantoate deiminase [EC:3.5.3.9] | (RefSeq) allantoate deiminase 2 (A)	TMK0507	C10H13N5O4	Adenosine	-1	1.2e-09	ko00230.cor.annot	Purine metabolism
gene-tia006125	K02083 allantoate deiminase [EC:3.5.3.9] | (RefSeq) allantoate deiminase 2 (A)	TMK0369	C10H12N4O6	Xanthosine	0.998	5.7054e-06	ko00230.cor.annot	Purine metabolism
gene-tia006125	K02083 allantoate deiminase [EC:3.5.3.9] | (RefSeq) allantoate deiminase 2 (A)	TMK0895	C10H14N5O7P	Adenosine 5'-monophosphate	-0.998	6.0121e-06	ko00230.cor.annot	Purine metabolism
gene-tia006125	K02083 allantoate deiminase [EC:3.5.3.9] | (RefSeq) allantoate deiminase 2 (A)	TMK0213	C10H14N5O7P	3'-Aenylic acid	-0.982	0.000469285	ko00230.cor.annot	Purine metabolism
gene-tia006687	K18532 adenylate kinase [EC:2.7.4.3] | (RefSeq) (R)-specific enoyl-CoA hydratase (A)	TMK0507	C10H13N5O4	Adenosine	0.991	0.000108205	ko00230.cor.annot	Purine metabolism
gene-tia006687	K18532 adenylate kinase [EC:2.7.4.3] | (RefSeq) (R)-specific enoyl-CoA hydratase (A)	TMK0503	C10H13N5O3	Deoxyadenosine	0.995	3.06122e-05	ko00230.cor.annot	Purine metabolism
gene-tia006687	K18532 adenylate kinase [EC:2.7.4.3] | (RefSeq) (R)-specific enoyl-CoA hydratase (A)	TMK0213	C10H14N5O7P	3'-Aenylic acid	0.975	0.000906415	ko00230.cor.annot	Purine metabolism
gene-tia006687	K18532 adenylate kinase [EC:2.7.4.3] | (RefSeq) (R)-specific enoyl-CoA hydratase (A)	TMK0895	C10H14N5O7P	Adenosine 5'-monophosphate	0.983	0.000453739	ko00230.cor.annot	Purine metabolism
gene-tia006687	K18532 adenylate kinase [EC:2.7.4.3] | (RefSeq) (R)-specific enoyl-CoA hydratase (A)	TMK0369	C10H12N4O6	Xanthosine	-0.996	2.12137e-05	ko00230.cor.annot	Purine metabolism
gene-tia006687	K18532 adenylate kinase [EC:2.7.4.3] | (RefSeq) (R)-specific enoyl-CoA hydratase (A)	TMK0070	C5H11O8P	Ribulose-5-phosphate	0.996	2.94981e-05	ko00230.cor.annot	Purine metabolism
gene-tia006687	K18532 adenylate kinase [EC:2.7.4.3] | (RefSeq) (R)-specific enoyl-CoA hydratase (A)	TMK0368	C10H12N5O6P	Cyclic AMP	0.989	0.000193787	ko00230.cor.annot	Purine metabolism
gene-tia006687	K18532 adenylate kinase [EC:2.7.4.3] | (RefSeq) (R)-specific enoyl-CoA hydratase (A)	TMK0680	C10H14N5O8P	Guanosine 5'-monophosphate	0.958	0.00262436	ko00230.cor.annot	Purine metabolism
gene-tia006687	K18532 adenylate kinase [EC:2.7.4.3] | (RefSeq) (R)-specific enoyl-CoA hydratase (A)	TMK0374	C10H12N5O7P	Guanosine 3',5'-cyclic monophosphate	0.983	0.00044316	ko00230.cor.annot	Purine metabolism
gene-tia006687	K18532 adenylate kinase [EC:2.7.4.3] | (RefSeq) (R)-specific enoyl-CoA hydratase (A)	TMK0677	C10H13N5O5	Guanosine	0.988	0.00022201	ko00230.cor.annot	Purine metabolism
gene-tia007021	K01510 apyrase [EC:3.6.1.5] | (RefSeq) probable apyrase 6 isoform X1 (A)	TMK0507	C10H13N5O4	Adenosine	-0.919	0.0095581	ko00230.cor.annot	Purine metabolism
gene-tia007021	K01510 apyrase [EC:3.6.1.5] | (RefSeq) probable apyrase 6 isoform X1 (A)	TMK0213	C10H14N5O7P	3'-Aenylic acid	-0.926	0.00804341	ko00230.cor.annot	Purine metabolism
gene-tia007021	K01510 apyrase [EC:3.6.1.5] | (RefSeq) probable apyrase 6 isoform X1 (A)	TMK0895	C10H14N5O7P	Adenosine 5'-monophosphate	-0.927	0.00781237	ko00230.cor.annot	Purine metabolism
gene-tia007021	K01510 apyrase [EC:3.6.1.5] | (RefSeq) probable apyrase 6 isoform X1 (A)	TMK0677	C10H13N5O5	Guanosine	-0.933	0.0066106	ko00230.cor.annot	Purine metabolism
gene-tia007021	K01510 apyrase [EC:3.6.1.5] | (RefSeq) probable apyrase 6 isoform X1 (A)	TMK0374	C10H12N5O7P	Guanosine 3',5'-cyclic monophosphate	-0.926	0.00794005	ko00230.cor.annot	Purine metabolism
gene-tia007446	K18151 ureidoglycolate amidohydrolase [EC:3.5.1.116] | (RefSeq) probable ureidoglycolate hydrolase (A)	TMK0507	C10H13N5O4	Adenosine	-0.951	0.00353661	ko00230.cor.annot	Purine metabolism
gene-tia007446	K18151 ureidoglycolate amidohydrolase [EC:3.5.1.116] | (RefSeq) probable ureidoglycolate hydrolase (A)	TMK0503	C10H13N5O3	Deoxyadenosine	-0.937	0.00580664	ko00230.cor.annot	Purine metabolism
gene-tia007446	K18151 ureidoglycolate amidohydrolase [EC:3.5.1.116] | (RefSeq) probable ureidoglycolate hydrolase (A)	TMK0213	C10H14N5O7P	3'-Aenylic acid	-0.929	0.00739013	ko00230.cor.annot	Purine metabolism
gene-tia007446	K18151 ureidoglycolate amidohydrolase [EC:3.5.1.116] | (RefSeq) probable ureidoglycolate hydrolase (A)	TMK0895	C10H14N5O7P	Adenosine 5'-monophosphate	-0.958	0.00256563	ko00230.cor.annot	Purine metabolism
gene-tia007446	K18151 ureidoglycolate amidohydrolase [EC:3.5.1.116] | (RefSeq) probable ureidoglycolate hydrolase (A)	TMK0369	C10H12N4O6	Xanthosine	0.931	0.00707259	ko00230.cor.annot	Purine metabolism
gene-tia007446	K18151 ureidoglycolate amidohydrolase [EC:3.5.1.116] | (RefSeq) probable ureidoglycolate hydrolase (A)	TMK0070	C5H11O8P	Ribulose-5-phosphate	-0.938	0.00559338	ko00230.cor.annot	Purine metabolism
gene-tia007446	K18151 ureidoglycolate amidohydrolase [EC:3.5.1.116] | (RefSeq) probable ureidoglycolate hydrolase (A)	TMK0368	C10H12N5O6P	Cyclic AMP	-0.932	0.00671039	ko00230.cor.annot	Purine metabolism
gene-tia007446	K18151 ureidoglycolate amidohydrolase [EC:3.5.1.116] | (RefSeq) probable ureidoglycolate hydrolase (A)	TMK0374	C10H12N5O7P	Guanosine 3',5'-cyclic monophosphate	-0.955	0.00293994	ko00230.cor.annot	Purine metabolism
gene-tia007446	K18151 ureidoglycolate amidohydrolase [EC:3.5.1.116] | (RefSeq) probable ureidoglycolate hydrolase (A)	TMK0677	C10H13N5O5	Guanosine	-0.96	0.00240594	ko00230.cor.annot	Purine metabolism
gene-tia007680	K00942 guanylate kinase [EC:2.7.4.8] | (RefSeq) guanylate kinase 2, chloroplastic/mitochondrial isoform X1 (A)	TMK0677	C10H13N5O5	Guanosine	-0.993	8.18121e-05	ko00230.cor.annot	Purine metabolism
gene-tia007680	K00942 guanylate kinase [EC:2.7.4.8] | (RefSeq) guanylate kinase 2, chloroplastic/mitochondrial isoform X1 (A)	TMK0374	C10H12N5O7P	Guanosine 3',5'-cyclic monophosphate	-0.99	0.000164733	ko00230.cor.annot	Purine metabolism
gene-tia007680	K00942 guanylate kinase [EC:2.7.4.8] | (RefSeq) guanylate kinase 2, chloroplastic/mitochondrial isoform X1 (A)	TMK0368	C10H12N5O6P	Cyclic AMP	-0.994	5.79372e-05	ko00230.cor.annot	Purine metabolism
gene-tia007680	K00942 guanylate kinase [EC:2.7.4.8] | (RefSeq) guanylate kinase 2, chloroplastic/mitochondrial isoform X1 (A)	TMK0680	C10H14N5O8P	Guanosine 5'-monophosphate	-0.964	0.00197013	ko00230.cor.annot	Purine metabolism
gene-tia007680	K00942 guanylate kinase [EC:2.7.4.8] | (RefSeq) guanylate kinase 2, chloroplastic/mitochondrial isoform X1 (A)	TMK0070	C5H11O8P	Ribulose-5-phosphate	-0.998	4.433e-06	ko00230.cor.annot	Purine metabolism
gene-tia007680	K00942 guanylate kinase [EC:2.7.4.8] | (RefSeq) guanylate kinase 2, chloroplastic/mitochondrial isoform X1 (A)	TMK0895	C10H14N5O7P	Adenosine 5'-monophosphate	-0.989	0.000173333	ko00230.cor.annot	Purine metabolism
gene-tia007680	K00942 guanylate kinase [EC:2.7.4.8] | (RefSeq) guanylate kinase 2, chloroplastic/mitochondrial isoform X1 (A)	TMK0369	C10H12N4O6	Xanthosine	0.999	2.5351e-06	ko00230.cor.annot	Purine metabolism
gene-tia007680	K00942 guanylate kinase [EC:2.7.4.8] | (RefSeq) guanylate kinase 2, chloroplastic/mitochondrial isoform X1 (A)	TMK0213	C10H14N5O7P	3'-Aenylic acid	-0.98	0.000617628	ko00230.cor.annot	Purine metabolism
gene-tia007680	K00942 guanylate kinase [EC:2.7.4.8] | (RefSeq) guanylate kinase 2, chloroplastic/mitochondrial isoform X1 (A)	TMK0503	C10H13N5O3	Deoxyadenosine	-0.999	3.3089e-06	ko00230.cor.annot	Purine metabolism
gene-tia007680	K00942 guanylate kinase [EC:2.7.4.8] | (RefSeq) guanylate kinase 2, chloroplastic/mitochondrial isoform X1 (A)	TMK0507	C10H13N5O4	Adenosine	-0.996	2.82471e-05	ko00230.cor.annot	Purine metabolism
gene-tia008869	K06966 uncharacterized protein | (RefSeq) probable cytokinin riboside 5'-monophosphate phosphoribohydrolase LOGL10 (A)	TMK0374	C10H12N5O7P	Guanosine 3',5'-cyclic monophosphate	-0.99	0.00015515	ko00230.cor.annot	Purine metabolism
gene-tia008869	K06966 uncharacterized protein | (RefSeq) probable cytokinin riboside 5'-monophosphate phosphoribohydrolase LOGL10 (A)	TMK0677	C10H13N5O5	Guanosine	-0.995	3.61093e-05	ko00230.cor.annot	Purine metabolism
gene-tia008869	K06966 uncharacterized protein | (RefSeq) probable cytokinin riboside 5'-monophosphate phosphoribohydrolase LOGL10 (A)	TMK0070	C5H11O8P	Ribulose-5-phosphate	-0.996	1.94696e-05	ko00230.cor.annot	Purine metabolism
gene-tia008869	K06966 uncharacterized protein | (RefSeq) probable cytokinin riboside 5'-monophosphate phosphoribohydrolase LOGL10 (A)	TMK0368	C10H12N5O6P	Cyclic AMP	-0.988	0.000230017	ko00230.cor.annot	Purine metabolism
gene-tia008869	K06966 uncharacterized protein | (RefSeq) probable cytokinin riboside 5'-monophosphate phosphoribohydrolase LOGL10 (A)	TMK0680	C10H14N5O8P	Guanosine 5'-monophosphate	-0.964	0.00191548	ko00230.cor.annot	Purine metabolism
gene-tia008869	K06966 uncharacterized protein | (RefSeq) probable cytokinin riboside 5'-monophosphate phosphoribohydrolase LOGL10 (A)	TMK0213	C10H14N5O7P	3'-Aenylic acid	-0.978	0.000737095	ko00230.cor.annot	Purine metabolism
gene-tia008869	K06966 uncharacterized protein | (RefSeq) probable cytokinin riboside 5'-monophosphate phosphoribohydrolase LOGL10 (A)	TMK0895	C10H14N5O7P	Adenosine 5'-monophosphate	-0.991	0.000116298	ko00230.cor.annot	Purine metabolism
gene-tia008869	K06966 uncharacterized protein | (RefSeq) probable cytokinin riboside 5'-monophosphate phosphoribohydrolase LOGL10 (A)	TMK0369	C10H12N4O6	Xanthosine	0.995	4.47322e-05	ko00230.cor.annot	Purine metabolism
gene-tia008869	K06966 uncharacterized protein | (RefSeq) probable cytokinin riboside 5'-monophosphate phosphoribohydrolase LOGL10 (A)	TMK0507	C10H13N5O4	Adenosine	-0.996	1.99752e-05	ko00230.cor.annot	Purine metabolism
gene-tia008869	K06966 uncharacterized protein | (RefSeq) probable cytokinin riboside 5'-monophosphate phosphoribohydrolase LOGL10 (A)	TMK0503	C10H13N5O3	Deoxyadenosine	-0.995	4.00101e-05	ko00230.cor.annot	Purine metabolism
gene-tia009071	K00602 phosphoribosylaminoimidazolecarboxamide formyltransferase / IMP cyclohydrolase [EC:2.1.2.3 3.5.4.10] | (RefSeq) uncharacterized protein LOC110098451 isoform X1 (A)	TMK0070	C5H11O8P	Ribulose-5-phosphate	0.997	1.29671e-05	ko00230.cor.annot	Purine metabolism
gene-tia009071	K00602 phosphoribosylaminoimidazolecarboxamide formyltransferase / IMP cyclohydrolase [EC:2.1.2.3 3.5.4.10] | (RefSeq) uncharacterized protein LOC110098451 isoform X1 (A)	TMK0680	C10H14N5O8P	Guanosine 5'-monophosphate	0.962	0.00218229	ko00230.cor.annot	Purine metabolism
gene-tia009071	K00602 phosphoribosylaminoimidazolecarboxamide formyltransferase / IMP cyclohydrolase [EC:2.1.2.3 3.5.4.10] | (RefSeq) uncharacterized protein LOC110098451 isoform X1 (A)	TMK0368	C10H12N5O6P	Cyclic AMP	0.994	5.90669e-05	ko00230.cor.annot	Purine metabolism
gene-tia009071	K00602 phosphoribosylaminoimidazolecarboxamide formyltransferase / IMP cyclohydrolase [EC:2.1.2.3 3.5.4.10] | (RefSeq) uncharacterized protein LOC110098451 isoform X1 (A)	TMK0677	C10H13N5O5	Guanosine	0.998	7.6498e-06	ko00230.cor.annot	Purine metabolism
gene-tia009071	K00602 phosphoribosylaminoimidazolecarboxamide formyltransferase / IMP cyclohydrolase [EC:2.1.2.3 3.5.4.10] | (RefSeq) uncharacterized protein LOC110098451 isoform X1 (A)	TMK0374	C10H12N5O7P	Guanosine 3',5'-cyclic monophosphate	0.994	5.25865e-05	ko00230.cor.annot	Purine metabolism
gene-tia009071	K00602 phosphoribosylaminoimidazolecarboxamide formyltransferase / IMP cyclohydrolase [EC:2.1.2.3 3.5.4.10] | (RefSeq) uncharacterized protein LOC110098451 isoform X1 (A)	TMK0503	C10H13N5O3	Deoxyadenosine	0.998	4.9811e-06	ko00230.cor.annot	Purine metabolism
gene-tia009071	K00602 phosphoribosylaminoimidazolecarboxamide formyltransferase / IMP cyclohydrolase [EC:2.1.2.3 3.5.4.10] | (RefSeq) uncharacterized protein LOC110098451 isoform X1 (A)	TMK0507	C10H13N5O4	Adenosine	0.998	9.0009e-06	ko00230.cor.annot	Purine metabolism
gene-tia009071	K00602 phosphoribosylaminoimidazolecarboxamide formyltransferase / IMP cyclohydrolase [EC:2.1.2.3 3.5.4.10] | (RefSeq) uncharacterized protein LOC110098451 isoform X1 (A)	TMK0213	C10H14N5O7P	3'-Aenylic acid	0.982	0.000500997	ko00230.cor.annot	Purine metabolism
gene-tia009071	K00602 phosphoribosylaminoimidazolecarboxamide formyltransferase / IMP cyclohydrolase [EC:2.1.2.3 3.5.4.10] | (RefSeq) uncharacterized protein LOC110098451 isoform X1 (A)	TMK0369	C10H12N4O6	Xanthosine	-0.996	2.52757e-05	ko00230.cor.annot	Purine metabolism
gene-tia009071	K00602 phosphoribosylaminoimidazolecarboxamide formyltransferase / IMP cyclohydrolase [EC:2.1.2.3 3.5.4.10] | (RefSeq) uncharacterized protein LOC110098451 isoform X1 (A)	TMK0895	C10H14N5O7P	Adenosine 5'-monophosphate	0.994	5.98865e-05	ko00230.cor.annot	Purine metabolism
gene-tia009234	K00951 GTP pyrophosphokinase [EC:2.7.6.5] | (RefSeq) probable GTP diphosphokinase RSH3, chloroplastic (A)	TMK0374	C10H12N5O7P	Guanosine 3',5'-cyclic monophosphate	0.98	0.000621356	ko00230.cor.annot	Purine metabolism
gene-tia009234	K00951 GTP pyrophosphokinase [EC:2.7.6.5] | (RefSeq) probable GTP diphosphokinase RSH3, chloroplastic (A)	TMK0677	C10H13N5O5	Guanosine	0.99	0.00015212	ko00230.cor.annot	Purine metabolism
gene-tia009234	K00951 GTP pyrophosphokinase [EC:2.7.6.5] | (RefSeq) probable GTP diphosphokinase RSH3, chloroplastic (A)	TMK0680	C10H14N5O8P	Guanosine 5'-monophosphate	0.936	0.00597357	ko00230.cor.annot	Purine metabolism
gene-tia009234	K00951 GTP pyrophosphokinase [EC:2.7.6.5] | (RefSeq) probable GTP diphosphokinase RSH3, chloroplastic (A)	TMK0368	C10H12N5O6P	Cyclic AMP	0.978	0.000715945	ko00230.cor.annot	Purine metabolism
gene-tia009234	K00951 GTP pyrophosphokinase [EC:2.7.6.5] | (RefSeq) probable GTP diphosphokinase RSH3, chloroplastic (A)	TMK0070	C5H11O8P	Ribulose-5-phosphate	0.989	0.000183616	ko00230.cor.annot	Purine metabolism
gene-tia009234	K00951 GTP pyrophosphokinase [EC:2.7.6.5] | (RefSeq) probable GTP diphosphokinase RSH3, chloroplastic (A)	TMK0369	C10H12N4O6	Xanthosine	-0.989	0.000184073	ko00230.cor.annot	Purine metabolism
gene-tia009234	K00951 GTP pyrophosphokinase [EC:2.7.6.5] | (RefSeq) probable GTP diphosphokinase RSH3, chloroplastic (A)	TMK0895	C10H14N5O7P	Adenosine 5'-monophosphate	0.979	0.00062958	ko00230.cor.annot	Purine metabolism
gene-tia009234	K00951 GTP pyrophosphokinase [EC:2.7.6.5] | (RefSeq) probable GTP diphosphokinase RSH3, chloroplastic (A)	TMK0213	C10H14N5O7P	3'-Aenylic acid	0.964	0.0019111	ko00230.cor.annot	Purine metabolism
gene-tia009234	K00951 GTP pyrophosphokinase [EC:2.7.6.5] | (RefSeq) probable GTP diphosphokinase RSH3, chloroplastic (A)	TMK0507	C10H13N5O4	Adenosine	0.989	0.000178714	ko00230.cor.annot	Purine metabolism
gene-tia009234	K00951 GTP pyrophosphokinase [EC:2.7.6.5] | (RefSeq) probable GTP diphosphokinase RSH3, chloroplastic (A)	TMK0503	C10H13N5O3	Deoxyadenosine	0.99	0.000143183	ko00230.cor.annot	Purine metabolism
gene-tia010867	K13811 3'-phosphoadenosine 5'-phosphosulfate synthase [EC:2.7.7.4 2.7.1.25] | (RefSeq) ATP sulfurylase 2-like (A)	TMK0374	C10H12N5O7P	Guanosine 3',5'-cyclic monophosphate	-0.997	1.38676e-05	ko00230.cor.annot	Purine metabolism
gene-tia010867	K13811 3'-phosphoadenosine 5'-phosphosulfate synthase [EC:2.7.7.4 2.7.1.25] | (RefSeq) ATP sulfurylase 2-like (A)	TMK0677	C10H13N5O5	Guanosine	-0.999	5.067e-07	ko00230.cor.annot	Purine metabolism
gene-tia010867	K13811 3'-phosphoadenosine 5'-phosphosulfate synthase [EC:2.7.7.4 2.7.1.25] | (RefSeq) ATP sulfurylase 2-like (A)	TMK0070	C5H11O8P	Ribulose-5-phosphate	-0.999	2.1204e-06	ko00230.cor.annot	Purine metabolism
gene-tia010867	K13811 3'-phosphoadenosine 5'-phosphosulfate synthase [EC:2.7.7.4 2.7.1.25] | (RefSeq) ATP sulfurylase 2-like (A)	TMK0680	C10H14N5O8P	Guanosine 5'-monophosphate	-0.969	0.00140421	ko00230.cor.annot	Purine metabolism
gene-tia010867	K13811 3'-phosphoadenosine 5'-phosphosulfate synthase [EC:2.7.7.4 2.7.1.25] | (RefSeq) ATP sulfurylase 2-like (A)	TMK0368	C10H12N5O6P	Cyclic AMP	-0.995	3.26876e-05	ko00230.cor.annot	Purine metabolism
gene-tia010867	K13811 3'-phosphoadenosine 5'-phosphosulfate synthase [EC:2.7.7.4 2.7.1.25] | (RefSeq) ATP sulfurylase 2-like (A)	TMK0213	C10H14N5O7P	3'-Aenylic acid	-0.985	0.000355821	ko00230.cor.annot	Purine metabolism
gene-tia010867	K13811 3'-phosphoadenosine 5'-phosphosulfate synthase [EC:2.7.7.4 2.7.1.25] | (RefSeq) ATP sulfurylase 2-like (A)	TMK0369	C10H12N4O6	Xanthosine	0.997	1.40685e-05	ko00230.cor.annot	Purine metabolism
gene-tia010867	K13811 3'-phosphoadenosine 5'-phosphosulfate synthase [EC:2.7.7.4 2.7.1.25] | (RefSeq) ATP sulfurylase 2-like (A)	TMK0895	C10H14N5O7P	Adenosine 5'-monophosphate	-0.997	1.10647e-05	ko00230.cor.annot	Purine metabolism
gene-tia010867	K13811 3'-phosphoadenosine 5'-phosphosulfate synthase [EC:2.7.7.4 2.7.1.25] | (RefSeq) ATP sulfurylase 2-like (A)	TMK0507	C10H13N5O4	Adenosine	-1	1.444e-07	ko00230.cor.annot	Purine metabolism
gene-tia010867	K13811 3'-phosphoadenosine 5'-phosphosulfate synthase [EC:2.7.7.4 2.7.1.25] | (RefSeq) ATP sulfurylase 2-like (A)	TMK0503	C10H13N5O3	Deoxyadenosine	-0.999	2.1456e-06	ko00230.cor.annot	Purine metabolism
gene-tia010897	K01835 phosphoglucomutase [EC:5.4.2.2] | (RefSeq) phosphoglucomutase, chloroplastic (A)	TMK0677	C10H13N5O5	Guanosine	-0.994	5.81843e-05	ko00230.cor.annot	Purine metabolism
gene-tia010897	K01835 phosphoglucomutase [EC:5.4.2.2] | (RefSeq) phosphoglucomutase, chloroplastic (A)	TMK0374	C10H12N5O7P	Guanosine 3',5'-cyclic monophosphate	-0.994	6.21124e-05	ko00230.cor.annot	Purine metabolism
gene-tia010897	K01835 phosphoglucomutase [EC:5.4.2.2] | (RefSeq) phosphoglucomutase, chloroplastic (A)	TMK0680	C10H14N5O8P	Guanosine 5'-monophosphate	-0.962	0.00211684	ko00230.cor.annot	Purine metabolism
gene-tia010897	K01835 phosphoglucomutase [EC:5.4.2.2] | (RefSeq) phosphoglucomutase, chloroplastic (A)	TMK0368	C10H12N5O6P	Cyclic AMP	-0.989	0.000188922	ko00230.cor.annot	Purine metabolism
gene-tia010897	K01835 phosphoglucomutase [EC:5.4.2.2] | (RefSeq) phosphoglucomutase, chloroplastic (A)	TMK0070	C5H11O8P	Ribulose-5-phosphate	-0.992	8.52107e-05	ko00230.cor.annot	Purine metabolism
gene-tia010897	K01835 phosphoglucomutase [EC:5.4.2.2] | (RefSeq) phosphoglucomutase, chloroplastic (A)	TMK0369	C10H12N4O6	Xanthosine	0.992	9.09948e-05	ko00230.cor.annot	Purine metabolism
gene-tia010897	K01835 phosphoglucomutase [EC:5.4.2.2] | (RefSeq) phosphoglucomutase, chloroplastic (A)	TMK0895	C10H14N5O7P	Adenosine 5'-monophosphate	-0.995	4.0267e-05	ko00230.cor.annot	Purine metabolism
gene-tia010897	K01835 phosphoglucomutase [EC:5.4.2.2] | (RefSeq) phosphoglucomutase, chloroplastic (A)	TMK0213	C10H14N5O7P	3'-Aenylic acid	-0.971	0.00125016	ko00230.cor.annot	Purine metabolism
gene-tia010897	K01835 phosphoglucomutase [EC:5.4.2.2] | (RefSeq) phosphoglucomutase, chloroplastic (A)	TMK0503	C10H13N5O3	Deoxyadenosine	-0.992	0.00010349	ko00230.cor.annot	Purine metabolism
gene-tia010897	K01835 phosphoglucomutase [EC:5.4.2.2] | (RefSeq) phosphoglucomutase, chloroplastic (A)	TMK0507	C10H13N5O4	Adenosine	-0.995	3.32367e-05	ko00230.cor.annot	Purine metabolism
gene-tia011772	K01081 5'-nucleotidase [EC:3.1.3.5] | (RefSeq) 5' nucleotidase family protein (A)	TMK0677	C10H13N5O5	Guanosine	0.975	0.000921459	ko00230.cor.annot	Purine metabolism
gene-tia011772	K01081 5'-nucleotidase [EC:3.1.3.5] | (RefSeq) 5' nucleotidase family protein (A)	TMK0374	C10H12N5O7P	Guanosine 3',5'-cyclic monophosphate	0.986	0.000287541	ko00230.cor.annot	Purine metabolism
gene-tia011772	K01081 5'-nucleotidase [EC:3.1.3.5] | (RefSeq) 5' nucleotidase family protein (A)	TMK0070	C5H11O8P	Ribulose-5-phosphate	0.972	0.0011438	ko00230.cor.annot	Purine metabolism
gene-tia011772	K01081 5'-nucleotidase [EC:3.1.3.5] | (RefSeq) 5' nucleotidase family protein (A)	TMK0680	C10H14N5O8P	Guanosine 5'-monophosphate	0.965	0.00178685	ko00230.cor.annot	Purine metabolism
gene-tia011772	K01081 5'-nucleotidase [EC:3.1.3.5] | (RefSeq) 5' nucleotidase family protein (A)	TMK0368	C10H12N5O6P	Cyclic AMP	0.987	0.000251196	ko00230.cor.annot	Purine metabolism
gene-tia011772	K01081 5'-nucleotidase [EC:3.1.3.5] | (RefSeq) 5' nucleotidase family protein (A)	TMK0213	C10H14N5O7P	3'-Aenylic acid	0.973	0.00111296	ko00230.cor.annot	Purine metabolism
gene-tia011772	K01081 5'-nucleotidase [EC:3.1.3.5] | (RefSeq) 5' nucleotidase family protein (A)	TMK0369	C10H12N4O6	Xanthosine	-0.971	0.00128398	ko00230.cor.annot	Purine metabolism
gene-tia011772	K01081 5'-nucleotidase [EC:3.1.3.5] | (RefSeq) 5' nucleotidase family protein (A)	TMK0895	C10H14N5O7P	Adenosine 5'-monophosphate	0.984	0.000367782	ko00230.cor.annot	Purine metabolism
gene-tia011772	K01081 5'-nucleotidase [EC:3.1.3.5] | (RefSeq) 5' nucleotidase family protein (A)	TMK0503	C10H13N5O3	Deoxyadenosine	0.975	0.000931981	ko00230.cor.annot	Purine metabolism
gene-tia011772	K01081 5'-nucleotidase [EC:3.1.3.5] | (RefSeq) 5' nucleotidase family protein (A)	TMK0507	C10H13N5O4	Adenosine	0.975	0.000906268	ko00230.cor.annot	Purine metabolism
gene-tia012210	K01510 apyrase [EC:3.6.1.5] | (RefSeq) probable apyrase 6 isoform X1 (A)	TMK0503	C10H13N5O3	Deoxyadenosine	-0.992	9.15687e-05	ko00230.cor.annot	Purine metabolism
gene-tia012210	K01510 apyrase [EC:3.6.1.5] | (RefSeq) probable apyrase 6 isoform X1 (A)	TMK0507	C10H13N5O4	Adenosine	-0.986	0.000277542	ko00230.cor.annot	Purine metabolism
gene-tia012210	K01510 apyrase [EC:3.6.1.5] | (RefSeq) probable apyrase 6 isoform X1 (A)	TMK0213	C10H14N5O7P	3'-Aenylic acid	-0.984	0.000383283	ko00230.cor.annot	Purine metabolism
gene-tia012210	K01510 apyrase [EC:3.6.1.5] | (RefSeq) probable apyrase 6 isoform X1 (A)	TMK0895	C10H14N5O7P	Adenosine 5'-monophosphate	-0.979	0.00063943	ko00230.cor.annot	Purine metabolism
gene-tia012210	K01510 apyrase [EC:3.6.1.5] | (RefSeq) probable apyrase 6 isoform X1 (A)	TMK0369	C10H12N4O6	Xanthosine	0.991	0.000117446	ko00230.cor.annot	Purine metabolism
gene-tia012210	K01510 apyrase [EC:3.6.1.5] | (RefSeq) probable apyrase 6 isoform X1 (A)	TMK0070	C5H11O8P	Ribulose-5-phosphate	-0.992	8.44586e-05	ko00230.cor.annot	Purine metabolism
gene-tia012210	K01510 apyrase [EC:3.6.1.5] | (RefSeq) probable apyrase 6 isoform X1 (A)	TMK0368	C10H12N5O6P	Cyclic AMP	-0.99	0.00015549	ko00230.cor.annot	Purine metabolism
gene-tia012210	K01510 apyrase [EC:3.6.1.5] | (RefSeq) probable apyrase 6 isoform X1 (A)	TMK0680	C10H14N5O8P	Guanosine 5'-monophosphate	-0.969	0.00142256	ko00230.cor.annot	Purine metabolism
gene-tia012210	K01510 apyrase [EC:3.6.1.5] | (RefSeq) probable apyrase 6 isoform X1 (A)	TMK0677	C10H13N5O5	Guanosine	-0.982	0.000463456	ko00230.cor.annot	Purine metabolism
gene-tia012210	K01510 apyrase [EC:3.6.1.5] | (RefSeq) probable apyrase 6 isoform X1 (A)	TMK0374	C10H12N5O7P	Guanosine 3',5'-cyclic monophosphate	-0.98	0.000592902	ko00230.cor.annot	Purine metabolism
gene-tia012303	K01923 phosphoribosylaminoimidazole-succinocarboxamide synthase [EC:6.3.2.6] | (RefSeq) phosphoribosylaminoimidazole-succinocarboxamide synthase, chloroplastic isoform X1 (A)	TMK0895	C10H14N5O7P	Adenosine 5'-monophosphate	0.983	0.000424406	ko00230.cor.annot	Purine metabolism
gene-tia012303	K01923 phosphoribosylaminoimidazole-succinocarboxamide synthase [EC:6.3.2.6] | (RefSeq) phosphoribosylaminoimidazole-succinocarboxamide synthase, chloroplastic isoform X1 (A)	TMK0369	C10H12N4O6	Xanthosine	-0.973	0.00107043	ko00230.cor.annot	Purine metabolism
gene-tia012303	K01923 phosphoribosylaminoimidazole-succinocarboxamide synthase [EC:6.3.2.6] | (RefSeq) phosphoribosylaminoimidazole-succinocarboxamide synthase, chloroplastic isoform X1 (A)	TMK0213	C10H14N5O7P	3'-Aenylic acid	0.965	0.00177551	ko00230.cor.annot	Purine metabolism
gene-tia012303	K01923 phosphoribosylaminoimidazole-succinocarboxamide synthase [EC:6.3.2.6] | (RefSeq) phosphoribosylaminoimidazole-succinocarboxamide synthase, chloroplastic isoform X1 (A)	TMK0507	C10H13N5O4	Adenosine	0.982	0.0004916	ko00230.cor.annot	Purine metabolism
gene-tia012303	K01923 phosphoribosylaminoimidazole-succinocarboxamide synthase [EC:6.3.2.6] | (RefSeq) phosphoribosylaminoimidazole-succinocarboxamide synthase, chloroplastic isoform X1 (A)	TMK0503	C10H13N5O3	Deoxyadenosine	0.974	0.000970598	ko00230.cor.annot	Purine metabolism
gene-tia012303	K01923 phosphoribosylaminoimidazole-succinocarboxamide synthase [EC:6.3.2.6] | (RefSeq) phosphoribosylaminoimidazole-succinocarboxamide synthase, chloroplastic isoform X1 (A)	TMK0374	C10H12N5O7P	Guanosine 3',5'-cyclic monophosphate	0.98	0.000591429	ko00230.cor.annot	Purine metabolism
gene-tia012303	K01923 phosphoribosylaminoimidazole-succinocarboxamide synthase [EC:6.3.2.6] | (RefSeq) phosphoribosylaminoimidazole-succinocarboxamide synthase, chloroplastic isoform X1 (A)	TMK0677	C10H13N5O5	Guanosine	0.982	0.000474443	ko00230.cor.annot	Purine metabolism
gene-tia012303	K01923 phosphoribosylaminoimidazole-succinocarboxamide synthase [EC:6.3.2.6] | (RefSeq) phosphoribosylaminoimidazole-succinocarboxamide synthase, chloroplastic isoform X1 (A)	TMK0368	C10H12N5O6P	Cyclic AMP	0.971	0.00128761	ko00230.cor.annot	Purine metabolism
gene-tia012303	K01923 phosphoribosylaminoimidazole-succinocarboxamide synthase [EC:6.3.2.6] | (RefSeq) phosphoribosylaminoimidazole-succinocarboxamide synthase, chloroplastic isoform X1 (A)	TMK0680	C10H14N5O8P	Guanosine 5'-monophosphate	0.961	0.00223187	ko00230.cor.annot	Purine metabolism
gene-tia012303	K01923 phosphoribosylaminoimidazole-succinocarboxamide synthase [EC:6.3.2.6] | (RefSeq) phosphoribosylaminoimidazole-succinocarboxamide synthase, chloroplastic isoform X1 (A)	TMK0070	C5H11O8P	Ribulose-5-phosphate	0.978	0.000718506	ko00230.cor.annot	Purine metabolism
gene-tia012477	K01756 adenylosuccinate lyase [EC:4.3.2.2] | (RefSeq) uncharacterized protein LOC110030585 (A)	TMK0503	C10H13N5O3	Deoxyadenosine	0.985	0.000319578	ko00230.cor.annot	Purine metabolism
gene-tia012477	K01756 adenylosuccinate lyase [EC:4.3.2.2] | (RefSeq) uncharacterized protein LOC110030585 (A)	TMK0507	C10H13N5O4	Adenosine	0.988	0.000220539	ko00230.cor.annot	Purine metabolism
gene-tia012477	K01756 adenylosuccinate lyase [EC:4.3.2.2] | (RefSeq) uncharacterized protein LOC110030585 (A)	TMK0213	C10H14N5O7P	3'-Aenylic acid	0.943	0.0047538	ko00230.cor.annot	Purine metabolism
gene-tia012477	K01756 adenylosuccinate lyase [EC:4.3.2.2] | (RefSeq) uncharacterized protein LOC110030585 (A)	TMK0369	C10H12N4O6	Xanthosine	-0.988	0.000227232	ko00230.cor.annot	Purine metabolism
gene-tia012477	K01756 adenylosuccinate lyase [EC:4.3.2.2] | (RefSeq) uncharacterized protein LOC110030585 (A)	TMK0895	C10H14N5O7P	Adenosine 5'-monophosphate	0.988	0.000224862	ko00230.cor.annot	Purine metabolism
gene-tia012477	K01756 adenylosuccinate lyase [EC:4.3.2.2] | (RefSeq) uncharacterized protein LOC110030585 (A)	TMK0070	C5H11O8P	Ribulose-5-phosphate	0.981	0.000516228	ko00230.cor.annot	Purine metabolism
gene-tia012477	K01756 adenylosuccinate lyase [EC:4.3.2.2] | (RefSeq) uncharacterized protein LOC110030585 (A)	TMK0680	C10H14N5O8P	Guanosine 5'-monophosphate	0.926	0.00805429	ko00230.cor.annot	Purine metabolism
gene-tia012477	K01756 adenylosuccinate lyase [EC:4.3.2.2] | (RefSeq) uncharacterized protein LOC110030585 (A)	TMK0368	C10H12N5O6P	Cyclic AMP	0.983	0.000450124	ko00230.cor.annot	Purine metabolism
gene-tia012477	K01756 adenylosuccinate lyase [EC:4.3.2.2] | (RefSeq) uncharacterized protein LOC110030585 (A)	TMK0677	C10H13N5O5	Guanosine	0.987	0.000262254	ko00230.cor.annot	Purine metabolism
gene-tia012477	K01756 adenylosuccinate lyase [EC:4.3.2.2] | (RefSeq) uncharacterized protein LOC110030585 (A)	TMK0374	C10H12N5O7P	Guanosine 3',5'-cyclic monophosphate	0.989	0.000195322	ko00230.cor.annot	Purine metabolism
gene-tia012681	K00940 nucleoside-diphosphate kinase [EC:2.7.4.6] | (RefSeq) uncharacterized LOC103709541 (A)	TMK0507	C10H13N5O4	Adenosine	-0.987	0.000244759	ko00230.cor.annot	Purine metabolism
gene-tia012681	K00940 nucleoside-diphosphate kinase [EC:2.7.4.6] | (RefSeq) uncharacterized LOC103709541 (A)	TMK0503	C10H13N5O3	Deoxyadenosine	-0.989	0.000166713	ko00230.cor.annot	Purine metabolism
gene-tia012681	K00940 nucleoside-diphosphate kinase [EC:2.7.4.6] | (RefSeq) uncharacterized LOC103709541 (A)	TMK0369	C10H12N4O6	Xanthosine	0.987	0.000242511	ko00230.cor.annot	Purine metabolism
gene-tia012681	K00940 nucleoside-diphosphate kinase [EC:2.7.4.6] | (RefSeq) uncharacterized LOC103709541 (A)	TMK0895	C10H14N5O7P	Adenosine 5'-monophosphate	-0.983	0.000451866	ko00230.cor.annot	Purine metabolism
gene-tia012681	K00940 nucleoside-diphosphate kinase [EC:2.7.4.6] | (RefSeq) uncharacterized LOC103709541 (A)	TMK0213	C10H14N5O7P	3'-Aenylic acid	-0.994	4.68734e-05	ko00230.cor.annot	Purine metabolism
gene-tia012681	K00940 nucleoside-diphosphate kinase [EC:2.7.4.6] | (RefSeq) uncharacterized LOC103709541 (A)	TMK0680	C10H14N5O8P	Guanosine 5'-monophosphate	-0.988	0.000220302	ko00230.cor.annot	Purine metabolism
gene-tia012681	K00940 nucleoside-diphosphate kinase [EC:2.7.4.6] | (RefSeq) uncharacterized LOC103709541 (A)	TMK0368	C10H12N5O6P	Cyclic AMP	-0.988	0.000222864	ko00230.cor.annot	Purine metabolism
gene-tia012681	K00940 nucleoside-diphosphate kinase [EC:2.7.4.6] | (RefSeq) uncharacterized LOC103709541 (A)	TMK0070	C5H11O8P	Ribulose-5-phosphate	-0.993	7.05227e-05	ko00230.cor.annot	Purine metabolism
gene-tia012681	K00940 nucleoside-diphosphate kinase [EC:2.7.4.6] | (RefSeq) uncharacterized LOC103709541 (A)	TMK0374	C10H12N5O7P	Guanosine 3',5'-cyclic monophosphate	-0.981	0.000515548	ko00230.cor.annot	Purine metabolism
gene-tia012681	K00940 nucleoside-diphosphate kinase [EC:2.7.4.6] | (RefSeq) uncharacterized LOC103709541 (A)	TMK0677	C10H13N5O5	Guanosine	-0.984	0.000392726	ko00230.cor.annot	Purine metabolism
gene-tia012806	K10808 ribonucleoside-diphosphate reductase subunit M2 [EC:1.17.4.1] | (RefSeq) ribonucleoside-diphosphate reductase small chain (A)	TMK0369	C10H12N4O6	Xanthosine	-0.976	0.000890829	ko00230.cor.annot	Purine metabolism
gene-tia012806	K10808 ribonucleoside-diphosphate reductase subunit M2 [EC:1.17.4.1] | (RefSeq) ribonucleoside-diphosphate reductase small chain (A)	TMK0895	C10H14N5O7P	Adenosine 5'-monophosphate	0.977	0.000755564	ko00230.cor.annot	Purine metabolism
gene-tia012806	K10808 ribonucleoside-diphosphate reductase subunit M2 [EC:1.17.4.1] | (RefSeq) ribonucleoside-diphosphate reductase small chain (A)	TMK0213	C10H14N5O7P	3'-Aenylic acid	0.961	0.0022686	ko00230.cor.annot	Purine metabolism
gene-tia012806	K10808 ribonucleoside-diphosphate reductase subunit M2 [EC:1.17.4.1] | (RefSeq) ribonucleoside-diphosphate reductase small chain (A)	TMK0503	C10H13N5O3	Deoxyadenosine	0.977	0.000797334	ko00230.cor.annot	Purine metabolism
gene-tia012806	K10808 ribonucleoside-diphosphate reductase subunit M2 [EC:1.17.4.1] | (RefSeq) ribonucleoside-diphosphate reductase small chain (A)	TMK0507	C10H13N5O4	Adenosine	0.983	0.000448361	ko00230.cor.annot	Purine metabolism
gene-tia012806	K10808 ribonucleoside-diphosphate reductase subunit M2 [EC:1.17.4.1] | (RefSeq) ribonucleoside-diphosphate reductase small chain (A)	TMK0677	C10H13N5O5	Guanosine	0.984	0.000374343	ko00230.cor.annot	Purine metabolism
gene-tia012806	K10808 ribonucleoside-diphosphate reductase subunit M2 [EC:1.17.4.1] | (RefSeq) ribonucleoside-diphosphate reductase small chain (A)	TMK0374	C10H12N5O7P	Guanosine 3',5'-cyclic monophosphate	0.975	0.000965535	ko00230.cor.annot	Purine metabolism
gene-tia012806	K10808 ribonucleoside-diphosphate reductase subunit M2 [EC:1.17.4.1] | (RefSeq) ribonucleoside-diphosphate reductase small chain (A)	TMK0680	C10H14N5O8P	Guanosine 5'-monophosphate	0.946	0.00427355	ko00230.cor.annot	Purine metabolism
gene-tia012806	K10808 ribonucleoside-diphosphate reductase subunit M2 [EC:1.17.4.1] | (RefSeq) ribonucleoside-diphosphate reductase small chain (A)	TMK0368	C10H12N5O6P	Cyclic AMP	0.965	0.00180691	ko00230.cor.annot	Purine metabolism
gene-tia012806	K10808 ribonucleoside-diphosphate reductase subunit M2 [EC:1.17.4.1] | (RefSeq) ribonucleoside-diphosphate reductase small chain (A)	TMK0070	C5H11O8P	Ribulose-5-phosphate	0.98	0.000598286	ko00230.cor.annot	Purine metabolism
gene-tia012865	K01510 apyrase [EC:3.6.1.5] | (RefSeq) probable apyrase 6 isoform X1 (A)	TMK0070	C5H11O8P	Ribulose-5-phosphate	-0.989	0.000192095	ko00230.cor.annot	Purine metabolism
gene-tia012865	K01510 apyrase [EC:3.6.1.5] | (RefSeq) probable apyrase 6 isoform X1 (A)	TMK0368	C10H12N5O6P	Cyclic AMP	-0.986	0.00030585	ko00230.cor.annot	Purine metabolism
gene-tia012865	K01510 apyrase [EC:3.6.1.5] | (RefSeq) probable apyrase 6 isoform X1 (A)	TMK0680	C10H14N5O8P	Guanosine 5'-monophosphate	-0.986	0.000291193	ko00230.cor.annot	Purine metabolism
gene-tia012865	K01510 apyrase [EC:3.6.1.5] | (RefSeq) probable apyrase 6 isoform X1 (A)	TMK0374	C10H12N5O7P	Guanosine 3',5'-cyclic monophosphate	-0.976	0.000879131	ko00230.cor.annot	Purine metabolism
gene-tia012865	K01510 apyrase [EC:3.6.1.5] | (RefSeq) probable apyrase 6 isoform X1 (A)	TMK0677	C10H13N5O5	Guanosine	-0.975	0.000957536	ko00230.cor.annot	Purine metabolism
gene-tia012865	K01510 apyrase [EC:3.6.1.5] | (RefSeq) probable apyrase 6 isoform X1 (A)	TMK0507	C10H13N5O4	Adenosine	-0.981	0.000532362	ko00230.cor.annot	Purine metabolism
gene-tia012865	K01510 apyrase [EC:3.6.1.5] | (RefSeq) probable apyrase 6 isoform X1 (A)	TMK0503	C10H13N5O3	Deoxyadenosine	-0.985	0.000345221	ko00230.cor.annot	Purine metabolism
gene-tia012865	K01510 apyrase [EC:3.6.1.5] | (RefSeq) probable apyrase 6 isoform X1 (A)	TMK0213	C10H14N5O7P	3'-Aenylic acid	-0.987	0.000257979	ko00230.cor.annot	Purine metabolism
gene-tia012865	K01510 apyrase [EC:3.6.1.5] | (RefSeq) probable apyrase 6 isoform X1 (A)	TMK0895	C10H14N5O7P	Adenosine 5'-monophosphate	-0.977	0.000807324	ko00230.cor.annot	Purine metabolism
gene-tia012865	K01510 apyrase [EC:3.6.1.5] | (RefSeq) probable apyrase 6 isoform X1 (A)	TMK0369	C10H12N4O6	Xanthosine	0.985	0.000336681	ko00230.cor.annot	Purine metabolism
gene-tia015192	K01427 urease [EC:3.5.1.5] | (RefSeq) urease-like (A)	TMK0503	C10H13N5O3	Deoxyadenosine	-0.997	1.54872e-05	ko00230.cor.annot	Purine metabolism
gene-tia015192	K01427 urease [EC:3.5.1.5] | (RefSeq) urease-like (A)	TMK0507	C10H13N5O4	Adenosine	-0.998	4.2377e-06	ko00230.cor.annot	Purine metabolism
gene-tia015192	K01427 urease [EC:3.5.1.5] | (RefSeq) urease-like (A)	TMK0895	C10H14N5O7P	Adenosine 5'-monophosphate	-0.998	4.7319e-06	ko00230.cor.annot	Purine metabolism
gene-tia015192	K01427 urease [EC:3.5.1.5] | (RefSeq) urease-like (A)	TMK0369	C10H12N4O6	Xanthosine	0.996	2.14069e-05	ko00230.cor.annot	Purine metabolism
gene-tia015192	K01427 urease [EC:3.5.1.5] | (RefSeq) urease-like (A)	TMK0213	C10H14N5O7P	3'-Aenylic acid	-0.973	0.00108736	ko00230.cor.annot	Purine metabolism
gene-tia015192	K01427 urease [EC:3.5.1.5] | (RefSeq) urease-like (A)	TMK0368	C10H12N5O6P	Cyclic AMP	-0.995	3.11238e-05	ko00230.cor.annot	Purine metabolism
gene-tia015192	K01427 urease [EC:3.5.1.5] | (RefSeq) urease-like (A)	TMK0680	C10H14N5O8P	Guanosine 5'-monophosphate	-0.958	0.00264126	ko00230.cor.annot	Purine metabolism
gene-tia015192	K01427 urease [EC:3.5.1.5] | (RefSeq) urease-like (A)	TMK0070	C5H11O8P	Ribulose-5-phosphate	-0.995	3.86732e-05	ko00230.cor.annot	Purine metabolism
gene-tia015192	K01427 urease [EC:3.5.1.5] | (RefSeq) urease-like (A)	TMK0677	C10H13N5O5	Guanosine	-0.998	7.4607e-06	ko00230.cor.annot	Purine metabolism
gene-tia015192	K01427 urease [EC:3.5.1.5] | (RefSeq) urease-like (A)	TMK0374	C10H12N5O7P	Guanosine 3',5'-cyclic monophosphate	-0.999	2.982e-06	ko00230.cor.annot	Purine metabolism
gene-tia015708	K01488 adenosine deaminase [EC:3.5.4.4] | (RefSeq) adenosine deaminase-like protein isoform X1 (A)	TMK0070	C5H11O8P	Ribulose-5-phosphate	-0.947	0.00409762	ko00230.cor.annot	Purine metabolism
gene-tia015708	K01488 adenosine deaminase [EC:3.5.4.4] | (RefSeq) adenosine deaminase-like protein isoform X1 (A)	TMK0368	C10H12N5O6P	Cyclic AMP	-0.95	0.00365048	ko00230.cor.annot	Purine metabolism
gene-tia015708	K01488 adenosine deaminase [EC:3.5.4.4] | (RefSeq) adenosine deaminase-like protein isoform X1 (A)	TMK0677	C10H13N5O5	Guanosine	-0.96	0.0024265	ko00230.cor.annot	Purine metabolism
gene-tia015708	K01488 adenosine deaminase [EC:3.5.4.4] | (RefSeq) adenosine deaminase-like protein isoform X1 (A)	TMK0374	C10H12N5O7P	Guanosine 3',5'-cyclic monophosphate	-0.955	0.00303906	ko00230.cor.annot	Purine metabolism
gene-tia015708	K01488 adenosine deaminase [EC:3.5.4.4] | (RefSeq) adenosine deaminase-like protein isoform X1 (A)	TMK0503	C10H13N5O3	Deoxyadenosine	-0.953	0.00325126	ko00230.cor.annot	Purine metabolism
gene-tia015708	K01488 adenosine deaminase [EC:3.5.4.4] | (RefSeq) adenosine deaminase-like protein isoform X1 (A)	TMK0507	C10H13N5O4	Adenosine	-0.952	0.00335469	ko00230.cor.annot	Purine metabolism
gene-tia015708	K01488 adenosine deaminase [EC:3.5.4.4] | (RefSeq) adenosine deaminase-like protein isoform X1 (A)	TMK0213	C10H14N5O7P	3'-Aenylic acid	-0.941	0.00520025	ko00230.cor.annot	Purine metabolism
gene-tia015708	K01488 adenosine deaminase [EC:3.5.4.4] | (RefSeq) adenosine deaminase-like protein isoform X1 (A)	TMK0895	C10H14N5O7P	Adenosine 5'-monophosphate	-0.952	0.00342853	ko00230.cor.annot	Purine metabolism
gene-tia015708	K01488 adenosine deaminase [EC:3.5.4.4] | (RefSeq) adenosine deaminase-like protein isoform X1 (A)	TMK0369	C10H12N4O6	Xanthosine	0.945	0.00452597	ko00230.cor.annot	Purine metabolism
gene-tia017208	K01835 phosphoglucomutase [EC:5.4.2.2] | (RefSeq) phosphoglucomutase, chloroplastic (A)	TMK0374	C10H12N5O7P	Guanosine 3',5'-cyclic monophosphate	0.998	6.1061e-06	ko00230.cor.annot	Purine metabolism
gene-tia017208	K01835 phosphoglucomutase [EC:5.4.2.2] | (RefSeq) phosphoglucomutase, chloroplastic (A)	TMK0677	C10H13N5O5	Guanosine	0.996	1.96332e-05	ko00230.cor.annot	Purine metabolism
gene-tia017208	K01835 phosphoglucomutase [EC:5.4.2.2] | (RefSeq) phosphoglucomutase, chloroplastic (A)	TMK0070	C5H11O8P	Ribulose-5-phosphate	0.999	2.9165e-06	ko00230.cor.annot	Purine metabolism
gene-tia017208	K01835 phosphoglucomutase [EC:5.4.2.2] | (RefSeq) phosphoglucomutase, chloroplastic (A)	TMK0368	C10H12N5O6P	Cyclic AMP	0.999	1.2201e-06	ko00230.cor.annot	Purine metabolism
gene-tia017208	K01835 phosphoglucomutase [EC:5.4.2.2] | (RefSeq) phosphoglucomutase, chloroplastic (A)	TMK0680	C10H14N5O8P	Guanosine 5'-monophosphate	0.977	0.000803728	ko00230.cor.annot	Purine metabolism
gene-tia017208	K01835 phosphoglucomutase [EC:5.4.2.2] | (RefSeq) phosphoglucomutase, chloroplastic (A)	TMK0213	C10H14N5O7P	3'-Aenylic acid	0.987	0.000265659	ko00230.cor.annot	Purine metabolism
gene-tia017208	K01835 phosphoglucomutase [EC:5.4.2.2] | (RefSeq) phosphoglucomutase, chloroplastic (A)	TMK0895	C10H14N5O7P	Adenosine 5'-monophosphate	0.998	5.7761e-06	ko00230.cor.annot	Purine metabolism
gene-tia017208	K01835 phosphoglucomutase [EC:5.4.2.2] | (RefSeq) phosphoglucomutase, chloroplastic (A)	TMK0369	C10H12N4O6	Xanthosine	-0.997	1.01501e-05	ko00230.cor.annot	Purine metabolism
gene-tia017208	K01835 phosphoglucomutase [EC:5.4.2.2] | (RefSeq) phosphoglucomutase, chloroplastic (A)	TMK0507	C10H13N5O4	Adenosine	0.998	3.4189e-06	ko00230.cor.annot	Purine metabolism
gene-tia017208	K01835 phosphoglucomutase [EC:5.4.2.2] | (RefSeq) phosphoglucomutase, chloroplastic (A)	TMK0503	C10H13N5O3	Deoxyadenosine	0.998	3.41e-06	ko00230.cor.annot	Purine metabolism
novel.2240	K01768 adenylate cyclase [EC:4.6.1.1] | (RefSeq) LOW QUALITY PROTEIN: uncharacterized protein LOC107911085 (A)	TMK0503	C10H13N5O3	Deoxyadenosine	1	3.702e-07	ko00230.cor.annot	Purine metabolism
novel.2240	K01768 adenylate cyclase [EC:4.6.1.1] | (RefSeq) LOW QUALITY PROTEIN: uncharacterized protein LOC107911085 (A)	TMK0507	C10H13N5O4	Adenosine	1	7.75e-08	ko00230.cor.annot	Purine metabolism
novel.2240	K01768 adenylate cyclase [EC:4.6.1.1] | (RefSeq) LOW QUALITY PROTEIN: uncharacterized protein LOC107911085 (A)	TMK0213	C10H14N5O7P	3'-Aenylic acid	0.984	0.000377506	ko00230.cor.annot	Purine metabolism
novel.2240	K01768 adenylate cyclase [EC:4.6.1.1] | (RefSeq) LOW QUALITY PROTEIN: uncharacterized protein LOC107911085 (A)	TMK0070	C5H11O8P	Ribulose-5-phosphate	1	2.79e-07	ko00230.cor.annot	Purine metabolism
novel.2240	K01768 adenylate cyclase [EC:4.6.1.1] | (RefSeq) LOW QUALITY PROTEIN: uncharacterized protein LOC107911085 (A)	TMK0680	C10H14N5O8P	Guanosine 5'-monophosphate	0.97	0.00132169	ko00230.cor.annot	Purine metabolism
novel.2240	K01768 adenylate cyclase [EC:4.6.1.1] | (RefSeq) LOW QUALITY PROTEIN: uncharacterized protein LOC107911085 (A)	TMK0368	C10H12N5O6P	Cyclic AMP	0.996	1.84566e-05	ko00230.cor.annot	Purine metabolism
novel.2240	K01768 adenylate cyclase [EC:4.6.1.1] | (RefSeq) LOW QUALITY PROTEIN: uncharacterized protein LOC107911085 (A)	TMK0677	C10H13N5O5	Guanosine	0.999	3.316e-06	ko00230.cor.annot	Purine metabolism
novel.2240	K01768 adenylate cyclase [EC:4.6.1.1] | (RefSeq) LOW QUALITY PROTEIN: uncharacterized protein LOC107911085 (A)	TMK0895	C10H14N5O7P	Adenosine 5'-monophosphate	0.997	1.28811e-05	ko00230.cor.annot	Purine metabolism
novel.2240	K01768 adenylate cyclase [EC:4.6.1.1] | (RefSeq) LOW QUALITY PROTEIN: uncharacterized protein LOC107911085 (A)	TMK0369	C10H12N4O6	Xanthosine	-0.998	3.7854e-06	ko00230.cor.annot	Purine metabolism
novel.2240	K01768 adenylate cyclase [EC:4.6.1.1] | (RefSeq) LOW QUALITY PROTEIN: uncharacterized protein LOC107911085 (A)	TMK0374	C10H12N5O7P	Guanosine 3',5'-cyclic monophosphate	0.997	1.52812e-05	ko00230.cor.annot	Purine metabolism
novel.3033	K01768 adenylate cyclase [EC:4.6.1.1] | (RefSeq) LOW QUALITY PROTEIN: uncharacterized protein LOC107911085 (A)	TMK0895	C10H14N5O7P	Adenosine 5'-monophosphate	0.989	0.000181994	ko00230.cor.annot	Purine metabolism
novel.3033	K01768 adenylate cyclase [EC:4.6.1.1] | (RefSeq) LOW QUALITY PROTEIN: uncharacterized protein LOC107911085 (A)	TMK0369	C10H12N4O6	Xanthosine	-0.987	0.000249454	ko00230.cor.annot	Purine metabolism
novel.3033	K01768 adenylate cyclase [EC:4.6.1.1] | (RefSeq) LOW QUALITY PROTEIN: uncharacterized protein LOC107911085 (A)	TMK0374	C10H12N5O7P	Guanosine 3',5'-cyclic monophosphate	0.988	0.000226603	ko00230.cor.annot	Purine metabolism
novel.3033	K01768 adenylate cyclase [EC:4.6.1.1] | (RefSeq) LOW QUALITY PROTEIN: uncharacterized protein LOC107911085 (A)	TMK0680	C10H14N5O8P	Guanosine 5'-monophosphate	0.953	0.0032517	ko00230.cor.annot	Purine metabolism
novel.3033	K01768 adenylate cyclase [EC:4.6.1.1] | (RefSeq) LOW QUALITY PROTEIN: uncharacterized protein LOC107911085 (A)	TMK0070	C5H11O8P	Ribulose-5-phosphate	0.991	0.000132643	ko00230.cor.annot	Purine metabolism
novel.3033	K01768 adenylate cyclase [EC:4.6.1.1] | (RefSeq) LOW QUALITY PROTEIN: uncharacterized protein LOC107911085 (A)	TMK0503	C10H13N5O3	Deoxyadenosine	0.99	0.000151127	ko00230.cor.annot	Purine metabolism
novel.3033	K01768 adenylate cyclase [EC:4.6.1.1] | (RefSeq) LOW QUALITY PROTEIN: uncharacterized protein LOC107911085 (A)	TMK0213	C10H14N5O7P	3'-Aenylic acid	0.974	0.00103045	ko00230.cor.annot	Purine metabolism
novel.3033	K01768 adenylate cyclase [EC:4.6.1.1] | (RefSeq) LOW QUALITY PROTEIN: uncharacterized protein LOC107911085 (A)	TMK0507	C10H13N5O4	Adenosine	0.993	6.51202e-05	ko00230.cor.annot	Purine metabolism
novel.3033	K01768 adenylate cyclase [EC:4.6.1.1] | (RefSeq) LOW QUALITY PROTEIN: uncharacterized protein LOC107911085 (A)	TMK0368	C10H12N5O6P	Cyclic AMP	0.981	0.000560974	ko00230.cor.annot	Purine metabolism
novel.3033	K01768 adenylate cyclase [EC:4.6.1.1] | (RefSeq) LOW QUALITY PROTEIN: uncharacterized protein LOC107911085 (A)	TMK0677	C10H13N5O5	Guanosine	0.996	2.56607e-05	ko00230.cor.annot	Purine metabolism
novel.3672	K01768 adenylate cyclase [EC:4.6.1.1] | (RefSeq) LOW QUALITY PROTEIN: uncharacterized protein LOC107911085 (A)	TMK0070	C5H11O8P	Ribulose-5-phosphate	0.94	0.00526821	ko00230.cor.annot	Purine metabolism
novel.3672	K01768 adenylate cyclase [EC:4.6.1.1] | (RefSeq) LOW QUALITY PROTEIN: uncharacterized protein LOC107911085 (A)	TMK0503	C10H13N5O3	Deoxyadenosine	0.948	0.00400297	ko00230.cor.annot	Purine metabolism
novel.3672	K01768 adenylate cyclase [EC:4.6.1.1] | (RefSeq) LOW QUALITY PROTEIN: uncharacterized protein LOC107911085 (A)	TMK0507	C10H13N5O4	Adenosine	0.94	0.00527278	ko00230.cor.annot	Purine metabolism
novel.3672	K01768 adenylate cyclase [EC:4.6.1.1] | (RefSeq) LOW QUALITY PROTEIN: uncharacterized protein LOC107911085 (A)	TMK0368	C10H12N5O6P	Cyclic AMP	0.935	0.00621556	ko00230.cor.annot	Purine metabolism
novel.3672	K01768 adenylate cyclase [EC:4.6.1.1] | (RefSeq) LOW QUALITY PROTEIN: uncharacterized protein LOC107911085 (A)	TMK0677	C10H13N5O5	Guanosine	0.941	0.00520074	ko00230.cor.annot	Purine metabolism
novel.3672	K01768 adenylate cyclase [EC:4.6.1.1] | (RefSeq) LOW QUALITY PROTEIN: uncharacterized protein LOC107911085 (A)	TMK0895	C10H14N5O7P	Adenosine 5'-monophosphate	0.926	0.00791987	ko00230.cor.annot	Purine metabolism
novel.3672	K01768 adenylate cyclase [EC:4.6.1.1] | (RefSeq) LOW QUALITY PROTEIN: uncharacterized protein LOC107911085 (A)	TMK0369	C10H12N4O6	Xanthosine	-0.948	0.00397914	ko00230.cor.annot	Purine metabolism
novel.3672	K01768 adenylate cyclase [EC:4.6.1.1] | (RefSeq) LOW QUALITY PROTEIN: uncharacterized protein LOC107911085 (A)	TMK0374	C10H12N5O7P	Guanosine 3',5'-cyclic monophosphate	0.93	0.0071092	ko00230.cor.annot	Purine metabolism
novel.4098	K01768 adenylate cyclase [EC:4.6.1.1] | (RefSeq) LOW QUALITY PROTEIN: uncharacterized protein LOC107911085 (A)	TMK0677	C10H13N5O5	Guanosine	0.934	0.00631428	ko00230.cor.annot	Purine metabolism
novel.4098	K01768 adenylate cyclase [EC:4.6.1.1] | (RefSeq) LOW QUALITY PROTEIN: uncharacterized protein LOC107911085 (A)	TMK0368	C10H12N5O6P	Cyclic AMP	0.957	0.00272917	ko00230.cor.annot	Purine metabolism
novel.4098	K01768 adenylate cyclase [EC:4.6.1.1] | (RefSeq) LOW QUALITY PROTEIN: uncharacterized protein LOC107911085 (A)	TMK0070	C5H11O8P	Ribulose-5-phosphate	0.959	0.00249574	ko00230.cor.annot	Purine metabolism
novel.4098	K01768 adenylate cyclase [EC:4.6.1.1] | (RefSeq) LOW QUALITY PROTEIN: uncharacterized protein LOC107911085 (A)	TMK0680	C10H14N5O8P	Guanosine 5'-monophosphate	0.975	0.000911293	ko00230.cor.annot	Purine metabolism
novel.4098	K01768 adenylate cyclase [EC:4.6.1.1] | (RefSeq) LOW QUALITY PROTEIN: uncharacterized protein LOC107911085 (A)	TMK0503	C10H13N5O3	Deoxyadenosine	0.953	0.00324996	ko00230.cor.annot	Purine metabolism
novel.4098	K01768 adenylate cyclase [EC:4.6.1.1] | (RefSeq) LOW QUALITY PROTEIN: uncharacterized protein LOC107911085 (A)	TMK0507	C10H13N5O4	Adenosine	0.944	0.00453589	ko00230.cor.annot	Purine metabolism
novel.4098	K01768 adenylate cyclase [EC:4.6.1.1] | (RefSeq) LOW QUALITY PROTEIN: uncharacterized protein LOC107911085 (A)	TMK0213	C10H14N5O7P	3'-Aenylic acid	0.97	0.00136876	ko00230.cor.annot	Purine metabolism
novel.4098	K01768 adenylate cyclase [EC:4.6.1.1] | (RefSeq) LOW QUALITY PROTEIN: uncharacterized protein LOC107911085 (A)	TMK0369	C10H12N4O6	Xanthosine	-0.953	0.00319776	ko00230.cor.annot	Purine metabolism
novel.4098	K01768 adenylate cyclase [EC:4.6.1.1] | (RefSeq) LOW QUALITY PROTEIN: uncharacterized protein LOC107911085 (A)	TMK0374	C10H12N5O7P	Guanosine 3',5'-cyclic monophosphate	0.937	0.0058297	ko00230.cor.annot	Purine metabolism
novel.4098	K01768 adenylate cyclase [EC:4.6.1.1] | (RefSeq) LOW QUALITY PROTEIN: uncharacterized protein LOC107911085 (A)	TMK0895	C10H14N5O7P	Adenosine 5'-monophosphate	0.938	0.00568236	ko00230.cor.annot	Purine metabolism
novel.811	K01835 phosphoglucomutase [EC:5.4.2.2] | (RefSeq) phosphoglucomutase, chloroplastic isoform X1 (A)	TMK0213	C10H14N5O7P	3'-Aenylic acid	0.985	0.000344472	ko00230.cor.annot	Purine metabolism
novel.811	K01835 phosphoglucomutase [EC:5.4.2.2] | (RefSeq) phosphoglucomutase, chloroplastic isoform X1 (A)	TMK0503	C10H13N5O3	Deoxyadenosine	0.998	6.866e-06	ko00230.cor.annot	Purine metabolism
novel.811	K01835 phosphoglucomutase [EC:5.4.2.2] | (RefSeq) phosphoglucomutase, chloroplastic isoform X1 (A)	TMK0369	C10H12N4O6	Xanthosine	-0.997	1.22818e-05	ko00230.cor.annot	Purine metabolism
novel.811	K01835 phosphoglucomutase [EC:5.4.2.2] | (RefSeq) phosphoglucomutase, chloroplastic isoform X1 (A)	TMK0895	C10H14N5O7P	Adenosine 5'-monophosphate	0.995	3.81482e-05	ko00230.cor.annot	Purine metabolism
novel.811	K01835 phosphoglucomutase [EC:5.4.2.2] | (RefSeq) phosphoglucomutase, chloroplastic isoform X1 (A)	TMK0368	C10H12N5O6P	Cyclic AMP	0.994	5.42151e-05	ko00230.cor.annot	Purine metabolism
novel.811	K01835 phosphoglucomutase [EC:5.4.2.2] | (RefSeq) phosphoglucomutase, chloroplastic isoform X1 (A)	TMK0677	C10H13N5O5	Guanosine	0.997	1.75982e-05	ko00230.cor.annot	Purine metabolism
novel.811	K01835 phosphoglucomutase [EC:5.4.2.2] | (RefSeq) phosphoglucomutase, chloroplastic isoform X1 (A)	TMK0507	C10H13N5O4	Adenosine	0.998	3.7267e-06	ko00230.cor.annot	Purine metabolism
novel.811	K01835 phosphoglucomutase [EC:5.4.2.2] | (RefSeq) phosphoglucomutase, chloroplastic isoform X1 (A)	TMK0374	C10H12N5O7P	Guanosine 3',5'-cyclic monophosphate	0.994	5.27613e-05	ko00230.cor.annot	Purine metabolism
novel.811	K01835 phosphoglucomutase [EC:5.4.2.2] | (RefSeq) phosphoglucomutase, chloroplastic isoform X1 (A)	TMK0680	C10H14N5O8P	Guanosine 5'-monophosphate	0.973	0.00106271	ko00230.cor.annot	Purine metabolism
novel.811	K01835 phosphoglucomutase [EC:5.4.2.2] | (RefSeq) phosphoglucomutase, chloroplastic isoform X1 (A)	TMK0070	C5H11O8P	Ribulose-5-phosphate	0.999	1.0972e-06	ko00230.cor.annot	Purine metabolism
gene-tia007093	K07409 cytochrome P450 family 1 subfamily A polypeptide 2 [EC:1.14.14.1] | (RefSeq) LOW QUALITY PROTEIN: cytochrome P450 77A3 (A)	TMK0369	C10H12N4O6	Xanthosine	0.998	5.1377e-06	ko00232.cor.annot	Purine metabolism
gene-tia000375	K10808 ribonucleoside-diphosphate reductase subunit M2 [EC:1.17.4.1] | (RefSeq) ribonucleoside-diphosphate reductase small chain-like (A)	TMK0668	C10H14N2O5	Thymidine	0.935	0.00623605	ko00240.cor.annot	Pyrimidine metabolism
gene-tia000375	K10808 ribonucleoside-diphosphate reductase subunit M2 [EC:1.17.4.1] | (RefSeq) ribonucleoside-diphosphate reductase small chain-like (A)	TMK0412	C9H14N2O12P2	Uridine 5'-diphosphate	-0.945	0.00441937	ko00240.cor.annot	Pyrimidine metabolism
gene-tia000375	K10808 ribonucleoside-diphosphate reductase subunit M2 [EC:1.17.4.1] | (RefSeq) ribonucleoside-diphosphate reductase small chain-like (A)	TMK0381	C9H13N2O9P	Uridine 5'-monophosphate	0.993	7.75651e-05	ko00240.cor.annot	Pyrimidine metabolism
gene-tia000375	K10808 ribonucleoside-diphosphate reductase subunit M2 [EC:1.17.4.1] | (RefSeq) ribonucleoside-diphosphate reductase small chain-like (A)	TMK0688	C9H13N3O5	Cytidine	0.984	0.00037016	ko00240.cor.annot	Pyrimidine metabolism
gene-tia000375	K10808 ribonucleoside-diphosphate reductase subunit M2 [EC:1.17.4.1] | (RefSeq) ribonucleoside-diphosphate reductase small chain-like (A)	TMK0284	C9H12N2O6	Uridine	0.984	0.00038873	ko00240.cor.annot	Pyrimidine metabolism
gene-tia000375	K10808 ribonucleoside-diphosphate reductase subunit M2 [EC:1.17.4.1] | (RefSeq) ribonucleoside-diphosphate reductase small chain-like (A)	TMK0996	C4H5N3O	Cytosine	0.99	0.000153071	ko00240.cor.annot	Pyrimidine metabolism
gene-tia000378	K10808 ribonucleoside-diphosphate reductase subunit M2 [EC:1.17.4.1] | (RefSeq) ribonucleoside-diphosphate reductase small chain-like (A)	TMK0412	C9H14N2O12P2	Uridine 5'-diphosphate	-0.959	0.00242858	ko00240.cor.annot	Pyrimidine metabolism
gene-tia000378	K10808 ribonucleoside-diphosphate reductase subunit M2 [EC:1.17.4.1] | (RefSeq) ribonucleoside-diphosphate reductase small chain-like (A)	TMK0668	C10H14N2O5	Thymidine	0.965	0.00181403	ko00240.cor.annot	Pyrimidine metabolism
gene-tia000378	K10808 ribonucleoside-diphosphate reductase subunit M2 [EC:1.17.4.1] | (RefSeq) ribonucleoside-diphosphate reductase small chain-like (A)	TMK0381	C9H13N2O9P	Uridine 5'-monophosphate	0.975	0.000894667	ko00240.cor.annot	Pyrimidine metabolism
gene-tia000378	K10808 ribonucleoside-diphosphate reductase subunit M2 [EC:1.17.4.1] | (RefSeq) ribonucleoside-diphosphate reductase small chain-like (A)	TMK0398	C9H14N3O8P	Cytidine 5'-monophosphate (Cytidylic acid)	0.94	0.00536725	ko00240.cor.annot	Pyrimidine metabolism
gene-tia000378	K10808 ribonucleoside-diphosphate reductase subunit M2 [EC:1.17.4.1] | (RefSeq) ribonucleoside-diphosphate reductase small chain-like (A)	TMK0688	C9H13N3O5	Cytidine	0.995	3.16715e-05	ko00240.cor.annot	Pyrimidine metabolism
gene-tia000378	K10808 ribonucleoside-diphosphate reductase subunit M2 [EC:1.17.4.1] | (RefSeq) ribonucleoside-diphosphate reductase small chain-like (A)	TMK0284	C9H12N2O6	Uridine	0.983	0.000428482	ko00240.cor.annot	Pyrimidine metabolism
gene-tia000378	K10808 ribonucleoside-diphosphate reductase subunit M2 [EC:1.17.4.1] | (RefSeq) ribonucleoside-diphosphate reductase small chain-like (A)	TMK0996	C4H5N3O	Cytosine	0.984	0.00039346	ko00240.cor.annot	Pyrimidine metabolism
gene-tia000749	K01510 apyrase [EC:3.6.1.5] | (RefSeq) probable apyrase 6 isoform X1 (A)	TMK0688	C9H13N3O5	Cytidine	-0.973	0.00108534	ko00240.cor.annot	Pyrimidine metabolism
gene-tia000749	K01510 apyrase [EC:3.6.1.5] | (RefSeq) probable apyrase 6 isoform X1 (A)	TMK0996	C4H5N3O	Cytosine	-0.983	0.000408583	ko00240.cor.annot	Pyrimidine metabolism
gene-tia000749	K01510 apyrase [EC:3.6.1.5] | (RefSeq) probable apyrase 6 isoform X1 (A)	TMK0284	C9H12N2O6	Uridine	-0.994	5.59627e-05	ko00240.cor.annot	Pyrimidine metabolism
gene-tia000749	K01510 apyrase [EC:3.6.1.5] | (RefSeq) probable apyrase 6 isoform X1 (A)	TMK0412	C9H14N2O12P2	Uridine 5'-diphosphate	0.964	0.00193805	ko00240.cor.annot	Pyrimidine metabolism
gene-tia000749	K01510 apyrase [EC:3.6.1.5] | (RefSeq) probable apyrase 6 isoform X1 (A)	TMK0668	C10H14N2O5	Thymidine	-0.962	0.00218897	ko00240.cor.annot	Pyrimidine metabolism
gene-tia000749	K01510 apyrase [EC:3.6.1.5] | (RefSeq) probable apyrase 6 isoform X1 (A)	TMK0398	C9H14N3O8P	Cytidine 5'-monophosphate (Cytidylic acid)	-0.972	0.00115825	ko00240.cor.annot	Pyrimidine metabolism
gene-tia000749	K01510 apyrase [EC:3.6.1.5] | (RefSeq) probable apyrase 6 isoform X1 (A)	TMK0381	C9H13N2O9P	Uridine 5'-monophosphate	-0.967	0.00158849	ko00240.cor.annot	Pyrimidine metabolism
gene-tia000818	K01937 CTP synthase [EC:6.3.4.2] | (RefSeq) CTP synthase-like isoform X1 (A)	TMK0284	C9H12N2O6	Uridine	-0.994	4.61775e-05	ko00240.cor.annot	Pyrimidine metabolism
gene-tia000818	K01937 CTP synthase [EC:6.3.4.2] | (RefSeq) CTP synthase-like isoform X1 (A)	TMK0996	C4H5N3O	Cytosine	-0.994	5.95691e-05	ko00240.cor.annot	Pyrimidine metabolism
gene-tia000818	K01937 CTP synthase [EC:6.3.4.2] | (RefSeq) CTP synthase-like isoform X1 (A)	TMK0688	C9H13N3O5	Cytidine	-0.996	2.33779e-05	ko00240.cor.annot	Pyrimidine metabolism
gene-tia000818	K01937 CTP synthase [EC:6.3.4.2] | (RefSeq) CTP synthase-like isoform X1 (A)	TMK0381	C9H13N2O9P	Uridine 5'-monophosphate	-0.985	0.000341218	ko00240.cor.annot	Pyrimidine metabolism
gene-tia000818	K01937 CTP synthase [EC:6.3.4.2] | (RefSeq) CTP synthase-like isoform X1 (A)	TMK0398	C9H14N3O8P	Cytidine 5'-monophosphate (Cytidylic acid)	-0.943	0.00484351	ko00240.cor.annot	Pyrimidine metabolism
gene-tia000818	K01937 CTP synthase [EC:6.3.4.2] | (RefSeq) CTP synthase-like isoform X1 (A)	TMK0668	C10H14N2O5	Thymidine	-0.963	0.00200541	ko00240.cor.annot	Pyrimidine metabolism
gene-tia000818	K01937 CTP synthase [EC:6.3.4.2] | (RefSeq) CTP synthase-like isoform X1 (A)	TMK0412	C9H14N2O12P2	Uridine 5'-diphosphate	0.965	0.0018045	ko00240.cor.annot	Pyrimidine metabolism
gene-tia002662	K00876 uridine kinase [EC:2.7.1.48] | (RefSeq) uridine kinase-like protein 4 isoform X1 (A)	TMK0381	C9H13N2O9P	Uridine 5'-monophosphate	0.981	0.000522428	ko00240.cor.annot	Pyrimidine metabolism
gene-tia002662	K00876 uridine kinase [EC:2.7.1.48] | (RefSeq) uridine kinase-like protein 4 isoform X1 (A)	TMK0398	C9H14N3O8P	Cytidine 5'-monophosphate (Cytidylic acid)	0.931	0.00688853	ko00240.cor.annot	Pyrimidine metabolism
gene-tia002662	K00876 uridine kinase [EC:2.7.1.48] | (RefSeq) uridine kinase-like protein 4 isoform X1 (A)	TMK0668	C10H14N2O5	Thymidine	0.981	0.000519422	ko00240.cor.annot	Pyrimidine metabolism
gene-tia002662	K00876 uridine kinase [EC:2.7.1.48] | (RefSeq) uridine kinase-like protein 4 isoform X1 (A)	TMK0412	C9H14N2O12P2	Uridine 5'-diphosphate	-0.986	0.000297118	ko00240.cor.annot	Pyrimidine metabolism
gene-tia002662	K00876 uridine kinase [EC:2.7.1.48] | (RefSeq) uridine kinase-like protein 4 isoform X1 (A)	TMK0996	C4H5N3O	Cytosine	0.974	0.000976463	ko00240.cor.annot	Pyrimidine metabolism
gene-tia002662	K00876 uridine kinase [EC:2.7.1.48] | (RefSeq) uridine kinase-like protein 4 isoform X1 (A)	TMK0284	C9H12N2O6	Uridine	0.982	0.00048549	ko00240.cor.annot	Pyrimidine metabolism
gene-tia002662	K00876 uridine kinase [EC:2.7.1.48] | (RefSeq) uridine kinase-like protein 4 isoform X1 (A)	TMK0688	C9H13N3O5	Cytidine	0.989	0.000183728	ko00240.cor.annot	Pyrimidine metabolism
gene-tia003856	K01937 CTP synthase [EC:6.3.4.2] | (RefSeq) CTP synthase-like (A)	TMK0381	C9H13N2O9P	Uridine 5'-monophosphate	0.963	0.00197664	ko00240.cor.annot	Pyrimidine metabolism
gene-tia003856	K01937 CTP synthase [EC:6.3.4.2] | (RefSeq) CTP synthase-like (A)	TMK0398	C9H14N3O8P	Cytidine 5'-monophosphate (Cytidylic acid)	0.968	0.00152942	ko00240.cor.annot	Pyrimidine metabolism
gene-tia003856	K01937 CTP synthase [EC:6.3.4.2] | (RefSeq) CTP synthase-like (A)	TMK0412	C9H14N2O12P2	Uridine 5'-diphosphate	-0.966	0.00173164	ko00240.cor.annot	Pyrimidine metabolism
gene-tia003856	K01937 CTP synthase [EC:6.3.4.2] | (RefSeq) CTP synthase-like (A)	TMK0668	C10H14N2O5	Thymidine	0.972	0.00114771	ko00240.cor.annot	Pyrimidine metabolism
gene-tia003856	K01937 CTP synthase [EC:6.3.4.2] | (RefSeq) CTP synthase-like (A)	TMK0996	C4H5N3O	Cytosine	0.986	0.000276851	ko00240.cor.annot	Pyrimidine metabolism
gene-tia003856	K01937 CTP synthase [EC:6.3.4.2] | (RefSeq) CTP synthase-like (A)	TMK0284	C9H12N2O6	Uridine	0.991	0.000119042	ko00240.cor.annot	Pyrimidine metabolism
gene-tia003856	K01937 CTP synthase [EC:6.3.4.2] | (RefSeq) CTP synthase-like (A)	TMK0688	C9H13N3O5	Cytidine	0.997	1.08236e-05	ko00240.cor.annot	Pyrimidine metabolism
gene-tia004105	K13800 UMP-CMP kinase [EC:2.7.4.14] | (RefSeq) pentatricopeptide repeat-containing protein At4g25270, chloroplastic-like (A)	TMK0996	C4H5N3O	Cytosine	-0.949	0.00380217	ko00240.cor.annot	Pyrimidine metabolism
gene-tia004105	K13800 UMP-CMP kinase [EC:2.7.4.14] | (RefSeq) pentatricopeptide repeat-containing protein At4g25270, chloroplastic-like (A)	TMK0284	C9H12N2O6	Uridine	-0.93	0.00719551	ko00240.cor.annot	Pyrimidine metabolism
gene-tia004105	K13800 UMP-CMP kinase [EC:2.7.4.14] | (RefSeq) pentatricopeptide repeat-containing protein At4g25270, chloroplastic-like (A)	TMK0688	C9H13N3O5	Cytidine	-0.926	0.00805338	ko00240.cor.annot	Pyrimidine metabolism
gene-tia004105	K13800 UMP-CMP kinase [EC:2.7.4.14] | (RefSeq) pentatricopeptide repeat-containing protein At4g25270, chloroplastic-like (A)	TMK0534	C9H13N3O4	Deoxycytidine	-0.992	0.000102283	ko00240.cor.annot	Pyrimidine metabolism
gene-tia004222	K14641 apyrase [EC:3.6.1.5] | (RefSeq) probable apyrase 2 (A)	TMK0381	C9H13N2O9P	Uridine 5'-monophosphate	-0.945	0.00443361	ko00240.cor.annot	Pyrimidine metabolism
gene-tia004222	K14641 apyrase [EC:3.6.1.5] | (RefSeq) probable apyrase 2 (A)	TMK0996	C4H5N3O	Cytosine	-0.958	0.00258512	ko00240.cor.annot	Pyrimidine metabolism
gene-tia004222	K14641 apyrase [EC:3.6.1.5] | (RefSeq) probable apyrase 2 (A)	TMK0284	C9H12N2O6	Uridine	-0.938	0.00566959	ko00240.cor.annot	Pyrimidine metabolism
gene-tia004222	K14641 apyrase [EC:3.6.1.5] | (RefSeq) probable apyrase 2 (A)	TMK0688	C9H13N3O5	Cytidine	-0.947	0.00414961	ko00240.cor.annot	Pyrimidine metabolism
gene-tia004946	K10807 ribonucleoside-diphosphate reductase subunit M1 [EC:1.17.4.1] | (RefSeq) ribonucleoside-diphosphate reductase large subunit (A)	TMK0688	C9H13N3O5	Cytidine	0.99	0.000140627	ko00240.cor.annot	Pyrimidine metabolism
gene-tia004946	K10807 ribonucleoside-diphosphate reductase subunit M1 [EC:1.17.4.1] | (RefSeq) ribonucleoside-diphosphate reductase large subunit (A)	TMK0534	C9H13N3O4	Deoxycytidine	0.946	0.00432132	ko00240.cor.annot	Pyrimidine metabolism
gene-tia004946	K10807 ribonucleoside-diphosphate reductase subunit M1 [EC:1.17.4.1] | (RefSeq) ribonucleoside-diphosphate reductase large subunit (A)	TMK0284	C9H12N2O6	Uridine	0.987	0.000255923	ko00240.cor.annot	Pyrimidine metabolism
gene-tia004946	K10807 ribonucleoside-diphosphate reductase subunit M1 [EC:1.17.4.1] | (RefSeq) ribonucleoside-diphosphate reductase large subunit (A)	TMK0996	C4H5N3O	Cytosine	0.992	9.05003e-05	ko00240.cor.annot	Pyrimidine metabolism
gene-tia004946	K10807 ribonucleoside-diphosphate reductase subunit M1 [EC:1.17.4.1] | (RefSeq) ribonucleoside-diphosphate reductase large subunit (A)	TMK0668	C10H14N2O5	Thymidine	0.941	0.00504314	ko00240.cor.annot	Pyrimidine metabolism
gene-tia004946	K10807 ribonucleoside-diphosphate reductase subunit M1 [EC:1.17.4.1] | (RefSeq) ribonucleoside-diphosphate reductase large subunit (A)	TMK0412	C9H14N2O12P2	Uridine 5'-diphosphate	-0.934	0.00633732	ko00240.cor.annot	Pyrimidine metabolism
gene-tia004946	K10807 ribonucleoside-diphosphate reductase subunit M1 [EC:1.17.4.1] | (RefSeq) ribonucleoside-diphosphate reductase large subunit (A)	TMK0398	C9H14N3O8P	Cytidine 5'-monophosphate (Cytidylic acid)	0.945	0.00437689	ko00240.cor.annot	Pyrimidine metabolism
gene-tia004946	K10807 ribonucleoside-diphosphate reductase subunit M1 [EC:1.17.4.1] | (RefSeq) ribonucleoside-diphosphate reductase large subunit (A)	TMK0381	C9H13N2O9P	Uridine 5'-monophosphate	0.97	0.00129371	ko00240.cor.annot	Pyrimidine metabolism
gene-tia007021	K01510 apyrase [EC:3.6.1.5] | (RefSeq) probable apyrase 6 isoform X1 (A)	TMK0534	C9H13N3O4	Deoxycytidine	-0.925	0.00826001	ko00240.cor.annot	Pyrimidine metabolism
gene-tia007982	K01520 dUTP pyrophosphatase [EC:3.6.1.23] | (RefSeq) deoxyuridine 5'-triphosphate nucleotidohydrolase (A)	TMK0381	C9H13N2O9P	Uridine 5'-monophosphate	0.983	0.000439125	ko00240.cor.annot	Pyrimidine metabolism
gene-tia007982	K01520 dUTP pyrophosphatase [EC:3.6.1.23] | (RefSeq) deoxyuridine 5'-triphosphate nucleotidohydrolase (A)	TMK0398	C9H14N3O8P	Cytidine 5'-monophosphate (Cytidylic acid)	0.93	0.0072645	ko00240.cor.annot	Pyrimidine metabolism
gene-tia007982	K01520 dUTP pyrophosphatase [EC:3.6.1.23] | (RefSeq) deoxyuridine 5'-triphosphate nucleotidohydrolase (A)	TMK0412	C9H14N2O12P2	Uridine 5'-diphosphate	-0.943	0.0048425	ko00240.cor.annot	Pyrimidine metabolism
gene-tia007982	K01520 dUTP pyrophosphatase [EC:3.6.1.23] | (RefSeq) deoxyuridine 5'-triphosphate nucleotidohydrolase (A)	TMK0668	C10H14N2O5	Thymidine	0.944	0.00455449	ko00240.cor.annot	Pyrimidine metabolism
gene-tia007982	K01520 dUTP pyrophosphatase [EC:3.6.1.23] | (RefSeq) deoxyuridine 5'-triphosphate nucleotidohydrolase (A)	TMK0284	C9H12N2O6	Uridine	0.987	0.000252282	ko00240.cor.annot	Pyrimidine metabolism
gene-tia007982	K01520 dUTP pyrophosphatase [EC:3.6.1.23] | (RefSeq) deoxyuridine 5'-triphosphate nucleotidohydrolase (A)	TMK0996	C4H5N3O	Cytosine	0.993	8.37333e-05	ko00240.cor.annot	Pyrimidine metabolism
gene-tia007982	K01520 dUTP pyrophosphatase [EC:3.6.1.23] | (RefSeq) deoxyuridine 5'-triphosphate nucleotidohydrolase (A)	TMK0688	C9H13N3O5	Cytidine	0.991	0.000132241	ko00240.cor.annot	Pyrimidine metabolism
gene-tia007982	K01520 dUTP pyrophosphatase [EC:3.6.1.23] | (RefSeq) deoxyuridine 5'-triphosphate nucleotidohydrolase (A)	TMK0534	C9H13N3O4	Deoxycytidine	0.93	0.00719017	ko00240.cor.annot	Pyrimidine metabolism
gene-tia008500	K13421 uridine monophosphate synthetase [EC:2.4.2.10 4.1.1.23] | (RefSeq) uridine 5'-monophosphate synthase (A)	TMK0996	C4H5N3O	Cytosine	0.989	0.000191646	ko00240.cor.annot	Pyrimidine metabolism
gene-tia008500	K13421 uridine monophosphate synthetase [EC:2.4.2.10 4.1.1.23] | (RefSeq) uridine 5'-monophosphate synthase (A)	TMK0284	C9H12N2O6	Uridine	0.986	0.000309646	ko00240.cor.annot	Pyrimidine metabolism
gene-tia008500	K13421 uridine monophosphate synthetase [EC:2.4.2.10 4.1.1.23] | (RefSeq) uridine 5'-monophosphate synthase (A)	TMK0534	C9H13N3O4	Deoxycytidine	0.932	0.00681331	ko00240.cor.annot	Pyrimidine metabolism
gene-tia008500	K13421 uridine monophosphate synthetase [EC:2.4.2.10 4.1.1.23] | (RefSeq) uridine 5'-monophosphate synthase (A)	TMK0688	C9H13N3O5	Cytidine	0.994	6.24086e-05	ko00240.cor.annot	Pyrimidine metabolism
gene-tia008500	K13421 uridine monophosphate synthetase [EC:2.4.2.10 4.1.1.23] | (RefSeq) uridine 5'-monophosphate synthase (A)	TMK0381	C9H13N2O9P	Uridine 5'-monophosphate	0.957	0.00271625	ko00240.cor.annot	Pyrimidine metabolism
gene-tia008500	K13421 uridine monophosphate synthetase [EC:2.4.2.10 4.1.1.23] | (RefSeq) uridine 5'-monophosphate synthase (A)	TMK0398	C9H14N3O8P	Cytidine 5'-monophosphate (Cytidylic acid)	0.954	0.00311807	ko00240.cor.annot	Pyrimidine metabolism
gene-tia008500	K13421 uridine monophosphate synthetase [EC:2.4.2.10 4.1.1.23] | (RefSeq) uridine 5'-monophosphate synthase (A)	TMK0412	C9H14N2O12P2	Uridine 5'-diphosphate	-0.936	0.00595583	ko00240.cor.annot	Pyrimidine metabolism
gene-tia008500	K13421 uridine monophosphate synthetase [EC:2.4.2.10 4.1.1.23] | (RefSeq) uridine 5'-monophosphate synthase (A)	TMK0668	C10H14N2O5	Thymidine	0.945	0.00445995	ko00240.cor.annot	Pyrimidine metabolism
gene-tia008869	K06966 uncharacterized protein | (RefSeq) probable cytokinin riboside 5'-monophosphate phosphoribohydrolase LOGL10 (A)	TMK0534	C9H13N3O4	Deoxycytidine	-0.918	0.00980215	ko00240.cor.annot	Pyrimidine metabolism
gene-tia008869	K06966 uncharacterized protein | (RefSeq) probable cytokinin riboside 5'-monophosphate phosphoribohydrolase LOGL10 (A)	TMK0688	C9H13N3O5	Cytidine	-0.995	4.02435e-05	ko00240.cor.annot	Pyrimidine metabolism
gene-tia008869	K06966 uncharacterized protein | (RefSeq) probable cytokinin riboside 5'-monophosphate phosphoribohydrolase LOGL10 (A)	TMK0284	C9H12N2O6	Uridine	-0.99	0.000149838	ko00240.cor.annot	Pyrimidine metabolism
gene-tia008869	K06966 uncharacterized protein | (RefSeq) probable cytokinin riboside 5'-monophosphate phosphoribohydrolase LOGL10 (A)	TMK0996	C4H5N3O	Cytosine	-0.994	5.0876e-05	ko00240.cor.annot	Pyrimidine metabolism
gene-tia008869	K06966 uncharacterized protein | (RefSeq) probable cytokinin riboside 5'-monophosphate phosphoribohydrolase LOGL10 (A)	TMK0412	C9H14N2O12P2	Uridine 5'-diphosphate	0.949	0.00388261	ko00240.cor.annot	Pyrimidine metabolism
gene-tia008869	K06966 uncharacterized protein | (RefSeq) probable cytokinin riboside 5'-monophosphate phosphoribohydrolase LOGL10 (A)	TMK0668	C10H14N2O5	Thymidine	-0.948	0.00391542	ko00240.cor.annot	Pyrimidine metabolism
gene-tia008869	K06966 uncharacterized protein | (RefSeq) probable cytokinin riboside 5'-monophosphate phosphoribohydrolase LOGL10 (A)	TMK0398	C9H14N3O8P	Cytidine 5'-monophosphate (Cytidylic acid)	-0.932	0.00681522	ko00240.cor.annot	Pyrimidine metabolism
gene-tia008869	K06966 uncharacterized protein | (RefSeq) probable cytokinin riboside 5'-monophosphate phosphoribohydrolase LOGL10 (A)	TMK0381	C9H13N2O9P	Uridine 5'-monophosphate	-0.982	0.000486602	ko00240.cor.annot	Pyrimidine metabolism
gene-tia010145	K00857 thymidine kinase [EC:2.7.1.21] | (RefSeq) thymidine kinase (A)	TMK0688	C9H13N3O5	Cytidine	0.994	6.14835e-05	ko00240.cor.annot	Pyrimidine metabolism
gene-tia010145	K00857 thymidine kinase [EC:2.7.1.21] | (RefSeq) thymidine kinase (A)	TMK0284	C9H12N2O6	Uridine	0.987	0.000259857	ko00240.cor.annot	Pyrimidine metabolism
gene-tia010145	K00857 thymidine kinase [EC:2.7.1.21] | (RefSeq) thymidine kinase (A)	TMK0996	C4H5N3O	Cytosine	0.979	0.000640567	ko00240.cor.annot	Pyrimidine metabolism
gene-tia010145	K00857 thymidine kinase [EC:2.7.1.21] | (RefSeq) thymidine kinase (A)	TMK0412	C9H14N2O12P2	Uridine 5'-diphosphate	-0.982	0.000480325	ko00240.cor.annot	Pyrimidine metabolism
gene-tia010145	K00857 thymidine kinase [EC:2.7.1.21] | (RefSeq) thymidine kinase (A)	TMK0668	C10H14N2O5	Thymidine	0.984	0.000368542	ko00240.cor.annot	Pyrimidine metabolism
gene-tia010145	K00857 thymidine kinase [EC:2.7.1.21] | (RefSeq) thymidine kinase (A)	TMK0381	C9H13N2O9P	Uridine 5'-monophosphate	0.975	0.000942138	ko00240.cor.annot	Pyrimidine metabolism
gene-tia010145	K00857 thymidine kinase [EC:2.7.1.21] | (RefSeq) thymidine kinase (A)	TMK0398	C9H14N3O8P	Cytidine 5'-monophosphate (Cytidylic acid)	0.954	0.00312674	ko00240.cor.annot	Pyrimidine metabolism
gene-tia010680	K00254 dihydroorotate dehydrogenase [EC:1.3.5.2] | (RefSeq) dihydroorotate dehydrogenase (quinone), mitochondrial isoform X1 (A)	TMK0381	C9H13N2O9P	Uridine 5'-monophosphate	-0.919	0.0095182	ko00240.cor.annot	Pyrimidine metabolism
gene-tia010680	K00254 dihydroorotate dehydrogenase [EC:1.3.5.2] | (RefSeq) dihydroorotate dehydrogenase (quinone), mitochondrial isoform X1 (A)	TMK0398	C9H14N3O8P	Cytidine 5'-monophosphate (Cytidylic acid)	-0.935	0.00623214	ko00240.cor.annot	Pyrimidine metabolism
gene-tia010680	K00254 dihydroorotate dehydrogenase [EC:1.3.5.2] | (RefSeq) dihydroorotate dehydrogenase (quinone), mitochondrial isoform X1 (A)	TMK0534	C9H13N3O4	Deoxycytidine	-0.993	7.96575e-05	ko00240.cor.annot	Pyrimidine metabolism
gene-tia010680	K00254 dihydroorotate dehydrogenase [EC:1.3.5.2] | (RefSeq) dihydroorotate dehydrogenase (quinone), mitochondrial isoform X1 (A)	TMK0688	C9H13N3O5	Cytidine	-0.926	0.0079105	ko00240.cor.annot	Pyrimidine metabolism
gene-tia010680	K00254 dihydroorotate dehydrogenase [EC:1.3.5.2] | (RefSeq) dihydroorotate dehydrogenase (quinone), mitochondrial isoform X1 (A)	TMK0996	C4H5N3O	Cytosine	-0.961	0.00225668	ko00240.cor.annot	Pyrimidine metabolism
gene-tia010680	K00254 dihydroorotate dehydrogenase [EC:1.3.5.2] | (RefSeq) dihydroorotate dehydrogenase (quinone), mitochondrial isoform X1 (A)	TMK0284	C9H12N2O6	Uridine	-0.952	0.00342796	ko00240.cor.annot	Pyrimidine metabolism
gene-tia011772	K01081 5'-nucleotidase [EC:3.1.3.5] | (RefSeq) 5' nucleotidase family protein (A)	TMK0688	C9H13N3O5	Cytidine	0.972	0.00120341	ko00240.cor.annot	Pyrimidine metabolism
gene-tia011772	K01081 5'-nucleotidase [EC:3.1.3.5] | (RefSeq) 5' nucleotidase family protein (A)	TMK0996	C4H5N3O	Cytosine	0.945	0.00452378	ko00240.cor.annot	Pyrimidine metabolism
gene-tia011772	K01081 5'-nucleotidase [EC:3.1.3.5] | (RefSeq) 5' nucleotidase family protein (A)	TMK0284	C9H12N2O6	Uridine	0.964	0.00188954	ko00240.cor.annot	Pyrimidine metabolism
gene-tia011772	K01081 5'-nucleotidase [EC:3.1.3.5] | (RefSeq) 5' nucleotidase family protein (A)	TMK0668	C10H14N2O5	Thymidine	0.998	6.4835e-06	ko00240.cor.annot	Pyrimidine metabolism
gene-tia011772	K01081 5'-nucleotidase [EC:3.1.3.5] | (RefSeq) 5' nucleotidase family protein (A)	TMK0412	C9H14N2O12P2	Uridine 5'-diphosphate	-0.991	0.000113981	ko00240.cor.annot	Pyrimidine metabolism
gene-tia011772	K01081 5'-nucleotidase [EC:3.1.3.5] | (RefSeq) 5' nucleotidase family protein (A)	TMK0398	C9H14N3O8P	Cytidine 5'-monophosphate (Cytidylic acid)	0.966	0.00169874	ko00240.cor.annot	Pyrimidine metabolism
gene-tia011772	K01081 5'-nucleotidase [EC:3.1.3.5] | (RefSeq) 5' nucleotidase family protein (A)	TMK0381	C9H13N2O9P	Uridine 5'-monophosphate	0.94	0.00520872	ko00240.cor.annot	Pyrimidine metabolism
gene-tia012005	K01464 dihydropyrimidinase [EC:3.5.2.2] | (RefSeq) dihydropyrimidinase-like (A)	TMK0688	C9H13N3O5	Cytidine	-0.997	1.23255e-05	ko00240.cor.annot	Pyrimidine metabolism
gene-tia012005	K01464 dihydropyrimidinase [EC:3.5.2.2] | (RefSeq) dihydropyrimidinase-like (A)	TMK0284	C9H12N2O6	Uridine	-0.991	0.00013419	ko00240.cor.annot	Pyrimidine metabolism
gene-tia012005	K01464 dihydropyrimidinase [EC:3.5.2.2] | (RefSeq) dihydropyrimidinase-like (A)	TMK0996	C4H5N3O	Cytosine	-0.989	0.000189823	ko00240.cor.annot	Pyrimidine metabolism
gene-tia012005	K01464 dihydropyrimidinase [EC:3.5.2.2] | (RefSeq) dihydropyrimidinase-like (A)	TMK0668	C10H14N2O5	Thymidine	-0.97	0.00134113	ko00240.cor.annot	Pyrimidine metabolism
gene-tia012005	K01464 dihydropyrimidinase [EC:3.5.2.2] | (RefSeq) dihydropyrimidinase-like (A)	TMK0412	C9H14N2O12P2	Uridine 5'-diphosphate	0.969	0.0014474	ko00240.cor.annot	Pyrimidine metabolism
gene-tia012005	K01464 dihydropyrimidinase [EC:3.5.2.2] | (RefSeq) dihydropyrimidinase-like (A)	TMK0398	C9H14N3O8P	Cytidine 5'-monophosphate (Cytidylic acid)	-0.945	0.00445376	ko00240.cor.annot	Pyrimidine metabolism
gene-tia012005	K01464 dihydropyrimidinase [EC:3.5.2.2] | (RefSeq) dihydropyrimidinase-like (A)	TMK0381	C9H13N2O9P	Uridine 5'-monophosphate	-0.981	0.000543583	ko00240.cor.annot	Pyrimidine metabolism
gene-tia012210	K01510 apyrase [EC:3.6.1.5] | (RefSeq) probable apyrase 6 isoform X1 (A)	TMK0381	C9H13N2O9P	Uridine 5'-monophosphate	-0.934	0.00635735	ko00240.cor.annot	Pyrimidine metabolism
gene-tia012210	K01510 apyrase [EC:3.6.1.5] | (RefSeq) probable apyrase 6 isoform X1 (A)	TMK0398	C9H14N3O8P	Cytidine 5'-monophosphate (Cytidylic acid)	-0.956	0.00283509	ko00240.cor.annot	Pyrimidine metabolism
gene-tia012210	K01510 apyrase [EC:3.6.1.5] | (RefSeq) probable apyrase 6 isoform X1 (A)	TMK0412	C9H14N2O12P2	Uridine 5'-diphosphate	0.948	0.0039177	ko00240.cor.annot	Pyrimidine metabolism
gene-tia012210	K01510 apyrase [EC:3.6.1.5] | (RefSeq) probable apyrase 6 isoform X1 (A)	TMK0668	C10H14N2O5	Thymidine	-0.965	0.0018541	ko00240.cor.annot	Pyrimidine metabolism
gene-tia012210	K01510 apyrase [EC:3.6.1.5] | (RefSeq) probable apyrase 6 isoform X1 (A)	TMK0996	C4H5N3O	Cytosine	-0.965	0.00180403	ko00240.cor.annot	Pyrimidine metabolism
gene-tia012210	K01510 apyrase [EC:3.6.1.5] | (RefSeq) probable apyrase 6 isoform X1 (A)	TMK0284	C9H12N2O6	Uridine	-0.967	0.00157388	ko00240.cor.annot	Pyrimidine metabolism
gene-tia012210	K01510 apyrase [EC:3.6.1.5] | (RefSeq) probable apyrase 6 isoform X1 (A)	TMK0688	C9H13N3O5	Cytidine	-0.994	6.22482e-05	ko00240.cor.annot	Pyrimidine metabolism
gene-tia012331	K00876 uridine kinase [EC:2.7.1.48] | (RefSeq) uridine kinase-like protein 1, chloroplastic (A)	TMK0398	C9H14N3O8P	Cytidine 5'-monophosphate (Cytidylic acid)	0.925	0.00829577	ko00240.cor.annot	Pyrimidine metabolism
gene-tia012331	K00876 uridine kinase [EC:2.7.1.48] | (RefSeq) uridine kinase-like protein 1, chloroplastic (A)	TMK0381	C9H13N2O9P	Uridine 5'-monophosphate	0.987	0.000268811	ko00240.cor.annot	Pyrimidine metabolism
gene-tia012331	K00876 uridine kinase [EC:2.7.1.48] | (RefSeq) uridine kinase-like protein 1, chloroplastic (A)	TMK0668	C10H14N2O5	Thymidine	0.936	0.00594792	ko00240.cor.annot	Pyrimidine metabolism
gene-tia012331	K00876 uridine kinase [EC:2.7.1.48] | (RefSeq) uridine kinase-like protein 1, chloroplastic (A)	TMK0412	C9H14N2O12P2	Uridine 5'-diphosphate	-0.94	0.00529352	ko00240.cor.annot	Pyrimidine metabolism
gene-tia012331	K00876 uridine kinase [EC:2.7.1.48] | (RefSeq) uridine kinase-like protein 1, chloroplastic (A)	TMK0284	C9H12N2O6	Uridine	0.991	0.000110583	ko00240.cor.annot	Pyrimidine metabolism
gene-tia012331	K00876 uridine kinase [EC:2.7.1.48] | (RefSeq) uridine kinase-like protein 1, chloroplastic (A)	TMK0996	C4H5N3O	Cytosine	0.997	1.00987e-05	ko00240.cor.annot	Pyrimidine metabolism
gene-tia012331	K00876 uridine kinase [EC:2.7.1.48] | (RefSeq) uridine kinase-like protein 1, chloroplastic (A)	TMK0688	C9H13N3O5	Cytidine	0.989	0.000186879	ko00240.cor.annot	Pyrimidine metabolism
gene-tia012331	K00876 uridine kinase [EC:2.7.1.48] | (RefSeq) uridine kinase-like protein 1, chloroplastic (A)	TMK0534	C9H13N3O4	Deoxycytidine	0.926	0.00810817	ko00240.cor.annot	Pyrimidine metabolism
gene-tia012681	K00940 nucleoside-diphosphate kinase [EC:2.7.4.6] | (RefSeq) uncharacterized LOC103709541 (A)	TMK0381	C9H13N2O9P	Uridine 5'-monophosphate	-0.956	0.00288363	ko00240.cor.annot	Pyrimidine metabolism
gene-tia012681	K00940 nucleoside-diphosphate kinase [EC:2.7.4.6] | (RefSeq) uncharacterized LOC103709541 (A)	TMK0398	C9H14N3O8P	Cytidine 5'-monophosphate (Cytidylic acid)	-0.924	0.00842972	ko00240.cor.annot	Pyrimidine metabolism
gene-tia012681	K00940 nucleoside-diphosphate kinase [EC:2.7.4.6] | (RefSeq) uncharacterized LOC103709541 (A)	TMK0412	C9H14N2O12P2	Uridine 5'-diphosphate	0.95	0.00362938	ko00240.cor.annot	Pyrimidine metabolism
gene-tia012681	K00940 nucleoside-diphosphate kinase [EC:2.7.4.6] | (RefSeq) uncharacterized LOC103709541 (A)	TMK0668	C10H14N2O5	Thymidine	-0.96	0.00234245	ko00240.cor.annot	Pyrimidine metabolism
gene-tia012681	K00940 nucleoside-diphosphate kinase [EC:2.7.4.6] | (RefSeq) uncharacterized LOC103709541 (A)	TMK0284	C9H12N2O6	Uridine	-0.965	0.00178536	ko00240.cor.annot	Pyrimidine metabolism
gene-tia012681	K00940 nucleoside-diphosphate kinase [EC:2.7.4.6] | (RefSeq) uncharacterized LOC103709541 (A)	TMK0996	C4H5N3O	Cytosine	-0.967	0.00157422	ko00240.cor.annot	Pyrimidine metabolism
gene-tia012681	K00940 nucleoside-diphosphate kinase [EC:2.7.4.6] | (RefSeq) uncharacterized LOC103709541 (A)	TMK0688	C9H13N3O5	Cytidine	-0.993	6.37825e-05	ko00240.cor.annot	Pyrimidine metabolism
gene-tia012806	K10808 ribonucleoside-diphosphate reductase subunit M2 [EC:1.17.4.1] | (RefSeq) ribonucleoside-diphosphate reductase small chain (A)	TMK0412	C9H14N2O12P2	Uridine 5'-diphosphate	-0.921	0.00906305	ko00240.cor.annot	Pyrimidine metabolism
gene-tia012806	K10808 ribonucleoside-diphosphate reductase subunit M2 [EC:1.17.4.1] | (RefSeq) ribonucleoside-diphosphate reductase small chain (A)	TMK0381	C9H13N2O9P	Uridine 5'-monophosphate	0.989	0.000182351	ko00240.cor.annot	Pyrimidine metabolism
gene-tia012806	K10808 ribonucleoside-diphosphate reductase subunit M2 [EC:1.17.4.1] | (RefSeq) ribonucleoside-diphosphate reductase small chain (A)	TMK0688	C9H13N3O5	Cytidine	0.976	0.000875365	ko00240.cor.annot	Pyrimidine metabolism
gene-tia012806	K10808 ribonucleoside-diphosphate reductase subunit M2 [EC:1.17.4.1] | (RefSeq) ribonucleoside-diphosphate reductase small chain (A)	TMK0534	C9H13N3O4	Deoxycytidine	0.929	0.00744313	ko00240.cor.annot	Pyrimidine metabolism
gene-tia012806	K10808 ribonucleoside-diphosphate reductase subunit M2 [EC:1.17.4.1] | (RefSeq) ribonucleoside-diphosphate reductase small chain (A)	TMK0996	C4H5N3O	Cytosine	0.991	0.000116992	ko00240.cor.annot	Pyrimidine metabolism
gene-tia012806	K10808 ribonucleoside-diphosphate reductase subunit M2 [EC:1.17.4.1] | (RefSeq) ribonucleoside-diphosphate reductase small chain (A)	TMK0284	C9H12N2O6	Uridine	0.98	0.000570787	ko00240.cor.annot	Pyrimidine metabolism
gene-tia012854	K16904 dCTP diphosphatase [EC:3.6.1.12] | (RefSeq) dCTP pyrophosphatase 1-like (A)	TMK0381	C9H13N2O9P	Uridine 5'-monophosphate	-0.969	0.00146389	ko00240.cor.annot	Pyrimidine metabolism
gene-tia012854	K16904 dCTP diphosphatase [EC:3.6.1.12] | (RefSeq) dCTP pyrophosphatase 1-like (A)	TMK0688	C9H13N3O5	Cytidine	-0.938	0.00566605	ko00240.cor.annot	Pyrimidine metabolism
gene-tia012854	K16904 dCTP diphosphatase [EC:3.6.1.12] | (RefSeq) dCTP pyrophosphatase 1-like (A)	TMK0534	C9H13N3O4	Deoxycytidine	-0.962	0.00218089	ko00240.cor.annot	Pyrimidine metabolism
gene-tia012854	K16904 dCTP diphosphatase [EC:3.6.1.12] | (RefSeq) dCTP pyrophosphatase 1-like (A)	TMK0996	C4H5N3O	Cytosine	-0.97	0.00134924	ko00240.cor.annot	Pyrimidine metabolism
gene-tia012854	K16904 dCTP diphosphatase [EC:3.6.1.12] | (RefSeq) dCTP pyrophosphatase 1-like (A)	TMK0284	C9H12N2O6	Uridine	-0.96	0.00237326	ko00240.cor.annot	Pyrimidine metabolism
gene-tia012865	K01510 apyrase [EC:3.6.1.5] | (RefSeq) probable apyrase 6 isoform X1 (A)	TMK0284	C9H12N2O6	Uridine	-0.959	0.00247837	ko00240.cor.annot	Pyrimidine metabolism
gene-tia012865	K01510 apyrase [EC:3.6.1.5] | (RefSeq) probable apyrase 6 isoform X1 (A)	TMK0996	C4H5N3O	Cytosine	-0.959	0.00245774	ko00240.cor.annot	Pyrimidine metabolism
gene-tia012865	K01510 apyrase [EC:3.6.1.5] | (RefSeq) probable apyrase 6 isoform X1 (A)	TMK0688	C9H13N3O5	Cytidine	-0.992	0.000104692	ko00240.cor.annot	Pyrimidine metabolism
gene-tia012865	K01510 apyrase [EC:3.6.1.5] | (RefSeq) probable apyrase 6 isoform X1 (A)	TMK0381	C9H13N2O9P	Uridine 5'-monophosphate	-0.949	0.00384517	ko00240.cor.annot	Pyrimidine metabolism
gene-tia012865	K01510 apyrase [EC:3.6.1.5] | (RefSeq) probable apyrase 6 isoform X1 (A)	TMK0412	C9H14N2O12P2	Uridine 5'-diphosphate	0.955	0.00302363	ko00240.cor.annot	Pyrimidine metabolism
gene-tia012865	K01510 apyrase [EC:3.6.1.5] | (RefSeq) probable apyrase 6 isoform X1 (A)	TMK0668	C10H14N2O5	Thymidine	-0.961	0.00229802	ko00240.cor.annot	Pyrimidine metabolism
gene-tia000329	K13566 omega-amidase [EC:3.5.1.3] | (RefSeq) omega-amidase, chloroplastic (A)	TMK0408	C4H8N2O3	L-Asparagine	0.96	0.00241494	ko00250.cor.annot	Alanine, aspartate and glutamate metabolism
gene-tia004667	K01915 glutamine synthetase [EC:6.3.1.2] | (RefSeq) type-1 glutamine synthetase 1-like (A)	TMK0408	C4H8N2O3	L-Asparagine	-0.962	0.00211531	ko00250.cor.annot	Alanine, aspartate and glutamate metabolism
gene-tia005212	K01940 argininosuccinate synthase [EC:6.3.4.5] | (RefSeq) argininosuccinate synthase, chloroplastic (A)	TMK0408	C4H8N2O3	L-Asparagine	0.975	0.000929173	ko00250.cor.annot	Alanine, aspartate and glutamate metabolism
gene-tia005868	K00261 glutamate dehydrogenase (NAD(P)+) [EC:1.4.1.3] | (RefSeq) glutamate dehydrogenase 1, mitochondrial isoform X1 (A)	TMK0408	C4H8N2O3	L-Asparagine	-0.947	0.00406486	ko00250.cor.annot	Alanine, aspartate and glutamate metabolism
gene-tia006806	K00814 alanine transaminase [EC:2.6.1.2] | (RefSeq) alanine aminotransferase 2-like (A)	TMK0408	C4H8N2O3	L-Asparagine	-0.969	0.00139233	ko00250.cor.annot	Alanine, aspartate and glutamate metabolism
gene-tia009241	K17761 succinate-semialdehyde dehydrogenase, mitochondrial [EC:1.2.1.24] | (RefSeq) succinate-semialdehyde dehydrogenase, mitochondrial isoform X1 (A)	TMK0408	C4H8N2O3	L-Asparagine	0.978	0.000706541	ko00250.cor.annot	Alanine, aspartate and glutamate metabolism
gene-tia010797	K00261 glutamate dehydrogenase (NAD(P)+) [EC:1.4.1.3] | (RefSeq) glutamate dehydrogenase 2 (A)	TMK0408	C4H8N2O3	L-Asparagine	-0.976	0.000884366	ko00250.cor.annot	Alanine, aspartate and glutamate metabolism
gene-tia012477	K01756 adenylosuccinate lyase [EC:4.3.2.2] | (RefSeq) uncharacterized protein LOC110030585 (A)	TMK0408	C4H8N2O3	L-Asparagine	0.99	0.00015367	ko00250.cor.annot	Alanine, aspartate and glutamate metabolism
gene-tia012708	K14454 aspartate aminotransferase, cytoplasmic [EC:2.6.1.1] | (RefSeq) aspartate aminotransferase, cytoplasmic (A)	TMK0408	C4H8N2O3	L-Asparagine	-0.989	0.000189033	ko00250.cor.annot	Alanine, aspartate and glutamate metabolism
gene-tia013755	K13051 beta-aspartyl-peptidase (threonine type) [EC:3.4.19.5] | (RefSeq) probable isoaspartyl peptidase/L-asparaginase 2 (A)	TMK0408	C4H8N2O3	L-Asparagine	-0.979	0.000678523	ko00250.cor.annot	Alanine, aspartate and glutamate metabolism
gene-tia014830	K14455 aspartate aminotransferase, mitochondrial [EC:2.6.1.1] | (RefSeq) aspartate aminotransferase, mitochondrial isoform X1 (A)	TMK0408	C4H8N2O3	L-Asparagine	0.978	0.000749367	ko00250.cor.annot	Alanine, aspartate and glutamate metabolism
gene-tia017201	K00264 glutamate synthase (NADPH/NADH) [EC:1.4.1.13 1.4.1.14] | (RefSeq) LOW QUALITY PROTEIN: glutamate synthase 1 [NADH], chloroplastic (A)	TMK0408	C4H8N2O3	L-Asparagine	-0.968	0.00153627	ko00250.cor.annot	Alanine, aspartate and glutamate metabolism
gene-tia001508	K15634 probable phosphoglycerate mutase [EC:5.4.2.12] | (RefSeq) phosphoglycerate mutase-like protein 4 (A)	TMK0271	C11H12N2O2	L-Tryptophan	0.998	5.5761e-06	ko00260.cor.annot	Glycine, serine and threonine metabolism
gene-tia002208	K00600 glycine hydroxymethyltransferase [EC:2.1.2.1] | (RefSeq) serine hydroxymethyltransferase 4-like (A)	TMK0271	C11H12N2O2	L-Tryptophan	0.98	0.000584393	ko00260.cor.annot	Glycine, serine and threonine metabolism
gene-tia004175	K00276 primary-amine oxidase [EC:1.4.3.21] | (RefSeq) primary amine oxidase 1-like (A)	TMK0271	C11H12N2O2	L-Tryptophan	-0.995	3.44551e-05	ko00260.cor.annot	Glycine, serine and threonine metabolism
gene-tia004783	K12235 serine racemase [EC:5.1.1.18] | (RefSeq) serine racemase (A)	TMK0271	C11H12N2O2	L-Tryptophan	0.984	0.000362125	ko00260.cor.annot	Glycine, serine and threonine metabolism
gene-tia004851	K01620 threonine aldolase [EC:4.1.2.48] | (RefSeq) probable low-specificity L-threonine aldolase 2 (A)	TMK0271	C11H12N2O2	L-Tryptophan	-0.968	0.00147917	ko00260.cor.annot	Glycine, serine and threonine metabolism
gene-tia007258	K00276 primary-amine oxidase [EC:1.4.3.21] | (RefSeq) hypothetical protein (A)	TMK0271	C11H12N2O2	L-Tryptophan	-0.999	1.8284e-06	ko00260.cor.annot	Glycine, serine and threonine metabolism
gene-tia007448	K01695 tryptophan synthase alpha chain [EC:4.2.1.20] | (RefSeq) tryptophan synthase alpha chain (A)	TMK0271	C11H12N2O2	L-Tryptophan	0.997	1.11708e-05	ko00260.cor.annot	Glycine, serine and threonine metabolism
gene-tia010439	K00108 choline dehydrogenase [EC:1.1.99.1] | (RefSeq) protein HOTHEAD (A)	TMK0271	C11H12N2O2	L-Tryptophan	-0.999	3.1379e-06	ko00260.cor.annot	Glycine, serine and threonine metabolism
gene-tia011821	K15633 2,3-bisphosphoglycerate-independent phosphoglycerate mutase [EC:5.4.2.12] | (RefSeq) 2,3-bisphosphoglycerate-independent phosphoglycerate mutase (A)	TMK0271	C11H12N2O2	L-Tryptophan	-0.996	2.01903e-05	ko00260.cor.annot	Glycine, serine and threonine metabolism
gene-tia011822	K15633 2,3-bisphosphoglycerate-independent phosphoglycerate mutase [EC:5.4.2.12] | (RefSeq) 2,3-bisphosphoglycerate-independent phosphoglycerate mutase (A)	TMK0271	C11H12N2O2	L-Tryptophan	-0.994	5.27734e-05	ko00260.cor.annot	Glycine, serine and threonine metabolism
gene-tia012745	K00600 glycine hydroxymethyltransferase [EC:2.1.2.1] | (RefSeq) serine hydroxymethyltransferase 4 (A)	TMK0271	C11H12N2O2	L-Tryptophan	-0.998	3.4944e-06	ko00260.cor.annot	Glycine, serine and threonine metabolism
gene-tia013835	K12524 bifunctional aspartokinase / homoserine dehydrogenase 1 [EC:2.7.2.4 1.1.1.3] | (RefSeq) bifunctional aspartokinase/homoserine dehydrogenase 1, chloroplastic-like (A)	TMK0271	C11H12N2O2	L-Tryptophan	0.99	0.000149926	ko00260.cor.annot	Glycine, serine and threonine metabolism
gene-tia014582	K00306 sarcosine oxidase / L-pipecolate oxidase [EC:1.5.3.1 1.5.3.7] | (RefSeq) pco143515; uncharacterized protein LOC100283462 (A)	TMK0271	C11H12N2O2	L-Tryptophan	0.998	8.7201e-06	ko00260.cor.annot	Glycine, serine and threonine metabolism
gene-tia015142	K00276 primary-amine oxidase [EC:1.4.3.21] | (RefSeq) hypothetical protein (A)	TMK0271	C11H12N2O2	L-Tryptophan	-0.974	0.000977212	ko00260.cor.annot	Glycine, serine and threonine metabolism
gene-tia015574	K00872 homoserine kinase [EC:2.7.1.39] | (RefSeq) homoserine kinase-like (A)	TMK0271	C11H12N2O2	L-Tryptophan	0.987	0.000243907	ko00260.cor.annot	Glycine, serine and threonine metabolism
gene-tia016665	K15919 hydroxypyruvate reductase 2 | (RefSeq) hydroxyphenylpyruvate reductase-like (A)	TMK0271	C11H12N2O2	L-Tryptophan	-0.994	4.62636e-05	ko00260.cor.annot	Glycine, serine and threonine metabolism
novel.1642	K00928 aspartate kinase [EC:2.7.2.4] | (RefSeq) aspartokinase 1, chloroplastic-like (A)	TMK0271	C11H12N2O2	L-Tryptophan	0.999	2.6111e-06	ko00260.cor.annot	Glycine, serine and threonine metabolism
novel.3055	K00928 aspartate kinase [EC:2.7.2.4] | (RefSeq) aspartokinase 1, chloroplastic-like (A)	TMK0271	C11H12N2O2	L-Tryptophan	-0.965	0.00177121	ko00260.cor.annot	Glycine, serine and threonine metabolism
gene-tia010867	K13811 3'-phosphoadenosine 5'-phosphosulfate synthase [EC:2.7.7.4 2.7.1.25] | (RefSeq) ATP sulfurylase 2-like (A)	TMK0573	C6H14N4O2	L-(+)-Arginine	-0.985	0.000332314	ko00261.cor.annot	Monobactam biosynthesis
gene-tia010867	K13811 3'-phosphoadenosine 5'-phosphosulfate synthase [EC:2.7.7.4 2.7.1.25] | (RefSeq) ATP sulfurylase 2-like (A)	TMK0532	C9H11NO3	L-(-)-Tyrosine	-0.999	5.571e-07	ko00261.cor.annot	Monobactam biosynthesis
gene-tia013835	K12524 bifunctional aspartokinase / homoserine dehydrogenase 1 [EC:2.7.2.4 1.1.1.3] | (RefSeq) bifunctional aspartokinase/homoserine dehydrogenase 1, chloroplastic-like (A)	TMK0532	C9H11NO3	L-(-)-Tyrosine	0.989	0.00019019	ko00261.cor.annot	Monobactam biosynthesis
gene-tia013835	K12524 bifunctional aspartokinase / homoserine dehydrogenase 1 [EC:2.7.2.4 1.1.1.3] | (RefSeq) bifunctional aspartokinase/homoserine dehydrogenase 1, chloroplastic-like (A)	TMK0573	C6H14N4O2	L-(+)-Arginine	0.963	0.00198298	ko00261.cor.annot	Monobactam biosynthesis
novel.1642	K00928 aspartate kinase [EC:2.7.2.4] | (RefSeq) aspartokinase 1, chloroplastic-like (A)	TMK0532	C9H11NO3	L-(-)-Tyrosine	0.999	1.3838e-06	ko00261.cor.annot	Monobactam biosynthesis
novel.1642	K00928 aspartate kinase [EC:2.7.2.4] | (RefSeq) aspartokinase 1, chloroplastic-like (A)	TMK0573	C6H14N4O2	L-(+)-Arginine	0.984	0.000361229	ko00261.cor.annot	Monobactam biosynthesis
novel.3055	K00928 aspartate kinase [EC:2.7.2.4] | (RefSeq) aspartokinase 1, chloroplastic-like (A)	TMK0532	C9H11NO3	L-(-)-Tyrosine	-0.971	0.00121814	ko00261.cor.annot	Monobactam biosynthesis
novel.3055	K00928 aspartate kinase [EC:2.7.2.4] | (RefSeq) aspartokinase 1, chloroplastic-like (A)	TMK0573	C6H14N4O2	L-(+)-Arginine	-0.964	0.00195771	ko00261.cor.annot	Monobactam biosynthesis
gene-tia012938	K10206 LL-diaminopimelate aminotransferase [EC:2.6.1.83] | (RefSeq) probable LL-diaminopimelate aminotransferase, chloroplastic (A)	TMK0572	C7H14N2O4	2,6-Diaminooimelic acid	0.997	1.66597e-05	ko00300.cor.annot	Lysine biosynthesis
gene-tia013835	K12524 bifunctional aspartokinase / homoserine dehydrogenase 1 [EC:2.7.2.4 1.1.1.3] | (RefSeq) bifunctional aspartokinase/homoserine dehydrogenase 1, chloroplastic-like (A)	TMK0572	C7H14N2O4	2,6-Diaminooimelic acid	0.989	0.000164853	ko00300.cor.annot	Lysine biosynthesis
novel.1642	K00928 aspartate kinase [EC:2.7.2.4] | (RefSeq) aspartokinase 1, chloroplastic-like (A)	TMK0572	C7H14N2O4	2,6-Diaminooimelic acid	0.997	0.0000133497	ko00300.cor.annot	Lysine biosynthesis
novel.3055	K00928 aspartate kinase [EC:2.7.2.4] | (RefSeq) aspartokinase 1, chloroplastic-like (A)	TMK0572	C7H14N2O4	2,6-Diaminooimelic acid	-0.979	0.000668577	ko00300.cor.annot	Lysine biosynthesis
gene-tia001787	K00128 aldehyde dehydrogenase (NAD+) [EC:1.2.1.3] | (RefSeq) aldehyde dehydrogenase family 3 member H1-like (A)	TMK0552	C5H11NO2	5-Aminovaleric acid	-0.964	0.00197349	ko00310.cor.annot	Lysine degradation
gene-tia001787	K00128 aldehyde dehydrogenase (NAD+) [EC:1.2.1.3] | (RefSeq) aldehyde dehydrogenase family 3 member H1-like (A)	TMK0536	C8H16N2O3	N6-Acetyl-L-lysine	0.997	1.70463e-05	ko00310.cor.annot	Lysine degradation
gene-tia004716	K11420 euchromatic histone-lysine N-methyltransferase [EC:2.1.1.43] | (RefSeq) histone-lysine N-methyltransferase family member SUVH9-like (A)	TMK0536	C8H16N2O3	N6-Acetyl-L-lysine	-0.999	1.2381e-06	ko00310.cor.annot	Lysine degradation
gene-tia004716	K11420 euchromatic histone-lysine N-methyltransferase [EC:2.1.1.43] | (RefSeq) histone-lysine N-methyltransferase family member SUVH9-like (A)	TMK0552	C5H11NO2	5-Aminovaleric acid	0.957	0.00270832	ko00310.cor.annot	Lysine degradation
gene-tia006098	K11422 histone-lysine N-methyltransferase SETD1 [EC:2.1.1.43] | (RefSeq) unknown RNA binding protein (A)	TMK0552	C5H11NO2	5-Aminovaleric acid	-0.928	0.00757118	ko00310.cor.annot	Lysine degradation
gene-tia006098	K11422 histone-lysine N-methyltransferase SETD1 [EC:2.1.1.43] | (RefSeq) unknown RNA binding protein (A)	TMK0536	C8H16N2O3	N6-Acetyl-L-lysine	0.973	0.00111463	ko00310.cor.annot	Lysine degradation
gene-tia006315	K11420 euchromatic histone-lysine N-methyltransferase [EC:2.1.1.43] | (RefSeq) histone-lysine N-methyltransferase family member SUVH9-like (A)	TMK0536	C8H16N2O3	N6-Acetyl-L-lysine	0.949	0.00380072	ko00310.cor.annot	Lysine degradation
gene-tia006941	K11420 euchromatic histone-lysine N-methyltransferase [EC:2.1.1.43] | (RefSeq) histone-lysine N-methyltransferase, H3 lysine-9 specific SUVH1-like (A)	TMK0552	C5H11NO2	5-Aminovaleric acid	-0.942	0.00501825	ko00310.cor.annot	Lysine degradation
gene-tia006941	K11420 euchromatic histone-lysine N-methyltransferase [EC:2.1.1.43] | (RefSeq) histone-lysine N-methyltransferase, H3 lysine-9 specific SUVH1-like (A)	TMK0536	C8H16N2O3	N6-Acetyl-L-lysine	0.938	0.00567594	ko00310.cor.annot	Lysine degradation
gene-tia007253	K11426 SET and MYND domain-containing protein | (RefSeq) histone-lysine N-methyltransferase ATXR4 (A)	TMK0536	C8H16N2O3	N6-Acetyl-L-lysine	0.989	0.000166888	ko00310.cor.annot	Lysine degradation
gene-tia007253	K11426 SET and MYND domain-containing protein | (RefSeq) histone-lysine N-methyltransferase ATXR4 (A)	TMK0552	C5H11NO2	5-Aminovaleric acid	-0.929	0.00739227	ko00310.cor.annot	Lysine degradation
gene-tia008662	K11426 SET and MYND domain-containing protein | (RefSeq) protein SET DOMAIN GROUP 41 isoform X1 (A)	TMK0536	C8H16N2O3	N6-Acetyl-L-lysine	-0.962	0.00213325	ko00310.cor.annot	Lysine degradation
gene-tia009293	K11426 SET and MYND domain-containing protein | (RefSeq) histone-lysine N-methyltransferase ASHR1 (A)	TMK0536	C8H16N2O3	N6-Acetyl-L-lysine	-0.966	0.00174095	ko00310.cor.annot	Lysine degradation
gene-tia009293	K11426 SET and MYND domain-containing protein | (RefSeq) histone-lysine N-methyltransferase ASHR1 (A)	TMK0552	C5H11NO2	5-Aminovaleric acid	0.922	0.00897708	ko00310.cor.annot	Lysine degradation
gene-tia009683	K15588 histone-lysine N-methyltransferase NSD1 [EC:2.1.1.43] | (RefSeq) hypothetical protein (A)	TMK0536	C8H16N2O3	N6-Acetyl-L-lysine	-0.966	0.00173947	ko00310.cor.annot	Lysine degradation
gene-tia009761	K00128 aldehyde dehydrogenase (NAD+) [EC:1.2.1.3] | (RefSeq) aldehyde dehydrogenase family 3 member F1-like isoform X1 (A)	TMK0552	C5H11NO2	5-Aminovaleric acid	0.932	0.00679398	ko00310.cor.annot	Lysine degradation
gene-tia009761	K00128 aldehyde dehydrogenase (NAD+) [EC:1.2.1.3] | (RefSeq) aldehyde dehydrogenase family 3 member F1-like isoform X1 (A)	TMK0536	C8H16N2O3	N6-Acetyl-L-lysine	-0.974	0.00102091	ko00310.cor.annot	Lysine degradation
gene-tia014582	K00306 sarcosine oxidase / L-pipecolate oxidase [EC:1.5.3.1 1.5.3.7] | (RefSeq) pco143515; uncharacterized protein LOC100283462 (A)	TMK0552	C5H11NO2	5-Aminovaleric acid	-0.946	0.00430815	ko00310.cor.annot	Lysine degradation
gene-tia014582	K00306 sarcosine oxidase / L-pipecolate oxidase [EC:1.5.3.1 1.5.3.7] | (RefSeq) pco143515; uncharacterized protein LOC100283462 (A)	TMK0536	C8H16N2O3	N6-Acetyl-L-lysine	0.998	7.6509e-06	ko00310.cor.annot	Lysine degradation
gene-tia017222	K00658 2-oxoglutarate dehydrogenase E2 component (dihydrolipoamide succinyltransferase) [EC:2.3.1.61] | (RefSeq) LOW QUALITY PROTEIN: dihydrolipoyllysine-residue succinyltransferase component of 2-oxoglutarate dehydrogenase complex 2, mitochondrial-like (A)	TMK0536	C8H16N2O3	N6-Acetyl-L-lysine	-0.998	5.8065e-06	ko00310.cor.annot	Lysine degradation
gene-tia017222	K00658 2-oxoglutarate dehydrogenase E2 component (dihydrolipoamide succinyltransferase) [EC:2.3.1.61] | (RefSeq) LOW QUALITY PROTEIN: dihydrolipoyllysine-residue succinyltransferase component of 2-oxoglutarate dehydrogenase complex 2, mitochondrial-like (A)	TMK0552	C5H11NO2	5-Aminovaleric acid	0.958	0.0026402	ko00310.cor.annot	Lysine degradation
gene-tia000425	K00472 prolyl 4-hydroxylase [EC:1.14.11.2] | (RefSeq) prolyl 4-hydroxylase 1-like (A)	TMK0573	C6H14N4O2	L-(+)-Arginine	0.986	0.000277331	ko00330.cor.annot	Arginine and proline metabolism
gene-tia000425	K00472 prolyl 4-hydroxylase [EC:1.14.11.2] | (RefSeq) prolyl 4-hydroxylase 1-like (A)	TMK0579	C5H12N2O2	L-Ornithine	0.972	0.00116637	ko00330.cor.annot	Arginine and proline metabolism
gene-tia000425	K00472 prolyl 4-hydroxylase [EC:1.14.11.2] | (RefSeq) prolyl 4-hydroxylase 1-like (A)	TMK0563	C5H11N3O2	4-Guanidinobutyric acid	-0.974	0.000967489	ko00330.cor.annot	Arginine and proline metabolism
gene-tia001500	K01426 amidase [EC:3.5.1.4] | (RefSeq) LOW QUALITY PROTEIN: uncharacterized protein LOC105643773 (A)	TMK0563	C5H11N3O2	4-Guanidinobutyric acid	0.996	1.99045e-05	ko00330.cor.annot	Arginine and proline metabolism
gene-tia001500	K01426 amidase [EC:3.5.1.4] | (RefSeq) LOW QUALITY PROTEIN: uncharacterized protein LOC105643773 (A)	TMK0552	C5H11NO2	5-Aminovaleric acid	0.938	0.0056236	ko00330.cor.annot	Arginine and proline metabolism
gene-tia001500	K01426 amidase [EC:3.5.1.4] | (RefSeq) LOW QUALITY PROTEIN: uncharacterized protein LOC105643773 (A)	TMK0573	C6H14N4O2	L-(+)-Arginine	-0.978	0.000695974	ko00330.cor.annot	Arginine and proline metabolism
gene-tia001500	K01426 amidase [EC:3.5.1.4] | (RefSeq) LOW QUALITY PROTEIN: uncharacterized protein LOC105643773 (A)	TMK0579	C5H12N2O2	L-Ornithine	-0.994	4.59386e-05	ko00330.cor.annot	Arginine and proline metabolism
gene-tia001787	K00128 aldehyde dehydrogenase (NAD+) [EC:1.2.1.3] | (RefSeq) aldehyde dehydrogenase family 3 member H1-like (A)	TMK0573	C6H14N4O2	L-(+)-Arginine	0.973	0.00111934	ko00330.cor.annot	Arginine and proline metabolism
gene-tia001787	K00128 aldehyde dehydrogenase (NAD+) [EC:1.2.1.3] | (RefSeq) aldehyde dehydrogenase family 3 member H1-like (A)	TMK0552	C5H11NO2	5-Aminovaleric acid	-0.964	0.00197349	ko00330.cor.annot	Arginine and proline metabolism
gene-tia001787	K00128 aldehyde dehydrogenase (NAD+) [EC:1.2.1.3] | (RefSeq) aldehyde dehydrogenase family 3 member H1-like (A)	TMK0579	C5H12N2O2	L-Ornithine	0.999	4.111e-07	ko00330.cor.annot	Arginine and proline metabolism
gene-tia001787	K00128 aldehyde dehydrogenase (NAD+) [EC:1.2.1.3] | (RefSeq) aldehyde dehydrogenase family 3 member H1-like (A)	TMK0559	C5H9NO3	Cis-4-Hydroxy-D-proline	-0.926	0.00797798	ko00330.cor.annot	Arginine and proline metabolism
gene-tia001787	K00128 aldehyde dehydrogenase (NAD+) [EC:1.2.1.3] | (RefSeq) aldehyde dehydrogenase family 3 member H1-like (A)	TMK0563	C5H11N3O2	4-Guanidinobutyric acid	-0.999	1.0208e-06	ko00330.cor.annot	Arginine and proline metabolism
gene-tia002978	K17839 polyamine oxidase [EC:1.5.3.17 1.5.3.-] | (RefSeq) probable polyamine oxidase 4 (A)	TMK0552	C5H11NO2	5-Aminovaleric acid	0.959	0.00252211	ko00330.cor.annot	Arginine and proline metabolism
gene-tia002978	K17839 polyamine oxidase [EC:1.5.3.17 1.5.3.-] | (RefSeq) probable polyamine oxidase 4 (A)	TMK0573	C6H14N4O2	L-(+)-Arginine	-0.976	0.000862711	ko00330.cor.annot	Arginine and proline metabolism
gene-tia002978	K17839 polyamine oxidase [EC:1.5.3.17 1.5.3.-] | (RefSeq) probable polyamine oxidase 4 (A)	TMK0579	C5H12N2O2	L-Ornithine	-0.999	1.8504e-06	ko00330.cor.annot	Arginine and proline metabolism
gene-tia002978	K17839 polyamine oxidase [EC:1.5.3.17 1.5.3.-] | (RefSeq) probable polyamine oxidase 4 (A)	TMK0563	C5H11N3O2	4-Guanidinobutyric acid	0.998	4.6764e-06	ko00330.cor.annot	Arginine and proline metabolism
gene-tia004706	K01426 amidase [EC:3.5.1.4] | (RefSeq) putative amidase C869.01 (A)	TMK0573	C6H14N4O2	L-(+)-Arginine	-0.975	0.00089406	ko00330.cor.annot	Arginine and proline metabolism
gene-tia004706	K01426 amidase [EC:3.5.1.4] | (RefSeq) putative amidase C869.01 (A)	TMK0579	C5H12N2O2	L-Ornithine	-0.988	0.000228486	ko00330.cor.annot	Arginine and proline metabolism
gene-tia004706	K01426 amidase [EC:3.5.1.4] | (RefSeq) putative amidase C869.01 (A)	TMK0563	C5H11N3O2	4-Guanidinobutyric acid	0.991	0.000116262	ko00330.cor.annot	Arginine and proline metabolism
gene-tia005463	K00472 prolyl 4-hydroxylase [EC:1.14.11.2] | (RefSeq) probable prolyl 4-hydroxylase 9 (A)	TMK0552	C5H11NO2	5-Aminovaleric acid	0.957	0.002761	ko00330.cor.annot	Arginine and proline metabolism
gene-tia005463	K00472 prolyl 4-hydroxylase [EC:1.14.11.2] | (RefSeq) probable prolyl 4-hydroxylase 9 (A)	TMK0573	C6H14N4O2	L-(+)-Arginine	-0.979	0.000678431	ko00330.cor.annot	Arginine and proline metabolism
gene-tia005463	K00472 prolyl 4-hydroxylase [EC:1.14.11.2] | (RefSeq) probable prolyl 4-hydroxylase 9 (A)	TMK0579	C5H12N2O2	L-Ornithine	-0.992	9.81198e-05	ko00330.cor.annot	Arginine and proline metabolism
gene-tia005463	K00472 prolyl 4-hydroxylase [EC:1.14.11.2] | (RefSeq) probable prolyl 4-hydroxylase 9 (A)	TMK0563	C5H11N3O2	4-Guanidinobutyric acid	0.986	0.000312149	ko00330.cor.annot	Arginine and proline metabolism
gene-tia008986	K13427 nitric-oxide synthase, plant [EC:1.14.13.39] | (RefSeq) putative nitric oxide synthase (A)	TMK0563	C5H11N3O2	4-Guanidinobutyric acid	-0.945	0.00438356	ko00330.cor.annot	Arginine and proline metabolism
gene-tia008986	K13427 nitric-oxide synthase, plant [EC:1.14.13.39] | (RefSeq) putative nitric oxide synthase (A)	TMK0573	C6H14N4O2	L-(+)-Arginine	0.966	0.00176034	ko00330.cor.annot	Arginine and proline metabolism
gene-tia008986	K13427 nitric-oxide synthase, plant [EC:1.14.13.39] | (RefSeq) putative nitric oxide synthase (A)	TMK0579	C5H12N2O2	L-Ornithine	0.951	0.00352287	ko00330.cor.annot	Arginine and proline metabolism
gene-tia009097	K00472 prolyl 4-hydroxylase [EC:1.14.11.2] | (RefSeq) probable prolyl 4-hydroxylase 7 (A)	TMK0563	C5H11N3O2	4-Guanidinobutyric acid	-0.996	2.80649e-05	ko00330.cor.annot	Arginine and proline metabolism
gene-tia009097	K00472 prolyl 4-hydroxylase [EC:1.14.11.2] | (RefSeq) probable prolyl 4-hydroxylase 7 (A)	TMK0579	C5H12N2O2	L-Ornithine	0.997	1.46637e-05	ko00330.cor.annot	Arginine and proline metabolism
gene-tia009097	K00472 prolyl 4-hydroxylase [EC:1.14.11.2] | (RefSeq) probable prolyl 4-hydroxylase 7 (A)	TMK0552	C5H11NO2	5-Aminovaleric acid	-0.94	0.00530912	ko00330.cor.annot	Arginine and proline metabolism
gene-tia009097	K00472 prolyl 4-hydroxylase [EC:1.14.11.2] | (RefSeq) probable prolyl 4-hydroxylase 7 (A)	TMK0573	C6H14N4O2	L-(+)-Arginine	0.99	0.000150907	ko00330.cor.annot	Arginine and proline metabolism
gene-tia009116	K01426 amidase [EC:3.5.1.4] | (RefSeq) LOW QUALITY PROTEIN: uncharacterized protein LOC105643773 (A)	TMK0579	C5H12N2O2	L-Ornithine	-0.996	2.3361e-05	ko00330.cor.annot	Arginine and proline metabolism
gene-tia009116	K01426 amidase [EC:3.5.1.4] | (RefSeq) LOW QUALITY PROTEIN: uncharacterized protein LOC105643773 (A)	TMK0573	C6H14N4O2	L-(+)-Arginine	-0.979	0.000634559	ko00330.cor.annot	Arginine and proline metabolism
gene-tia009116	K01426 amidase [EC:3.5.1.4] | (RefSeq) LOW QUALITY PROTEIN: uncharacterized protein LOC105643773 (A)	TMK0552	C5H11NO2	5-Aminovaleric acid	0.939	0.00548504	ko00330.cor.annot	Arginine and proline metabolism
gene-tia009116	K01426 amidase [EC:3.5.1.4] | (RefSeq) LOW QUALITY PROTEIN: uncharacterized protein LOC105643773 (A)	TMK0563	C5H11N3O2	4-Guanidinobutyric acid	0.997	1.2814e-05	ko00330.cor.annot	Arginine and proline metabolism
gene-tia009761	K00128 aldehyde dehydrogenase (NAD+) [EC:1.2.1.3] | (RefSeq) aldehyde dehydrogenase family 3 member F1-like isoform X1 (A)	TMK0573	C6H14N4O2	L-(+)-Arginine	-0.981	0.000551156	ko00330.cor.annot	Arginine and proline metabolism
gene-tia009761	K00128 aldehyde dehydrogenase (NAD+) [EC:1.2.1.3] | (RefSeq) aldehyde dehydrogenase family 3 member F1-like isoform X1 (A)	TMK0552	C5H11NO2	5-Aminovaleric acid	0.932	0.00679398	ko00330.cor.annot	Arginine and proline metabolism
gene-tia009761	K00128 aldehyde dehydrogenase (NAD+) [EC:1.2.1.3] | (RefSeq) aldehyde dehydrogenase family 3 member F1-like isoform X1 (A)	TMK0579	C5H12N2O2	L-Ornithine	-0.978	0.000729669	ko00330.cor.annot	Arginine and proline metabolism
gene-tia009761	K00128 aldehyde dehydrogenase (NAD+) [EC:1.2.1.3] | (RefSeq) aldehyde dehydrogenase family 3 member F1-like isoform X1 (A)	TMK0563	C5H11N3O2	4-Guanidinobutyric acid	0.972	0.00119014	ko00330.cor.annot	Arginine and proline metabolism
gene-tia009971	K01426 amidase [EC:3.5.1.4] | (RefSeq) LOW QUALITY PROTEIN: uncharacterized protein LOC105643773 (A)	TMK0563	C5H11N3O2	4-Guanidinobutyric acid	-0.998	8.1274e-06	ko00330.cor.annot	Arginine and proline metabolism
gene-tia009971	K01426 amidase [EC:3.5.1.4] | (RefSeq) LOW QUALITY PROTEIN: uncharacterized protein LOC105643773 (A)	TMK0559	C5H9NO3	Cis-4-Hydroxy-D-proline	-0.931	0.00691388	ko00330.cor.annot	Arginine and proline metabolism
gene-tia009971	K01426 amidase [EC:3.5.1.4] | (RefSeq) LOW QUALITY PROTEIN: uncharacterized protein LOC105643773 (A)	TMK0579	C5H12N2O2	L-Ornithine	0.996	2.74521e-05	ko00330.cor.annot	Arginine and proline metabolism
gene-tia009971	K01426 amidase [EC:3.5.1.4] | (RefSeq) LOW QUALITY PROTEIN: uncharacterized protein LOC105643773 (A)	TMK0552	C5H11NO2	5-Aminovaleric acid	-0.96	0.00234241	ko00330.cor.annot	Arginine and proline metabolism
gene-tia009971	K01426 amidase [EC:3.5.1.4] | (RefSeq) LOW QUALITY PROTEIN: uncharacterized protein LOC105643773 (A)	TMK0573	C6H14N4O2	L-(+)-Arginine	0.966	0.0016957	ko00330.cor.annot	Arginine and proline metabolism
gene-tia011412	K00318 proline dehydrogenase [EC:1.5.-.-] | (RefSeq) proline dehydrogenase 2, mitochondrial-like isoform X1 (A)	TMK0563	C5H11N3O2	4-Guanidinobutyric acid	-0.996	2.72248e-05	ko00330.cor.annot	Arginine and proline metabolism
gene-tia011412	K00318 proline dehydrogenase [EC:1.5.-.-] | (RefSeq) proline dehydrogenase 2, mitochondrial-like isoform X1 (A)	TMK0579	C5H12N2O2	L-Ornithine	0.996	3.01085e-05	ko00330.cor.annot	Arginine and proline metabolism
gene-tia011412	K00318 proline dehydrogenase [EC:1.5.-.-] | (RefSeq) proline dehydrogenase 2, mitochondrial-like isoform X1 (A)	TMK0573	C6H14N4O2	L-(+)-Arginine	0.986	0.000303359	ko00330.cor.annot	Arginine and proline metabolism
gene-tia011412	K00318 proline dehydrogenase [EC:1.5.-.-] | (RefSeq) proline dehydrogenase 2, mitochondrial-like isoform X1 (A)	TMK0552	C5H11NO2	5-Aminovaleric acid	-0.939	0.00539758	ko00330.cor.annot	Arginine and proline metabolism
gene-tia012708	K14454 aspartate aminotransferase, cytoplasmic [EC:2.6.1.1] | (RefSeq) aspartate aminotransferase, cytoplasmic (A)	TMK0563	C5H11N3O2	4-Guanidinobutyric acid	0.994	5.69195e-05	ko00330.cor.annot	Arginine and proline metabolism
gene-tia012708	K14454 aspartate aminotransferase, cytoplasmic [EC:2.6.1.1] | (RefSeq) aspartate aminotransferase, cytoplasmic (A)	TMK0579	C5H12N2O2	L-Ornithine	-0.992	9.48346e-05	ko00330.cor.annot	Arginine and proline metabolism
gene-tia012708	K14454 aspartate aminotransferase, cytoplasmic [EC:2.6.1.1] | (RefSeq) aspartate aminotransferase, cytoplasmic (A)	TMK0552	C5H11NO2	5-Aminovaleric acid	0.92	0.00925274	ko00330.cor.annot	Arginine and proline metabolism
gene-tia012708	K14454 aspartate aminotransferase, cytoplasmic [EC:2.6.1.1] | (RefSeq) aspartate aminotransferase, cytoplasmic (A)	TMK0573	C6H14N4O2	L-(+)-Arginine	-0.989	0.000167834	ko00330.cor.annot	Arginine and proline metabolism
gene-tia014830	K14455 aspartate aminotransferase, mitochondrial [EC:2.6.1.1] | (RefSeq) aspartate aminotransferase, mitochondrial isoform X1 (A)	TMK0579	C5H12N2O2	L-Ornithine	0.982	0.000482742	ko00330.cor.annot	Arginine and proline metabolism
gene-tia014830	K14455 aspartate aminotransferase, mitochondrial [EC:2.6.1.1] | (RefSeq) aspartate aminotransferase, mitochondrial isoform X1 (A)	TMK0573	C6H14N4O2	L-(+)-Arginine	0.974	0.00102751	ko00330.cor.annot	Arginine and proline metabolism
gene-tia014830	K14455 aspartate aminotransferase, mitochondrial [EC:2.6.1.1] | (RefSeq) aspartate aminotransferase, mitochondrial isoform X1 (A)	TMK0563	C5H11N3O2	4-Guanidinobutyric acid	-0.987	0.000258225	ko00330.cor.annot	Arginine and proline metabolism
novel.1474	K01426 amidase [EC:3.5.1.4] | (RefSeq) putative amidase C869.01 (A)	TMK0573	C6H14N4O2	L-(+)-Arginine	0.926	0.00810597	ko00330.cor.annot	Arginine and proline metabolism
novel.1475	K01426 amidase [EC:3.5.1.4] | (RefSeq) putative amidase C869.01 (A)	TMK0552	C5H11NO2	5-Aminovaleric acid	-0.959	0.0025376	ko00330.cor.annot	Arginine and proline metabolism
novel.1475	K01426 amidase [EC:3.5.1.4] | (RefSeq) putative amidase C869.01 (A)	TMK0573	C6H14N4O2	L-(+)-Arginine	0.973	0.00105085	ko00330.cor.annot	Arginine and proline metabolism
novel.1475	K01426 amidase [EC:3.5.1.4] | (RefSeq) putative amidase C869.01 (A)	TMK0563	C5H11N3O2	4-Guanidinobutyric acid	-0.999	6.302e-07	ko00330.cor.annot	Arginine and proline metabolism
novel.1475	K01426 amidase [EC:3.5.1.4] | (RefSeq) putative amidase C869.01 (A)	TMK0559	C5H9NO3	Cis-4-Hydroxy-D-proline	-0.921	0.00919178	ko00330.cor.annot	Arginine and proline metabolism
novel.1475	K01426 amidase [EC:3.5.1.4] | (RefSeq) putative amidase C869.01 (A)	TMK0579	C5H12N2O2	L-Ornithine	0.999	1.1817e-06	ko00330.cor.annot	Arginine and proline metabolism
gene-tia001787	K00128 aldehyde dehydrogenase (NAD+) [EC:1.2.1.3] | (RefSeq) aldehyde dehydrogenase family 3 member H1-like (A)	TMK0574	C7H11N3O2	1-Methylhistidine	-0.997	9.5472e-06	ko00340.cor.annot	Histidine metabolism
gene-tia005161	K19787 carnosine N-methyltransferase [EC:2.1.1.22] | (RefSeq) carnosine N-methyltransferase-like isoform X1 (A)	TMK0574	C7H11N3O2	1-Methylhistidine	-0.995	3.12759e-05	ko00340.cor.annot	Histidine metabolism
gene-tia009761	K00128 aldehyde dehydrogenase (NAD+) [EC:1.2.1.3] | (RefSeq) aldehyde dehydrogenase family 3 member F1-like isoform X1 (A)	TMK0574	C7H11N3O2	1-Methylhistidine	0.981	0.000528592	ko00340.cor.annot	Histidine metabolism
gene-tia001752	K00121 S-(hydroxymethyl)glutathione dehydrogenase / alcohol dehydrogenase [EC:1.1.1.284 1.1.1.1] | (RefSeq) alcohol dehydrogenase-like 7 (A)	TMK0532	C9H11NO3	L-(-)-Tyrosine	0.993	7.41552e-05	ko00350.cor.annot	Tyrosine metabolism
gene-tia001752	K00121 S-(hydroxymethyl)glutathione dehydrogenase / alcohol dehydrogenase [EC:1.1.1.284 1.1.1.1] | (RefSeq) alcohol dehydrogenase-like 7 (A)	TMK0524	C8H11NO	L-Tyramine	-0.996	2.54702e-05	ko00350.cor.annot	Tyrosine metabolism
gene-tia001752	K00121 S-(hydroxymethyl)glutathione dehydrogenase / alcohol dehydrogenase [EC:1.1.1.284 1.1.1.1] | (RefSeq) alcohol dehydrogenase-like 7 (A)	TMK0529	C9H11NO4	3,4-Dihydroxy-DL-phenylalanine	0.982	0.000502878	ko00350.cor.annot	Tyrosine metabolism
gene-tia004175	K00276 primary-amine oxidase [EC:1.4.3.21] | (RefSeq) primary amine oxidase 1-like (A)	TMK0532	C9H11NO3	L-(-)-Tyrosine	-0.997	1.21114e-05	ko00350.cor.annot	Tyrosine metabolism
gene-tia004175	K00276 primary-amine oxidase [EC:1.4.3.21] | (RefSeq) primary amine oxidase 1-like (A)	TMK0524	C8H11NO	L-Tyramine	0.993	6.50187e-05	ko00350.cor.annot	Tyrosine metabolism
gene-tia004175	K00276 primary-amine oxidase [EC:1.4.3.21] | (RefSeq) primary amine oxidase 1-like (A)	TMK0529	C9H11NO4	3,4-Dihydroxy-DL-phenylalanine	-0.98	0.000595006	ko00350.cor.annot	Tyrosine metabolism
gene-tia005607	K01593 aromatic-L-amino-acid/L-tryptophan decarboxylase [EC:4.1.1.28 4.1.1.105] | (RefSeq) tyrosine/DOPA decarboxylase (A)	TMK0532	C9H11NO3	L-(-)-Tyrosine	0.951	0.00354677	ko00350.cor.annot	Tyrosine metabolism
gene-tia005815	K01593 aromatic-L-amino-acid/L-tryptophan decarboxylase [EC:4.1.1.28 4.1.1.105] | (RefSeq) tyrosine/DOPA decarboxylase 2-like (A)	TMK0529	C9H11NO4	3,4-Dihydroxy-DL-phenylalanine	-0.974	0.00104033	ko00350.cor.annot	Tyrosine metabolism
gene-tia005815	K01593 aromatic-L-amino-acid/L-tryptophan decarboxylase [EC:4.1.1.28 4.1.1.105] | (RefSeq) tyrosine/DOPA decarboxylase 2-like (A)	TMK0532	C9H11NO3	L-(-)-Tyrosine	-0.996	1.83746e-05	ko00350.cor.annot	Tyrosine metabolism
gene-tia005815	K01593 aromatic-L-amino-acid/L-tryptophan decarboxylase [EC:4.1.1.28 4.1.1.105] | (RefSeq) tyrosine/DOPA decarboxylase 2-like (A)	TMK0524	C8H11NO	L-Tyramine	0.994	5.34061e-05	ko00350.cor.annot	Tyrosine metabolism
gene-tia007258	K00276 primary-amine oxidase [EC:1.4.3.21] | (RefSeq) hypothetical protein (A)	TMK0532	C9H11NO3	L-(-)-Tyrosine	-1	2.933e-07	ko00350.cor.annot	Tyrosine metabolism
gene-tia007258	K00276 primary-amine oxidase [EC:1.4.3.21] | (RefSeq) hypothetical protein (A)	TMK0524	C8H11NO	L-Tyramine	0.992	8.87776e-05	ko00350.cor.annot	Tyrosine metabolism
gene-tia007258	K00276 primary-amine oxidase [EC:1.4.3.21] | (RefSeq) hypothetical protein (A)	TMK0529	C9H11NO4	3,4-Dihydroxy-DL-phenylalanine	-0.968	0.00149816	ko00350.cor.annot	Tyrosine metabolism
gene-tia008604	K00121 S-(hydroxymethyl)glutathione dehydrogenase / alcohol dehydrogenase [EC:1.1.1.284 1.1.1.1] | (RefSeq) alcohol dehydrogenase class III (A)	TMK0524	C8H11NO	L-Tyramine	0.988	0.00022629	ko00350.cor.annot	Tyrosine metabolism
gene-tia008604	K00121 S-(hydroxymethyl)glutathione dehydrogenase / alcohol dehydrogenase [EC:1.1.1.284 1.1.1.1] | (RefSeq) alcohol dehydrogenase class III (A)	TMK0532	C9H11NO3	L-(-)-Tyrosine	-0.997	1.08443e-05	ko00350.cor.annot	Tyrosine metabolism
gene-tia008604	K00121 S-(hydroxymethyl)glutathione dehydrogenase / alcohol dehydrogenase [EC:1.1.1.284 1.1.1.1] | (RefSeq) alcohol dehydrogenase class III (A)	TMK0529	C9H11NO4	3,4-Dihydroxy-DL-phenylalanine	-0.954	0.00316534	ko00350.cor.annot	Tyrosine metabolism
gene-tia008691	K18857 alcohol dehydrogenase class-P [EC:1.1.1.1] | (RefSeq) alcohol dehydrogenase 1 (A)	TMK0532	C9H11NO3	L-(-)-Tyrosine	-0.999	1.4985e-06	ko00350.cor.annot	Tyrosine metabolism
gene-tia008691	K18857 alcohol dehydrogenase class-P [EC:1.1.1.1] | (RefSeq) alcohol dehydrogenase 1 (A)	TMK0524	C8H11NO	L-Tyramine	0.995	3.30638e-05	ko00350.cor.annot	Tyrosine metabolism
gene-tia008691	K18857 alcohol dehydrogenase class-P [EC:1.1.1.1] | (RefSeq) alcohol dehydrogenase 1 (A)	TMK0529	C9H11NO4	3,4-Dihydroxy-DL-phenylalanine	-0.967	0.00159166	ko00350.cor.annot	Tyrosine metabolism
gene-tia009304	K00422 polyphenol oxidase [EC:1.10.3.1] | (RefSeq) polyphenol oxidase, chloroplastic-like (A)	TMK0532	C9H11NO3	L-(-)-Tyrosine	-0.997	1.05712e-05	ko00350.cor.annot	Tyrosine metabolism
gene-tia009304	K00422 polyphenol oxidase [EC:1.10.3.1] | (RefSeq) polyphenol oxidase, chloroplastic-like (A)	TMK0524	C8H11NO	L-Tyramine	0.987	0.000268846	ko00350.cor.annot	Tyrosine metabolism
gene-tia009304	K00422 polyphenol oxidase [EC:1.10.3.1] | (RefSeq) polyphenol oxidase, chloroplastic-like (A)	TMK0529	C9H11NO4	3,4-Dihydroxy-DL-phenylalanine	-0.975	0.000941251	ko00350.cor.annot	Tyrosine metabolism
gene-tia009478	K00001 alcohol dehydrogenase [EC:1.1.1.1] | (RefSeq) alcohol dehydrogenase-like 6 (A)	TMK0529	C9H11NO4	3,4-Dihydroxy-DL-phenylalanine	0.953	0.00321915	ko00350.cor.annot	Tyrosine metabolism
gene-tia009478	K00001 alcohol dehydrogenase [EC:1.1.1.1] | (RefSeq) alcohol dehydrogenase-like 6 (A)	TMK0532	C9H11NO3	L-(-)-Tyrosine	0.984	0.0003874	ko00350.cor.annot	Tyrosine metabolism
gene-tia009478	K00001 alcohol dehydrogenase [EC:1.1.1.1] | (RefSeq) alcohol dehydrogenase-like 6 (A)	TMK0524	C8H11NO	L-Tyramine	-0.995	3.78477e-05	ko00350.cor.annot	Tyrosine metabolism
gene-tia010583	K00457 4-hydroxyphenylpyruvate dioxygenase [EC:1.13.11.27] | (RefSeq) hypothetical protein (A)	TMK0529	C9H11NO4	3,4-Dihydroxy-DL-phenylalanine	0.943	0.0047593	ko00350.cor.annot	Tyrosine metabolism
gene-tia010583	K00457 4-hydroxyphenylpyruvate dioxygenase [EC:1.13.11.27] | (RefSeq) hypothetical protein (A)	TMK0524	C8H11NO	L-Tyramine	-0.99	0.000135829	ko00350.cor.annot	Tyrosine metabolism
gene-tia010583	K00457 4-hydroxyphenylpyruvate dioxygenase [EC:1.13.11.27] | (RefSeq) hypothetical protein (A)	TMK0532	C9H11NO3	L-(-)-Tyrosine	0.966	0.00176025	ko00350.cor.annot	Tyrosine metabolism
gene-tia010882	K00001 alcohol dehydrogenase [EC:1.1.1.1] | (RefSeq) LOW QUALITY PROTEIN: alcohol dehydrogenase-like 4 (A)	TMK0532	C9H11NO3	L-(-)-Tyrosine	-0.98	0.000605721	ko00350.cor.annot	Tyrosine metabolism
gene-tia010882	K00001 alcohol dehydrogenase [EC:1.1.1.1] | (RefSeq) LOW QUALITY PROTEIN: alcohol dehydrogenase-like 4 (A)	TMK0524	C8H11NO	L-Tyramine	0.985	0.000315337	ko00350.cor.annot	Tyrosine metabolism
gene-tia010882	K00001 alcohol dehydrogenase [EC:1.1.1.1] | (RefSeq) LOW QUALITY PROTEIN: alcohol dehydrogenase-like 4 (A)	TMK0529	C9H11NO4	3,4-Dihydroxy-DL-phenylalanine	-0.991	0.000119844	ko00350.cor.annot	Tyrosine metabolism
gene-tia012708	K14454 aspartate aminotransferase, cytoplasmic [EC:2.6.1.1] | (RefSeq) aspartate aminotransferase, cytoplasmic (A)	TMK0524	C8H11NO	L-Tyramine	0.983	0.000415183	ko00350.cor.annot	Tyrosine metabolism
gene-tia012708	K14454 aspartate aminotransferase, cytoplasmic [EC:2.6.1.1] | (RefSeq) aspartate aminotransferase, cytoplasmic (A)	TMK0532	C9H11NO3	L-(-)-Tyrosine	-0.996	2.85186e-05	ko00350.cor.annot	Tyrosine metabolism
gene-tia012708	K14454 aspartate aminotransferase, cytoplasmic [EC:2.6.1.1] | (RefSeq) aspartate aminotransferase, cytoplasmic (A)	TMK0529	C9H11NO4	3,4-Dihydroxy-DL-phenylalanine	-0.976	0.00085981	ko00350.cor.annot	Tyrosine metabolism
gene-tia014486	K00457 4-hydroxyphenylpyruvate dioxygenase [EC:1.13.11.27] | (RefSeq) hypothetical protein (A)	TMK0524	C8H11NO	L-Tyramine	-0.991	0.000117117	ko00350.cor.annot	Tyrosine metabolism
gene-tia014486	K00457 4-hydroxyphenylpyruvate dioxygenase [EC:1.13.11.27] | (RefSeq) hypothetical protein (A)	TMK0532	C9H11NO3	L-(-)-Tyrosine	1	3.482e-07	ko00350.cor.annot	Tyrosine metabolism
gene-tia014486	K00457 4-hydroxyphenylpyruvate dioxygenase [EC:1.13.11.27] | (RefSeq) hypothetical protein (A)	TMK0529	C9H11NO4	3,4-Dihydroxy-DL-phenylalanine	0.973	0.00109987	ko00350.cor.annot	Tyrosine metabolism
gene-tia014830	K14455 aspartate aminotransferase, mitochondrial [EC:2.6.1.1] | (RefSeq) aspartate aminotransferase, mitochondrial isoform X1 (A)	TMK0529	C9H11NO4	3,4-Dihydroxy-DL-phenylalanine	0.99	0.000152337	ko00350.cor.annot	Tyrosine metabolism
gene-tia014830	K14455 aspartate aminotransferase, mitochondrial [EC:2.6.1.1] | (RefSeq) aspartate aminotransferase, mitochondrial isoform X1 (A)	TMK0532	C9H11NO3	L-(-)-Tyrosine	0.986	0.00028165	ko00350.cor.annot	Tyrosine metabolism
gene-tia014830	K14455 aspartate aminotransferase, mitochondrial [EC:2.6.1.1] | (RefSeq) aspartate aminotransferase, mitochondrial isoform X1 (A)	TMK0524	C8H11NO	L-Tyramine	-0.975	0.000956936	ko00350.cor.annot	Tyrosine metabolism
gene-tia014978	K01555 fumarylacetoacetase [EC:3.7.1.2] | (RefSeq) fumarylacetoacetase (A)	TMK0532	C9H11NO3	L-(-)-Tyrosine	0.997	1.13289e-05	ko00350.cor.annot	Tyrosine metabolism
gene-tia014978	K01555 fumarylacetoacetase [EC:3.7.1.2] | (RefSeq) fumarylacetoacetase (A)	TMK0524	C8H11NO	L-Tyramine	-0.989	0.000169177	ko00350.cor.annot	Tyrosine metabolism
gene-tia014978	K01555 fumarylacetoacetase [EC:3.7.1.2] | (RefSeq) fumarylacetoacetase (A)	TMK0529	C9H11NO4	3,4-Dihydroxy-DL-phenylalanine	0.979	0.000633054	ko00350.cor.annot	Tyrosine metabolism
gene-tia015142	K00276 primary-amine oxidase [EC:1.4.3.21] | (RefSeq) hypothetical protein (A)	TMK0532	C9H11NO3	L-(-)-Tyrosine	-0.965	0.00179185	ko00350.cor.annot	Tyrosine metabolism
gene-tia015142	K00276 primary-amine oxidase [EC:1.4.3.21] | (RefSeq) hypothetical protein (A)	TMK0524	C8H11NO	L-Tyramine	0.975	0.000944015	ko00350.cor.annot	Tyrosine metabolism
gene-tia015142	K00276 primary-amine oxidase [EC:1.4.3.21] | (RefSeq) hypothetical protein (A)	TMK0529	C9H11NO4	3,4-Dihydroxy-DL-phenylalanine	-0.953	0.00319406	ko00350.cor.annot	Tyrosine metabolism
gene-tia016673	K00422 polyphenol oxidase [EC:1.10.3.1] | (RefSeq) polyphenol oxidase A1, chloroplastic-like (A)	TMK0524	C8H11NO	L-Tyramine	0.985	0.000327272	ko00350.cor.annot	Tyrosine metabolism
gene-tia016673	K00422 polyphenol oxidase [EC:1.10.3.1] | (RefSeq) polyphenol oxidase A1, chloroplastic-like (A)	TMK0532	C9H11NO3	L-(-)-Tyrosine	-0.996	2.63808e-05	ko00350.cor.annot	Tyrosine metabolism
gene-tia016673	K00422 polyphenol oxidase [EC:1.10.3.1] | (RefSeq) polyphenol oxidase A1, chloroplastic-like (A)	TMK0529	C9H11NO4	3,4-Dihydroxy-DL-phenylalanine	-0.97	0.00136893	ko00350.cor.annot	Tyrosine metabolism
gene-tia001500	K01426 amidase [EC:3.5.1.4] | (RefSeq) LOW QUALITY PROTEIN: uncharacterized protein LOC105643773 (A)	TMK0482	C10H11NO3	N-Phenylacetylglycine	-0.993	6.51174e-05	ko00360.cor.annot	Phenylalanine metabolism
gene-tia001500	K01426 amidase [EC:3.5.1.4] | (RefSeq) LOW QUALITY PROTEIN: uncharacterized protein LOC105643773 (A)	TMK0532	C9H11NO3	L-(-)-Tyrosine	-0.993	7.70649e-05	ko00360.cor.annot	Phenylalanine metabolism
gene-tia004175	K00276 primary-amine oxidase [EC:1.4.3.21] | (RefSeq) primary amine oxidase 1-like (A)	TMK0532	C9H11NO3	L-(-)-Tyrosine	-0.997	1.21114e-05	ko00360.cor.annot	Phenylalanine metabolism
gene-tia004175	K00276 primary-amine oxidase [EC:1.4.3.21] | (RefSeq) primary amine oxidase 1-like (A)	TMK0482	C10H11NO3	N-Phenylacetylglycine	-0.995	3.37832e-05	ko00360.cor.annot	Phenylalanine metabolism
gene-tia004706	K01426 amidase [EC:3.5.1.4] | (RefSeq) putative amidase C869.01 (A)	TMK0532	C9H11NO3	L-(-)-Tyrosine	-0.989	0.000175827	ko00360.cor.annot	Phenylalanine metabolism
gene-tia004706	K01426 amidase [EC:3.5.1.4] | (RefSeq) putative amidase C869.01 (A)	TMK0482	C10H11NO3	N-Phenylacetylglycine	-0.978	0.000701655	ko00360.cor.annot	Phenylalanine metabolism
gene-tia005607	K01593 aromatic-L-amino-acid/L-tryptophan decarboxylase [EC:4.1.1.28 4.1.1.105] | (RefSeq) tyrosine/DOPA decarboxylase (A)	TMK0532	C9H11NO3	L-(-)-Tyrosine	0.951	0.00354677	ko00360.cor.annot	Phenylalanine metabolism
gene-tia005607	K01593 aromatic-L-amino-acid/L-tryptophan decarboxylase [EC:4.1.1.28 4.1.1.105] | (RefSeq) tyrosine/DOPA decarboxylase (A)	TMK0482	C10H11NO3	N-Phenylacetylglycine	0.937	0.00592005	ko00360.cor.annot	Phenylalanine metabolism
gene-tia005815	K01593 aromatic-L-amino-acid/L-tryptophan decarboxylase [EC:4.1.1.28 4.1.1.105] | (RefSeq) tyrosine/DOPA decarboxylase 2-like (A)	TMK0532	C9H11NO3	L-(-)-Tyrosine	-0.996	1.83746e-05	ko00360.cor.annot	Phenylalanine metabolism
gene-tia005815	K01593 aromatic-L-amino-acid/L-tryptophan decarboxylase [EC:4.1.1.28 4.1.1.105] | (RefSeq) tyrosine/DOPA decarboxylase 2-like (A)	TMK0482	C10H11NO3	N-Phenylacetylglycine	-0.998	4.4667e-06	ko00360.cor.annot	Phenylalanine metabolism
gene-tia007258	K00276 primary-amine oxidase [EC:1.4.3.21] | (RefSeq) hypothetical protein (A)	TMK0532	C9H11NO3	L-(-)-Tyrosine	-1	2.933e-07	ko00360.cor.annot	Phenylalanine metabolism
gene-tia007258	K00276 primary-amine oxidase [EC:1.4.3.21] | (RefSeq) hypothetical protein (A)	TMK0482	C10H11NO3	N-Phenylacetylglycine	-0.992	0.000103195	ko00360.cor.annot	Phenylalanine metabolism
gene-tia009116	K01426 amidase [EC:3.5.1.4] | (RefSeq) LOW QUALITY PROTEIN: uncharacterized protein LOC105643773 (A)	TMK0532	C9H11NO3	L-(-)-Tyrosine	-0.996	2.4519e-05	ko00360.cor.annot	Phenylalanine metabolism
gene-tia009116	K01426 amidase [EC:3.5.1.4] | (RefSeq) LOW QUALITY PROTEIN: uncharacterized protein LOC105643773 (A)	TMK0482	C10H11NO3	N-Phenylacetylglycine	-0.988	0.00023078	ko00360.cor.annot	Phenylalanine metabolism
gene-tia009673	K10775 phenylalanine ammonia-lyase [EC:4.3.1.24] | (RefSeq) phenylalanine ammonia-lyase-like (A)	TMK0532	C9H11NO3	L-(-)-Tyrosine	-0.999	1.8815e-06	ko00360.cor.annot	Phenylalanine metabolism
gene-tia009673	K10775 phenylalanine ammonia-lyase [EC:4.3.1.24] | (RefSeq) phenylalanine ammonia-lyase-like (A)	TMK0482	C10H11NO3	N-Phenylacetylglycine	-0.996	2.00628e-05	ko00360.cor.annot	Phenylalanine metabolism
gene-tia009829	K10775 phenylalanine ammonia-lyase [EC:4.3.1.24] | (RefSeq) phenylalanine ammonia-lyase (A)	TMK0532	C9H11NO3	L-(-)-Tyrosine	-0.998	3.453e-06	ko00360.cor.annot	Phenylalanine metabolism
gene-tia009829	K10775 phenylalanine ammonia-lyase [EC:4.3.1.24] | (RefSeq) phenylalanine ammonia-lyase (A)	TMK0482	C10H11NO3	N-Phenylacetylglycine	-0.996	2.3715e-05	ko00360.cor.annot	Phenylalanine metabolism
gene-tia009971	K01426 amidase [EC:3.5.1.4] | (RefSeq) LOW QUALITY PROTEIN: uncharacterized protein LOC105643773 (A)	TMK0482	C10H11NO3	N-Phenylacetylglycine	0.994	5.81044e-05	ko00360.cor.annot	Phenylalanine metabolism
gene-tia009971	K01426 amidase [EC:3.5.1.4] | (RefSeq) LOW QUALITY PROTEIN: uncharacterized protein LOC105643773 (A)	TMK0532	C9H11NO3	L-(-)-Tyrosine	0.991	0.000126112	ko00360.cor.annot	Phenylalanine metabolism
gene-tia010583	K00457 4-hydroxyphenylpyruvate dioxygenase [EC:1.13.11.27] | (RefSeq) hypothetical protein (A)	TMK0482	C10H11NO3	N-Phenylacetylglycine	0.976	0.000867577	ko00360.cor.annot	Phenylalanine metabolism
gene-tia010583	K00457 4-hydroxyphenylpyruvate dioxygenase [EC:1.13.11.27] | (RefSeq) hypothetical protein (A)	TMK0532	C9H11NO3	L-(-)-Tyrosine	0.966	0.00176025	ko00360.cor.annot	Phenylalanine metabolism
gene-tia012708	K14454 aspartate aminotransferase, cytoplasmic [EC:2.6.1.1] | (RefSeq) aspartate aminotransferase, cytoplasmic (A)	TMK0482	C10H11NO3	N-Phenylacetylglycine	-0.992	9.63976e-05	ko00360.cor.annot	Phenylalanine metabolism
gene-tia012708	K14454 aspartate aminotransferase, cytoplasmic [EC:2.6.1.1] | (RefSeq) aspartate aminotransferase, cytoplasmic (A)	TMK0532	C9H11NO3	L-(-)-Tyrosine	-0.996	2.85186e-05	ko00360.cor.annot	Phenylalanine metabolism
gene-tia014486	K00457 4-hydroxyphenylpyruvate dioxygenase [EC:1.13.11.27] | (RefSeq) hypothetical protein (A)	TMK0482	C10H11NO3	N-Phenylacetylglycine	0.994	4.76967e-05	ko00360.cor.annot	Phenylalanine metabolism
gene-tia014486	K00457 4-hydroxyphenylpyruvate dioxygenase [EC:1.13.11.27] | (RefSeq) hypothetical protein (A)	TMK0532	C9H11NO3	L-(-)-Tyrosine	1	3.482e-07	ko00360.cor.annot	Phenylalanine metabolism
gene-tia014830	K14455 aspartate aminotransferase, mitochondrial [EC:2.6.1.1] | (RefSeq) aspartate aminotransferase, mitochondrial isoform X1 (A)	TMK0532	C9H11NO3	L-(-)-Tyrosine	0.986	0.00028165	ko00360.cor.annot	Phenylalanine metabolism
gene-tia014830	K14455 aspartate aminotransferase, mitochondrial [EC:2.6.1.1] | (RefSeq) aspartate aminotransferase, mitochondrial isoform X1 (A)	TMK0482	C10H11NO3	N-Phenylacetylglycine	0.974	0.000998388	ko00360.cor.annot	Phenylalanine metabolism
gene-tia015142	K00276 primary-amine oxidase [EC:1.4.3.21] | (RefSeq) hypothetical protein (A)	TMK0532	C9H11NO3	L-(-)-Tyrosine	-0.965	0.00179185	ko00360.cor.annot	Phenylalanine metabolism
gene-tia015142	K00276 primary-amine oxidase [EC:1.4.3.21] | (RefSeq) hypothetical protein (A)	TMK0482	C10H11NO3	N-Phenylacetylglycine	-0.949	0.00379002	ko00360.cor.annot	Phenylalanine metabolism
novel.1475	K01426 amidase [EC:3.5.1.4] | (RefSeq) putative amidase C869.01 (A)	TMK0532	C9H11NO3	L-(-)-Tyrosine	0.995	3.15393e-05	ko00360.cor.annot	Phenylalanine metabolism
novel.1475	K01426 amidase [EC:3.5.1.4] | (RefSeq) putative amidase C869.01 (A)	TMK0482	C10H11NO3	N-Phenylacetylglycine	0.993	7.33782e-05	ko00360.cor.annot	Phenylalanine metabolism
gene-tia001500	K01426 amidase [EC:3.5.1.4] | (RefSeq) LOW QUALITY PROTEIN: uncharacterized protein LOC105643773 (A)	TMK0271	C11H12N2O2	L-Tryptophan	-0.99	0.00015269	ko00380.cor.annot	Tryptophan metabolism
gene-tia001500	K01426 amidase [EC:3.5.1.4] | (RefSeq) LOW QUALITY PROTEIN: uncharacterized protein LOC105643773 (A)	TMK0484	C12H14N2O2	N-Acetyl-5-hydroxytryptamine	-0.976	0.000884869	ko00380.cor.annot	Tryptophan metabolism
gene-tia001500	K01426 amidase [EC:3.5.1.4] | (RefSeq) LOW QUALITY PROTEIN: uncharacterized protein LOC105643773 (A)	TMK0663	C8H7N	Indole	-0.976	0.000843366	ko00380.cor.annot	Tryptophan metabolism
gene-tia001787	K00128 aldehyde dehydrogenase (NAD+) [EC:1.2.1.3] | (RefSeq) aldehyde dehydrogenase family 3 member H1-like (A)	TMK0663	C8H7N	Indole	0.986	0.00029993	ko00380.cor.annot	Tryptophan metabolism
gene-tia001787	K00128 aldehyde dehydrogenase (NAD+) [EC:1.2.1.3] | (RefSeq) aldehyde dehydrogenase family 3 member H1-like (A)	TMK0484	C12H14N2O2	N-Acetyl-5-hydroxytryptamine	0.973	0.00111574	ko00380.cor.annot	Tryptophan metabolism
gene-tia001787	K00128 aldehyde dehydrogenase (NAD+) [EC:1.2.1.3] | (RefSeq) aldehyde dehydrogenase family 3 member H1-like (A)	TMK0271	C11H12N2O2	L-Tryptophan	0.998	8.8848e-06	ko00380.cor.annot	Tryptophan metabolism
gene-tia004706	K01426 amidase [EC:3.5.1.4] | (RefSeq) putative amidase C869.01 (A)	TMK0484	C12H14N2O2	N-Acetyl-5-hydroxytryptamine	-0.953	0.0032024	ko00380.cor.annot	Tryptophan metabolism
gene-tia004706	K01426 amidase [EC:3.5.1.4] | (RefSeq) putative amidase C869.01 (A)	TMK0663	C8H7N	Indole	-0.974	0.00102222	ko00380.cor.annot	Tryptophan metabolism
gene-tia004706	K01426 amidase [EC:3.5.1.4] | (RefSeq) putative amidase C869.01 (A)	TMK0271	C11H12N2O2	L-Tryptophan	-0.985	0.00034661	ko00380.cor.annot	Tryptophan metabolism
gene-tia005607	K01593 aromatic-L-amino-acid/L-tryptophan decarboxylase [EC:4.1.1.28 4.1.1.105] | (RefSeq) tyrosine/DOPA decarboxylase (A)	TMK0271	C11H12N2O2	L-Tryptophan	0.939	0.00548428	ko00380.cor.annot	Tryptophan metabolism
gene-tia005607	K01593 aromatic-L-amino-acid/L-tryptophan decarboxylase [EC:4.1.1.28 4.1.1.105] | (RefSeq) tyrosine/DOPA decarboxylase (A)	TMK0484	C12H14N2O2	N-Acetyl-5-hydroxytryptamine	0.959	0.00250252	ko00380.cor.annot	Tryptophan metabolism
gene-tia005607	K01593 aromatic-L-amino-acid/L-tryptophan decarboxylase [EC:4.1.1.28 4.1.1.105] | (RefSeq) tyrosine/DOPA decarboxylase (A)	TMK0663	C8H7N	Indole	0.932	0.00687309	ko00380.cor.annot	Tryptophan metabolism
gene-tia005815	K01593 aromatic-L-amino-acid/L-tryptophan decarboxylase [EC:4.1.1.28 4.1.1.105] | (RefSeq) tyrosine/DOPA decarboxylase 2-like (A)	TMK0663	C8H7N	Indole	-0.986	0.000283909	ko00380.cor.annot	Tryptophan metabolism
gene-tia005815	K01593 aromatic-L-amino-acid/L-tryptophan decarboxylase [EC:4.1.1.28 4.1.1.105] | (RefSeq) tyrosine/DOPA decarboxylase 2-like (A)	TMK0484	C12H14N2O2	N-Acetyl-5-hydroxytryptamine	-0.984	0.000402197	ko00380.cor.annot	Tryptophan metabolism
gene-tia005815	K01593 aromatic-L-amino-acid/L-tryptophan decarboxylase [EC:4.1.1.28 4.1.1.105] | (RefSeq) tyrosine/DOPA decarboxylase 2-like (A)	TMK0271	C11H12N2O2	L-Tryptophan	-0.995	3.91895e-05	ko00380.cor.annot	Tryptophan metabolism
gene-tia007093	K07409 cytochrome P450 family 1 subfamily A polypeptide 2 [EC:1.14.14.1] | (RefSeq) LOW QUALITY PROTEIN: cytochrome P450 77A3 (A)	TMK0663	C8H7N	Indole	-0.994	5.6127e-05	ko00380.cor.annot	Tryptophan metabolism
gene-tia007093	K07409 cytochrome P450 family 1 subfamily A polypeptide 2 [EC:1.14.14.1] | (RefSeq) LOW QUALITY PROTEIN: cytochrome P450 77A3 (A)	TMK0484	C12H14N2O2	N-Acetyl-5-hydroxytryptamine	-0.986	0.000302252	ko00380.cor.annot	Tryptophan metabolism
gene-tia007093	K07409 cytochrome P450 family 1 subfamily A polypeptide 2 [EC:1.14.14.1] | (RefSeq) LOW QUALITY PROTEIN: cytochrome P450 77A3 (A)	TMK0271	C11H12N2O2	L-Tryptophan	-0.998	8.2431e-06	ko00380.cor.annot	Tryptophan metabolism
gene-tia009116	K01426 amidase [EC:3.5.1.4] | (RefSeq) LOW QUALITY PROTEIN: uncharacterized protein LOC105643773 (A)	TMK0484	C12H14N2O2	N-Acetyl-5-hydroxytryptamine	-0.965	0.00179957	ko00380.cor.annot	Tryptophan metabolism
gene-tia009116	K01426 amidase [EC:3.5.1.4] | (RefSeq) LOW QUALITY PROTEIN: uncharacterized protein LOC105643773 (A)	TMK0663	C8H7N	Indole	-0.985	0.000346085	ko00380.cor.annot	Tryptophan metabolism
gene-tia009116	K01426 amidase [EC:3.5.1.4] | (RefSeq) LOW QUALITY PROTEIN: uncharacterized protein LOC105643773 (A)	TMK0271	C11H12N2O2	L-Tryptophan	-0.995	4.18256e-05	ko00380.cor.annot	Tryptophan metabolism
gene-tia009761	K00128 aldehyde dehydrogenase (NAD+) [EC:1.2.1.3] | (RefSeq) aldehyde dehydrogenase family 3 member F1-like isoform X1 (A)	TMK0663	C8H7N	Indole	-0.996	2.99467e-05	ko00380.cor.annot	Tryptophan metabolism
gene-tia009761	K00128 aldehyde dehydrogenase (NAD+) [EC:1.2.1.3] | (RefSeq) aldehyde dehydrogenase family 3 member F1-like isoform X1 (A)	TMK0484	C12H14N2O2	N-Acetyl-5-hydroxytryptamine	-0.984	0.000395713	ko00380.cor.annot	Tryptophan metabolism
gene-tia009761	K00128 aldehyde dehydrogenase (NAD+) [EC:1.2.1.3] | (RefSeq) aldehyde dehydrogenase family 3 member F1-like isoform X1 (A)	TMK0271	C11H12N2O2	L-Tryptophan	-0.983	0.000420896	ko00380.cor.annot	Tryptophan metabolism
gene-tia009971	K01426 amidase [EC:3.5.1.4] | (RefSeq) LOW QUALITY PROTEIN: uncharacterized protein LOC105643773 (A)	TMK0484	C12H14N2O2	N-Acetyl-5-hydroxytryptamine	0.97	0.0013464	ko00380.cor.annot	Tryptophan metabolism
gene-tia009971	K01426 amidase [EC:3.5.1.4] | (RefSeq) LOW QUALITY PROTEIN: uncharacterized protein LOC105643773 (A)	TMK0663	C8H7N	Indole	0.987	0.00026661	ko00380.cor.annot	Tryptophan metabolism
gene-tia009971	K01426 amidase [EC:3.5.1.4] | (RefSeq) LOW QUALITY PROTEIN: uncharacterized protein LOC105643773 (A)	TMK0271	C11H12N2O2	L-Tryptophan	0.993	8.02819e-05	ko00380.cor.annot	Tryptophan metabolism
gene-tia010232	K11816 indole-3-pyruvate monooxygenase [EC:1.14.13.168] | (RefSeq) flavin containing monooxygenase YUCCA8-like protein (A)	TMK0271	C11H12N2O2	L-Tryptophan	0.993	8.32999e-05	ko00380.cor.annot	Tryptophan metabolism
gene-tia010232	K11816 indole-3-pyruvate monooxygenase [EC:1.14.13.168] | (RefSeq) flavin containing monooxygenase YUCCA8-like protein (A)	TMK0663	C8H7N	Indole	0.995	3.29135e-05	ko00380.cor.annot	Tryptophan metabolism
gene-tia010232	K11816 indole-3-pyruvate monooxygenase [EC:1.14.13.168] | (RefSeq) flavin containing monooxygenase YUCCA8-like protein (A)	TMK0484	C12H14N2O2	N-Acetyl-5-hydroxytryptamine	0.98	0.000611907	ko00380.cor.annot	Tryptophan metabolism
gene-tia012337	K16903 L-tryptophan---pyruvate aminotransferase [EC:2.6.1.99] | (RefSeq) tryptophan aminotransferase-related protein 2-like (A)	TMK0663	C8H7N	Indole	0.982	0.000470601	ko00380.cor.annot	Tryptophan metabolism
gene-tia012337	K16903 L-tryptophan---pyruvate aminotransferase [EC:2.6.1.99] | (RefSeq) tryptophan aminotransferase-related protein 2-like (A)	TMK0484	C12H14N2O2	N-Acetyl-5-hydroxytryptamine	0.995	4.09764e-05	ko00380.cor.annot	Tryptophan metabolism
gene-tia012337	K16903 L-tryptophan---pyruvate aminotransferase [EC:2.6.1.99] | (RefSeq) tryptophan aminotransferase-related protein 2-like (A)	TMK0271	C11H12N2O2	L-Tryptophan	0.989	0.00019681	ko00380.cor.annot	Tryptophan metabolism
gene-tia017222	K00658 2-oxoglutarate dehydrogenase E2 component (dihydrolipoamide succinyltransferase) [EC:2.3.1.61] | (RefSeq) LOW QUALITY PROTEIN: dihydrolipoyllysine-residue succinyltransferase component of 2-oxoglutarate dehydrogenase complex 2, mitochondrial-like (A)	TMK0484	C12H14N2O2	N-Acetyl-5-hydroxytryptamine	-0.985	0.000350141	ko00380.cor.annot	Tryptophan metabolism
gene-tia017222	K00658 2-oxoglutarate dehydrogenase E2 component (dihydrolipoamide succinyltransferase) [EC:2.3.1.61] | (RefSeq) LOW QUALITY PROTEIN: dihydrolipoyllysine-residue succinyltransferase component of 2-oxoglutarate dehydrogenase complex 2, mitochondrial-like (A)	TMK0663	C8H7N	Indole	-0.992	9.89304e-05	ko00380.cor.annot	Tryptophan metabolism
gene-tia017222	K00658 2-oxoglutarate dehydrogenase E2 component (dihydrolipoamide succinyltransferase) [EC:2.3.1.61] | (RefSeq) LOW QUALITY PROTEIN: dihydrolipoyllysine-residue succinyltransferase component of 2-oxoglutarate dehydrogenase complex 2, mitochondrial-like (A)	TMK0271	C11H12N2O2	L-Tryptophan	-0.999	1.0716e-06	ko00380.cor.annot	Tryptophan metabolism
novel.1475	K01426 amidase [EC:3.5.1.4] | (RefSeq) putative amidase C869.01 (A)	TMK0484	C12H14N2O2	N-Acetyl-5-hydroxytryptamine	0.97	0.00134354	ko00380.cor.annot	Tryptophan metabolism
novel.1475	K01426 amidase [EC:3.5.1.4] | (RefSeq) putative amidase C869.01 (A)	TMK0663	C8H7N	Indole	0.985	0.000341835	ko00380.cor.annot	Tryptophan metabolism
novel.1475	K01426 amidase [EC:3.5.1.4] | (RefSeq) putative amidase C869.01 (A)	TMK0271	C11H12N2O2	L-Tryptophan	0.997	1.28148e-05	ko00380.cor.annot	Tryptophan metabolism
gene-tia002357	K05359 arogenate/prephenate dehydratase [EC:4.2.1.91 4.2.1.51] | (RefSeq) arogenate dehydratase/prephenate dehydratase 6, chloroplastic-like (A)	TMK0663	C8H7N	Indole	-0.994	6.29966e-05	ko00400.cor.annot	Phenylalanine, tyrosine and tryptophan biosynthesis
gene-tia002357	K05359 arogenate/prephenate dehydratase [EC:4.2.1.91 4.2.1.51] | (RefSeq) arogenate dehydratase/prephenate dehydratase 6, chloroplastic-like (A)	TMK0271	C11H12N2O2	L-Tryptophan	-0.998	4.2546e-06	ko00400.cor.annot	Phenylalanine, tyrosine and tryptophan biosynthesis
gene-tia002357	K05359 arogenate/prephenate dehydratase [EC:4.2.1.91 4.2.1.51] | (RefSeq) arogenate dehydratase/prephenate dehydratase 6, chloroplastic-like (A)	TMK0532	C9H11NO3	L-(-)-Tyrosine	-0.998	6.9559e-06	ko00400.cor.annot	Phenylalanine, tyrosine and tryptophan biosynthesis
gene-tia005120	K00800 3-phosphoshikimate 1-carboxyvinyltransferase [EC:2.5.1.19] | (RefSeq) 3-phosphoshikimate 1-carboxyvinyltransferase 2 (A)	TMK0271	C11H12N2O2	L-Tryptophan	-0.999	2.0749e-06	ko00400.cor.annot	Phenylalanine, tyrosine and tryptophan biosynthesis
gene-tia005120	K00800 3-phosphoshikimate 1-carboxyvinyltransferase [EC:2.5.1.19] | (RefSeq) 3-phosphoshikimate 1-carboxyvinyltransferase 2 (A)	TMK0532	C9H11NO3	L-(-)-Tyrosine	-0.999	1.7789e-06	ko00400.cor.annot	Phenylalanine, tyrosine and tryptophan biosynthesis
gene-tia005120	K00800 3-phosphoshikimate 1-carboxyvinyltransferase [EC:2.5.1.19] | (RefSeq) 3-phosphoshikimate 1-carboxyvinyltransferase 2 (A)	TMK0663	C8H7N	Indole	-0.993	8.37241e-05	ko00400.cor.annot	Phenylalanine, tyrosine and tryptophan biosynthesis
gene-tia005921	K00891 shikimate kinase [EC:2.7.1.71] | (RefSeq) shikimate kinase 3, chloroplastic-like (A)	TMK0663	C8H7N	Indole	-0.989	0.000188624	ko00400.cor.annot	Phenylalanine, tyrosine and tryptophan biosynthesis
gene-tia005921	K00891 shikimate kinase [EC:2.7.1.71] | (RefSeq) shikimate kinase 3, chloroplastic-like (A)	TMK0271	C11H12N2O2	L-Tryptophan	-0.999	1.4707e-06	ko00400.cor.annot	Phenylalanine, tyrosine and tryptophan biosynthesis
gene-tia005921	K00891 shikimate kinase [EC:2.7.1.71] | (RefSeq) shikimate kinase 3, chloroplastic-like (A)	TMK0532	C9H11NO3	L-(-)-Tyrosine	-0.998	6.2003e-06	ko00400.cor.annot	Phenylalanine, tyrosine and tryptophan biosynthesis
gene-tia007448	K01695 tryptophan synthase alpha chain [EC:4.2.1.20] | (RefSeq) tryptophan synthase alpha chain (A)	TMK0271	C11H12N2O2	L-Tryptophan	0.997	1.11708e-05	ko00400.cor.annot	Phenylalanine, tyrosine and tryptophan biosynthesis
gene-tia007448	K01695 tryptophan synthase alpha chain [EC:4.2.1.20] | (RefSeq) tryptophan synthase alpha chain (A)	TMK0532	C9H11NO3	L-(-)-Tyrosine	0.999	2.244e-06	ko00400.cor.annot	Phenylalanine, tyrosine and tryptophan biosynthesis
gene-tia007448	K01695 tryptophan synthase alpha chain [EC:4.2.1.20] | (RefSeq) tryptophan synthase alpha chain (A)	TMK0663	C8H7N	Indole	0.991	0.00012422	ko00400.cor.annot	Phenylalanine, tyrosine and tryptophan biosynthesis
gene-tia007659	K01658 anthranilate synthase component II [EC:4.1.3.27] | (RefSeq) anthranilate synthase beta subunit 1, chloroplastic-like (A)	TMK0532	C9H11NO3	L-(-)-Tyrosine	0.995	3.42613e-05	ko00400.cor.annot	Phenylalanine, tyrosine and tryptophan biosynthesis
gene-tia007659	K01658 anthranilate synthase component II [EC:4.1.3.27] | (RefSeq) anthranilate synthase beta subunit 1, chloroplastic-like (A)	TMK0271	C11H12N2O2	L-Tryptophan	0.998	7.9385e-06	ko00400.cor.annot	Phenylalanine, tyrosine and tryptophan biosynthesis
gene-tia007659	K01658 anthranilate synthase component II [EC:4.1.3.27] | (RefSeq) anthranilate synthase beta subunit 1, chloroplastic-like (A)	TMK0663	C8H7N	Indole	0.985	0.000341863	ko00400.cor.annot	Phenylalanine, tyrosine and tryptophan biosynthesis
gene-tia008557	K01626 3-deoxy-7-phosphoheptulonate synthase [EC:2.5.1.54] | (RefSeq) phospho-2-dehydro-3-deoxyheptonate aldolase 2, chloroplastic-like (A)	TMK0532	C9H11NO3	L-(-)-Tyrosine	-0.999	1.9196e-06	ko00400.cor.annot	Phenylalanine, tyrosine and tryptophan biosynthesis
gene-tia008557	K01626 3-deoxy-7-phosphoheptulonate synthase [EC:2.5.1.54] | (RefSeq) phospho-2-dehydro-3-deoxyheptonate aldolase 2, chloroplastic-like (A)	TMK0271	C11H12N2O2	L-Tryptophan	-0.999	1.0997e-06	ko00400.cor.annot	Phenylalanine, tyrosine and tryptophan biosynthesis
gene-tia008557	K01626 3-deoxy-7-phosphoheptulonate synthase [EC:2.5.1.54] | (RefSeq) phospho-2-dehydro-3-deoxyheptonate aldolase 2, chloroplastic-like (A)	TMK0663	C8H7N	Indole	-0.993	7.41186e-05	ko00400.cor.annot	Phenylalanine, tyrosine and tryptophan biosynthesis
gene-tia010180	K15227 arogenate dehydrogenase (NADP+), plant [EC:1.3.1.78] | (RefSeq) arogenate dehydrogenase 2, chloroplastic-like (A)	TMK0663	C8H7N	Indole	-0.972	0.00116847	ko00400.cor.annot	Phenylalanine, tyrosine and tryptophan biosynthesis
gene-tia010180	K15227 arogenate dehydrogenase (NADP+), plant [EC:1.3.1.78] | (RefSeq) arogenate dehydrogenase 2, chloroplastic-like (A)	TMK0532	C9H11NO3	L-(-)-Tyrosine	-0.989	0.000180134	ko00400.cor.annot	Phenylalanine, tyrosine and tryptophan biosynthesis
gene-tia010180	K15227 arogenate dehydrogenase (NADP+), plant [EC:1.3.1.78] | (RefSeq) arogenate dehydrogenase 2, chloroplastic-like (A)	TMK0271	C11H12N2O2	L-Tryptophan	-0.981	0.000556421	ko00400.cor.annot	Phenylalanine, tyrosine and tryptophan biosynthesis
gene-tia012317	K13832 3-dehydroquinate dehydratase / shikimate dehydrogenase [EC:4.2.1.10 1.1.1.25] | (RefSeq) bifunctional 3-dehydroquinate dehydratase/shikimate dehydrogenase, chloroplastic-like isoform X1 (A)	TMK0271	C11H12N2O2	L-Tryptophan	-0.988	0.000233023	ko00400.cor.annot	Phenylalanine, tyrosine and tryptophan biosynthesis
gene-tia012317	K13832 3-dehydroquinate dehydratase / shikimate dehydrogenase [EC:4.2.1.10 1.1.1.25] | (RefSeq) bifunctional 3-dehydroquinate dehydratase/shikimate dehydrogenase, chloroplastic-like isoform X1 (A)	TMK0532	C9H11NO3	L-(-)-Tyrosine	-0.981	0.000551575	ko00400.cor.annot	Phenylalanine, tyrosine and tryptophan biosynthesis
gene-tia012317	K13832 3-dehydroquinate dehydratase / shikimate dehydrogenase [EC:4.2.1.10 1.1.1.25] | (RefSeq) bifunctional 3-dehydroquinate dehydratase/shikimate dehydrogenase, chloroplastic-like isoform X1 (A)	TMK0663	C8H7N	Indole	-0.987	0.000251053	ko00400.cor.annot	Phenylalanine, tyrosine and tryptophan biosynthesis
gene-tia012708	K14454 aspartate aminotransferase, cytoplasmic [EC:2.6.1.1] | (RefSeq) aspartate aminotransferase, cytoplasmic (A)	TMK0271	C11H12N2O2	L-Tryptophan	-0.99	0.000164534	ko00400.cor.annot	Phenylalanine, tyrosine and tryptophan biosynthesis
gene-tia012708	K14454 aspartate aminotransferase, cytoplasmic [EC:2.6.1.1] | (RefSeq) aspartate aminotransferase, cytoplasmic (A)	TMK0532	C9H11NO3	L-(-)-Tyrosine	-0.996	2.85186e-05	ko00400.cor.annot	Phenylalanine, tyrosine and tryptophan biosynthesis
gene-tia012708	K14454 aspartate aminotransferase, cytoplasmic [EC:2.6.1.1] | (RefSeq) aspartate aminotransferase, cytoplasmic (A)	TMK0663	C8H7N	Indole	-0.986	0.000294726	ko00400.cor.annot	Phenylalanine, tyrosine and tryptophan biosynthesis
gene-tia012878	K13832 3-dehydroquinate dehydratase / shikimate dehydrogenase [EC:4.2.1.10 1.1.1.25] | (RefSeq) bifunctional 3-dehydroquinate dehydratase/shikimate dehydrogenase, chloroplastic-like isoform X1 (A)	TMK0532	C9H11NO3	L-(-)-Tyrosine	-0.987	0.000270987	ko00400.cor.annot	Phenylalanine, tyrosine and tryptophan biosynthesis
gene-tia012878	K13832 3-dehydroquinate dehydratase / shikimate dehydrogenase [EC:4.2.1.10 1.1.1.25] | (RefSeq) bifunctional 3-dehydroquinate dehydratase/shikimate dehydrogenase, chloroplastic-like isoform X1 (A)	TMK0271	C11H12N2O2	L-Tryptophan	-0.98	0.000599126	ko00400.cor.annot	Phenylalanine, tyrosine and tryptophan biosynthesis
gene-tia012878	K13832 3-dehydroquinate dehydratase / shikimate dehydrogenase [EC:4.2.1.10 1.1.1.25] | (RefSeq) bifunctional 3-dehydroquinate dehydratase/shikimate dehydrogenase, chloroplastic-like isoform X1 (A)	TMK0663	C8H7N	Indole	-0.988	0.000202504	ko00400.cor.annot	Phenylalanine, tyrosine and tryptophan biosynthesis
gene-tia014830	K14455 aspartate aminotransferase, mitochondrial [EC:2.6.1.1] | (RefSeq) aspartate aminotransferase, mitochondrial isoform X1 (A)	TMK0663	C8H7N	Indole	0.985	0.000323092	ko00400.cor.annot	Phenylalanine, tyrosine and tryptophan biosynthesis
gene-tia014830	K14455 aspartate aminotransferase, mitochondrial [EC:2.6.1.1] | (RefSeq) aspartate aminotransferase, mitochondrial isoform X1 (A)	TMK0532	C9H11NO3	L-(-)-Tyrosine	0.986	0.00028165	ko00400.cor.annot	Phenylalanine, tyrosine and tryptophan biosynthesis
gene-tia014830	K14455 aspartate aminotransferase, mitochondrial [EC:2.6.1.1] | (RefSeq) aspartate aminotransferase, mitochondrial isoform X1 (A)	TMK0271	C11H12N2O2	L-Tryptophan	0.981	0.000535911	ko00400.cor.annot	Phenylalanine, tyrosine and tryptophan biosynthesis
gene-tia006903	K13229 2,4-dihydroxy-1,4-benzoxazin-3-one-glucoside dioxygenase [EC:1.14.11.59] | (RefSeq) LOC109766943; DIBOA-glucoside dioxygenase BX6-like (A)	TMK0663	C8H7N	Indole	0.99	0.000141011	ko00402.cor.annot	Benzoxazinoid biosynthesis
gene-tia000665	K01188 beta-glucosidase [EC:3.2.1.21] | (RefSeq) beta-glucosidase 22-like (A)	TMK0532	C9H11NO3	L-(-)-Tyrosine	-0.989	0.000177814	ko00460.cor.annot	Cyanoamino acid metabolism
gene-tia000665	K01188 beta-glucosidase [EC:3.2.1.21] | (RefSeq) beta-glucosidase 22-like (A)	TMK0408	C4H8N2O3	L-Asparagine	-0.978	0.000716735	ko00460.cor.annot	Cyanoamino acid metabolism
gene-tia000680	K01188 beta-glucosidase [EC:3.2.1.21] | (RefSeq) beta-glucosidase 11-like isoform X1 (A)	TMK0532	C9H11NO3	L-(-)-Tyrosine	-0.978	0.000745012	ko00460.cor.annot	Cyanoamino acid metabolism
gene-tia000680	K01188 beta-glucosidase [EC:3.2.1.21] | (RefSeq) beta-glucosidase 11-like isoform X1 (A)	TMK0408	C4H8N2O3	L-Asparagine	-0.918	0.0098441	ko00460.cor.annot	Cyanoamino acid metabolism
gene-tia001113	K01188 beta-glucosidase [EC:3.2.1.21] | (RefSeq) beta-glucosidase 22-like (A)	TMK0532	C9H11NO3	L-(-)-Tyrosine	-0.997	1.25082e-05	ko00460.cor.annot	Cyanoamino acid metabolism
gene-tia001113	K01188 beta-glucosidase [EC:3.2.1.21] | (RefSeq) beta-glucosidase 22-like (A)	TMK0408	C4H8N2O3	L-Asparagine	-0.978	0.000712563	ko00460.cor.annot	Cyanoamino acid metabolism
gene-tia002208	K00600 glycine hydroxymethyltransferase [EC:2.1.2.1] | (RefSeq) serine hydroxymethyltransferase 4-like (A)	TMK0408	C4H8N2O3	L-Asparagine	0.984	0.000387452	ko00460.cor.annot	Cyanoamino acid metabolism
gene-tia002208	K00600 glycine hydroxymethyltransferase [EC:2.1.2.1] | (RefSeq) serine hydroxymethyltransferase 4-like (A)	TMK0532	C9H11NO3	L-(-)-Tyrosine	0.99	0.000147189	ko00460.cor.annot	Cyanoamino acid metabolism
gene-tia004108	K01188 beta-glucosidase [EC:3.2.1.21] | (RefSeq) beta-glucosidase 12-like (A)	TMK0532	C9H11NO3	L-(-)-Tyrosine	-0.998	5.5437e-06	ko00460.cor.annot	Cyanoamino acid metabolism
gene-tia004108	K01188 beta-glucosidase [EC:3.2.1.21] | (RefSeq) beta-glucosidase 12-like (A)	TMK0408	C4H8N2O3	L-Asparagine	-0.967	0.00166155	ko00460.cor.annot	Cyanoamino acid metabolism
gene-tia009033	K20802 (R)-mandelonitrile lyase [EC:4.1.2.10] | (RefSeq) MES5; methyl esterase 5 (A)	TMK0408	C4H8N2O3	L-Asparagine	0.973	0.00104706	ko00460.cor.annot	Cyanoamino acid metabolism
gene-tia009033	K20802 (R)-mandelonitrile lyase [EC:4.1.2.10] | (RefSeq) MES5; methyl esterase 5 (A)	TMK0532	C9H11NO3	L-(-)-Tyrosine	0.996	1.99426e-05	ko00460.cor.annot	Cyanoamino acid metabolism
gene-tia009132	K05349 beta-glucosidase [EC:3.2.1.21] | (RefSeq) uncharacterized protein LOC110028817 (A)	TMK0408	C4H8N2O3	L-Asparagine	-0.988	0.000220368	ko00460.cor.annot	Cyanoamino acid metabolism
gene-tia009132	K05349 beta-glucosidase [EC:3.2.1.21] | (RefSeq) uncharacterized protein LOC110028817 (A)	TMK0532	C9H11NO3	L-(-)-Tyrosine	-0.997	1.62365e-05	ko00460.cor.annot	Cyanoamino acid metabolism
gene-tia012075	K16266 cyanohydrin UDP-glucosyltransferase [EC:2.4.1.-] | (RefSeq) linamarin synthase 1 (A)	TMK0408	C4H8N2O3	L-Asparagine	-0.979	0.000641684	ko00460.cor.annot	Cyanoamino acid metabolism
gene-tia012075	K16266 cyanohydrin UDP-glucosyltransferase [EC:2.4.1.-] | (RefSeq) linamarin synthase 1 (A)	TMK0532	C9H11NO3	L-(-)-Tyrosine	-0.997	1.0804e-05	ko00460.cor.annot	Cyanoamino acid metabolism
gene-tia012380	K01188 beta-glucosidase [EC:3.2.1.21] | (RefSeq) beta-glucosidase 3 (A)	TMK0532	C9H11NO3	L-(-)-Tyrosine	0.985	0.000315059	ko00460.cor.annot	Cyanoamino acid metabolism
gene-tia012380	K01188 beta-glucosidase [EC:3.2.1.21] | (RefSeq) beta-glucosidase 3 (A)	TMK0408	C4H8N2O3	L-Asparagine	0.951	0.00352617	ko00460.cor.annot	Cyanoamino acid metabolism
gene-tia012745	K00600 glycine hydroxymethyltransferase [EC:2.1.2.1] | (RefSeq) serine hydroxymethyltransferase 4 (A)	TMK0408	C4H8N2O3	L-Asparagine	-0.974	0.000998943	ko00460.cor.annot	Cyanoamino acid metabolism
gene-tia012745	K00600 glycine hydroxymethyltransferase [EC:2.1.2.1] | (RefSeq) serine hydroxymethyltransferase 4 (A)	TMK0532	C9H11NO3	L-(-)-Tyrosine	-0.999	2.1843e-06	ko00460.cor.annot	Cyanoamino acid metabolism
gene-tia013171	K01455 formamidase [EC:3.5.1.49] | (RefSeq) pentatricopeptide repeat-containing protein At4g16835, mitochondrial (A)	TMK0532	C9H11NO3	L-(-)-Tyrosine	0.944	0.00457315	ko00460.cor.annot	Cyanoamino acid metabolism
gene-tia013695	K01188 beta-glucosidase [EC:3.2.1.21] | (RefSeq) LOC109786352; beta-glucosidase 4 (A)	TMK0532	C9H11NO3	L-(-)-Tyrosine	-0.985	0.000328593	ko00460.cor.annot	Cyanoamino acid metabolism
gene-tia013695	K01188 beta-glucosidase [EC:3.2.1.21] | (RefSeq) LOC109786352; beta-glucosidase 4 (A)	TMK0408	C4H8N2O3	L-Asparagine	-0.931	0.00705688	ko00460.cor.annot	Cyanoamino acid metabolism
gene-tia013755	K13051 beta-aspartyl-peptidase (threonine type) [EC:3.4.19.5] | (RefSeq) probable isoaspartyl peptidase/L-asparaginase 2 (A)	TMK0532	C9H11NO3	L-(-)-Tyrosine	-0.998	7.0761e-06	ko00460.cor.annot	Cyanoamino acid metabolism
gene-tia013755	K13051 beta-aspartyl-peptidase (threonine type) [EC:3.4.19.5] | (RefSeq) probable isoaspartyl peptidase/L-asparaginase 2 (A)	TMK0408	C4H8N2O3	L-Asparagine	-0.979	0.000678523	ko00460.cor.annot	Cyanoamino acid metabolism
gene-tia015810	K05349 beta-glucosidase [EC:3.2.1.21] | (RefSeq) uncharacterized protein LOC110109642 (A)	TMK0532	C9H11NO3	L-(-)-Tyrosine	0.983	0.000411283	ko00460.cor.annot	Cyanoamino acid metabolism
gene-tia015810	K05349 beta-glucosidase [EC:3.2.1.21] | (RefSeq) uncharacterized protein LOC110109642 (A)	TMK0408	C4H8N2O3	L-Asparagine	0.953	0.00327067	ko00460.cor.annot	Cyanoamino acid metabolism
gene-tia000375	K10808 ribonucleoside-diphosphate reductase subunit M2 [EC:1.17.4.1] | (RefSeq) ribonucleoside-diphosphate reductase small chain-like (A)	TMK0579	C5H12N2O2	L-Ornithine	0.985	0.000348406	ko00480.cor.annot	Glutathione metabolism
gene-tia000378	K10808 ribonucleoside-diphosphate reductase subunit M2 [EC:1.17.4.1] | (RefSeq) ribonucleoside-diphosphate reductase small chain-like (A)	TMK0579	C5H12N2O2	L-Ornithine	0.995	3.37289e-05	ko00480.cor.annot	Glutathione metabolism
gene-tia000687	K00799 glutathione S-transferase [EC:2.5.1.18] | (RefSeq) glutathione S-transferase 3-like (A)	TMK0579	C5H12N2O2	L-Ornithine	-0.986	0.000299672	ko00480.cor.annot	Glutathione metabolism
gene-tia001646	K00799 glutathione S-transferase [EC:2.5.1.18] | (RefSeq) microsomal glutathione S-transferase 3 (A)	TMK0579	C5H12N2O2	L-Ornithine	-0.998	6.1417e-06	ko00480.cor.annot	Glutathione metabolism
gene-tia002490	K00031 isocitrate dehydrogenase [EC:1.1.1.42] | (RefSeq) cytosolic isocitrate dehydrogenase [NADP]-like (A)	TMK0579	C5H12N2O2	L-Ornithine	0.999	1.5241e-06	ko00480.cor.annot	Glutathione metabolism
gene-tia002691	K00799 glutathione S-transferase [EC:2.5.1.18] | (RefSeq) probable glutathione S-transferase GSTF1 (A)	TMK0579	C5H12N2O2	L-Ornithine	-0.924	0.00852036	ko00480.cor.annot	Glutathione metabolism
gene-tia002694	K00799 glutathione S-transferase [EC:2.5.1.18] | (RefSeq) probable glutathione S-transferase GSTF1 (A)	TMK0579	C5H12N2O2	L-Ornithine	1	7.53e-08	ko00480.cor.annot	Glutathione metabolism
gene-tia003051	K00799 glutathione S-transferase [EC:2.5.1.18] | (RefSeq) probable glutathione S-transferase parC (A)	TMK0579	C5H12N2O2	L-Ornithine	-0.999	2.9324e-06	ko00480.cor.annot	Glutathione metabolism
gene-tia003052	K00799 glutathione S-transferase [EC:2.5.1.18] | (RefSeq) probable glutathione S-transferase parC (A)	TMK0579	C5H12N2O2	L-Ornithine	-0.998	4.8598e-06	ko00480.cor.annot	Glutathione metabolism
gene-tia003271	K00383 glutathione reductase (NADPH) [EC:1.8.1.7] | (RefSeq) glutathione reductase, cytosolic (A)	TMK0579	C5H12N2O2	L-Ornithine	-0.998	4.1369e-06	ko00480.cor.annot	Glutathione metabolism
gene-tia004946	K10807 ribonucleoside-diphosphate reductase subunit M1 [EC:1.17.4.1] | (RefSeq) ribonucleoside-diphosphate reductase large subunit (A)	TMK0579	C5H12N2O2	L-Ornithine	0.996	1.9131e-05	ko00480.cor.annot	Glutathione metabolism
gene-tia004968	K00799 glutathione S-transferase [EC:2.5.1.18] | (RefSeq) glutathione transferase GST 23-like (A)	TMK0579	C5H12N2O2	L-Ornithine	-0.99	0.000155879	ko00480.cor.annot	Glutathione metabolism
gene-tia006462	K00434 L-ascorbate peroxidase [EC:1.11.1.11] | (RefSeq) probable L-ascorbate peroxidase 6, chloroplastic isoform X1 (A)	TMK0579	C5H12N2O2	L-Ornithine	0.998	4.8623e-06	ko00480.cor.annot	Glutathione metabolism
gene-tia007339	K22596 gamma-glutamylcyclotransferase, plant [EC:4.3.2.9] | (RefSeq) gamma-glutamylcyclotransferase 2-1-like (A)	TMK0579	C5H12N2O2	L-Ornithine	-0.997	1.72213e-05	ko00480.cor.annot	Glutathione metabolism
gene-tia008206	K22596 gamma-glutamylcyclotransferase, plant [EC:4.3.2.9] | (RefSeq) gamma-glutamylcyclotransferase 2-1-like (A)	TMK0579	C5H12N2O2	L-Ornithine	-0.926	0.00800438	ko00480.cor.annot	Glutathione metabolism
gene-tia009384	K00799 glutathione S-transferase [EC:2.5.1.18] | (RefSeq) glutathione S-transferase U25-like (A)	TMK0579	C5H12N2O2	L-Ornithine	-0.998	3.4291e-06	ko00480.cor.annot	Glutathione metabolism
gene-tia009997	K00799 glutathione S-transferase [EC:2.5.1.18] | (RefSeq) probable glutathione S-transferase parC (A)	TMK0579	C5H12N2O2	L-Ornithine	-0.986	0.000299904	ko00480.cor.annot	Glutathione metabolism
gene-tia012806	K10808 ribonucleoside-diphosphate reductase subunit M2 [EC:1.17.4.1] | (RefSeq) ribonucleoside-diphosphate reductase small chain (A)	TMK0579	C5H12N2O2	L-Ornithine	0.982	0.000469887	ko00480.cor.annot	Glutathione metabolism
novel.1428	K00799 glutathione S-transferase [EC:2.5.1.18] | (RefSeq) glutathione S-transferase F8, chloroplastic-like (A)	TMK0579	C5H12N2O2	L-Ornithine	0.919	0.0096579	ko00480.cor.annot	Glutathione metabolism
gene-tia000272	K12309 beta-galactosidase [EC:3.2.1.23] | (RefSeq) hypothetical protein (A)	TMK0422	C18H39NO2	D-erythro-Dihydrosphingosine	0.992	9.53545e-05	ko00600.cor.annot	Sphingolipid metabolism
gene-tia000934	K12309 beta-galactosidase [EC:3.2.1.23] | (RefSeq) beta-galactosidase 2 isoform X1 (A)	TMK0422	C18H39NO2	D-erythro-Dihydrosphingosine	-0.977	0.000815726	ko00600.cor.annot	Sphingolipid metabolism
gene-tia000935	K12309 beta-galactosidase [EC:3.2.1.23] | (RefSeq) BGAL2; beta-galactosidase 2 (A)	TMK0422	C18H39NO2	D-erythro-Dihydrosphingosine	-0.985	0.000323429	ko00600.cor.annot	Sphingolipid metabolism
gene-tia002830	K12309 beta-galactosidase [EC:3.2.1.23] | (RefSeq) beta-galactosidase 2 (A)	TMK0422	C18H39NO2	D-erythro-Dihydrosphingosine	0.993	6.7791e-05	ko00600.cor.annot	Sphingolipid metabolism
gene-tia003863	K00654 serine palmitoyltransferase [EC:2.3.1.50] | (RefSeq) long chain base biosynthesis protein 1b (A)	TMK0422	C18H39NO2	D-erythro-Dihydrosphingosine	0.991	0.000116757	ko00600.cor.annot	Sphingolipid metabolism
gene-tia004915	K17108 non-lysosomal glucosylceramidase [EC:3.2.1.45] | (RefSeq) non-lysosomal glucosylceramidase-like isoform X1 (A)	TMK0422	C18H39NO2	D-erythro-Dihydrosphingosine	0.991	0.00013211	ko00600.cor.annot	Sphingolipid metabolism
gene-tia006196	K12309 beta-galactosidase [EC:3.2.1.23] | (Kazusa) Lj3g3v0323160.1; - (A)	TMK0422	C18H39NO2	D-erythro-Dihydrosphingosine	0.99	0.00014656	ko00600.cor.annot	Sphingolipid metabolism
gene-tia006258	K04713 sphinganine C4-monooxygenase [EC:1.14.18.5] | (RefSeq) sphinganine C4-monooxygenase 2-like (A)	TMK0422	C18H39NO2	D-erythro-Dihydrosphingosine	0.988	0.00020648	ko00600.cor.annot	Sphingolipid metabolism
gene-tia006259	K04713 sphinganine C4-monooxygenase [EC:1.14.18.5] | (RefSeq) sphinganine C4-monooxygenase 2-like (A)	TMK0422	C18H39NO2	D-erythro-Dihydrosphingosine	0.99	0.000161675	ko00600.cor.annot	Sphingolipid metabolism
gene-tia008041	K01190 beta-galactosidase [EC:3.2.1.23] | (RefSeq) beta-galactosidase (A)	TMK0422	C18H39NO2	D-erythro-Dihydrosphingosine	-0.984	0.000381687	ko00600.cor.annot	Sphingolipid metabolism
gene-tia009893	K12309 beta-galactosidase [EC:3.2.1.23] | (Kazusa) Lj3g3v0323160.1; - (A)	TMK0422	C18H39NO2	D-erythro-Dihydrosphingosine	-0.975	0.000899481	ko00600.cor.annot	Sphingolipid metabolism
gene-tia011202	K12309 beta-galactosidase [EC:3.2.1.23] | (RefSeq) beta-galactosidase 2 (A)	TMK0422	C18H39NO2	D-erythro-Dihydrosphingosine	1	4.77e-08	ko00600.cor.annot	Sphingolipid metabolism
gene-tia013206	K12309 beta-galactosidase [EC:3.2.1.23] | (Kazusa) Lj3g3v0323160.1; - (A)	TMK0422	C18H39NO2	D-erythro-Dihydrosphingosine	-0.986	0.0003012	ko00600.cor.annot	Sphingolipid metabolism
gene-tia014792	K12309 beta-galactosidase [EC:3.2.1.23] | (RefSeq) beta-galactosidase 2 isoform X1 (A)	TMK0422	C18H39NO2	D-erythro-Dihydrosphingosine	0.945	0.00441518	ko00600.cor.annot	Sphingolipid metabolism
gene-tia014807	K12309 beta-galactosidase [EC:3.2.1.23] | (Kazusa) Lj3g3v0323160.1; - (A)	TMK0422	C18H39NO2	D-erythro-Dihydrosphingosine	-0.943	0.00475674	ko00600.cor.annot	Sphingolipid metabolism
novel.1212	K12349 neutral ceramidase [EC:3.5.1.23] | (RefSeq) neutral ceramidase-like (A)	TMK0422	C18H39NO2	D-erythro-Dihydrosphingosine	0.988	0.000210838	ko00600.cor.annot	Sphingolipid metabolism
novel.1339	K12349 neutral ceramidase [EC:3.5.1.23] | (RefSeq) neutral ceramidase-like (A)	TMK0422	C18H39NO2	D-erythro-Dihydrosphingosine	0.976	0.000839812	ko00600.cor.annot	Sphingolipid metabolism
novel.1690	K12349 neutral ceramidase [EC:3.5.1.23] | (RefSeq) neutral ceramidase-like (A)	TMK0422	C18H39NO2	D-erythro-Dihydrosphingosine	0.988	0.000217039	ko00600.cor.annot	Sphingolipid metabolism
novel.2212	K12349 neutral ceramidase [EC:3.5.1.23] | (RefSeq) neutral ceramidase-like (A)	TMK0422	C18H39NO2	D-erythro-Dihydrosphingosine	0.988	0.000216349	ko00600.cor.annot	Sphingolipid metabolism
novel.2248	K12349 neutral ceramidase [EC:3.5.1.23] | (RefSeq) neutral ceramidase-like (A)	TMK0422	C18H39NO2	D-erythro-Dihydrosphingosine	0.945	0.00451542	ko00600.cor.annot	Sphingolipid metabolism
novel.2301	K12349 neutral ceramidase [EC:3.5.1.23] | (RefSeq) neutral ceramidase-like (A)	TMK0422	C18H39NO2	D-erythro-Dihydrosphingosine	-0.99	0.000163523	ko00600.cor.annot	Sphingolipid metabolism
novel.2621	K12349 neutral ceramidase [EC:3.5.1.23] | (RefSeq) neutral ceramidase-like (A)	TMK0422	C18H39NO2	D-erythro-Dihydrosphingosine	-0.953	0.00320244	ko00600.cor.annot	Sphingolipid metabolism
novel.2622	K12349 neutral ceramidase [EC:3.5.1.23] | (RefSeq) neutral ceramidase-like (A)	TMK0422	C18H39NO2	D-erythro-Dihydrosphingosine	-0.988	0.000208308	ko00600.cor.annot	Sphingolipid metabolism
novel.2623	K12349 neutral ceramidase [EC:3.5.1.23] | (RefSeq) neutral ceramidase-like (A)	TMK0422	C18H39NO2	D-erythro-Dihydrosphingosine	-0.988	0.000223816	ko00600.cor.annot	Sphingolipid metabolism
novel.269	K12349 neutral ceramidase [EC:3.5.1.23] | (RefSeq) neutral ceramidase-like (A)	TMK0422	C18H39NO2	D-erythro-Dihydrosphingosine	0.988	0.000203671	ko00600.cor.annot	Sphingolipid metabolism
novel.2879	K12349 neutral ceramidase [EC:3.5.1.23] | (RefSeq) neutral ceramidase-like (A)	TMK0422	C18H39NO2	D-erythro-Dihydrosphingosine	0.985	0.000329088	ko00600.cor.annot	Sphingolipid metabolism
novel.2928	K12349 neutral ceramidase [EC:3.5.1.23] | (RefSeq) neutral ceramidase-like (A)	TMK0422	C18H39NO2	D-erythro-Dihydrosphingosine	-0.958	0.00260357	ko00600.cor.annot	Sphingolipid metabolism
novel.3002	K12349 neutral ceramidase [EC:3.5.1.23] | (RefSeq) neutral ceramidase-like (A)	TMK0422	C18H39NO2	D-erythro-Dihydrosphingosine	0.988	0.000204145	ko00600.cor.annot	Sphingolipid metabolism
novel.4268	K12349 neutral ceramidase [EC:3.5.1.23] | (RefSeq) neutral ceramidase-like (A)	TMK0422	C18H39NO2	D-erythro-Dihydrosphingosine	-0.919	0.00960533	ko00600.cor.annot	Sphingolipid metabolism
novel.966	K12349 neutral ceramidase [EC:3.5.1.23] | (RefSeq) neutral ceramidase-like (A)	TMK0422	C18H39NO2	D-erythro-Dihydrosphingosine	0.968	0.00154964	ko00600.cor.annot	Sphingolipid metabolism
gene-tia004508	K01653 acetolactate synthase I/III small subunit [EC:2.2.1.6] | (RefSeq) acetolactate synthase small subunit 2, chloroplastic-like isoform X1 (A)	TMK0393	C4H6O5	L-(-)-Malic acid	0.987	0.000260722	ko00650.cor.annot	Butanoate metabolism
gene-tia005298	K01652 acetolactate synthase I/II/III large subunit [EC:2.2.1.6] | (RefSeq) acetolactate synthase 1, chloroplastic (A)	TMK0393	C4H6O5	L-(-)-Malic acid	-0.99	0.00015409	ko00650.cor.annot	Butanoate metabolism
gene-tia007022	K01640 hydroxymethylglutaryl-CoA lyase [EC:4.1.3.4] | (RefSeq) hydroxymethylglutaryl-CoA lyase, mitochondrial-like (A)	TMK0393	C4H6O5	L-(-)-Malic acid	-0.984	0.000385821	ko00650.cor.annot	Butanoate metabolism
gene-tia008420	K01640 hydroxymethylglutaryl-CoA lyase [EC:4.1.3.4] | (RefSeq) LOW QUALITY PROTEIN: hydroxymethylglutaryl-CoA lyase, mitochondrial (A)	TMK0393	C4H6O5	L-(-)-Malic acid	0.973	0.0011175	ko00650.cor.annot	Butanoate metabolism
gene-tia009241	K17761 succinate-semialdehyde dehydrogenase, mitochondrial [EC:1.2.1.24] | (RefSeq) succinate-semialdehyde dehydrogenase, mitochondrial isoform X1 (A)	TMK0393	C4H6O5	L-(-)-Malic acid	0.987	0.000262771	ko00650.cor.annot	Butanoate metabolism
gene-tia010093	K00109 2-hydroxyglutarate dehydrogenase [EC:1.1.99.2] | (RefSeq) L-2-hydroxyglutarate dehydrogenase, mitochondrial (A)	TMK0393	C4H6O5	L-(-)-Malic acid	0.937	0.00580015	ko00650.cor.annot	Butanoate metabolism
gene-tia012260	K01913 acetate---CoA ligase [EC:6.2.1.1] | (RefSeq) acetate/butyrate--CoA ligase AAE7, peroxisomal (A)	TMK0393	C4H6O5	L-(-)-Malic acid	0.988	0.000222075	ko00650.cor.annot	Butanoate metabolism
gene-tia001264	K00927 phosphoglycerate kinase [EC:2.7.2.3] | (RefSeq) phosphoglycerate kinase, cytosolic-like isoform X1 (A)	TMK0070	C5H11O8P	Ribulose-5-phosphate	0.997	1.81655e-05	ko00710.cor.annot	Carbon fixation in photosynthetic organisms
gene-tia004129	K03841 fructose-1,6-bisphosphatase I [EC:3.1.3.11] | (RefSeq) fructose-1,6-bisphosphatase, cytosolic-like (A)	TMK0070	C5H11O8P	Ribulose-5-phosphate	-0.96	0.00237196	ko00710.cor.annot	Carbon fixation in photosynthetic organisms
gene-tia004400	K01783 ribulose-phosphate 3-epimerase [EC:5.1.3.1] | (RefSeq) ribulose-phosphate 3-epimerase, chloroplastic isoform X1 (A)	TMK0070	C5H11O8P	Ribulose-5-phosphate	0.98	0.000583754	ko00710.cor.annot	Carbon fixation in photosynthetic organisms
gene-tia004872	K01610 phosphoenolpyruvate carboxykinase (ATP) [EC:4.1.1.49] | (RefSeq) phosphoenolpyruvate carboxykinase (ATP) (A)	TMK0070	C5H11O8P	Ribulose-5-phosphate	-0.999	3.1916e-06	ko00710.cor.annot	Carbon fixation in photosynthetic organisms
gene-tia006709	K00134 glyceraldehyde 3-phosphate dehydrogenase [EC:1.2.1.12] | (RefSeq) glyceraldehyde-3-phosphate dehydrogenase 2, cytosolic isoform X1 (A)	TMK0070	C5H11O8P	Ribulose-5-phosphate	0.998	4.7292e-06	ko00710.cor.annot	Carbon fixation in photosynthetic organisms
gene-tia006806	K00814 alanine transaminase [EC:2.6.1.2] | (RefSeq) alanine aminotransferase 2-like (A)	TMK0070	C5H11O8P	Ribulose-5-phosphate	-0.997	1.31838e-05	ko00710.cor.annot	Carbon fixation in photosynthetic organisms
gene-tia009394	K00615 transketolase [EC:2.2.1.1] | (RefSeq) transketolase, chloroplastic-like (A)	TMK0070	C5H11O8P	Ribulose-5-phosphate	-0.999	4.087e-07	ko00710.cor.annot	Carbon fixation in photosynthetic organisms
gene-tia009552	K00134 glyceraldehyde 3-phosphate dehydrogenase [EC:1.2.1.12] | (RefSeq) glyceraldehyde-3-phosphate dehydrogenase GAPC2, cytosolic (A)	TMK0070	C5H11O8P	Ribulose-5-phosphate	0.978	0.000699174	ko00710.cor.annot	Carbon fixation in photosynthetic organisms
gene-tia009831	K00025 malate dehydrogenase [EC:1.1.1.37] | (RefSeq) malate dehydrogenase isoform X1 (A)	TMK0070	C5H11O8P	Ribulose-5-phosphate	-0.991	0.000111577	ko00710.cor.annot	Carbon fixation in photosynthetic organisms
gene-tia012708	K14454 aspartate aminotransferase, cytoplasmic [EC:2.6.1.1] | (RefSeq) aspartate aminotransferase, cytoplasmic (A)	TMK0070	C5H11O8P	Ribulose-5-phosphate	-0.992	8.50682e-05	ko00710.cor.annot	Carbon fixation in photosynthetic organisms
gene-tia014830	K14455 aspartate aminotransferase, mitochondrial [EC:2.6.1.1] | (RefSeq) aspartate aminotransferase, mitochondrial isoform X1 (A)	TMK0070	C5H11O8P	Ribulose-5-phosphate	0.981	0.000510221	ko00710.cor.annot	Carbon fixation in photosynthetic organisms
gene-tia014891	K00029 malate dehydrogenase (oxaloacetate-decarboxylating)(NADP+) [EC:1.1.1.40] | (RefSeq) NADP-dependent malic enzyme-like (A)	TMK0070	C5H11O8P	Ribulose-5-phosphate	-0.97	0.00132205	ko00710.cor.annot	Carbon fixation in photosynthetic organisms
gene-tia016241	K01803 triosephosphate isomerase (TIM) [EC:5.3.1.1] | (RefSeq) triosephosphate isomerase, cytosolic (A)	TMK0070	C5H11O8P	Ribulose-5-phosphate	0.997	1.61702e-05	ko00710.cor.annot	Carbon fixation in photosynthetic organisms
novel.1752	K01601 ribulose-bisphosphate carboxylase large chain [EC:4.1.1.39] | (RefSeq) uncharacterized protein LOC107627247 (A)	TMK0070	C5H11O8P	Ribulose-5-phosphate	-0.993	6.92954e-05	ko00710.cor.annot	Carbon fixation in photosynthetic organisms
novel.1972	K00134 glyceraldehyde 3-phosphate dehydrogenase [EC:1.2.1.12] | (RefSeq) glyceraldehyde-3-phosphate dehydrogenase 2, cytosolic isoform X1 (A)	TMK0070	C5H11O8P	Ribulose-5-phosphate	0.999	2.3082e-06	ko00710.cor.annot	Carbon fixation in photosynthetic organisms
novel.3910	K01601 ribulose-bisphosphate carboxylase large chain [EC:4.1.1.39] | (RefSeq) uncharacterized protein LOC112271745 (A)	TMK0070	C5H11O8P	Ribulose-5-phosphate	0.999	3.3595e-06	ko00710.cor.annot	Carbon fixation in photosynthetic organisms
gene-tia003026	K00878 hydroxyethylthiazole kinase [EC:2.7.1.50] | (RefSeq) hydroxyethylthiazole kinase isoform X1 (A)	TMK0532	C9H11NO3	L-(-)-Tyrosine	-0.994	4.72819e-05	ko00730.cor.annot	Thiamine metabolism
gene-tia010644	K14153 hydroxymethylpyrimidine kinase / phosphomethylpyrimidine kinase / thiamine-phosphate diphosphorylase [EC:2.7.1.49 2.7.4.7 2.5.1.3] | (RefSeq) Thiamine-phosphate synthase (A)	TMK0532	C9H11NO3	L-(-)-Tyrosine	-0.996	1.86835e-05	ko00730.cor.annot	Thiamine metabolism
gene-tia014391	K01662 1-deoxy-D-xylulose-5-phosphate synthase [EC:2.2.1.7] | (RefSeq) probable 1-deoxy-D-xylulose-5-phosphate synthase 2, chloroplastic (A)	TMK0532	C9H11NO3	L-(-)-Tyrosine	-0.997	1.73558e-05	ko00730.cor.annot	Thiamine metabolism
gene-tia016175	K14153 hydroxymethylpyrimidine kinase / phosphomethylpyrimidine kinase / thiamine-phosphate diphosphorylase [EC:2.7.1.49 2.7.4.7 2.5.1.3] | (RefSeq) probable thiamine biosynthetic bifunctional enzyme, chloroplastic (A)	TMK0532	C9H11NO3	L-(-)-Tyrosine	0.992	8.69801e-05	ko00730.cor.annot	Thiamine metabolism
gene-tia008609	K00763 nicotinate phosphoribosyltransferase [EC:6.3.4.21] | (RefSeq) nicotinate phosphoribosyltransferase 2-like isoform X1 (A)	TMK0685	C6H5NO2	Nicotinic acid	0.928	0.00756746	ko00760.cor.annot	Nicotinate and nicotinamide metabolism
gene-tia008609	K00763 nicotinate phosphoribosyltransferase [EC:6.3.4.21] | (RefSeq) nicotinate phosphoribosyltransferase 2-like isoform X1 (A)	TMK0690	C7H7NO2	Trigonelline	0.967	0.00164053	ko00760.cor.annot	Nicotinate and nicotinamide metabolism
gene-tia009709	K00767 nicotinate-nucleotide pyrophosphorylase (carboxylating) [EC:2.4.2.19] | (RefSeq) nicotinate-nucleotide pyrophosphorylase [carboxylating], chloroplastic-like (A)	TMK0690	C7H7NO2	Trigonelline	-0.994	5.84621e-05	ko00760.cor.annot	Nicotinate and nicotinamide metabolism
gene-tia009709	K00767 nicotinate-nucleotide pyrophosphorylase (carboxylating) [EC:2.4.2.19] | (RefSeq) nicotinate-nucleotide pyrophosphorylase [carboxylating], chloroplastic-like (A)	TMK0685	C6H5NO2	Nicotinic acid	-0.939	0.00552088	ko00760.cor.annot	Nicotinate and nicotinamide metabolism
gene-tia011674	K11416 mono-ADP-ribosyltransferase sirtuin 6 [EC:2.4.2.31] | (RefSeq) NAD-dependent protein deacetylase SRT1 isoform X1 (A)	TMK0690	C7H7NO2	Trigonelline	0.921	0.00914003	ko00760.cor.annot	Nicotinate and nicotinamide metabolism
gene-tia011674	K11416 mono-ADP-ribosyltransferase sirtuin 6 [EC:2.4.2.31] | (RefSeq) NAD-dependent protein deacetylase SRT1 isoform X1 (A)	TMK0685	C6H5NO2	Nicotinic acid	0.927	0.00778818	ko00760.cor.annot	Nicotinate and nicotinamide metabolism
gene-tia011772	K01081 5'-nucleotidase [EC:3.1.3.5] | (RefSeq) 5' nucleotidase family protein (A)	TMK0690	C7H7NO2	Trigonelline	-0.968	0.00148085	ko00760.cor.annot	Nicotinate and nicotinamide metabolism
gene-tia011772	K01081 5'-nucleotidase [EC:3.1.3.5] | (RefSeq) 5' nucleotidase family protein (A)	TMK0685	C6H5NO2	Nicotinic acid	-0.946	0.00422663	ko00760.cor.annot	Nicotinate and nicotinamide metabolism
gene-tia012825	K03517 quinolinate synthase [EC:2.5.1.72] | (RefSeq) quinolinate synthase, chloroplastic (A)	TMK0690	C7H7NO2	Trigonelline	0.991	0.000122597	ko00760.cor.annot	Nicotinate and nicotinamide metabolism
gene-tia001787	K00128 aldehyde dehydrogenase (NAD+) [EC:1.2.1.3] | (RefSeq) aldehyde dehydrogenase family 3 member H1-like (A)	TMK0665	C9H19NO4	Pantothenol	-0.972	0.00115189	ko00770.cor.annot	Pantothenate and CoA biosynthesis
gene-tia002978	K17839 polyamine oxidase [EC:1.5.3.17 1.5.3.-] | (RefSeq) probable polyamine oxidase 4 (A)	TMK0665	C9H19NO4	Pantothenol	0.977	0.000801731	ko00770.cor.annot	Pantothenate and CoA biosynthesis
gene-tia004508	K01653 acetolactate synthase I/III small subunit [EC:2.2.1.6] | (RefSeq) acetolactate synthase small subunit 2, chloroplastic-like isoform X1 (A)	TMK0665	C9H19NO4	Pantothenol	-0.965	0.00183044	ko00770.cor.annot	Pantothenate and CoA biosynthesis
gene-tia005298	K01652 acetolactate synthase I/II/III large subunit [EC:2.2.1.6] | (RefSeq) acetolactate synthase 1, chloroplastic (A)	TMK0665	C9H19NO4	Pantothenol	0.971	0.00126204	ko00770.cor.annot	Pantothenate and CoA biosynthesis
gene-tia009761	K00128 aldehyde dehydrogenase (NAD+) [EC:1.2.1.3] | (RefSeq) aldehyde dehydrogenase family 3 member F1-like isoform X1 (A)	TMK0665	C9H19NO4	Pantothenol	0.937	0.00574709	ko00770.cor.annot	Pantothenate and CoA biosynthesis
gene-tia010013	K00826 branched-chain amino acid aminotransferase [EC:2.6.1.42] | (RefSeq) branched-chain amino acid aminotransferase 2, chloroplastic-like isoform X1 (A)	TMK0665	C9H19NO4	Pantothenol	-0.942	0.00488801	ko00770.cor.annot	Pantothenate and CoA biosynthesis
gene-tia012005	K01464 dihydropyrimidinase [EC:3.5.2.2] | (RefSeq) dihydropyrimidinase-like (A)	TMK0665	C9H19NO4	Pantothenol	0.963	0.00207088	ko00770.cor.annot	Pantothenate and CoA biosynthesis
gene-tia005607	K01593 aromatic-L-amino-acid/L-tryptophan decarboxylase [EC:4.1.1.28 4.1.1.105] | (RefSeq) tyrosine/DOPA decarboxylase (A)	TMK0271	C11H12N2O2	L-Tryptophan	0.939	0.00548428	ko00901.cor.annot	Indole alkaloid biosynthesis
gene-tia005815	K01593 aromatic-L-amino-acid/L-tryptophan decarboxylase [EC:4.1.1.28 4.1.1.105] | (RefSeq) tyrosine/DOPA decarboxylase 2-like (A)	TMK0271	C11H12N2O2	L-Tryptophan	-0.995	3.91895e-05	ko00901.cor.annot	Indole alkaloid biosynthesis
gene-tia009900	K01757 strictosidine synthase [EC:4.3.3.2] | (RefSeq) protein STRICTOSIDINE SYNTHASE-LIKE 12 (A)	TMK0271	C11H12N2O2	L-Tryptophan	-0.974	0.00103906	ko00901.cor.annot	Indole alkaloid biosynthesis
gene-tia010911	K01757 strictosidine synthase [EC:4.3.3.2] | (RefSeq) protein STRICTOSIDINE SYNTHASE-LIKE 12-like (A)	TMK0271	C11H12N2O2	L-Tryptophan	-0.988	0.000223692	ko00901.cor.annot	Indole alkaloid biosynthesis
gene-tia000516	K13496 UDP-glucosyl transferase 73C [EC:2.4.1.-] | (RefSeq) scopoletin glucosyltransferase (A)	TMK0895	C10H14N5O7P	Adenosine 5'-monophosphate	0.991	0.000126496	ko00908.cor.annot	Zeatin biosynthesis
gene-tia000516	K13496 UDP-glucosyl transferase 73C [EC:2.4.1.-] | (RefSeq) scopoletin glucosyltransferase (A)	TMK0412	C9H14N2O12P2	Uridine 5'-diphosphate	-0.945	0.00440004	ko00908.cor.annot	Zeatin biosynthesis
gene-tia001676	K23452 UDP-glucosyltransferase 85A [EC:2.4.1.-] | (RefSeq) UDP-glycosyltransferase 85A2 (A)	TMK0412	C9H14N2O12P2	Uridine 5'-diphosphate	0.968	0.00152408	ko00908.cor.annot	Zeatin biosynthesis
gene-tia001676	K23452 UDP-glucosyltransferase 85A [EC:2.4.1.-] | (RefSeq) UDP-glycosyltransferase 85A2 (A)	TMK0895	C10H14N5O7P	Adenosine 5'-monophosphate	-0.997	1.17305e-05	ko00908.cor.annot	Zeatin biosynthesis
gene-tia001678	K23452 UDP-glucosyltransferase 85A [EC:2.4.1.-] | (RefSeq) UDP-glycosyltransferase 85A2 (A)	TMK0895	C10H14N5O7P	Adenosine 5'-monophosphate	-0.99	0.000159062	ko00908.cor.annot	Zeatin biosynthesis
gene-tia001678	K23452 UDP-glucosyltransferase 85A [EC:2.4.1.-] | (RefSeq) UDP-glycosyltransferase 85A2 (A)	TMK0412	C9H14N2O12P2	Uridine 5'-diphosphate	0.958	0.00254788	ko00908.cor.annot	Zeatin biosynthesis
gene-tia001680	K23452 UDP-glucosyltransferase 85A [EC:2.4.1.-] | (RefSeq) UDP-glycosyltransferase 85A2 (A)	TMK0895	C10H14N5O7P	Adenosine 5'-monophosphate	-0.997	1.07476e-05	ko00908.cor.annot	Zeatin biosynthesis
gene-tia001680	K23452 UDP-glucosyltransferase 85A [EC:2.4.1.-] | (RefSeq) UDP-glycosyltransferase 85A2 (A)	TMK0412	C9H14N2O12P2	Uridine 5'-diphosphate	0.966	0.00166696	ko00908.cor.annot	Zeatin biosynthesis
gene-tia003006	K13496 UDP-glucosyl transferase 73C [EC:2.4.1.-] | (RefSeq) UDP-glycosyltransferase 73E1-like (A)	TMK0412	C9H14N2O12P2	Uridine 5'-diphosphate	0.963	0.00205529	ko00908.cor.annot	Zeatin biosynthesis
gene-tia003006	K13496 UDP-glucosyl transferase 73C [EC:2.4.1.-] | (RefSeq) UDP-glycosyltransferase 73E1-like (A)	TMK0895	C10H14N5O7P	Adenosine 5'-monophosphate	-0.995	3.28893e-05	ko00908.cor.annot	Zeatin biosynthesis
gene-tia003008	K13496 UDP-glucosyltransferase 73C [EC:2.4.1.-] | (RefSeq) UDP-glycosyltransferase 73E1-like (A)	TMK0895	C10H14N5O7P	Adenosine 5'-monophosphate	-0.99	0.000140229	ko00908.cor.annot	Zeatin biosynthesis
gene-tia003008	K13496 UDP-glucosyltransferase 73C [EC:2.4.1.-] | (RefSeq) UDP-glycosyltransferase 73E1-like (A)	TMK0412	C9H14N2O12P2	Uridine 5'-diphosphate	0.96	0.00236423	ko00908.cor.annot	Zeatin biosynthesis
gene-tia003009	K13496 UDP-glucosyl transferase 73C [EC:2.4.1.-] | (RefSeq) UDP-glycosyltransferase 73E1-like (A)	TMK0412	C9H14N2O12P2	Uridine 5'-diphosphate	0.965	0.00185765	ko00908.cor.annot	Zeatin biosynthesis
gene-tia003009	K13496 UDP-glucosyl transferase 73C [EC:2.4.1.-] | (RefSeq) UDP-glycosyltransferase 73E1-like (A)	TMK0895	C10H14N5O7P	Adenosine 5'-monophosphate	-0.997	1.12978e-05	ko00908.cor.annot	Zeatin biosynthesis
gene-tia003010	K13496 UDP-glucosyltransferase 73C [EC:2.4.1.-] | (RefSeq) UDP-glycosyltransferase 73E1-like (A)	TMK0412	C9H14N2O12P2	Uridine 5'-diphosphate	0.983	0.000438238	ko00908.cor.annot	Zeatin biosynthesis
gene-tia003010	K13496 UDP-glucosyltransferase 73C [EC:2.4.1.-] | (RefSeq) UDP-glycosyltransferase 73E1-like (A)	TMK0895	C10H14N5O7P	Adenosine 5'-monophosphate	-0.995	3.89102e-05	ko00908.cor.annot	Zeatin biosynthesis
gene-tia004719	K13495 cis-zeatin O-glucosyltransferase [EC:2.4.1.215] | (RefSeq) cis-zeatin O-glucosyltransferase 1-like isoform X1 (A)	TMK0895	C10H14N5O7P	Adenosine 5'-monophosphate	0.989	0.000178878	ko00908.cor.annot	Zeatin biosynthesis
gene-tia004719	K13495 cis-zeatin O-glucosyltransferase [EC:2.4.1.215] | (RefSeq) cis-zeatin O-glucosyltransferase 1-like isoform X1 (A)	TMK0412	C9H14N2O12P2	Uridine 5'-diphosphate	-0.981	0.000536694	ko00908.cor.annot	Zeatin biosynthesis
gene-tia005461	K00279 cytokinin dehydrogenase [EC:1.5.99.12] | (RefSeq) cytokinin dehydrogenase 5 (A)	TMK0895	C10H14N5O7P	Adenosine 5'-monophosphate	0.985	0.000334217	ko00908.cor.annot	Zeatin biosynthesis
gene-tia005461	K00279 cytokinin dehydrogenase [EC:1.5.99.12] | (RefSeq) cytokinin dehydrogenase 5 (A)	TMK0412	C9H14N2O12P2	Uridine 5'-diphosphate	-0.994	5.77797e-05	ko00908.cor.annot	Zeatin biosynthesis
gene-tia005502	K00279 cytokinin dehydrogenase [EC:1.5.99.12] | (RefSeq) cytokinin dehydrogenase 4-like (A)	TMK0412	C9H14N2O12P2	Uridine 5'-diphosphate	0.964	0.00194557	ko00908.cor.annot	Zeatin biosynthesis
gene-tia005502	K00279 cytokinin dehydrogenase [EC:1.5.99.12] | (RefSeq) cytokinin dehydrogenase 4-like (A)	TMK0895	C10H14N5O7P	Adenosine 5'-monophosphate	-0.996	1.918e-05	ko00908.cor.annot	Zeatin biosynthesis
gene-tia010411	K23452 UDP-glucosyltransferase 85A [EC:2.4.1.-] | (RefSeq) UDP-glycosyltransferase 85A2 (A)	TMK0895	C10H14N5O7P	Adenosine 5'-monophosphate	-0.979	0.000681921	ko00908.cor.annot	Zeatin biosynthesis
gene-tia010411	K23452 UDP-glucosyltransferase 85A [EC:2.4.1.-] | (RefSeq) UDP-glycosyltransferase 85A2 (A)	TMK0412	C9H14N2O12P2	Uridine 5'-diphosphate	0.934	0.00646387	ko00908.cor.annot	Zeatin biosynthesis
gene-tia011442	K00279 cytokinin dehydrogenase [EC:1.5.99.12] | (RefSeq) cytokinin dehydrogenase 3-like isoform X1 (A)	TMK0412	C9H14N2O12P2	Uridine 5'-diphosphate	-0.97	0.00135002	ko00908.cor.annot	Zeatin biosynthesis
gene-tia011442	K00279 cytokinin dehydrogenase [EC:1.5.99.12] | (RefSeq) cytokinin dehydrogenase 3-like isoform X1 (A)	TMK0895	C10H14N5O7P	Adenosine 5'-monophosphate	0.998	6.8572e-06	ko00908.cor.annot	Zeatin biosynthesis
gene-tia012602	K10760 adenylate dimethylallyltransferase (cytokinin synthase) [EC:2.5.1.27 2.5.1.112] | (RefSeq) adenylate isopentenyltransferase-like (A)	TMK0895	C10H14N5O7P	Adenosine 5'-monophosphate	-0.996	2.08801e-05	ko00908.cor.annot	Zeatin biosynthesis
gene-tia012602	K10760 adenylate dimethylallyltransferase (cytokinin synthase) [EC:2.5.1.27 2.5.1.112] | (RefSeq) adenylate isopentenyltransferase-like (A)	TMK0412	C9H14N2O12P2	Uridine 5'-diphosphate	0.966	0.00167179	ko00908.cor.annot	Zeatin biosynthesis
gene-tia013976	K13496 UDP-glucosyl transferase 73C [EC:2.4.1.-] | (RefSeq) UDP-glycosyltransferase 73C6-like (A)	TMK0895	C10H14N5O7P	Adenosine 5'-monophosphate	-0.997	1.13989e-05	ko00908.cor.annot	Zeatin biosynthesis
gene-tia013976	K13496 UDP-glucosyl transferase 73C [EC:2.4.1.-] | (RefSeq) UDP-glycosyltransferase 73C6-like (A)	TMK0412	C9H14N2O12P2	Uridine 5'-diphosphate	0.965	0.00178945	ko00908.cor.annot	Zeatin biosynthesis
gene-tia013977	K13496 UDP-glucosyl transferase 73C [EC:2.4.1.-] | (RefSeq) UDP-glycosyltransferase 73C6-like (A)	TMK0412	C9H14N2O12P2	Uridine 5'-diphosphate	-0.965	0.00181238	ko00908.cor.annot	Zeatin biosynthesis
gene-tia013977	K13496 UDP-glucosyl transferase 73C [EC:2.4.1.-] | (RefSeq) UDP-glycosyltransferase 73C6-like (A)	TMK0895	C10H14N5O7P	Adenosine 5'-monophosphate	0.997	1.54451e-05	ko00908.cor.annot	Zeatin biosynthesis
gene-tia013979	K13496 UDP-glucosyl transferase 73C [EC:2.4.1.-] | (RefSeq) UDP-glycosyltransferase 73C6-like (A)	TMK0895	C10H14N5O7P	Adenosine 5'-monophosphate	-0.997	1.22941e-05	ko00908.cor.annot	Zeatin biosynthesis
gene-tia013979	K13496 UDP-glucosyl transferase 73C [EC:2.4.1.-] | (RefSeq) UDP-glycosyltransferase 73C6-like (A)	TMK0412	C9H14N2O12P2	Uridine 5'-diphosphate	0.965	0.00185072	ko00908.cor.annot	Zeatin biosynthesis
gene-tia016522	K00791 tRNA dimethylallyltransferase [EC:2.5.1.75] | (RefSeq) tRNA dimethylallyltransferase 9 (A)	TMK0895	C10H14N5O7P	Adenosine 5'-monophosphate	-0.992	9.96658e-05	ko00908.cor.annot	Zeatin biosynthesis
gene-tia016522	K00791 tRNA dimethylallyltransferase [EC:2.5.1.75] | (RefSeq) tRNA dimethylallyltransferase 9 (A)	TMK0412	C9H14N2O12P2	Uridine 5'-diphosphate	0.968	0.00151628	ko00908.cor.annot	Zeatin biosynthesis
gene-tia000114	K22395 cinnamyl-alcohol dehydrogenase [EC:1.1.1.195] | (RefSeq) berberine bridge enzyme-like 23 (A)	TMK0469	C10H8O4	Scopoletin(7-Hydroxy-5-methoxycoumarin)	0.965	0.00184659	ko00940.cor.annot	Phenylpropanoid biosynthesis
gene-tia000114	K22395 cinnamyl-alcohol dehydrogenase [EC:1.1.1.195] | (RefSeq) berberine bridge enzyme-like 23 (A)	TMK0248	C11H14O4	Sinapyl alcohol	0.954	0.00308742	ko00940.cor.annot	Phenylpropanoid biosynthesis
gene-tia000114	K22395 cinnamyl-alcohol dehydrogenase [EC:1.1.1.195] | (RefSeq) berberine bridge enzyme-like 23 (A)	TMK0532	C9H11NO3	L-(-)-Tyrosine	0.972	0.00114778	ko00940.cor.annot	Phenylpropanoid biosynthesis
gene-tia000114	K22395 cinnamyl-alcohol dehydrogenase [EC:1.1.1.195] | (RefSeq) berberine bridge enzyme-like 23 (A)	TMK0362	C16H18O9	Chlorogenic acid	0.959	0.00253506	ko00940.cor.annot	Phenylpropanoid biosynthesis
gene-tia000450	K22395 cinnamyl-alcohol dehydrogenase [EC:1.1.1.195] | (RefSeq) berberine bridge enzyme-like 23 (A)	TMK0362	C16H18O9	Chlorogenic acid	-0.999	8.433e-07	ko00940.cor.annot	Phenylpropanoid biosynthesis
gene-tia000450	K22395 cinnamyl-alcohol dehydrogenase [EC:1.1.1.195] | (RefSeq) berberine bridge enzyme-like 23 (A)	TMK0532	C9H11NO3	L-(-)-Tyrosine	-0.998	3.9462e-06	ko00940.cor.annot	Phenylpropanoid biosynthesis
gene-tia000450	K22395 cinnamyl-alcohol dehydrogenase [EC:1.1.1.195] | (RefSeq) berberine bridge enzyme-like 23 (A)	TMK0469	C10H8O4	Scopoletin(7-Hydroxy-5-methoxycoumarin)	-1	5.48e-08	ko00940.cor.annot	Phenylpropanoid biosynthesis
gene-tia000450	K22395 cinnamyl-alcohol dehydrogenase [EC:1.1.1.195] | (RefSeq) berberine bridge enzyme-like 23 (A)	TMK0248	C11H14O4	Sinapyl alcohol	-0.996	2.89363e-05	ko00940.cor.annot	Phenylpropanoid biosynthesis
gene-tia000573	K01904 4-coumarate--CoA ligase [EC:6.2.1.12] | (RefSeq) 4-coumarate--CoA ligase-like 5 isoform X3 (A)	TMK0469	C10H8O4	Scopoletin(7-Hydroxy-5-methoxycoumarin)	0.985	0.000354396	ko00940.cor.annot	Phenylpropanoid biosynthesis
gene-tia000573	K01904 4-coumarate--CoA ligase [EC:6.2.1.12] | (RefSeq) 4-coumarate--CoA ligase-like 5 isoform X3 (A)	TMK0248	C11H14O4	Sinapyl alcohol	0.984	0.000384426	ko00940.cor.annot	Phenylpropanoid biosynthesis
gene-tia000573	K01904 4-coumarate--CoA ligase [EC:6.2.1.12] | (RefSeq) 4-coumarate--CoA ligase-like 5 isoform X3 (A)	TMK0362	C16H18O9	Chlorogenic acid	0.992	0.000106043	ko00940.cor.annot	Phenylpropanoid biosynthesis
gene-tia000573	K01904 4-coumarate--CoA ligase [EC:6.2.1.12] | (RefSeq) 4-coumarate--CoA ligase-like 5 isoform X3 (A)	TMK0532	C9H11NO3	L-(-)-Tyrosine	0.979	0.000683219	ko00940.cor.annot	Phenylpropanoid biosynthesis
gene-tia000665	K01188 beta-glucosidase [EC:3.2.1.21] | (RefSeq) beta-glucosidase 22-like (A)	TMK0532	C9H11NO3	L-(-)-Tyrosine	-0.989	0.000177814	ko00940.cor.annot	Phenylpropanoid biosynthesis
gene-tia000665	K01188 beta-glucosidase [EC:3.2.1.21] | (RefSeq) beta-glucosidase 22-like (A)	TMK0362	C16H18O9	Chlorogenic acid	-0.996	2.37672e-05	ko00940.cor.annot	Phenylpropanoid biosynthesis
gene-tia000665	K01188 beta-glucosidase [EC:3.2.1.21] | (RefSeq) beta-glucosidase 22-like (A)	TMK0469	C10H8O4	Scopoletin(7-Hydroxy-5-methoxycoumarin)	-0.991	0.000108459	ko00940.cor.annot	Phenylpropanoid biosynthesis
gene-tia000665	K01188 beta-glucosidase [EC:3.2.1.21] | (RefSeq) beta-glucosidase 22-like (A)	TMK0248	C11H14O4	Sinapyl alcohol	-0.985	0.000323531	ko00940.cor.annot	Phenylpropanoid biosynthesis
gene-tia000680	K01188 beta-glucosidase [EC:3.2.1.21] | (RefSeq) beta-glucosidase 11-like isoform X1 (A)	TMK0362	C16H18O9	Chlorogenic acid	-0.977	0.000764595	ko00940.cor.annot	Phenylpropanoid biosynthesis
gene-tia000680	K01188 beta-glucosidase [EC:3.2.1.21] | (RefSeq) beta-glucosidase 11-like isoform X1 (A)	TMK0532	C9H11NO3	L-(-)-Tyrosine	-0.978	0.000745012	ko00940.cor.annot	Phenylpropanoid biosynthesis
gene-tia000680	K01188 beta-glucosidase [EC:3.2.1.21] | (RefSeq) beta-glucosidase 11-like isoform X1 (A)	TMK0248	C11H14O4	Sinapyl alcohol	-0.992	0.000105314	ko00940.cor.annot	Phenylpropanoid biosynthesis
gene-tia000680	K01188 beta-glucosidase [EC:3.2.1.21] | (RefSeq) beta-glucosidase 11-like isoform X1 (A)	TMK0469	C10H8O4	Scopoletin(7-Hydroxy-5-methoxycoumarin)	-0.979	0.000628847	ko00940.cor.annot	Phenylpropanoid biosynthesis
gene-tia001011	K00430 peroxidase [EC:1.11.1.7] | (RefSeq) cationic peroxidase 1-like (A)	TMK0248	C11H14O4	Sinapyl alcohol	-0.998	6.0896e-06	ko00940.cor.annot	Phenylpropanoid biosynthesis
gene-tia001011	K00430 peroxidase [EC:1.11.1.7] | (RefSeq) cationic peroxidase 1-like (A)	TMK0469	C10H8O4	Scopoletin(7-Hydroxy-5-methoxycoumarin)	-1	1.046e-07	ko00940.cor.annot	Phenylpropanoid biosynthesis
gene-tia001011	K00430 peroxidase [EC:1.11.1.7] | (RefSeq) cationic peroxidase 1-like (A)	TMK0532	C9H11NO3	L-(-)-Tyrosine	-0.998	3.8689e-06	ko00940.cor.annot	Phenylpropanoid biosynthesis
gene-tia001011	K00430 peroxidase [EC:1.11.1.7] | (RefSeq) cationic peroxidase 1-like (A)	TMK0362	C16H18O9	Chlorogenic acid	-0.998	5.8031e-06	ko00940.cor.annot	Phenylpropanoid biosynthesis
gene-tia001079	K00588 caffeoyl-CoA O-methyltransferase [EC:2.1.1.104] | (RefSeq) norbelladine 4'-O-methyltransferase isoform X1 (A)	TMK0362	C16H18O9	Chlorogenic acid	-0.997	1.82709e-05	ko00940.cor.annot	Phenylpropanoid biosynthesis
gene-tia001079	K00588 caffeoyl-CoA O-methyltransferase [EC:2.1.1.104] | (RefSeq) norbelladine 4'-O-methyltransferase isoform X1 (A)	TMK0532	C9H11NO3	L-(-)-Tyrosine	-0.989	0.000176144	ko00940.cor.annot	Phenylpropanoid biosynthesis
gene-tia001079	K00588 caffeoyl-CoA O-methyltransferase [EC:2.1.1.104] | (RefSeq) norbelladine 4'-O-methyltransferase isoform X1 (A)	TMK0248	C11H14O4	Sinapyl alcohol	-0.993	7.9237e-05	ko00940.cor.annot	Phenylpropanoid biosynthesis
gene-tia001079	K00588 caffeoyl-CoA O-methyltransferase [EC:2.1.1.104] | (RefSeq) norbelladine 4'-O-methyltransferase isoform X1 (A)	TMK0469	C10H8O4	Scopoletin(7-Hydroxy-5-methoxycoumarin)	-0.994	4.88256e-05	ko00940.cor.annot	Phenylpropanoid biosynthesis
gene-tia001113	K01188 beta-glucosidase [EC:3.2.1.21] | (RefSeq) beta-glucosidase 22-like (A)	TMK0362	C16H18O9	Chlorogenic acid	-0.989	0.000188935	ko00940.cor.annot	Phenylpropanoid biosynthesis
gene-tia001113	K01188 beta-glucosidase [EC:3.2.1.21] | (RefSeq) beta-glucosidase 22-like (A)	TMK0532	C9H11NO3	L-(-)-Tyrosine	-0.997	1.25082e-05	ko00940.cor.annot	Phenylpropanoid biosynthesis
gene-tia001113	K01188 beta-glucosidase [EC:3.2.1.21] | (RefSeq) beta-glucosidase 22-like (A)	TMK0469	C10H8O4	Scopoletin(7-Hydroxy-5-methoxycoumarin)	-0.994	4.96147e-05	ko00940.cor.annot	Phenylpropanoid biosynthesis
gene-tia001113	K01188 beta-glucosidase [EC:3.2.1.21] | (RefSeq) beta-glucosidase 22-like (A)	TMK0248	C11H14O4	Sinapyl alcohol	-0.988	0.000215084	ko00940.cor.annot	Phenylpropanoid biosynthesis
gene-tia001692	K13065 shikimate O-hydroxycinnamoyltransferase [EC:2.3.1.133] | (RefSeq) tryptamine hydroxycinnamoyltransferase 1-like (A)	TMK0362	C16H18O9	Chlorogenic acid	-0.998	6.0492e-06	ko00940.cor.annot	Phenylpropanoid biosynthesis
gene-tia001692	K13065 shikimate O-hydroxycinnamoyltransferase [EC:2.3.1.133] | (RefSeq) tryptamine hydroxycinnamoyltransferase 1-like (A)	TMK0532	C9H11NO3	L-(-)-Tyrosine	-0.999	2.3546e-06	ko00940.cor.annot	Phenylpropanoid biosynthesis
gene-tia001692	K13065 shikimate O-hydroxycinnamoyltransferase [EC:2.3.1.133] | (RefSeq) tryptamine hydroxycinnamoyltransferase 1-like (A)	TMK0248	C11H14O4	Sinapyl alcohol	-0.997	9.6922e-06	ko00940.cor.annot	Phenylpropanoid biosynthesis
gene-tia001692	K13065 shikimate O-hydroxycinnamoyltransferase [EC:2.3.1.133] | (RefSeq) tryptamine hydroxycinnamoyltransferase 1-like (A)	TMK0469	C10H8O4	Scopoletin(7-Hydroxy-5-methoxycoumarin)	-1	7.48e-08	ko00940.cor.annot	Phenylpropanoid biosynthesis
gene-tia001728	K00430 peroxidase [EC:1.11.1.7] | (RefSeq) peroxidase 42-like (A)	TMK0469	C10H8O4	Scopoletin(7-Hydroxy-5-methoxycoumarin)	1	2.673e-07	ko00940.cor.annot	Phenylpropanoid biosynthesis
gene-tia001728	K00430 peroxidase [EC:1.11.1.7] | (RefSeq) peroxidase 42-like (A)	TMK0248	C11H14O4	Sinapyl alcohol	0.997	1.04494e-05	ko00940.cor.annot	Phenylpropanoid biosynthesis
gene-tia001728	K00430 peroxidase [EC:1.11.1.7] | (RefSeq) peroxidase 42-like (A)	TMK0362	C16H18O9	Chlorogenic acid	0.999	1.3112e-06	ko00940.cor.annot	Phenylpropanoid biosynthesis
gene-tia001728	K00430 peroxidase [EC:1.11.1.7] | (RefSeq) peroxidase 42-like (A)	TMK0532	C9H11NO3	L-(-)-Tyrosine	0.998	4.8608e-06	ko00940.cor.annot	Phenylpropanoid biosynthesis
gene-tia002018	K09753 cinnamoyl-CoA reductase [EC:1.2.1.44] | (RefSeq) cinnamoyl-CoA reductase 1-like (A)	TMK0248	C11H14O4	Sinapyl alcohol	-0.997	1.5297e-05	ko00940.cor.annot	Phenylpropanoid biosynthesis
gene-tia002018	K09753 cinnamoyl-CoA reductase [EC:1.2.1.44] | (RefSeq) cinnamoyl-CoA reductase 1-like (A)	TMK0469	C10H8O4	Scopoletin(7-Hydroxy-5-methoxycoumarin)	-1	4.82e-08	ko00940.cor.annot	Phenylpropanoid biosynthesis
gene-tia002018	K09753 cinnamoyl-CoA reductase [EC:1.2.1.44] | (RefSeq) cinnamoyl-CoA reductase 1-like (A)	TMK0532	C9H11NO3	L-(-)-Tyrosine	-0.999	1.9723e-06	ko00940.cor.annot	Phenylpropanoid biosynthesis
gene-tia002018	K09753 cinnamoyl-CoA reductase [EC:1.2.1.44] | (RefSeq) cinnamoyl-CoA reductase 1-like (A)	TMK0362	C16H18O9	Chlorogenic acid	-0.999	1.7556e-06	ko00940.cor.annot	Phenylpropanoid biosynthesis
gene-tia002877	K22395 cinnamyl-alcohol dehydrogenase [EC:1.1.1.195] | (RefSeq) reticuline oxidase (A)	TMK0469	C10H8O4	Scopoletin(7-Hydroxy-5-methoxycoumarin)	-0.968	0.00149175	ko00940.cor.annot	Phenylpropanoid biosynthesis
gene-tia002877	K22395 cinnamyl-alcohol dehydrogenase [EC:1.1.1.195] | (RefSeq) reticuline oxidase (A)	TMK0248	C11H14O4	Sinapyl alcohol	-0.979	0.000677678	ko00940.cor.annot	Phenylpropanoid biosynthesis
gene-tia002877	K22395 cinnamyl-alcohol dehydrogenase [EC:1.1.1.195] | (RefSeq) reticuline oxidase (A)	TMK0532	C9H11NO3	L-(-)-Tyrosine	-0.968	0.00155972	ko00940.cor.annot	Phenylpropanoid biosynthesis
gene-tia002877	K22395 cinnamyl-alcohol dehydrogenase [EC:1.1.1.195] | (RefSeq) reticuline oxidase (A)	TMK0362	C16H18O9	Chlorogenic acid	-0.958	0.00264721	ko00940.cor.annot	Phenylpropanoid biosynthesis
gene-tia003309	K00430 peroxidase [EC:1.11.1.7] | (RefSeq) peroxidase 3-like (A)	TMK0248	C11H14O4	Sinapyl alcohol	-0.985	0.000353273	ko00940.cor.annot	Phenylpropanoid biosynthesis
gene-tia003309	K00430 peroxidase [EC:1.11.1.7] | (RefSeq) peroxidase 3-like (A)	TMK0469	C10H8O4	Scopoletin(7-Hydroxy-5-methoxycoumarin)	-0.991	0.000120382	ko00940.cor.annot	Phenylpropanoid biosynthesis
gene-tia003309	K00430 peroxidase [EC:1.11.1.7] | (RefSeq) peroxidase 3-like (A)	TMK0362	C16H18O9	Chlorogenic acid	-0.992	8.93474e-05	ko00940.cor.annot	Phenylpropanoid biosynthesis
gene-tia003309	K00430 peroxidase [EC:1.11.1.7] | (RefSeq) peroxidase 3-like (A)	TMK0532	C9H11NO3	L-(-)-Tyrosine	-0.991	0.000118682	ko00940.cor.annot	Phenylpropanoid biosynthesis
gene-tia003339	K00487 trans-cinnamate 4-monooxygenase [EC:1.14.14.91] | (RefSeq) trans-cinnamate 4-monooxygenase (A)	TMK0532	C9H11NO3	L-(-)-Tyrosine	0.998	6.1437e-06	ko00940.cor.annot	Phenylpropanoid biosynthesis
gene-tia003339	K00487 trans-cinnamate 4-monooxygenase [EC:1.14.14.91] | (RefSeq) trans-cinnamate 4-monooxygenase (A)	TMK0362	C16H18O9	Chlorogenic acid	0.992	0.00010209	ko00940.cor.annot	Phenylpropanoid biosynthesis
gene-tia003339	K00487 trans-cinnamate 4-monooxygenase [EC:1.14.14.91] | (RefSeq) trans-cinnamate 4-monooxygenase (A)	TMK0469	C10H8O4	Scopoletin(7-Hydroxy-5-methoxycoumarin)	0.997	1.49092e-05	ko00940.cor.annot	Phenylpropanoid biosynthesis
gene-tia003339	K00487 trans-cinnamate 4-monooxygenase [EC:1.14.14.91] | (RefSeq) trans-cinnamate 4-monooxygenase (A)	TMK0248	C11H14O4	Sinapyl alcohol	0.993	7.00955e-05	ko00940.cor.annot	Phenylpropanoid biosynthesis
gene-tia003444	K00588 caffeoyl-CoA O-methyltransferase [EC:2.1.1.104] | (RefSeq) norbelladine 4'-O-methyltransferase isoform X1 (A)	TMK0532	C9H11NO3	L-(-)-Tyrosine	-0.995	4.0972e-05	ko00940.cor.annot	Phenylpropanoid biosynthesis
gene-tia003444	K00588 caffeoyl-CoA O-methyltransferase [EC:2.1.1.104] | (RefSeq) norbelladine 4'-O-methyltransferase isoform X1 (A)	TMK0362	C16H18O9	Chlorogenic acid	-0.993	7.60495e-05	ko00940.cor.annot	Phenylpropanoid biosynthesis
gene-tia003444	K00588 caffeoyl-CoA O-methyltransferase [EC:2.1.1.104] | (RefSeq) norbelladine 4'-O-methyltransferase isoform X1 (A)	TMK0248	C11H14O4	Sinapyl alcohol	-0.99	0.000154973	ko00940.cor.annot	Phenylpropanoid biosynthesis
gene-tia003444	K00588 caffeoyl-CoA O-methyltransferase [EC:2.1.1.104] | (RefSeq) norbelladine 4'-O-methyltransferase isoform X1 (A)	TMK0469	C10H8O4	Scopoletin(7-Hydroxy-5-methoxycoumarin)	-0.996	2.44956e-05	ko00940.cor.annot	Phenylpropanoid biosynthesis
gene-tia003797	K23260 scopoletin glucosyltransferase [EC:2.4.1.128] | (RefSeq) scopoletin glucosyltransferase-like (A)	TMK0248	C11H14O4	Sinapyl alcohol	0.997	1.77162e-05	ko00940.cor.annot	Phenylpropanoid biosynthesis
gene-tia003797	K23260 scopoletin glucosyltransferase [EC:2.4.1.128] | (RefSeq) scopoletin glucosyltransferase-like (A)	TMK0469	C10H8O4	Scopoletin(7-Hydroxy-5-methoxycoumarin)	0.999	1.2811e-06	ko00940.cor.annot	Phenylpropanoid biosynthesis
gene-tia003797	K23260 scopoletin glucosyltransferase [EC:2.4.1.128] | (RefSeq) scopoletin glucosyltransferase-like (A)	TMK0362	C16H18O9	Chlorogenic acid	1	3.026e-07	ko00940.cor.annot	Phenylpropanoid biosynthesis
gene-tia003797	K23260 scopoletin glucosyltransferase [EC:2.4.1.128] | (RefSeq) scopoletin glucosyltransferase-like (A)	TMK0532	C9H11NO3	L-(-)-Tyrosine	0.997	1.0948e-05	ko00940.cor.annot	Phenylpropanoid biosynthesis
gene-tia003798	K23260 scopoletin glucosyltransferase [EC:2.4.1.128] | (RefSeq) scopoletin glucosyltransferase-like (A)	TMK0362	C16H18O9	Chlorogenic acid	0.997	1.64013e-05	ko00940.cor.annot	Phenylpropanoid biosynthesis
gene-tia003798	K23260 scopoletin glucosyltransferase [EC:2.4.1.128] | (RefSeq) scopoletin glucosyltransferase-like (A)	TMK0532	C9H11NO3	L-(-)-Tyrosine	0.996	2.69236e-05	ko00940.cor.annot	Phenylpropanoid biosynthesis
gene-tia003798	K23260 scopoletin glucosyltransferase [EC:2.4.1.128] | (RefSeq) scopoletin glucosyltransferase-like (A)	TMK0248	C11H14O4	Sinapyl alcohol	0.995	3.59034e-05	ko00940.cor.annot	Phenylpropanoid biosynthesis
gene-tia003798	K23260 scopoletin glucosyltransferase [EC:2.4.1.128] | (RefSeq) scopoletin glucosyltransferase-like (A)	TMK0469	C10H8O4	Scopoletin(7-Hydroxy-5-methoxycoumarin)	0.997	1.17598e-05	ko00940.cor.annot	Phenylpropanoid biosynthesis
gene-tia003880	K00083 cinnamyl-alcohol dehydrogenase [EC:1.1.1.195] | (RefSeq) probable cinnamyl alcohol dehydrogenase 6 (A)	TMK0362	C16H18O9	Chlorogenic acid	-0.995	3.47206e-05	ko00940.cor.annot	Phenylpropanoid biosynthesis
gene-tia003880	K00083 cinnamyl-alcohol dehydrogenase [EC:1.1.1.195] | (RefSeq) probable cinnamyl alcohol dehydrogenase 6 (A)	TMK0532	C9H11NO3	L-(-)-Tyrosine	-0.999	2.2965e-06	ko00940.cor.annot	Phenylpropanoid biosynthesis
gene-tia003880	K00083 cinnamyl-alcohol dehydrogenase [EC:1.1.1.195] | (RefSeq) probable cinnamyl alcohol dehydrogenase 6 (A)	TMK0469	C10H8O4	Scopoletin(7-Hydroxy-5-methoxycoumarin)	-0.999	2.7451e-06	ko00940.cor.annot	Phenylpropanoid biosynthesis
gene-tia003880	K00083 cinnamyl-alcohol dehydrogenase [EC:1.1.1.195] | (RefSeq) probable cinnamyl alcohol dehydrogenase 6 (A)	TMK0248	C11H14O4	Sinapyl alcohol	-0.998	5.8522e-06	ko00940.cor.annot	Phenylpropanoid biosynthesis
gene-tia004108	K01188 beta-glucosidase [EC:3.2.1.21] | (RefSeq) beta-glucosidase 12-like (A)	TMK0532	C9H11NO3	L-(-)-Tyrosine	-0.998	5.5437e-06	ko00940.cor.annot	Phenylpropanoid biosynthesis
gene-tia004108	K01188 beta-glucosidase [EC:3.2.1.21] | (RefSeq) beta-glucosidase 12-like (A)	TMK0362	C16H18O9	Chlorogenic acid	-0.995	3.95063e-05	ko00940.cor.annot	Phenylpropanoid biosynthesis
gene-tia004108	K01188 beta-glucosidase [EC:3.2.1.21] | (RefSeq) beta-glucosidase 12-like (A)	TMK0469	C10H8O4	Scopoletin(7-Hydroxy-5-methoxycoumarin)	-0.998	8.8628e-06	ko00940.cor.annot	Phenylpropanoid biosynthesis
gene-tia004108	K01188 beta-glucosidase [EC:3.2.1.21] | (RefSeq) beta-glucosidase 12-like (A)	TMK0248	C11H14O4	Sinapyl alcohol	-0.994	6.14588e-05	ko00940.cor.annot	Phenylpropanoid biosynthesis
gene-tia005603	K23260 scopoletin glucosyltransferase [EC:2.4.1.128] | (RefSeq) UDP-glucose flavonoid 3-O-glucosyltransferase 7-like (A)	TMK0362	C16H18O9	Chlorogenic acid	-0.992	8.77301e-05	ko00940.cor.annot	Phenylpropanoid biosynthesis
gene-tia005603	K23260 scopoletin glucosyltransferase [EC:2.4.1.128] | (RefSeq) UDP-glucose flavonoid 3-O-glucosyltransferase 7-like (A)	TMK0532	C9H11NO3	L-(-)-Tyrosine	-0.993	7.46099e-05	ko00940.cor.annot	Phenylpropanoid biosynthesis
gene-tia005603	K23260 scopoletin glucosyltransferase [EC:2.4.1.128] | (RefSeq) UDP-glucose flavonoid 3-O-glucosyltransferase 7-like (A)	TMK0248	C11H14O4	Sinapyl alcohol	-0.984	0.000362152	ko00940.cor.annot	Phenylpropanoid biosynthesis
gene-tia005603	K23260 scopoletin glucosyltransferase [EC:2.4.1.128] | (RefSeq) UDP-glucose flavonoid 3-O-glucosyltransferase 7-like (A)	TMK0469	C10H8O4	Scopoletin(7-Hydroxy-5-methoxycoumarin)	-0.994	4.94346e-05	ko00940.cor.annot	Phenylpropanoid biosynthesis
gene-tia005932	K00430 peroxidase [EC:1.11.1.7] | (RefSeq) peroxidase 17-like (A)	TMK0362	C16H18O9	Chlorogenic acid	0.999	6.888e-07	ko00940.cor.annot	Phenylpropanoid biosynthesis
gene-tia005932	K00430 peroxidase [EC:1.11.1.7] | (RefSeq) peroxidase 17-like (A)	TMK0532	C9H11NO3	L-(-)-Tyrosine	0.998	4.4098e-06	ko00940.cor.annot	Phenylpropanoid biosynthesis
gene-tia005932	K00430 peroxidase [EC:1.11.1.7] | (RefSeq) peroxidase 17-like (A)	TMK0248	C11H14O4	Sinapyl alcohol	0.996	2.27262e-05	ko00940.cor.annot	Phenylpropanoid biosynthesis
gene-tia005932	K00430 peroxidase [EC:1.11.1.7] | (RefSeq) peroxidase 17-like (A)	TMK0469	C10H8O4	Scopoletin(7-Hydroxy-5-methoxycoumarin)	1	3.531e-07	ko00940.cor.annot	Phenylpropanoid biosynthesis
gene-tia006138	K00083 cinnamyl-alcohol dehydrogenase [EC:1.1.1.195] | (RefSeq) LOC109762237; probable cinnamyl alcohol dehydrogenase 5 (A)	TMK0362	C16H18O9	Chlorogenic acid	0.923	0.00864884	ko00940.cor.annot	Phenylpropanoid biosynthesis
gene-tia006377	K01904 4-coumarate--CoA ligase [EC:6.2.1.12] | (RefSeq) 4-coumarate--CoA ligase-like 7 (A)	TMK0469	C10H8O4	Scopoletin(7-Hydroxy-5-methoxycoumarin)	0.981	0.000550907	ko00940.cor.annot	Phenylpropanoid biosynthesis
gene-tia006377	K01904 4-coumarate--CoA ligase [EC:6.2.1.12] | (RefSeq) 4-coumarate--CoA ligase-like 7 (A)	TMK0248	C11H14O4	Sinapyl alcohol	0.986	0.000293008	ko00940.cor.annot	Phenylpropanoid biosynthesis
gene-tia006377	K01904 4-coumarate--CoA ligase [EC:6.2.1.12] | (RefSeq) 4-coumarate--CoA ligase-like 7 (A)	TMK0362	C16H18O9	Chlorogenic acid	0.978	0.000688632	ko00940.cor.annot	Phenylpropanoid biosynthesis
gene-tia006377	K01904 4-coumarate--CoA ligase [EC:6.2.1.12] | (RefSeq) 4-coumarate--CoA ligase-like 7 (A)	TMK0532	C9H11NO3	L-(-)-Tyrosine	0.977	0.000782816	ko00940.cor.annot	Phenylpropanoid biosynthesis
gene-tia006658	K00430 peroxidase [EC:1.11.1.7] | (RefSeq) peroxidase P7-like (A)	TMK0362	C16H18O9	Chlorogenic acid	-0.946	0.00429898	ko00940.cor.annot	Phenylpropanoid biosynthesis
gene-tia006658	K00430 peroxidase [EC:1.11.1.7] | (RefSeq) peroxidase P7-like (A)	TMK0532	C9H11NO3	L-(-)-Tyrosine	-0.957	0.00279553	ko00940.cor.annot	Phenylpropanoid biosynthesis
gene-tia006658	K00430 peroxidase [EC:1.11.1.7] | (RefSeq) peroxidase P7-like (A)	TMK0248	C11H14O4	Sinapyl alcohol	-0.962	0.00213704	ko00940.cor.annot	Phenylpropanoid biosynthesis
gene-tia006658	K00430 peroxidase [EC:1.11.1.7] | (RefSeq) peroxidase P7-like (A)	TMK0469	C10H8O4	Scopoletin(7-Hydroxy-5-methoxycoumarin)	-0.951	0.00355031	ko00940.cor.annot	Phenylpropanoid biosynthesis
gene-tia008617	K00430 peroxidase [EC:1.11.1.7] | (RefSeq) cationic peroxidase SPC4-like (A)	TMK0532	C9H11NO3	L-(-)-Tyrosine	0.998	6.3827e-06	ko00940.cor.annot	Phenylpropanoid biosynthesis
gene-tia008617	K00430 peroxidase [EC:1.11.1.7] | (RefSeq) cationic peroxidase SPC4-like (A)	TMK0362	C16H18O9	Chlorogenic acid	0.993	7.05315e-05	ko00940.cor.annot	Phenylpropanoid biosynthesis
gene-tia008617	K00430 peroxidase [EC:1.11.1.7] | (RefSeq) cationic peroxidase SPC4-like (A)	TMK0248	C11H14O4	Sinapyl alcohol	0.995	4.33913e-05	ko00940.cor.annot	Phenylpropanoid biosynthesis
gene-tia008617	K00430 peroxidase [EC:1.11.1.7] | (RefSeq) cationic peroxidase SPC4-like (A)	TMK0469	C10H8O4	Scopoletin(7-Hydroxy-5-methoxycoumarin)	0.998	8.9183e-06	ko00940.cor.annot	Phenylpropanoid biosynthesis
gene-tia009132	K05349 beta-glucosidase [EC:3.2.1.21] | (RefSeq) uncharacterized protein LOC110028817 (A)	TMK0248	C11H14O4	Sinapyl alcohol	-0.988	0.000230382	ko00940.cor.annot	Phenylpropanoid biosynthesis
gene-tia009132	K05349 beta-glucosidase [EC:3.2.1.21] | (RefSeq) uncharacterized protein LOC110028817 (A)	TMK0469	C10H8O4	Scopoletin(7-Hydroxy-5-methoxycoumarin)	-0.996	2.63889e-05	ko00940.cor.annot	Phenylpropanoid biosynthesis
gene-tia009132	K05349 beta-glucosidase [EC:3.2.1.21] | (RefSeq) uncharacterized protein LOC110028817 (A)	TMK0532	C9H11NO3	L-(-)-Tyrosine	-0.997	1.62365e-05	ko00940.cor.annot	Phenylpropanoid biosynthesis
gene-tia009132	K05349 beta-glucosidase [EC:3.2.1.21] | (RefSeq) uncharacterized protein LOC110028817 (A)	TMK0362	C16H18O9	Chlorogenic acid	-0.994	4.6681e-05	ko00940.cor.annot	Phenylpropanoid biosynthesis
gene-tia009464	K13065 shikimate O-hydroxycinnamoyltransferase [EC:2.3.1.133] | (RefSeq) spermidine hydroxycinnamoyl transferase-like (A)	TMK0469	C10H8O4	Scopoletin(7-Hydroxy-5-methoxycoumarin)	0.998	6.1242e-06	ko00940.cor.annot	Phenylpropanoid biosynthesis
gene-tia009464	K13065 shikimate O-hydroxycinnamoyltransferase [EC:2.3.1.133] | (RefSeq) spermidine hydroxycinnamoyl transferase-like (A)	TMK0248	C11H14O4	Sinapyl alcohol	0.997	1.0937e-05	ko00940.cor.annot	Phenylpropanoid biosynthesis
gene-tia009464	K13065 shikimate O-hydroxycinnamoyltransferase [EC:2.3.1.133] | (RefSeq) spermidine hydroxycinnamoyl transferase-like (A)	TMK0532	C9H11NO3	L-(-)-Tyrosine	0.996	1.96649e-05	ko00940.cor.annot	Phenylpropanoid biosynthesis
gene-tia009464	K13065 shikimate O-hydroxycinnamoyltransferase [EC:2.3.1.133] | (RefSeq) spermidine hydroxycinnamoyl transferase-like (A)	TMK0362	C16H18O9	Chlorogenic acid	0.996	2.46744e-05	ko00940.cor.annot	Phenylpropanoid biosynthesis
gene-tia009673	K10775 phenylalanine ammonia-lyase [EC:4.3.1.24] | (RefSeq) phenylalanine ammonia-lyase-like (A)	TMK0248	C11H14O4	Sinapyl alcohol	-0.997	1.60325e-05	ko00940.cor.annot	Phenylpropanoid biosynthesis
gene-tia009673	K10775 phenylalanine ammonia-lyase [EC:4.3.1.24] | (RefSeq) phenylalanine ammonia-lyase-like (A)	TMK0469	C10H8O4	Scopoletin(7-Hydroxy-5-methoxycoumarin)	-1	1.25e-08	ko00940.cor.annot	Phenylpropanoid biosynthesis
gene-tia009673	K10775 phenylalanine ammonia-lyase [EC:4.3.1.24] | (RefSeq) phenylalanine ammonia-lyase-like (A)	TMK0532	C9H11NO3	L-(-)-Tyrosine	-0.999	1.8815e-06	ko00940.cor.annot	Phenylpropanoid biosynthesis
gene-tia009673	K10775 phenylalanine ammonia-lyase [EC:4.3.1.24] | (RefSeq) phenylalanine ammonia-lyase-like (A)	TMK0362	C16H18O9	Chlorogenic acid	-0.999	1.8572e-06	ko00940.cor.annot	Phenylpropanoid biosynthesis
gene-tia009829	K10775 phenylalanine ammonia-lyase [EC:4.3.1.24] | (RefSeq) phenylalanine ammonia-lyase (A)	TMK0532	C9H11NO3	L-(-)-Tyrosine	-0.998	3.453e-06	ko00940.cor.annot	Phenylpropanoid biosynthesis
gene-tia009829	K10775 phenylalanine ammonia-lyase [EC:4.3.1.24] | (RefSeq) phenylalanine ammonia-lyase (A)	TMK0362	C16H18O9	Chlorogenic acid	-0.999	2.8882e-06	ko00940.cor.annot	Phenylpropanoid biosynthesis
gene-tia009829	K10775 phenylalanine ammonia-lyase [EC:4.3.1.24] | (RefSeq) phenylalanine ammonia-lyase (A)	TMK0469	C10H8O4	Scopoletin(7-Hydroxy-5-methoxycoumarin)	-1	8.36e-08	ko00940.cor.annot	Phenylpropanoid biosynthesis
gene-tia009829	K10775 phenylalanine ammonia-lyase [EC:4.3.1.24] | (RefSeq) phenylalanine ammonia-lyase (A)	TMK0248	C11H14O4	Sinapyl alcohol	-0.998	5.9712e-06	ko00940.cor.annot	Phenylpropanoid biosynthesis
gene-tia010533	K00083 cinnamyl-alcohol dehydrogenase [EC:1.1.1.195] | (RefSeq) probable cinnamyl alcohol dehydrogenase 1 (A)	TMK0532	C9H11NO3	L-(-)-Tyrosine	-0.998	5.8586e-06	ko00940.cor.annot	Phenylpropanoid biosynthesis
gene-tia010533	K00083 cinnamyl-alcohol dehydrogenase [EC:1.1.1.195] | (RefSeq) probable cinnamyl alcohol dehydrogenase 1 (A)	TMK0362	C16H18O9	Chlorogenic acid	-0.998	7.2121e-06	ko00940.cor.annot	Phenylpropanoid biosynthesis
gene-tia010533	K00083 cinnamyl-alcohol dehydrogenase [EC:1.1.1.195] | (RefSeq) probable cinnamyl alcohol dehydrogenase 1 (A)	TMK0469	C10H8O4	Scopoletin(7-Hydroxy-5-methoxycoumarin)	-1	3.436e-07	ko00940.cor.annot	Phenylpropanoid biosynthesis
gene-tia010533	K00083 cinnamyl-alcohol dehydrogenase [EC:1.1.1.195] | (RefSeq) probable cinnamyl alcohol dehydrogenase 1 (A)	TMK0248	C11H14O4	Sinapyl alcohol	-0.999	2.4525e-06	ko00940.cor.annot	Phenylpropanoid biosynthesis
gene-tia010596	K13066 caffeic acid 3-O-methyltransferase [EC:2.1.1.68] | (RefSeq) caffeic acid 3-O-methyltransferase-like (A)	TMK0469	C10H8O4	Scopoletin(7-Hydroxy-5-methoxycoumarin)	0.972	0.00116863	ko00940.cor.annot	Phenylpropanoid biosynthesis
gene-tia010596	K13066 caffeic acid 3-O-methyltransferase [EC:2.1.1.68] | (RefSeq) caffeic acid 3-O-methyltransferase-like (A)	TMK0248	C11H14O4	Sinapyl alcohol	0.958	0.00266696	ko00940.cor.annot	Phenylpropanoid biosynthesis
gene-tia010596	K13066 caffeic acid 3-O-methyltransferase [EC:2.1.1.68] | (RefSeq) caffeic acid 3-O-methyltransferase-like (A)	TMK0362	C16H18O9	Chlorogenic acid	0.965	0.00182694	ko00940.cor.annot	Phenylpropanoid biosynthesis
gene-tia010596	K13066 caffeic acid 3-O-methyltransferase [EC:2.1.1.68] | (RefSeq) caffeic acid 3-O-methyltransferase-like (A)	TMK0532	C9H11NO3	L-(-)-Tyrosine	0.978	0.000705239	ko00940.cor.annot	Phenylpropanoid biosynthesis
gene-tia010774	K09753 cinnamoyl-CoA reductase [EC:1.2.1.44] | (RefSeq) cinnamoyl-CoA reductase 1-like (A)	TMK0532	C9H11NO3	L-(-)-Tyrosine	-0.987	0.000246921	ko00940.cor.annot	Phenylpropanoid biosynthesis
gene-tia010774	K09753 cinnamoyl-CoA reductase [EC:1.2.1.44] | (RefSeq) cinnamoyl-CoA reductase 1-like (A)	TMK0362	C16H18O9	Chlorogenic acid	-0.995	4.09546e-05	ko00940.cor.annot	Phenylpropanoid biosynthesis
gene-tia010774	K09753 cinnamoyl-CoA reductase [EC:1.2.1.44] | (RefSeq) cinnamoyl-CoA reductase 1-like (A)	TMK0248	C11H14O4	Sinapyl alcohol	-0.992	8.6868e-05	ko00940.cor.annot	Phenylpropanoid biosynthesis
gene-tia010774	K09753 cinnamoyl-CoA reductase [EC:1.2.1.44] | (RefSeq) cinnamoyl-CoA reductase 1-like (A)	TMK0469	C10H8O4	Scopoletin(7-Hydroxy-5-methoxycoumarin)	-0.993	6.84662e-05	ko00940.cor.annot	Phenylpropanoid biosynthesis
gene-tia011351	K23260 scopoletin glucosyltransferase [EC:2.4.1.128] | (RefSeq) scopoletin glucosyltransferase-like (A)	TMK0362	C16H18O9	Chlorogenic acid	0.981	0.000549442	ko00940.cor.annot	Phenylpropanoid biosynthesis
gene-tia011351	K23260 scopoletin glucosyltransferase [EC:2.4.1.128] | (RefSeq) scopoletin glucosyltransferase-like (A)	TMK0532	C9H11NO3	L-(-)-Tyrosine	0.99	0.000147237	ko00940.cor.annot	Phenylpropanoid biosynthesis
gene-tia011351	K23260 scopoletin glucosyltransferase [EC:2.4.1.128] | (RefSeq) scopoletin glucosyltransferase-like (A)	TMK0469	C10H8O4	Scopoletin(7-Hydroxy-5-methoxycoumarin)	0.989	0.000189962	ko00940.cor.annot	Phenylpropanoid biosynthesis
gene-tia011351	K23260 scopoletin glucosyltransferase [EC:2.4.1.128] | (RefSeq) scopoletin glucosyltransferase-like (A)	TMK0248	C11H14O4	Sinapyl alcohol	0.988	0.000204189	ko00940.cor.annot	Phenylpropanoid biosynthesis
gene-tia011516	K09753 cinnamoyl-CoA reductase [EC:1.2.1.44] | (RefSeq) CCR1-1; cinnamoyl-CoA reductase (A)	TMK0469	C10H8O4	Scopoletin(7-Hydroxy-5-methoxycoumarin)	0.98	0.000610738	ko00940.cor.annot	Phenylpropanoid biosynthesis
gene-tia011516	K09753 cinnamoyl-CoA reductase [EC:1.2.1.44] | (RefSeq) CCR1-1; cinnamoyl-CoA reductase (A)	TMK0248	C11H14O4	Sinapyl alcohol	0.98	0.000610708	ko00940.cor.annot	Phenylpropanoid biosynthesis
gene-tia011516	K09753 cinnamoyl-CoA reductase [EC:1.2.1.44] | (RefSeq) CCR1-1; cinnamoyl-CoA reductase (A)	TMK0532	C9H11NO3	L-(-)-Tyrosine	0.978	0.000744554	ko00940.cor.annot	Phenylpropanoid biosynthesis
gene-tia011516	K09753 cinnamoyl-CoA reductase [EC:1.2.1.44] | (RefSeq) CCR1-1; cinnamoyl-CoA reductase (A)	TMK0362	C16H18O9	Chlorogenic acid	0.977	0.000805256	ko00940.cor.annot	Phenylpropanoid biosynthesis
gene-tia011770	K09753 cinnamoyl-CoA reductase [EC:1.2.1.44] | (RefSeq) cinnamoyl-CoA reductase 1-like (A)	TMK0248	C11H14O4	Sinapyl alcohol	0.993	6.45112e-05	ko00940.cor.annot	Phenylpropanoid biosynthesis
gene-tia011770	K09753 cinnamoyl-CoA reductase [EC:1.2.1.44] | (RefSeq) cinnamoyl-CoA reductase 1-like (A)	TMK0469	C10H8O4	Scopoletin(7-Hydroxy-5-methoxycoumarin)	0.988	0.000203795	ko00940.cor.annot	Phenylpropanoid biosynthesis
gene-tia011770	K09753 cinnamoyl-CoA reductase [EC:1.2.1.44] | (RefSeq) cinnamoyl-CoA reductase 1-like (A)	TMK0362	C16H18O9	Chlorogenic acid	0.986	0.00030803	ko00940.cor.annot	Phenylpropanoid biosynthesis
gene-tia011770	K09753 cinnamoyl-CoA reductase [EC:1.2.1.44] | (RefSeq) cinnamoyl-CoA reductase 1-like (A)	TMK0532	C9H11NO3	L-(-)-Tyrosine	0.984	0.000363629	ko00940.cor.annot	Phenylpropanoid biosynthesis
gene-tia011782	K01904 4-coumarate--CoA ligase [EC:6.2.1.12] | (RefSeq) 4-coumarate--CoA ligase-like 1 (A)	TMK0469	C10H8O4	Scopoletin(7-Hydroxy-5-methoxycoumarin)	-0.957	0.00270081	ko00940.cor.annot	Phenylpropanoid biosynthesis
gene-tia011782	K01904 4-coumarate--CoA ligase [EC:6.2.1.12] | (RefSeq) 4-coumarate--CoA ligase-like 1 (A)	TMK0248	C11H14O4	Sinapyl alcohol	-0.947	0.00406605	ko00940.cor.annot	Phenylpropanoid biosynthesis
gene-tia011782	K01904 4-coumarate--CoA ligase [EC:6.2.1.12] | (RefSeq) 4-coumarate--CoA ligase-like 1 (A)	TMK0362	C16H18O9	Chlorogenic acid	-0.96	0.00238391	ko00940.cor.annot	Phenylpropanoid biosynthesis
gene-tia011782	K01904 4-coumarate--CoA ligase [EC:6.2.1.12] | (RefSeq) 4-coumarate--CoA ligase-like 1 (A)	TMK0532	C9H11NO3	L-(-)-Tyrosine	-0.962	0.00214308	ko00940.cor.annot	Phenylpropanoid biosynthesis
gene-tia011861	K09754 5-O-(4-coumaroyl)-D-quinate 3'-monooxygenase [EC:1.14.14.96] | (RefSeq) cytochrome P450 98A2 (A)	TMK0248	C11H14O4	Sinapyl alcohol	-0.997	9.6635e-06	ko00940.cor.annot	Phenylpropanoid biosynthesis
gene-tia011861	K09754 5-O-(4-coumaroyl)-D-quinate 3'-monooxygenase [EC:1.14.14.96] | (RefSeq) cytochrome P450 98A2 (A)	TMK0469	C10H8O4	Scopoletin(7-Hydroxy-5-methoxycoumarin)	-0.998	5.4231e-06	ko00940.cor.annot	Phenylpropanoid biosynthesis
gene-tia011861	K09754 5-O-(4-coumaroyl)-D-quinate 3'-monooxygenase [EC:1.14.14.96] | (RefSeq) cytochrome P450 98A2 (A)	TMK0532	C9H11NO3	L-(-)-Tyrosine	-0.999	2.8454e-06	ko00940.cor.annot	Phenylpropanoid biosynthesis
gene-tia011861	K09754 5-O-(4-coumaroyl)-D-quinate 3'-monooxygenase [EC:1.14.14.96] | (RefSeq) cytochrome P450 98A2 (A)	TMK0362	C16H18O9	Chlorogenic acid	-0.996	2.56301e-05	ko00940.cor.annot	Phenylpropanoid biosynthesis
gene-tia011882	K01904 4-coumarate--CoA ligase [EC:6.2.1.12] | (RefSeq) 4-coumarate--CoA ligase 2 (A)	TMK0248	C11H14O4	Sinapyl alcohol	-0.997	1.00561e-05	ko00940.cor.annot	Phenylpropanoid biosynthesis
gene-tia011882	K01904 4-coumarate--CoA ligase [EC:6.2.1.12] | (RefSeq) 4-coumarate--CoA ligase 2 (A)	TMK0469	C10H8O4	Scopoletin(7-Hydroxy-5-methoxycoumarin)	-1	2.278e-07	ko00940.cor.annot	Phenylpropanoid biosynthesis
gene-tia011882	K01904 4-coumarate--CoA ligase [EC:6.2.1.12] | (RefSeq) 4-coumarate--CoA ligase 2 (A)	TMK0532	C9H11NO3	L-(-)-Tyrosine	-0.998	6.6059e-06	ko00940.cor.annot	Phenylpropanoid biosynthesis
gene-tia011882	K01904 4-coumarate--CoA ligase [EC:6.2.1.12] | (RefSeq) 4-coumarate--CoA ligase 2 (A)	TMK0362	C16H18O9	Chlorogenic acid	-0.998	5.1059e-06	ko00940.cor.annot	Phenylpropanoid biosynthesis
gene-tia011980	K00430 peroxidase [EC:1.11.1.7] | (RefSeq) peroxidase 11-like (A)	TMK0532	C9H11NO3	L-(-)-Tyrosine	-0.999	5.317e-07	ko00940.cor.annot	Phenylpropanoid biosynthesis
gene-tia011980	K00430 peroxidase [EC:1.11.1.7] | (RefSeq) peroxidase 11-like (A)	TMK0362	C16H18O9	Chlorogenic acid	-0.998	7.6587e-06	ko00940.cor.annot	Phenylpropanoid biosynthesis
gene-tia011980	K00430 peroxidase [EC:1.11.1.7] | (RefSeq) peroxidase 11-like (A)	TMK0469	C10H8O4	Scopoletin(7-Hydroxy-5-methoxycoumarin)	-0.999	4.098e-07	ko00940.cor.annot	Phenylpropanoid biosynthesis
gene-tia011980	K00430 peroxidase [EC:1.11.1.7] | (RefSeq) peroxidase 11-like (A)	TMK0248	C11H14O4	Sinapyl alcohol	-0.995	3.60636e-05	ko00940.cor.annot	Phenylpropanoid biosynthesis
gene-tia012154	K00430 peroxidase [EC:1.11.1.7] | (RefSeq) peroxidase 72-like (A)	TMK0469	C10H8O4	Scopoletin(7-Hydroxy-5-methoxycoumarin)	-1	1.764e-07	ko00940.cor.annot	Phenylpropanoid biosynthesis
gene-tia012154	K00430 peroxidase [EC:1.11.1.7] | (RefSeq) peroxidase 72-like (A)	TMK0248	C11H14O4	Sinapyl alcohol	-0.996	2.31738e-05	ko00940.cor.annot	Phenylpropanoid biosynthesis
gene-tia012154	K00430 peroxidase [EC:1.11.1.7] | (RefSeq) peroxidase 72-like (A)	TMK0362	C16H18O9	Chlorogenic acid	-0.999	3.0519e-06	ko00940.cor.annot	Phenylpropanoid biosynthesis
gene-tia012154	K00430 peroxidase [EC:1.11.1.7] | (RefSeq) peroxidase 72-like (A)	TMK0532	C9H11NO3	L-(-)-Tyrosine	-0.998	7.5055e-06	ko00940.cor.annot	Phenylpropanoid biosynthesis
gene-tia012272	K09753 cinnamoyl-CoA reductase [EC:1.2.1.44] | (RefSeq) cinnamoyl-CoA reductase 1 (A)	TMK0362	C16H18O9	Chlorogenic acid	0.994	5.67478e-05	ko00940.cor.annot	Phenylpropanoid biosynthesis
gene-tia012272	K09753 cinnamoyl-CoA reductase [EC:1.2.1.44] | (RefSeq) cinnamoyl-CoA reductase 1 (A)	TMK0532	C9H11NO3	L-(-)-Tyrosine	0.995	3.4603e-05	ko00940.cor.annot	Phenylpropanoid biosynthesis
gene-tia012272	K09753 cinnamoyl-CoA reductase [EC:1.2.1.44] | (RefSeq) cinnamoyl-CoA reductase 1 (A)	TMK0469	C10H8O4	Scopoletin(7-Hydroxy-5-methoxycoumarin)	0.997	1.78864e-05	ko00940.cor.annot	Phenylpropanoid biosynthesis
gene-tia012272	K09753 cinnamoyl-CoA reductase [EC:1.2.1.44] | (RefSeq) cinnamoyl-CoA reductase 1 (A)	TMK0248	C11H14O4	Sinapyl alcohol	0.996	2.62313e-05	ko00940.cor.annot	Phenylpropanoid biosynthesis
gene-tia012380	K01188 beta-glucosidase [EC:3.2.1.21] | (RefSeq) beta-glucosidase 3 (A)	TMK0362	C16H18O9	Chlorogenic acid	0.992	9.30294e-05	ko00940.cor.annot	Phenylpropanoid biosynthesis
gene-tia012380	K01188 beta-glucosidase [EC:3.2.1.21] | (RefSeq) beta-glucosidase 3 (A)	TMK0532	C9H11NO3	L-(-)-Tyrosine	0.985	0.000315059	ko00940.cor.annot	Phenylpropanoid biosynthesis
gene-tia012380	K01188 beta-glucosidase [EC:3.2.1.21] | (RefSeq) beta-glucosidase 3 (A)	TMK0248	C11H14O4	Sinapyl alcohol	0.995	3.97563e-05	ko00940.cor.annot	Phenylpropanoid biosynthesis
gene-tia012380	K01188 beta-glucosidase [EC:3.2.1.21] | (RefSeq) beta-glucosidase 3 (A)	TMK0469	C10H8O4	Scopoletin(7-Hydroxy-5-methoxycoumarin)	0.991	0.000123094	ko00940.cor.annot	Phenylpropanoid biosynthesis
gene-tia012497	K00430 peroxidase [EC:1.11.1.7] | (RefSeq) peroxidase 55-like (A)	TMK0248	C11H14O4	Sinapyl alcohol	-0.997	1.70444e-05	ko00940.cor.annot	Phenylpropanoid biosynthesis
gene-tia012497	K00430 peroxidase [EC:1.11.1.7] | (RefSeq) peroxidase 55-like (A)	TMK0469	C10H8O4	Scopoletin(7-Hydroxy-5-methoxycoumarin)	-1	4.5e-09	ko00940.cor.annot	Phenylpropanoid biosynthesis
gene-tia012497	K00430 peroxidase [EC:1.11.1.7] | (RefSeq) peroxidase 55-like (A)	TMK0532	C9H11NO3	L-(-)-Tyrosine	-0.999	5.937e-07	ko00940.cor.annot	Phenylpropanoid biosynthesis
gene-tia012497	K00430 peroxidase [EC:1.11.1.7] | (RefSeq) peroxidase 55-like (A)	TMK0362	C16H18O9	Chlorogenic acid	-0.998	4.729e-06	ko00940.cor.annot	Phenylpropanoid biosynthesis
gene-tia012785	K23260 scopoletin glucosyltransferase [EC:2.4.1.128] | (RefSeq) scopoletin glucosyltransferase-like (A)	TMK0362	C16H18O9	Chlorogenic acid	0.98	0.000625048	ko00940.cor.annot	Phenylpropanoid biosynthesis
gene-tia012785	K23260 scopoletin glucosyltransferase [EC:2.4.1.128] | (RefSeq) scopoletin glucosyltransferase-like (A)	TMK0532	C9H11NO3	L-(-)-Tyrosine	0.993	7.21653e-05	ko00940.cor.annot	Phenylpropanoid biosynthesis
gene-tia012785	K23260 scopoletin glucosyltransferase [EC:2.4.1.128] | (RefSeq) scopoletin glucosyltransferase-like (A)	TMK0469	C10H8O4	Scopoletin(7-Hydroxy-5-methoxycoumarin)	0.987	0.000248958	ko00940.cor.annot	Phenylpropanoid biosynthesis
gene-tia012785	K23260 scopoletin glucosyltransferase [EC:2.4.1.128] | (RefSeq) scopoletin glucosyltransferase-like (A)	TMK0248	C11H14O4	Sinapyl alcohol	0.98	0.000605081	ko00940.cor.annot	Phenylpropanoid biosynthesis
gene-tia012885	K00588 caffeoyl-CoA O-methyltransferase [EC:2.1.1.104] | (RefSeq) putative caffeoyl-CoA O-methyltransferase At1g67980 (A)	TMK0532	C9H11NO3	L-(-)-Tyrosine	-0.997	1.21167e-05	ko00940.cor.annot	Phenylpropanoid biosynthesis
gene-tia012885	K00588 caffeoyl-CoA O-methyltransferase [EC:2.1.1.104] | (RefSeq) putative caffeoyl-CoA O-methyltransferase At1g67980 (A)	TMK0362	C16H18O9	Chlorogenic acid	-0.995	3.09886e-05	ko00940.cor.annot	Phenylpropanoid biosynthesis
gene-tia012885	K00588 caffeoyl-CoA O-methyltransferase [EC:2.1.1.104] | (RefSeq) putative caffeoyl-CoA O-methyltransferase At1g67980 (A)	TMK0248	C11H14O4	Sinapyl alcohol	-0.997	9.5247e-06	ko00940.cor.annot	Phenylpropanoid biosynthesis
gene-tia012885	K00588 caffeoyl-CoA O-methyltransferase [EC:2.1.1.104] | (RefSeq) putative caffeoyl-CoA O-methyltransferase At1g67980 (A)	TMK0469	C10H8O4	Scopoletin(7-Hydroxy-5-methoxycoumarin)	-0.997	1.1091e-05	ko00940.cor.annot	Phenylpropanoid biosynthesis
gene-tia013459	K01904 4-coumarate--CoA ligase [EC:6.2.1.12] | (RefSeq) 4-coumarate--CoA ligase-like (A)	TMK0532	C9H11NO3	L-(-)-Tyrosine	-0.998	3.5222e-06	ko00940.cor.annot	Phenylpropanoid biosynthesis
gene-tia013459	K01904 4-coumarate--CoA ligase [EC:6.2.1.12] | (RefSeq) 4-coumarate--CoA ligase-like (A)	TMK0362	C16H18O9	Chlorogenic acid	-0.999	1.8495e-06	ko00940.cor.annot	Phenylpropanoid biosynthesis
gene-tia013459	K01904 4-coumarate--CoA ligase [EC:6.2.1.12] | (RefSeq) 4-coumarate--CoA ligase-like (A)	TMK0469	C10H8O4	Scopoletin(7-Hydroxy-5-methoxycoumarin)	-1	7e-09	ko00940.cor.annot	Phenylpropanoid biosynthesis
gene-tia013459	K01904 4-coumarate--CoA ligase [EC:6.2.1.12] | (RefSeq) 4-coumarate--CoA ligase-like (A)	TMK0248	C11H14O4	Sinapyl alcohol	-0.997	1.29934e-05	ko00940.cor.annot	Phenylpropanoid biosynthesis
gene-tia013501	K23260 scopoletin glucosyltransferase [EC:2.4.1.128] | (RefSeq) scopoletin glucosyltransferase-like (A)	TMK0532	C9H11NO3	L-(-)-Tyrosine	-0.998	5.1805e-06	ko00940.cor.annot	Phenylpropanoid biosynthesis
gene-tia013501	K23260 scopoletin glucosyltransferase [EC:2.4.1.128] | (RefSeq) scopoletin glucosyltransferase-like (A)	TMK0362	C16H18O9	Chlorogenic acid	-0.996	2.77238e-05	ko00940.cor.annot	Phenylpropanoid biosynthesis
gene-tia013501	K23260 scopoletin glucosyltransferase [EC:2.4.1.128] | (RefSeq) scopoletin glucosyltransferase-like (A)	TMK0248	C11H14O4	Sinapyl alcohol	-0.997	1.11613e-05	ko00940.cor.annot	Phenylpropanoid biosynthesis
gene-tia013501	K23260 scopoletin glucosyltransferase [EC:2.4.1.128] | (RefSeq) scopoletin glucosyltransferase-like (A)	TMK0469	C10H8O4	Scopoletin(7-Hydroxy-5-methoxycoumarin)	-0.998	8.292e-06	ko00940.cor.annot	Phenylpropanoid biosynthesis
gene-tia013695	K01188 beta-glucosidase [EC:3.2.1.21] | (RefSeq) LOC109786352; beta-glucosidase 4 (A)	TMK0362	C16H18O9	Chlorogenic acid	-0.989	0.000197065	ko00940.cor.annot	Phenylpropanoid biosynthesis
gene-tia013695	K01188 beta-glucosidase [EC:3.2.1.21] | (RefSeq) LOC109786352; beta-glucosidase 4 (A)	TMK0532	C9H11NO3	L-(-)-Tyrosine	-0.985	0.000328593	ko00940.cor.annot	Phenylpropanoid biosynthesis
gene-tia013695	K01188 beta-glucosidase [EC:3.2.1.21] | (RefSeq) LOC109786352; beta-glucosidase 4 (A)	TMK0248	C11H14O4	Sinapyl alcohol	-0.995	4.0085e-05	ko00940.cor.annot	Phenylpropanoid biosynthesis
gene-tia013695	K01188 beta-glucosidase [EC:3.2.1.21] | (RefSeq) LOC109786352; beta-glucosidase 4 (A)	TMK0469	C10H8O4	Scopoletin(7-Hydroxy-5-methoxycoumarin)	-0.989	0.000188498	ko00940.cor.annot	Phenylpropanoid biosynthesis
gene-tia014248	K09753 cinnamoyl-CoA reductase [EC:1.2.1.44] | (RefSeq) cinnamoyl-CoA reductase 1-like (A)	TMK0469	C10H8O4	Scopoletin(7-Hydroxy-5-methoxycoumarin)	0.996	2.74781e-05	ko00940.cor.annot	Phenylpropanoid biosynthesis
gene-tia014248	K09753 cinnamoyl-CoA reductase [EC:1.2.1.44] | (RefSeq) cinnamoyl-CoA reductase 1-like (A)	TMK0248	C11H14O4	Sinapyl alcohol	0.998	5.5108e-06	ko00940.cor.annot	Phenylpropanoid biosynthesis
gene-tia014248	K09753 cinnamoyl-CoA reductase [EC:1.2.1.44] | (RefSeq) cinnamoyl-CoA reductase 1-like (A)	TMK0532	C9H11NO3	L-(-)-Tyrosine	0.992	0.000104074	ko00940.cor.annot	Phenylpropanoid biosynthesis
gene-tia014248	K09753 cinnamoyl-CoA reductase [EC:1.2.1.44] | (RefSeq) cinnamoyl-CoA reductase 1-like (A)	TMK0362	C16H18O9	Chlorogenic acid	0.996	2.20154e-05	ko00940.cor.annot	Phenylpropanoid biosynthesis
gene-tia014372	K09753 cinnamoyl-CoA reductase [EC:1.2.1.44] | (RefSeq) cinnamoyl-CoA reductase 1-like (A)	TMK0469	C10H8O4	Scopoletin(7-Hydroxy-5-methoxycoumarin)	-0.999	1.0792e-06	ko00940.cor.annot	Phenylpropanoid biosynthesis
gene-tia014372	K09753 cinnamoyl-CoA reductase [EC:1.2.1.44] | (RefSeq) cinnamoyl-CoA reductase 1-like (A)	TMK0248	C11H14O4	Sinapyl alcohol	-0.998	8.9993e-06	ko00940.cor.annot	Phenylpropanoid biosynthesis
gene-tia014372	K09753 cinnamoyl-CoA reductase [EC:1.2.1.44] | (RefSeq) cinnamoyl-CoA reductase 1-like (A)	TMK0362	C16H18O9	Chlorogenic acid	-0.997	1.07935e-05	ko00940.cor.annot	Phenylpropanoid biosynthesis
gene-tia014372	K09753 cinnamoyl-CoA reductase [EC:1.2.1.44] | (RefSeq) cinnamoyl-CoA reductase 1-like (A)	TMK0532	C9H11NO3	L-(-)-Tyrosine	-0.999	9.185e-07	ko00940.cor.annot	Phenylpropanoid biosynthesis
gene-tia014833	K00430 peroxidase [EC:1.11.1.7] | (RefSeq) peroxidase P7-like (A)	TMK0248	C11H14O4	Sinapyl alcohol	-0.996	2.21799e-05	ko00940.cor.annot	Phenylpropanoid biosynthesis
gene-tia014833	K00430 peroxidase [EC:1.11.1.7] | (RefSeq) peroxidase P7-like (A)	TMK0469	C10H8O4	Scopoletin(7-Hydroxy-5-methoxycoumarin)	-1	5.44e-08	ko00940.cor.annot	Phenylpropanoid biosynthesis
gene-tia014833	K00430 peroxidase [EC:1.11.1.7] | (RefSeq) peroxidase P7-like (A)	TMK0532	C9H11NO3	L-(-)-Tyrosine	-0.998	4.374e-06	ko00940.cor.annot	Phenylpropanoid biosynthesis
gene-tia014833	K00430 peroxidase [EC:1.11.1.7] | (RefSeq) peroxidase P7-like (A)	TMK0362	C16H18O9	Chlorogenic acid	-0.999	2.8548e-06	ko00940.cor.annot	Phenylpropanoid biosynthesis
gene-tia014834	K00430 peroxidase [EC:1.11.1.7] | (RefSeq) peroxidase P7-like (A)	TMK0248	C11H14O4	Sinapyl alcohol	-0.998	5.9106e-06	ko00940.cor.annot	Phenylpropanoid biosynthesis
gene-tia014834	K00430 peroxidase [EC:1.11.1.7] | (RefSeq) peroxidase P7-like (A)	TMK0469	C10H8O4	Scopoletin(7-Hydroxy-5-methoxycoumarin)	-1	1.878e-07	ko00940.cor.annot	Phenylpropanoid biosynthesis
gene-tia014834	K00430 peroxidase [EC:1.11.1.7] | (RefSeq) peroxidase P7-like (A)	TMK0362	C16H18O9	Chlorogenic acid	-0.998	7.6773e-06	ko00940.cor.annot	Phenylpropanoid biosynthesis
gene-tia014834	K00430 peroxidase [EC:1.11.1.7] | (RefSeq) peroxidase P7-like (A)	TMK0532	C9H11NO3	L-(-)-Tyrosine	-0.999	3.3186e-06	ko00940.cor.annot	Phenylpropanoid biosynthesis
gene-tia015402	K00430 peroxidase [EC:1.11.1.7] | (RefSeq) peroxidase N-like (A)	TMK0469	C10H8O4	Scopoletin(7-Hydroxy-5-methoxycoumarin)	-0.93	0.00722471	ko00940.cor.annot	Phenylpropanoid biosynthesis
gene-tia015402	K00430 peroxidase [EC:1.11.1.7] | (RefSeq) peroxidase N-like (A)	TMK0248	C11H14O4	Sinapyl alcohol	-0.95	0.00363638	ko00940.cor.annot	Phenylpropanoid biosynthesis
gene-tia015402	K00430 peroxidase [EC:1.11.1.7] | (RefSeq) peroxidase N-like (A)	TMK0532	C9H11NO3	L-(-)-Tyrosine	-0.936	0.00606972	ko00940.cor.annot	Phenylpropanoid biosynthesis
gene-tia015402	K00430 peroxidase [EC:1.11.1.7] | (RefSeq) peroxidase N-like (A)	TMK0362	C16H18O9	Chlorogenic acid	-0.918	0.0097805	ko00940.cor.annot	Phenylpropanoid biosynthesis
gene-tia015810	K05349 beta-glucosidase [EC:3.2.1.21] | (RefSeq) uncharacterized protein LOC110109642 (A)	TMK0362	C16H18O9	Chlorogenic acid	0.994	4.93616e-05	ko00940.cor.annot	Phenylpropanoid biosynthesis
gene-tia015810	K05349 beta-glucosidase [EC:3.2.1.21] | (RefSeq) uncharacterized protein LOC110109642 (A)	TMK0532	C9H11NO3	L-(-)-Tyrosine	0.983	0.000411283	ko00940.cor.annot	Phenylpropanoid biosynthesis
gene-tia015810	K05349 beta-glucosidase [EC:3.2.1.21] | (RefSeq) uncharacterized protein LOC110109642 (A)	TMK0248	C11H14O4	Sinapyl alcohol	0.99	0.000137375	ko00940.cor.annot	Phenylpropanoid biosynthesis
gene-tia015810	K05349 beta-glucosidase [EC:3.2.1.21] | (RefSeq) uncharacterized protein LOC110109642 (A)	TMK0469	C10H8O4	Scopoletin(7-Hydroxy-5-methoxycoumarin)	0.989	0.000174379	ko00940.cor.annot	Phenylpropanoid biosynthesis
gene-tia016586	K09753 cinnamoyl-CoA reductase [EC:1.2.1.44] | (RefSeq) cinnamoyl-CoA reductase 1-like (A)	TMK0532	C9H11NO3	L-(-)-Tyrosine	-0.942	0.0049435	ko00940.cor.annot	Phenylpropanoid biosynthesis
gene-tia016586	K09753 cinnamoyl-CoA reductase [EC:1.2.1.44] | (RefSeq) cinnamoyl-CoA reductase 1-like (A)	TMK0469	C10H8O4	Scopoletin(7-Hydroxy-5-methoxycoumarin)	-0.932	0.00686688	ko00940.cor.annot	Phenylpropanoid biosynthesis
gene-tia016586	K09753 cinnamoyl-CoA reductase [EC:1.2.1.44] | (RefSeq) cinnamoyl-CoA reductase 1-like (A)	TMK0248	C11H14O4	Sinapyl alcohol	-0.925	0.00812876	ko00940.cor.annot	Phenylpropanoid biosynthesis
gene-tia016730	K18368 caffeoylshikimate esterase [EC:3.1.1.-] | (RefSeq) caffeoylshikimate esterase (A)	TMK0248	C11H14O4	Sinapyl alcohol	-0.997	1.06402e-05	ko00940.cor.annot	Phenylpropanoid biosynthesis
gene-tia016730	K18368 caffeoylshikimate esterase [EC:3.1.1.-] | (RefSeq) caffeoylshikimate esterase (A)	TMK0469	C10H8O4	Scopoletin(7-Hydroxy-5-methoxycoumarin)	-1	1.351e-07	ko00940.cor.annot	Phenylpropanoid biosynthesis
gene-tia016730	K18368 caffeoylshikimate esterase [EC:3.1.1.-] | (RefSeq) caffeoylshikimate esterase (A)	TMK0532	C9H11NO3	L-(-)-Tyrosine	-1	2.78e-07	ko00940.cor.annot	Phenylpropanoid biosynthesis
gene-tia016730	K18368 caffeoylshikimate esterase [EC:3.1.1.-] | (RefSeq) caffeoylshikimate esterase (A)	TMK0362	C16H18O9	Chlorogenic acid	-0.997	1.18763e-05	ko00940.cor.annot	Phenylpropanoid biosynthesis
gene-tia017152	K13066 caffeic acid 3-O-methyltransferase [EC:2.1.1.68] | (RefSeq) caffeic acid 3-O-methyltransferase-like (A)	TMK0469	C10H8O4	Scopoletin(7-Hydroxy-5-methoxycoumarin)	-1	3.4e-09	ko00940.cor.annot	Phenylpropanoid biosynthesis
gene-tia017152	K13066 caffeic acid 3-O-methyltransferase [EC:2.1.1.68] | (RefSeq) caffeic acid 3-O-methyltransferase-like (A)	TMK0248	C11H14O4	Sinapyl alcohol	-0.997	1.42091e-05	ko00940.cor.annot	Phenylpropanoid biosynthesis
gene-tia017152	K13066 caffeic acid 3-O-methyltransferase [EC:2.1.1.68] | (RefSeq) caffeic acid 3-O-methyltransferase-like (A)	TMK0362	C16H18O9	Chlorogenic acid	-0.999	1.5481e-06	ko00940.cor.annot	Phenylpropanoid biosynthesis
gene-tia017152	K13066 caffeic acid 3-O-methyltransferase [EC:2.1.1.68] | (RefSeq) caffeic acid 3-O-methyltransferase-like (A)	TMK0532	C9H11NO3	L-(-)-Tyrosine	-0.999	3.2419e-06	ko00940.cor.annot	Phenylpropanoid biosynthesis
novel.1920	K00430 peroxidase [EC:1.11.1.7] | (RefSeq) lignin-forming anionic peroxidase-like (A)	TMK0469	C10H8O4	Scopoletin(7-Hydroxy-5-methoxycoumarin)	0.918	0.00969718	ko00940.cor.annot	Phenylpropanoid biosynthesis
novel.1920	K00430 peroxidase [EC:1.11.1.7] | (RefSeq) lignin-forming anionic peroxidase-like (A)	TMK0362	C16H18O9	Chlorogenic acid	0.934	0.00631627	ko00940.cor.annot	Phenylpropanoid biosynthesis
novel.3465	K01188 beta-glucosidase [EC:3.2.1.21] | (RefSeq) beta-glucosidase 22-like (A)	TMK0248	C11H14O4	Sinapyl alcohol	0.923	0.00855898	ko00940.cor.annot	Phenylpropanoid biosynthesis
novel.822	K00430 peroxidase [EC:1.11.1.7] | (RefSeq) peroxidase 5-like (A)	TMK0362	C16H18O9	Chlorogenic acid	0.995	3.45786e-05	ko00940.cor.annot	Phenylpropanoid biosynthesis
novel.822	K00430 peroxidase [EC:1.11.1.7] | (RefSeq) peroxidase 5-like (A)	TMK0248	C11H14O4	Sinapyl alcohol	0.994	5.10821e-05	ko00940.cor.annot	Phenylpropanoid biosynthesis
novel.822	K00430 peroxidase [EC:1.11.1.7] | (RefSeq) peroxidase 5-like (A)	TMK0532	C9H11NO3	L-(-)-Tyrosine	0.994	5.87585e-05	ko00940.cor.annot	Phenylpropanoid biosynthesis
novel.822	K00430 peroxidase [EC:1.11.1.7] | (RefSeq) peroxidase 5-like (A)	TMK0469	C10H8O4	Scopoletin(7-Hydroxy-5-methoxycoumarin)	0.997	1.62647e-05	ko00940.cor.annot	Phenylpropanoid biosynthesis
gene-tia000343	K00660 chalcone synthase [EC:2.3.1.74] | (RefSeq) bibenzyl synthase (A)	TMK0362	C16H18O9	Chlorogenic acid	0.962	0.00216205	ko00941.cor.annot	Flavonoid biosynthesis
gene-tia000401	K00660 chalcone synthase [EC:2.3.1.74] | (RefSeq) bibenzyl synthase (A)	TMK0362	C16H18O9	Chlorogenic acid	-0.997	1.48143e-05	ko00941.cor.annot	Flavonoid biosynthesis
gene-tia000402	K00660 chalcone synthase [EC:2.3.1.74] | (RefSeq) bibenzyl synthase (A)	TMK0362	C16H18O9	Chlorogenic acid	-0.999	2.2961e-06	ko00941.cor.annot	Flavonoid biosynthesis
gene-tia000403	K00660 chalcone synthase [EC:2.3.1.74] | (RefSeq) bibenzyl synthase (A)	TMK0362	C16H18O9	Chlorogenic acid	-0.998	5.4975e-06	ko00941.cor.annot	Flavonoid biosynthesis
gene-tia000511	K00660 chalcone synthase [EC:2.3.1.74] | (RefSeq) bibenzyl synthase (A)	TMK0362	C16H18O9	Chlorogenic acid	-0.998	4.5275e-06	ko00941.cor.annot	Flavonoid biosynthesis
gene-tia000552	K00660 chalcone synthase [EC:2.3.1.74] | (RefSeq) bibenzyl synthase (A)	TMK0362	C16H18O9	Chlorogenic acid	-0.998	4.0016e-06	ko00941.cor.annot	Flavonoid biosynthesis
gene-tia001079	K00588 caffeoyl-CoA O-methyltransferase [EC:2.1.1.104] | (RefSeq) norbelladine 4'-O-methyltransferase isoform X1 (A)	TMK0362	C16H18O9	Chlorogenic acid	-0.997	1.82709e-05	ko00941.cor.annot	Flavonoid biosynthesis
gene-tia001131	K01859 chalcone isomerase [EC:5.5.1.6] | (RefSeq) chalcone--flavonone isomerase-like (A)	TMK0362	C16H18O9	Chlorogenic acid	0.994	4.88421e-05	ko00941.cor.annot	Flavonoid biosynthesis
gene-tia001692	K13065 shikimate O-hydroxycinnamoyltransferase [EC:2.3.1.133] | (RefSeq) tryptamine hydroxycinnamoyltransferase 1-like (A)	TMK0362	C16H18O9	Chlorogenic acid	-0.998	6.0492e-06	ko00941.cor.annot	Flavonoid biosynthesis
gene-tia003339	K00487 trans-cinnamate 4-monooxygenase [EC:1.14.14.91] | (RefSeq) trans-cinnamate 4-monooxygenase (A)	TMK0362	C16H18O9	Chlorogenic acid	0.992	0.00010209	ko00941.cor.annot	Flavonoid biosynthesis
gene-tia003444	K00588 caffeoyl-CoA O-methyltransferase [EC:2.1.1.104] | (RefSeq) norbelladine 4'-O-methyltransferase isoform X1 (A)	TMK0362	C16H18O9	Chlorogenic acid	-0.993	7.60495e-05	ko00941.cor.annot	Flavonoid biosynthesis
gene-tia005516	K00660 chalcone synthase [EC:2.3.1.74] | (RefSeq) bibenzyl synthase-like (A)	TMK0362	C16H18O9	Chlorogenic acid	-0.999	1.7894e-06	ko00941.cor.annot	Flavonoid biosynthesis
gene-tia006368	K00660 chalcone synthase [EC:2.3.1.74] | (RefSeq) stilbene synthase 4-like (A)	TMK0362	C16H18O9	Chlorogenic acid	0.936	0.00598845	ko00941.cor.annot	Flavonoid biosynthesis
gene-tia008405	K13083 flavonoid 3',5'-hydroxylase [EC:1.14.14.81] | (RefSeq) flavonoid 3',5'-hydroxylase 1 (A)	TMK0362	C16H18O9	Chlorogenic acid	-0.996	2.34473e-05	ko00941.cor.annot	Flavonoid biosynthesis
gene-tia008446	K05278 flavonol synthase [EC:1.14.11.23] | (RefSeq) flavonol synthase/flavanone 3-hydroxylase (A)	TMK0362	C16H18O9	Chlorogenic acid	-0.919	0.00962395	ko00941.cor.annot	Flavonoid biosynthesis
gene-tia009444	K00475 naringenin 3-dioxygenase [EC:1.14.11.9] | (RefSeq) naringenin,2-oxoglutarate 3-dioxygenase-like (A)	TMK0362	C16H18O9	Chlorogenic acid	-0.996	2.15236e-05	ko00941.cor.annot	Flavonoid biosynthesis
gene-tia009464	K13065 shikimate O-hydroxycinnamoyltransferase [EC:2.3.1.133] | (RefSeq) spermidine hydroxycinnamoyl transferase-like (A)	TMK0362	C16H18O9	Chlorogenic acid	0.996	2.46744e-05	ko00941.cor.annot	Flavonoid biosynthesis
gene-tia009595	K13083 flavonoid 3',5'-hydroxylase [EC:1.14.14.81] | (RefSeq) LOC109774860; flavonoid 3',5'-hydroxylase 1-like (A)	TMK0362	C16H18O9	Chlorogenic acid	-0.996	1.92679e-05	ko00941.cor.annot	Flavonoid biosynthesis
gene-tia010071	K05280 flavonoid 3'-monooxygenase [EC:1.14.13.21] | (RefSeq) flavonoid 3'-monooxygenase-like isoform X1 (A)	TMK0362	C16H18O9	Chlorogenic acid	-0.998	3.6271e-06	ko00941.cor.annot	Flavonoid biosynthesis
gene-tia011861	K09754 5-O-(4-coumaroyl)-D-quinate 3'-monooxygenase [EC:1.14.14.96] | (RefSeq) cytochrome P450 98A2 (A)	TMK0362	C16H18O9	Chlorogenic acid	-0.996	2.56301e-05	ko00941.cor.annot	Flavonoid biosynthesis
gene-tia011939	K05277 leucoanthocyanidin dioxygenase [EC:1.14.11.19] | (RefSeq) leucoanthocyanidin dioxygenase (A)	TMK0362	C16H18O9	Chlorogenic acid	0.991	0.000121707	ko00941.cor.annot	Flavonoid biosynthesis
gene-tia012200	K00660 chalcone synthase [EC:2.3.1.74] | (RefSeq) chalcone synthase C2 (A)	TMK0362	C16H18O9	Chlorogenic acid	0.987	0.000257596	ko00941.cor.annot	Flavonoid biosynthesis
gene-tia012885	K00588 caffeoyl-CoA O-methyltransferase [EC:2.1.1.104] | (RefSeq) putative caffeoyl-CoA O-methyltransferase At1g67980 (A)	TMK0362	C16H18O9	Chlorogenic acid	-0.995	3.09886e-05	ko00941.cor.annot	Flavonoid biosynthesis
gene-tia013095	K05280 flavonoid 3'-monooxygenase [EC:1.14.13.21] | (RefSeq) flavonoid 3'-monooxygenase-like isoform X1 (A)	TMK0362	C16H18O9	Chlorogenic acid	-0.996	2.21392e-05	ko00941.cor.annot	Flavonoid biosynthesis
gene-tia014638	K00660 chalcone synthase [EC:2.3.1.74] | (RefSeq) chalcone synthase G-like (A)	TMK0362	C16H18O9	Chlorogenic acid	0.998	8.8712e-06	ko00941.cor.annot	Flavonoid biosynthesis
gene-tia014862	K13082 bifunctional dihydroflavonol 4-reductase/flavanone 4-reductase [EC:1.1.1.219 1.1.1.234] | (RefSeq) dihydroflavonol 4-reductase (A)	TMK0362	C16H18O9	Chlorogenic acid	0.991	0.000110825	ko00941.cor.annot	Flavonoid biosynthesis
gene-tia000762	K16040 trans-resveratrol di-O-methyltransferase [EC:2.1.1.240] | (RefSeq) 3'-hydroxy-N-methyl-(S)-coclaurine 4'-O-methyltransferase-like (A)	TMK0362	C16H18O9	Chlorogenic acid	0.999	3.0572e-06	ko00945.cor.annot	Stilbenoid, diarylheptanoid and gingerol biosynthesis
gene-tia001079	K00588 caffeoyl-CoA O-methyltransferase [EC:2.1.1.104] | (RefSeq) norbelladine 4'-O-methyltransferase isoform X1 (A)	TMK0362	C16H18O9	Chlorogenic acid	-0.997	1.82709e-05	ko00945.cor.annot	Stilbenoid, diarylheptanoid and gingerol biosynthesis
gene-tia001692	K13065 shikimate O-hydroxycinnamoyltransferase [EC:2.3.1.133] | (RefSeq) tryptamine hydroxycinnamoyltransferase 1-like (A)	TMK0362	C16H18O9	Chlorogenic acid	-0.998	6.0492e-06	ko00945.cor.annot	Stilbenoid, diarylheptanoid and gingerol biosynthesis
gene-tia003339	K00487 trans-cinnamate 4-monooxygenase [EC:1.14.14.91] | (RefSeq) trans-cinnamate 4-monooxygenase (A)	TMK0362	C16H18O9	Chlorogenic acid	0.992	0.00010209	ko00945.cor.annot	Stilbenoid, diarylheptanoid and gingerol biosynthesis
gene-tia003444	K00588 caffeoyl-CoA O-methyltransferase [EC:2.1.1.104] | (RefSeq) norbelladine 4'-O-methyltransferase isoform X1 (A)	TMK0362	C16H18O9	Chlorogenic acid	-0.993	7.60495e-05	ko00945.cor.annot	Stilbenoid, diarylheptanoid and gingerol biosynthesis
gene-tia009464	K13065 shikimate O-hydroxycinnamoyltransferase [EC:2.3.1.133] | (RefSeq) spermidine hydroxycinnamoyl transferase-like (A)	TMK0362	C16H18O9	Chlorogenic acid	0.996	2.46744e-05	ko00945.cor.annot	Stilbenoid, diarylheptanoid and gingerol biosynthesis
gene-tia011861	K09754 5-O-(4-coumaroyl)-D-quinate 3'-monooxygenase [EC:1.14.14.96] | (RefSeq) cytochrome P450 98A2 (A)	TMK0362	C16H18O9	Chlorogenic acid	-0.996	2.56301e-05	ko00945.cor.annot	Stilbenoid, diarylheptanoid and gingerol biosynthesis
gene-tia012885	K00588 caffeoyl-CoA O-methyltransferase [EC:2.1.1.104] | (RefSeq) putative caffeoyl-CoA O-methyltransferase At1g67980 (A)	TMK0362	C16H18O9	Chlorogenic acid	-0.995	3.09886e-05	ko00945.cor.annot	Stilbenoid, diarylheptanoid and gingerol biosynthesis
gene-tia004175	K00276 primary-amine oxidase [EC:1.4.3.21] | (RefSeq) primary amine oxidase 1-like (A)	TMK0532	C9H11NO3	L-(-)-Tyrosine	-0.997	1.21114e-05	ko00950.cor.annot	Isoquinoline alkaloid biosynthesis
gene-tia004175	K00276 primary-amine oxidase [EC:1.4.3.21] | (RefSeq) primary amine oxidase 1-like (A)	TMK0524	C8H11NO	L-Tyramine	0.993	6.50187e-05	ko00950.cor.annot	Isoquinoline alkaloid biosynthesis
gene-tia004175	K00276 primary-amine oxidase [EC:1.4.3.21] | (RefSeq) primary amine oxidase 1-like (A)	TMK0529	C9H11NO4	3,4-Dihydroxy-DL-phenylalanine	-0.98	0.000595006	ko00950.cor.annot	Isoquinoline alkaloid biosynthesis
gene-tia005607	K01593 aromatic-L-amino-acid/L-tryptophan decarboxylase [EC:4.1.1.28 4.1.1.105] | (RefSeq) tyrosine/DOPA decarboxylase (A)	TMK0532	C9H11NO3	L-(-)-Tyrosine	0.951	0.00354677	ko00950.cor.annot	Isoquinoline alkaloid biosynthesis
gene-tia005815	K01593 aromatic-L-amino-acid/L-tryptophan decarboxylase [EC:4.1.1.28 4.1.1.105] | (RefSeq) tyrosine/DOPA decarboxylase 2-like (A)	TMK0529	C9H11NO4	3,4-Dihydroxy-DL-phenylalanine	-0.974	0.00104033	ko00950.cor.annot	Isoquinoline alkaloid biosynthesis
gene-tia005815	K01593 aromatic-L-amino-acid/L-tryptophan decarboxylase [EC:4.1.1.28 4.1.1.105] | (RefSeq) tyrosine/DOPA decarboxylase 2-like (A)	TMK0532	C9H11NO3	L-(-)-Tyrosine	-0.996	1.83746e-05	ko00950.cor.annot	Isoquinoline alkaloid biosynthesis
gene-tia005815	K01593 aromatic-L-amino-acid/L-tryptophan decarboxylase [EC:4.1.1.28 4.1.1.105] | (RefSeq) tyrosine/DOPA decarboxylase 2-like (A)	TMK0524	C8H11NO	L-Tyramine	0.994	5.34061e-05	ko00950.cor.annot	Isoquinoline alkaloid biosynthesis
gene-tia007258	K00276 primary-amine oxidase [EC:1.4.3.21] | (RefSeq) hypothetical protein (A)	TMK0532	C9H11NO3	L-(-)-Tyrosine	-1	2.933e-07	ko00950.cor.annot	Isoquinoline alkaloid biosynthesis
gene-tia007258	K00276 primary-amine oxidase [EC:1.4.3.21] | (RefSeq) hypothetical protein (A)	TMK0524	C8H11NO	L-Tyramine	0.992	8.87776e-05	ko00950.cor.annot	Isoquinoline alkaloid biosynthesis
gene-tia007258	K00276 primary-amine oxidase [EC:1.4.3.21] | (RefSeq) hypothetical protein (A)	TMK0529	C9H11NO4	3,4-Dihydroxy-DL-phenylalanine	-0.968	0.00149816	ko00950.cor.annot	Isoquinoline alkaloid biosynthesis
gene-tia009304	K00422 polyphenol oxidase [EC:1.10.3.1] | (RefSeq) polyphenol oxidase, chloroplastic-like (A)	TMK0532	C9H11NO3	L-(-)-Tyrosine	-0.997	1.05712e-05	ko00950.cor.annot	Isoquinoline alkaloid biosynthesis
gene-tia009304	K00422 polyphenol oxidase [EC:1.10.3.1] | (RefSeq) polyphenol oxidase, chloroplastic-like (A)	TMK0524	C8H11NO	L-Tyramine	0.987	0.000268846	ko00950.cor.annot	Isoquinoline alkaloid biosynthesis
gene-tia009304	K00422 polyphenol oxidase [EC:1.10.3.1] | (RefSeq) polyphenol oxidase, chloroplastic-like (A)	TMK0529	C9H11NO4	3,4-Dihydroxy-DL-phenylalanine	-0.975	0.000941251	ko00950.cor.annot	Isoquinoline alkaloid biosynthesis
gene-tia009810	K14975 codeine 3-O-demethylase [EC:1.14.11.32] | (RefSeq) codeine O-demethylase (A)	TMK0529	C9H11NO4	3,4-Dihydroxy-DL-phenylalanine	0.963	0.00201408	ko00950.cor.annot	Isoquinoline alkaloid biosynthesis
gene-tia009810	K14975 codeine 3-O-demethylase [EC:1.14.11.32] | (RefSeq) codeine O-demethylase (A)	TMK0532	C9H11NO3	L-(-)-Tyrosine	0.996	1.88955e-05	ko00950.cor.annot	Isoquinoline alkaloid biosynthesis
gene-tia009810	K14975 codeine 3-O-demethylase [EC:1.14.11.32] | (RefSeq) codeine O-demethylase (A)	TMK0524	C8H11NO	L-Tyramine	-0.987	0.000261548	ko00950.cor.annot	Isoquinoline alkaloid biosynthesis
gene-tia012708	K14454 aspartate aminotransferase, cytoplasmic [EC:2.6.1.1] | (RefSeq) aspartate aminotransferase, cytoplasmic (A)	TMK0524	C8H11NO	L-Tyramine	0.983	0.000415183	ko00950.cor.annot	Isoquinoline alkaloid biosynthesis
gene-tia012708	K14454 aspartate aminotransferase, cytoplasmic [EC:2.6.1.1] | (RefSeq) aspartate aminotransferase, cytoplasmic (A)	TMK0532	C9H11NO3	L-(-)-Tyrosine	-0.996	2.85186e-05	ko00950.cor.annot	Isoquinoline alkaloid biosynthesis
gene-tia012708	K14454 aspartate aminotransferase, cytoplasmic [EC:2.6.1.1] | (RefSeq) aspartate aminotransferase, cytoplasmic (A)	TMK0529	C9H11NO4	3,4-Dihydroxy-DL-phenylalanine	-0.976	0.00085981	ko00950.cor.annot	Isoquinoline alkaloid biosynthesis
gene-tia014794	K21580 reticuline N-methyltransferase [EC:2.1.1.337] | (RefSeq) N-methyltransferase 4 (A)	TMK0529	C9H11NO4	3,4-Dihydroxy-DL-phenylalanine	0.979	0.000669984	ko00950.cor.annot	Isoquinoline alkaloid biosynthesis
gene-tia014794	K21580 reticuline N-methyltransferase [EC:2.1.1.337] | (RefSeq) N-methyltransferase 4 (A)	TMK0524	C8H11NO	L-Tyramine	-0.995	3.89631e-05	ko00950.cor.annot	Isoquinoline alkaloid biosynthesis
gene-tia014794	K21580 reticuline N-methyltransferase [EC:2.1.1.337] | (RefSeq) N-methyltransferase 4 (A)	TMK0532	C9H11NO3	L-(-)-Tyrosine	0.982	0.000505467	ko00950.cor.annot	Isoquinoline alkaloid biosynthesis
gene-tia014830	K14455 aspartate aminotransferase, mitochondrial [EC:2.6.1.1] | (RefSeq) aspartate aminotransferase, mitochondrial isoform X1 (A)	TMK0529	C9H11NO4	3,4-Dihydroxy-DL-phenylalanine	0.99	0.000152337	ko00950.cor.annot	Isoquinoline alkaloid biosynthesis
gene-tia014830	K14455 aspartate aminotransferase, mitochondrial [EC:2.6.1.1] | (RefSeq) aspartate aminotransferase, mitochondrial isoform X1 (A)	TMK0532	C9H11NO3	L-(-)-Tyrosine	0.986	0.00028165	ko00950.cor.annot	Isoquinoline alkaloid biosynthesis
gene-tia014830	K14455 aspartate aminotransferase, mitochondrial [EC:2.6.1.1] | (RefSeq) aspartate aminotransferase, mitochondrial isoform X1 (A)	TMK0524	C8H11NO	L-Tyramine	-0.975	0.000956936	ko00950.cor.annot	Isoquinoline alkaloid biosynthesis
gene-tia015142	K00276 primary-amine oxidase [EC:1.4.3.21] | (RefSeq) hypothetical protein (A)	TMK0532	C9H11NO3	L-(-)-Tyrosine	-0.965	0.00179185	ko00950.cor.annot	Isoquinoline alkaloid biosynthesis
gene-tia015142	K00276 primary-amine oxidase [EC:1.4.3.21] | (RefSeq) hypothetical protein (A)	TMK0524	C8H11NO	L-Tyramine	0.975	0.000944015	ko00950.cor.annot	Isoquinoline alkaloid biosynthesis
gene-tia015142	K00276 primary-amine oxidase [EC:1.4.3.21] | (RefSeq) hypothetical protein (A)	TMK0529	C9H11NO4	3,4-Dihydroxy-DL-phenylalanine	-0.953	0.00319406	ko00950.cor.annot	Isoquinoline alkaloid biosynthesis
gene-tia016673	K00422 polyphenol oxidase [EC:1.10.3.1] | (RefSeq) polyphenol oxidase A1, chloroplastic-like (A)	TMK0524	C8H11NO	L-Tyramine	0.985	0.000327272	ko00950.cor.annot	Isoquinoline alkaloid biosynthesis
gene-tia016673	K00422 polyphenol oxidase [EC:1.10.3.1] | (RefSeq) polyphenol oxidase A1, chloroplastic-like (A)	TMK0532	C9H11NO3	L-(-)-Tyrosine	-0.996	2.63808e-05	ko00950.cor.annot	Isoquinoline alkaloid biosynthesis
gene-tia016673	K00422 polyphenol oxidase [EC:1.10.3.1] | (RefSeq) polyphenol oxidase A1, chloroplastic-like (A)	TMK0529	C9H11NO4	3,4-Dihydroxy-DL-phenylalanine	-0.97	0.00136893	ko00950.cor.annot	Isoquinoline alkaloid biosynthesis
gene-tia000517	K08081 tropinone reductase I [EC:1.1.1.206] | (RefSeq) tropinone reductase 2 (A)	TMK0685	C6H5NO2	Nicotinic acid	0.936	0.00596922	ko00960.cor.annot	Tropane, piperidine and pyridine alkaloid biosynthesis
gene-tia004175	K00276 primary-amine oxidase [EC:1.4.3.21] | (RefSeq) primary amine oxidase 1-like (A)	TMK0685	C6H5NO2	Nicotinic acid	0.926	0.00808128	ko00960.cor.annot	Tropane, piperidine and pyridine alkaloid biosynthesis
gene-tia005474	K08081 tropinone reductase I [EC:1.1.1.206] | (RefSeq) tropinone reductase homolog At2g29360 isoform X2 (A)	TMK0685	C6H5NO2	Nicotinic acid	0.932	0.0066964	ko00960.cor.annot	Tropane, piperidine and pyridine alkaloid biosynthesis
gene-tia007258	K00276 primary-amine oxidase [EC:1.4.3.21] | (RefSeq) hypothetical protein (A)	TMK0685	C6H5NO2	Nicotinic acid	0.947	0.00416174	ko00960.cor.annot	Tropane, piperidine and pyridine alkaloid biosynthesis
gene-tia012698	K08081 tropinone reductase I [EC:1.1.1.206] | (RefSeq) hypothetical protein (A)	TMK0685	C6H5NO2	Nicotinic acid	-0.937	0.00575503	ko00960.cor.annot	Tropane, piperidine and pyridine alkaloid biosynthesis
gene-tia014830	K14455 aspartate aminotransferase, mitochondrial [EC:2.6.1.1] | (RefSeq) aspartate aminotransferase, mitochondrial isoform X1 (A)	TMK0685	C6H5NO2	Nicotinic acid	-0.946	0.00433249	ko00960.cor.annot	Tropane, piperidine and pyridine alkaloid biosynthesis
gene-tia015142	K00276 primary-amine oxidase [EC:1.4.3.21] | (RefSeq) hypothetical protein (A)	TMK0685	C6H5NO2	Nicotinic acid	0.976	0.000830065	ko00960.cor.annot	Tropane, piperidine and pyridine alkaloid biosynthesis
gene-tia005607	K01593 aromatic-L-amino-acid/L-tryptophan decarboxylase [EC:4.1.1.28 4.1.1.105] | (RefSeq) tyrosine/DOPA decarboxylase (A)	TMK0532	C9H11NO3	L-(-)-Tyrosine	0.951	0.00354677	ko00965.cor.annot	Betalain biosynthesis
gene-tia005815	K01593 aromatic-L-amino-acid/L-tryptophan decarboxylase [EC:4.1.1.28 4.1.1.105] | (RefSeq) tyrosine/DOPA decarboxylase 2-like (A)	TMK0529	C9H11NO4	3,4-Dihydroxy-DL-phenylalanine	-0.974	0.00104033	ko00965.cor.annot	Betalain biosynthesis
gene-tia005815	K01593 aromatic-L-amino-acid/L-tryptophan decarboxylase [EC:4.1.1.28 4.1.1.105] | (RefSeq) tyrosine/DOPA decarboxylase 2-like (A)	TMK0532	C9H11NO3	L-(-)-Tyrosine	-0.996	1.83746e-05	ko00965.cor.annot	Betalain biosynthesis
gene-tia006463	K15777 4,5-DOPA dioxygenase extradiol [EC:1.13.11.-] | (RefSeq) uncharacterized protein LOC110630336 (A)	TMK0532	C9H11NO3	L-(-)-Tyrosine	0.996	2.18226e-05	ko00965.cor.annot	Betalain biosynthesis
gene-tia006463	K15777 4,5-DOPA dioxygenase extradiol [EC:1.13.11.-] | (RefSeq) uncharacterized protein LOC110630336 (A)	TMK0529	C9H11NO4	3,4-Dihydroxy-DL-phenylalanine	0.977	0.000798902	ko00965.cor.annot	Betalain biosynthesis
gene-tia011460	K15777 4,5-DOPA dioxygenase extradiol [EC:1.13.11.-] | (RefSeq) 4,5-DOPA dioxygenase extradiol-like (A)	TMK0529	C9H11NO4	3,4-Dihydroxy-DL-phenylalanine	-0.953	0.00330444	ko00965.cor.annot	Betalain biosynthesis
gene-tia011460	K15777 4,5-DOPA dioxygenase extradiol [EC:1.13.11.-] | (RefSeq) 4,5-DOPA dioxygenase extradiol-like (A)	TMK0532	C9H11NO3	L-(-)-Tyrosine	-0.998	6.5442e-06	ko00965.cor.annot	Betalain biosynthesis
gene-tia013272	K15777 4,5-DOPA dioxygenase extradiol [EC:1.13.11.-] | (RefSeq) uncharacterized protein LOC110630336 (A)	TMK0529	C9H11NO4	3,4-Dihydroxy-DL-phenylalanine	-0.938	0.00568808	ko00965.cor.annot	Betalain biosynthesis
gene-tia013272	K15777 4,5-DOPA dioxygenase extradiol [EC:1.13.11.-] | (RefSeq) uncharacterized protein LOC110630336 (A)	TMK0532	C9H11NO3	L-(-)-Tyrosine	-0.962	0.00212966	ko00965.cor.annot	Betalain biosynthesis
novel.3217	K15777 4,5-DOPA dioxygenase extradiol [EC:1.13.11.-] | (RefSeq) 4,5-DOPA dioxygenase extradiol-like (A)	TMK0529	C9H11NO4	3,4-Dihydroxy-DL-phenylalanine	0.933	0.00663759	ko00965.cor.annot	Betalain biosynthesis
novel.3217	K15777 4,5-DOPA dioxygenase extradiol [EC:1.13.11.-] | (RefSeq) 4,5-DOPA dioxygenase extradiol-like (A)	TMK0532	C9H11NO3	L-(-)-Tyrosine	0.968	0.00156019	ko00965.cor.annot	Betalain biosynthesis
gene-tia010013	K00826 branched-chain amino acid aminotransferase [EC:2.6.1.42] | (RefSeq) branched-chain amino acid aminotransferase 2, chloroplastic-like isoform X1 (A)	TMK0532	C9H11NO3	L-(-)-Tyrosine	0.993	7.60828e-05	ko00966.cor.annot	Glucosinolate biosynthesis
gene-tia010013	K00826 branched-chain amino acid aminotransferase [EC:2.6.1.42] | (RefSeq) branched-chain amino acid aminotransferase 2, chloroplastic-like isoform X1 (A)	TMK0271	C11H12N2O2	L-Tryptophan	0.991	0.000121531	ko00966.cor.annot	Glucosinolate biosynthesis
gene-tia000892	K01870 isoleucyl-tRNA synthetase [EC:6.1.1.5] | (RefSeq) isoleucine--tRNA ligase, chloroplastic/mitochondrial-like (A)	TMK0573	C6H14N4O2	L-(+)-Arginine	0.996	2.96561e-05	ko00970.cor.annot	Aminoacyl-tRNA biosynthesis
gene-tia000892	K01870 isoleucyl-tRNA synthetase [EC:6.1.1.5] | (RefSeq) isoleucine--tRNA ligase, chloroplastic/mitochondrial-like (A)	TMK0408	C4H8N2O3	L-Asparagine	0.949	0.00384447	ko00970.cor.annot	Aminoacyl-tRNA biosynthesis
gene-tia000892	K01870 isoleucyl-tRNA synthetase [EC:6.1.1.5] | (RefSeq) isoleucine--tRNA ligase, chloroplastic/mitochondrial-like (A)	TMK0532	C9H11NO3	L-(-)-Tyrosine	0.99	0.000159805	ko00970.cor.annot	Aminoacyl-tRNA biosynthesis
gene-tia000892	K01870 isoleucyl-tRNA synthetase [EC:6.1.1.5] | (RefSeq) isoleucine--tRNA ligase, chloroplastic/mitochondrial-like (A)	TMK0271	C11H12N2O2	L-Tryptophan	0.985	0.000317725	ko00970.cor.annot	Aminoacyl-tRNA biosynthesis
gene-tia002040	K01870 isoleucyl-tRNA synthetase [EC:6.1.1.5] | (RefSeq) isoleucine--tRNA ligase, chloroplastic/mitochondrial-like (A)	TMK0573	C6H14N4O2	L-(+)-Arginine	0.984	0.000374591	ko00970.cor.annot	Aminoacyl-tRNA biosynthesis
gene-tia002040	K01870 isoleucyl-tRNA synthetase [EC:6.1.1.5] | (RefSeq) isoleucine--tRNA ligase, chloroplastic/mitochondrial-like (A)	TMK0408	C4H8N2O3	L-Asparagine	0.964	0.00188922	ko00970.cor.annot	Aminoacyl-tRNA biosynthesis
gene-tia002040	K01870 isoleucyl-tRNA synthetase [EC:6.1.1.5] | (RefSeq) isoleucine--tRNA ligase, chloroplastic/mitochondrial-like (A)	TMK0532	C9H11NO3	L-(-)-Tyrosine	0.999	2.4157e-06	ko00970.cor.annot	Aminoacyl-tRNA biosynthesis
gene-tia002040	K01870 isoleucyl-tRNA synthetase [EC:6.1.1.5] | (RefSeq) isoleucine--tRNA ligase, chloroplastic/mitochondrial-like (A)	TMK0271	C11H12N2O2	L-Tryptophan	0.999	3.758e-07	ko00970.cor.annot	Aminoacyl-tRNA biosynthesis
gene-tia003739	K02433 aspartyl-tRNA(Asn)/glutamyl-tRNA(Gln) amidotransferase subunit A [EC:6.3.5.6 6.3.5.7] | (RefSeq) glutamyl tRNA amidotransferase, subunit A (A)	TMK0408	C4H8N2O3	L-Asparagine	-0.969	0.00142129	ko00970.cor.annot	Aminoacyl-tRNA biosynthesis
gene-tia003739	K02433 aspartyl-tRNA(Asn)/glutamyl-tRNA(Gln) amidotransferase subunit A [EC:6.3.5.6 6.3.5.7] | (RefSeq) glutamyl tRNA amidotransferase, subunit A (A)	TMK0573	C6H14N4O2	L-(+)-Arginine	-0.982	0.000475741	ko00970.cor.annot	Aminoacyl-tRNA biosynthesis
gene-tia003739	K02433 aspartyl-tRNA(Asn)/glutamyl-tRNA(Gln) amidotransferase subunit A [EC:6.3.5.6 6.3.5.7] | (RefSeq) glutamyl tRNA amidotransferase, subunit A (A)	TMK0271	C11H12N2O2	L-Tryptophan	-0.994	5.9715e-05	ko00970.cor.annot	Aminoacyl-tRNA biosynthesis
gene-tia003739	K02433 aspartyl-tRNA(Asn)/glutamyl-tRNA(Gln) amidotransferase subunit A [EC:6.3.5.6 6.3.5.7] | (RefSeq) glutamyl tRNA amidotransferase, subunit A (A)	TMK0532	C9H11NO3	L-(-)-Tyrosine	-0.996	2.96321e-05	ko00970.cor.annot	Aminoacyl-tRNA biosynthesis
gene-tia003802	K00604 methionyl-tRNA formyltransferase [EC:2.1.2.9] | (RefSeq) uncharacterized protein LOC110095973 (A)	TMK0271	C11H12N2O2	L-Tryptophan	0.968	0.00154344	ko00970.cor.annot	Aminoacyl-tRNA biosynthesis
gene-tia003802	K00604 methionyl-tRNA formyltransferase [EC:2.1.2.9] | (RefSeq) uncharacterized protein LOC110095973 (A)	TMK0532	C9H11NO3	L-(-)-Tyrosine	0.969	0.00143449	ko00970.cor.annot	Aminoacyl-tRNA biosynthesis
gene-tia003802	K00604 methionyl-tRNA formyltransferase [EC:2.1.2.9] | (RefSeq) uncharacterized protein LOC110095973 (A)	TMK0408	C4H8N2O3	L-Asparagine	0.919	0.00959445	ko00970.cor.annot	Aminoacyl-tRNA biosynthesis
gene-tia003802	K00604 methionyl-tRNA formyltransferase [EC:2.1.2.9] | (RefSeq) uncharacterized protein LOC110095973 (A)	TMK0573	C6H14N4O2	L-(+)-Arginine	0.957	0.00268697	ko00970.cor.annot	Aminoacyl-tRNA biosynthesis
gene-tia009877	K02434 aspartyl-tRNA(Asn)/glutamyl-tRNA(Gln) amidotransferase subunit B [EC:6.3.5.6 6.3.5.7] | (RefSeq) glutamyl-tRNA(Gln) amidotransferase subunit B, chloroplastic/mitochondrial (A)	TMK0573	C6H14N4O2	L-(+)-Arginine	-0.983	0.000433049	ko00970.cor.annot	Aminoacyl-tRNA biosynthesis
gene-tia009877	K02434 aspartyl-tRNA(Asn)/glutamyl-tRNA(Gln) amidotransferase subunit B [EC:6.3.5.6 6.3.5.7] | (RefSeq) glutamyl-tRNA(Gln) amidotransferase subunit B, chloroplastic/mitochondrial (A)	TMK0408	C4H8N2O3	L-Asparagine	-0.955	0.0030358	ko00970.cor.annot	Aminoacyl-tRNA biosynthesis
gene-tia009877	K02434 aspartyl-tRNA(Asn)/glutamyl-tRNA(Gln) amidotransferase subunit B [EC:6.3.5.6 6.3.5.7] | (RefSeq) glutamyl-tRNA(Gln) amidotransferase subunit B, chloroplastic/mitochondrial (A)	TMK0532	C9H11NO3	L-(-)-Tyrosine	-0.997	1.30766e-05	ko00970.cor.annot	Aminoacyl-tRNA biosynthesis
gene-tia009877	K02434 aspartyl-tRNA(Asn)/glutamyl-tRNA(Gln) amidotransferase subunit B [EC:6.3.5.6 6.3.5.7] | (RefSeq) glutamyl-tRNA(Gln) amidotransferase subunit B, chloroplastic/mitochondrial (A)	TMK0271	C11H12N2O2	L-Tryptophan	-0.999	1.8359e-06	ko00970.cor.annot	Aminoacyl-tRNA biosynthesis
gene-tia010256	K02433 aspartyl-tRNA(Asn)/glutamyl-tRNA(Gln) amidotransferase subunit A [EC:6.3.5.6 6.3.5.7] | (RefSeq) Glutamyl-tRNA(Gln) amidotransferase subunit A (A)	TMK0408	C4H8N2O3	L-Asparagine	-0.939	0.00548604	ko00970.cor.annot	Aminoacyl-tRNA biosynthesis
gene-tia010256	K02433 aspartyl-tRNA(Asn)/glutamyl-tRNA(Gln) amidotransferase subunit A [EC:6.3.5.6 6.3.5.7] | (RefSeq) Glutamyl-tRNA(Gln) amidotransferase subunit A (A)	TMK0573	C6H14N4O2	L-(+)-Arginine	-0.963	0.00197982	ko00970.cor.annot	Aminoacyl-tRNA biosynthesis
gene-tia010256	K02433 aspartyl-tRNA(Asn)/glutamyl-tRNA(Gln) amidotransferase subunit A [EC:6.3.5.6 6.3.5.7] | (RefSeq) Glutamyl-tRNA(Gln) amidotransferase subunit A (A)	TMK0271	C11H12N2O2	L-Tryptophan	-0.991	0.00013376	ko00970.cor.annot	Aminoacyl-tRNA biosynthesis
gene-tia010256	K02433 aspartyl-tRNA(Asn)/glutamyl-tRNA(Gln) amidotransferase subunit A [EC:6.3.5.6 6.3.5.7] | (RefSeq) Glutamyl-tRNA(Gln) amidotransferase subunit A (A)	TMK0532	C9H11NO3	L-(-)-Tyrosine	-0.984	0.000366085	ko00970.cor.annot	Aminoacyl-tRNA biosynthesis
gene-tia010690	K01892 histidyl-tRNA synthetase [EC:6.1.1.21] | (RefSeq) histidine--tRNA ligase, chloroplastic/mitochondrial-like isoform X1 (A)	TMK0408	C4H8N2O3	L-Asparagine	0.973	0.00108911	ko00970.cor.annot	Aminoacyl-tRNA biosynthesis
gene-tia010690	K01892 histidyl-tRNA synthetase [EC:6.1.1.21] | (RefSeq) histidine--tRNA ligase, chloroplastic/mitochondrial-like isoform X1 (A)	TMK0573	C6H14N4O2	L-(+)-Arginine	0.98	0.000603059	ko00970.cor.annot	Aminoacyl-tRNA biosynthesis
gene-tia010690	K01892 histidyl-tRNA synthetase [EC:6.1.1.21] | (RefSeq) histidine--tRNA ligase, chloroplastic/mitochondrial-like isoform X1 (A)	TMK0271	C11H12N2O2	L-Tryptophan	0.998	7.4684e-06	ko00970.cor.annot	Aminoacyl-tRNA biosynthesis
gene-tia010690	K01892 histidyl-tRNA synthetase [EC:6.1.1.21] | (RefSeq) histidine--tRNA ligase, chloroplastic/mitochondrial-like isoform X1 (A)	TMK0532	C9H11NO3	L-(-)-Tyrosine	0.997	1.41536e-05	ko00970.cor.annot	Aminoacyl-tRNA biosynthesis
gene-tia012103	K01870 isoleucyl-tRNA synthetase [EC:6.1.1.5] | (RefSeq) isoleucine--tRNA ligase, chloroplastic/mitochondrial-like (A)	TMK0271	C11H12N2O2	L-Tryptophan	-0.985	0.000357742	ko00970.cor.annot	Aminoacyl-tRNA biosynthesis
gene-tia012103	K01870 isoleucyl-tRNA synthetase [EC:6.1.1.5] | (RefSeq) isoleucine--tRNA ligase, chloroplastic/mitochondrial-like (A)	TMK0532	C9H11NO3	L-(-)-Tyrosine	-0.985	0.000317466	ko00970.cor.annot	Aminoacyl-tRNA biosynthesis
gene-tia012103	K01870 isoleucyl-tRNA synthetase [EC:6.1.1.5] | (RefSeq) isoleucine--tRNA ligase, chloroplastic/mitochondrial-like (A)	TMK0408	C4H8N2O3	L-Asparagine	-0.926	0.00797487	ko00970.cor.annot	Aminoacyl-tRNA biosynthesis
gene-tia012103	K01870 isoleucyl-tRNA synthetase [EC:6.1.1.5] | (RefSeq) isoleucine--tRNA ligase, chloroplastic/mitochondrial-like (A)	TMK0573	C6H14N4O2	L-(+)-Arginine	-0.985	0.000322512	ko00970.cor.annot	Aminoacyl-tRNA biosynthesis
gene-tia013107	K01867 tryptophanyl-tRNA synthetase [EC:6.1.1.2] | (RefSeq) tryptophan--tRNA ligase, chloroplastic/mitochondrial isoform X1 (A)	TMK0573	C6H14N4O2	L-(+)-Arginine	-0.942	0.00492281	ko00970.cor.annot	Aminoacyl-tRNA biosynthesis
gene-tia013107	K01867 tryptophanyl-tRNA synthetase [EC:6.1.1.2] | (RefSeq) tryptophan--tRNA ligase, chloroplastic/mitochondrial isoform X1 (A)	TMK0408	C4H8N2O3	L-Asparagine	-0.964	0.00187227	ko00970.cor.annot	Aminoacyl-tRNA biosynthesis
gene-tia013107	K01867 tryptophanyl-tRNA synthetase [EC:6.1.1.2] | (RefSeq) tryptophan--tRNA ligase, chloroplastic/mitochondrial isoform X1 (A)	TMK0532	C9H11NO3	L-(-)-Tyrosine	-0.972	0.00120023	ko00970.cor.annot	Aminoacyl-tRNA biosynthesis
gene-tia013107	K01867 tryptophanyl-tRNA synthetase [EC:6.1.1.2] | (RefSeq) tryptophan--tRNA ligase, chloroplastic/mitochondrial isoform X1 (A)	TMK0271	C11H12N2O2	L-Tryptophan	-0.976	0.000861349	ko00970.cor.annot	Aminoacyl-tRNA biosynthesis
gene-tia013325	K01889 phenylalanyl-tRNA synthetase alpha chain [EC:6.1.1.20] | (RefSeq) phenylalanine--tRNA ligase, chloroplastic/mitochondrial (A)	TMK0408	C4H8N2O3	L-Asparagine	0.924	0.00837337	ko00970.cor.annot	Aminoacyl-tRNA biosynthesis
gene-tia013325	K01889 phenylalanyl-tRNA synthetase alpha chain [EC:6.1.1.20] | (RefSeq) phenylalanine--tRNA ligase, chloroplastic/mitochondrial (A)	TMK0271	C11H12N2O2	L-Tryptophan	0.959	0.00249481	ko00970.cor.annot	Aminoacyl-tRNA biosynthesis
gene-tia013325	K01889 phenylalanyl-tRNA synthetase alpha chain [EC:6.1.1.20] | (RefSeq) phenylalanine--tRNA ligase, chloroplastic/mitochondrial (A)	TMK0532	C9H11NO3	L-(-)-Tyrosine	0.948	0.0040241	ko00970.cor.annot	Aminoacyl-tRNA biosynthesis
gene-tia013883	K01883 cysteinyl-tRNA synthetase [EC:6.1.1.16] | (RefSeq) cysteine--tRNA ligase, chloroplastic/mitochondrial (A)	TMK0271	C11H12N2O2	L-Tryptophan	-0.962	0.00209688	ko00970.cor.annot	Aminoacyl-tRNA biosynthesis
gene-tia013883	K01883 cysteinyl-tRNA synthetase [EC:6.1.1.16] | (RefSeq) cysteine--tRNA ligase, chloroplastic/mitochondrial (A)	TMK0532	C9H11NO3	L-(-)-Tyrosine	-0.973	0.00106024	ko00970.cor.annot	Aminoacyl-tRNA biosynthesis
gene-tia013883	K01883 cysteinyl-tRNA synthetase [EC:6.1.1.16] | (RefSeq) cysteine--tRNA ligase, chloroplastic/mitochondrial (A)	TMK0408	C4H8N2O3	L-Asparagine	-0.994	5.257e-05	ko00970.cor.annot	Aminoacyl-tRNA biosynthesis
gene-tia013883	K01883 cysteinyl-tRNA synthetase [EC:6.1.1.16] | (RefSeq) cysteine--tRNA ligase, chloroplastic/mitochondrial (A)	TMK0573	C6H14N4O2	L-(+)-Arginine	-0.967	0.00162352	ko00970.cor.annot	Aminoacyl-tRNA biosynthesis
gene-tia014974	K02433 aspartyl-tRNA(Asn)/glutamyl-tRNA(Gln) amidotransferase subunit A [EC:6.3.5.6 6.3.5.7] | (RefSeq) Glutamyl-tRNA(Gln) amidotransferase subunit A (A)	TMK0573	C6H14N4O2	L-(+)-Arginine	0.984	0.000367672	ko00970.cor.annot	Aminoacyl-tRNA biosynthesis
gene-tia014974	K02433 aspartyl-tRNA(Asn)/glutamyl-tRNA(Gln) amidotransferase subunit A [EC:6.3.5.6 6.3.5.7] | (RefSeq) Glutamyl-tRNA(Gln) amidotransferase subunit A (A)	TMK0408	C4H8N2O3	L-Asparagine	0.969	0.00141387	ko00970.cor.annot	Aminoacyl-tRNA biosynthesis
gene-tia014974	K02433 aspartyl-tRNA(Asn)/glutamyl-tRNA(Gln) amidotransferase subunit A [EC:6.3.5.6 6.3.5.7] | (RefSeq) Glutamyl-tRNA(Gln) amidotransferase subunit A (A)	TMK0532	C9H11NO3	L-(-)-Tyrosine	0.999	1.7005e-06	ko00970.cor.annot	Aminoacyl-tRNA biosynthesis
gene-tia014974	K02433 aspartyl-tRNA(Asn)/glutamyl-tRNA(Gln) amidotransferase subunit A [EC:6.3.5.6 6.3.5.7] | (RefSeq) Glutamyl-tRNA(Gln) amidotransferase subunit A (A)	TMK0271	C11H12N2O2	L-Tryptophan	0.999	1.2687e-06	ko00970.cor.annot	Aminoacyl-tRNA biosynthesis
gene-tia015327	K01866 tyrosyl-tRNA synthetase [EC:6.1.1.1] | (RefSeq) tyrosine--tRNA ligase 1, cytoplasmic isoform X1 (A)	TMK0532	C9H11NO3	L-(-)-Tyrosine	0.999	1.0052e-06	ko00970.cor.annot	Aminoacyl-tRNA biosynthesis
gene-tia015327	K01866 tyrosyl-tRNA synthetase [EC:6.1.1.1] | (RefSeq) tyrosine--tRNA ligase 1, cytoplasmic isoform X1 (A)	TMK0271	C11H12N2O2	L-Tryptophan	0.998	9.2305e-06	ko00970.cor.annot	Aminoacyl-tRNA biosynthesis
gene-tia015327	K01866 tyrosyl-tRNA synthetase [EC:6.1.1.1] | (RefSeq) tyrosine--tRNA ligase 1, cytoplasmic isoform X1 (A)	TMK0573	C6H14N4O2	L-(+)-Arginine	0.987	0.000259173	ko00970.cor.annot	Aminoacyl-tRNA biosynthesis
gene-tia015327	K01866 tyrosyl-tRNA synthetase [EC:6.1.1.1] | (RefSeq) tyrosine--tRNA ligase 1, cytoplasmic isoform X1 (A)	TMK0408	C4H8N2O3	L-Asparagine	0.974	0.000969696	ko00970.cor.annot	Aminoacyl-tRNA biosynthesis
gene-tia001032	K00850 6-phosphofructokinase 1 [EC:2.7.1.11] | (RefSeq) ATP-dependent 6-phosphofructokinase 6-like (A)	TMK0070	C5H11O8P	Ribulose-5-phosphate	-0.953	0.00325212	ko01200.cor.annot	Carbon metabolism
gene-tia001033	K00850 6-phosphofructokinase 1 [EC:2.7.1.11] | (RefSeq) ATP-dependent 6-phosphofructokinase 6-like (A)	TMK0070	C5H11O8P	Ribulose-5-phosphate	-0.999	4.636e-07	ko01200.cor.annot	Carbon metabolism
gene-tia001033	K00850 6-phosphofructokinase 1 [EC:2.7.1.11] | (RefSeq) ATP-dependent 6-phosphofructokinase 6-like (A)	TMK0401	C6H10O6	D-(+)-Glucono-1,5-lactone	-0.989	0.000167075	ko01200.cor.annot	Carbon metabolism
gene-tia001264	K00927 phosphoglycerate kinase [EC:2.7.2.3] | (RefSeq) phosphoglycerate kinase, cytosolic-like isoform X1 (A)	TMK0401	C6H10O6	D-(+)-Glucono-1,5-lactone	0.986	0.00029169	ko01200.cor.annot	Carbon metabolism
gene-tia001264	K00927 phosphoglycerate kinase [EC:2.7.2.3] | (RefSeq) phosphoglycerate kinase, cytosolic-like isoform X1 (A)	TMK0070	C5H11O8P	Ribulose-5-phosphate	0.997	1.81655e-05	ko01200.cor.annot	Carbon metabolism
gene-tia001508	K15634 probable phosphoglycerate mutase [EC:5.4.2.12] | (RefSeq) phosphoglycerate mutase-like protein 4 (A)	TMK0070	C5H11O8P	Ribulose-5-phosphate	0.996	2.813e-05	ko01200.cor.annot	Carbon metabolism
gene-tia001508	K15634 probable phosphoglycerate mutase [EC:5.4.2.12] | (RefSeq) phosphoglycerate mutase-like protein 4 (A)	TMK0401	C6H10O6	D-(+)-Glucono-1,5-lactone	0.986	0.000302331	ko01200.cor.annot	Carbon metabolism
gene-tia001739	K00850 6-phosphofructokinase 1 [EC:2.7.1.11] | (RefSeq) ATP-dependent 6-phosphofructokinase 5, chloroplastic-like isoform X1 (A)	TMK0070	C5H11O8P	Ribulose-5-phosphate	-0.999	1.9403e-06	ko01200.cor.annot	Carbon metabolism
gene-tia001739	K00850 6-phosphofructokinase 1 [EC:2.7.1.11] | (RefSeq) ATP-dependent 6-phosphofructokinase 5, chloroplastic-like isoform X1 (A)	TMK0401	C6H10O6	D-(+)-Glucono-1,5-lactone	-0.99	0.000145055	ko01200.cor.annot	Carbon metabolism
gene-tia001752	K00121 S-(hydroxymethyl)glutathione dehydrogenase / alcohol dehydrogenase [EC:1.1.1.284 1.1.1.1] | (RefSeq) alcohol dehydrogenase-like 7 (A)	TMK0070	C5H11O8P	Ribulose-5-phosphate	0.997	1.62734e-05	ko01200.cor.annot	Carbon metabolism
gene-tia001752	K00121 S-(hydroxymethyl)glutathione dehydrogenase / alcohol dehydrogenase [EC:1.1.1.284 1.1.1.1] | (RefSeq) alcohol dehydrogenase-like 7 (A)	TMK0401	C6H10O6	D-(+)-Glucono-1,5-lactone	0.989	0.000189718	ko01200.cor.annot	Carbon metabolism
gene-tia002208	K00600 glycine hydroxymethyltransferase [EC:2.1.2.1] | (RefSeq) serine hydroxymethyltransferase 4-like (A)	TMK0070	C5H11O8P	Ribulose-5-phosphate	0.984	0.000395599	ko01200.cor.annot	Carbon metabolism
gene-tia002208	K00600 glycine hydroxymethyltransferase [EC:2.1.2.1] | (RefSeq) serine hydroxymethyltransferase 4-like (A)	TMK0401	C6H10O6	D-(+)-Glucono-1,5-lactone	0.969	0.00138783	ko01200.cor.annot	Carbon metabolism
gene-tia002490	K00031 isocitrate dehydrogenase [EC:1.1.1.42] | (RefSeq) cytosolic isocitrate dehydrogenase [NADP]-like (A)	TMK0401	C6H10O6	D-(+)-Glucono-1,5-lactone	0.995	3.40386e-05	ko01200.cor.annot	Carbon metabolism
gene-tia002490	K00031 isocitrate dehydrogenase [EC:1.1.1.42] | (RefSeq) cytosolic isocitrate dehydrogenase [NADP]-like (A)	TMK0070	C5H11O8P	Ribulose-5-phosphate	0.997	1.72732e-05	ko01200.cor.annot	Carbon metabolism
gene-tia004085	K00850 6-phosphofructokinase 1 [EC:2.7.1.11] | (RefSeq) ATP-dependent 6-phosphofructokinase 2 (A)	TMK0401	C6H10O6	D-(+)-Glucono-1,5-lactone	0.969	0.00144894	ko01200.cor.annot	Carbon metabolism
gene-tia004085	K00850 6-phosphofructokinase 1 [EC:2.7.1.11] | (RefSeq) ATP-dependent 6-phosphofructokinase 2 (A)	TMK0070	C5H11O8P	Ribulose-5-phosphate	0.988	0.000218048	ko01200.cor.annot	Carbon metabolism
gene-tia004129	K03841 fructose-1,6-bisphosphatase I [EC:3.1.3.11] | (RefSeq) fructose-1,6-bisphosphatase, cytosolic-like (A)	TMK0070	C5H11O8P	Ribulose-5-phosphate	-0.96	0.00237196	ko01200.cor.annot	Carbon metabolism
gene-tia004129	K03841 fructose-1,6-bisphosphatase I [EC:3.1.3.11] | (RefSeq) fructose-1,6-bisphosphatase, cytosolic-like (A)	TMK0401	C6H10O6	D-(+)-Glucono-1,5-lactone	-0.969	0.00140362	ko01200.cor.annot	Carbon metabolism
gene-tia004383	K05605 3-hydroxyisobutyryl-CoA hydrolase [EC:3.1.2.4] | (RefSeq) 3-hydroxyisobutyryl-CoA hydrolase-like protein 3, mitochondrial (A)	TMK0401	C6H10O6	D-(+)-Glucono-1,5-lactone	0.978	0.000707325	ko01200.cor.annot	Carbon metabolism
gene-tia004383	K05605 3-hydroxyisobutyryl-CoA hydrolase [EC:3.1.2.4] | (RefSeq) 3-hydroxyisobutyryl-CoA hydrolase-like protein 3, mitochondrial (A)	TMK0070	C5H11O8P	Ribulose-5-phosphate	0.998	6.411e-06	ko01200.cor.annot	Carbon metabolism
gene-tia004400	K01783 ribulose-phosphate 3-epimerase [EC:5.1.3.1] | (RefSeq) ribulose-phosphate 3-epimerase, chloroplastic isoform X1 (A)	TMK0401	C6H10O6	D-(+)-Glucono-1,5-lactone	0.959	0.00250921	ko01200.cor.annot	Carbon metabolism
gene-tia004400	K01783 ribulose-phosphate 3-epimerase [EC:5.1.3.1] | (RefSeq) ribulose-phosphate 3-epimerase, chloroplastic isoform X1 (A)	TMK0070	C5H11O8P	Ribulose-5-phosphate	0.98	0.000583754	ko01200.cor.annot	Carbon metabolism
gene-tia004872	K01610 phosphoenolpyruvate carboxykinase (ATP) [EC:4.1.1.49] | (RefSeq) phosphoenolpyruvate carboxykinase (ATP) (A)	TMK0401	C6H10O6	D-(+)-Glucono-1,5-lactone	-0.991	0.000122087	ko01200.cor.annot	Carbon metabolism
gene-tia004872	K01610 phosphoenolpyruvate carboxykinase (ATP) [EC:4.1.1.49] | (RefSeq) phosphoenolpyruvate carboxykinase (ATP) (A)	TMK0070	C5H11O8P	Ribulose-5-phosphate	-0.999	3.1916e-06	ko01200.cor.annot	Carbon metabolism
gene-tia005378	K01637 isocitrate lyase [EC:4.1.3.1] | (RefSeq) LOW QUALITY PROTEIN: isocitrate lyase (A)	TMK0401	C6H10O6	D-(+)-Glucono-1,5-lactone	-0.988	0.000199025	ko01200.cor.annot	Carbon metabolism
gene-tia005378	K01637 isocitrate lyase [EC:4.1.3.1] | (RefSeq) LOW QUALITY PROTEIN: isocitrate lyase (A)	TMK0070	C5H11O8P	Ribulose-5-phosphate	-1	1.056e-07	ko01200.cor.annot	Carbon metabolism
gene-tia005868	K00261 glutamate dehydrogenase (NAD(P)+) [EC:1.4.1.3] | (RefSeq) glutamate dehydrogenase 1, mitochondrial isoform X1 (A)	TMK0401	C6H10O6	D-(+)-Glucono-1,5-lactone	-0.976	0.000859889	ko01200.cor.annot	Carbon metabolism
gene-tia005868	K00261 glutamate dehydrogenase (NAD(P)+) [EC:1.4.1.3] | (RefSeq) glutamate dehydrogenase 1, mitochondrial isoform X1 (A)	TMK0070	C5H11O8P	Ribulose-5-phosphate	-0.997	1.12559e-05	ko01200.cor.annot	Carbon metabolism
gene-tia006709	K00134 glyceraldehyde 3-phosphate dehydrogenase [EC:1.2.1.12] | (RefSeq) glyceraldehyde-3-phosphate dehydrogenase 2, cytosolic isoform X1 (A)	TMK0401	C6H10O6	D-(+)-Glucono-1,5-lactone	0.992	9.30297e-05	ko01200.cor.annot	Carbon metabolism
gene-tia006709	K00134 glyceraldehyde 3-phosphate dehydrogenase [EC:1.2.1.12] | (RefSeq) glyceraldehyde-3-phosphate dehydrogenase 2, cytosolic isoform X1 (A)	TMK0070	C5H11O8P	Ribulose-5-phosphate	0.998	4.7292e-06	ko01200.cor.annot	Carbon metabolism
gene-tia006806	K00814 alanine transaminase [EC:2.6.1.2] | (RefSeq) alanine aminotransferase 2-like (A)	TMK0070	C5H11O8P	Ribulose-5-phosphate	-0.997	1.31838e-05	ko01200.cor.annot	Carbon metabolism
gene-tia006806	K00814 alanine transaminase [EC:2.6.1.2] | (RefSeq) alanine aminotransferase 2-like (A)	TMK0401	C6H10O6	D-(+)-Glucono-1,5-lactone	-0.984	0.000395882	ko01200.cor.annot	Carbon metabolism
gene-tia007234	K01637 isocitrate lyase [EC:4.1.3.1] | (RefSeq) isocitrate lyase-like (A)	TMK0070	C5H11O8P	Ribulose-5-phosphate	0.998	6.4669e-06	ko01200.cor.annot	Carbon metabolism
gene-tia007234	K01637 isocitrate lyase [EC:4.1.3.1] | (RefSeq) isocitrate lyase-like (A)	TMK0401	C6H10O6	D-(+)-Glucono-1,5-lactone	0.989	0.000182246	ko01200.cor.annot	Carbon metabolism
gene-tia007868	K00030 isocitrate dehydrogenase (NAD+) [EC:1.1.1.41] | (RefSeq) isocitrate dehydrogenase [NAD] regulatory subunit 3, mitochondrial (A)	TMK0401	C6H10O6	D-(+)-Glucono-1,5-lactone	0.985	0.000344415	ko01200.cor.annot	Carbon metabolism
gene-tia007868	K00030 isocitrate dehydrogenase (NAD+) [EC:1.1.1.41] | (RefSeq) isocitrate dehydrogenase [NAD] regulatory subunit 3, mitochondrial (A)	TMK0070	C5H11O8P	Ribulose-5-phosphate	0.99	0.000157878	ko01200.cor.annot	Carbon metabolism
gene-tia008542	K00232 acyl-CoA oxidase [EC:1.3.3.6] | (RefSeq) acyl-coenzyme A oxidase, peroxisomal (A)	TMK0070	C5H11O8P	Ribulose-5-phosphate	-1	3.445e-07	ko01200.cor.annot	Carbon metabolism
gene-tia008542	K00232 acyl-CoA oxidase [EC:1.3.3.6] | (RefSeq) acyl-coenzyme A oxidase, peroxisomal (A)	TMK0401	C6H10O6	D-(+)-Glucono-1,5-lactone	-0.989	0.000171321	ko01200.cor.annot	Carbon metabolism
gene-tia008586	K01938 formate--tetrahydrofolate ligase [EC:6.3.4.3] | (RefSeq) formate--tetrahydrofolate ligase (A)	TMK0070	C5H11O8P	Ribulose-5-phosphate	0.984	0.000372454	ko01200.cor.annot	Carbon metabolism
gene-tia008586	K01938 formate--tetrahydrofolate ligase [EC:6.3.4.3] | (RefSeq) formate--tetrahydrofolate ligase (A)	TMK0401	C6H10O6	D-(+)-Glucono-1,5-lactone	0.972	0.0011981	ko01200.cor.annot	Carbon metabolism
gene-tia008604	K00121 S-(hydroxymethyl)glutathione dehydrogenase / alcohol dehydrogenase [EC:1.1.1.284 1.1.1.1] | (RefSeq) alcohol dehydrogenase class III (A)	TMK0401	C6H10O6	D-(+)-Glucono-1,5-lactone	-0.986	0.000283005	ko01200.cor.annot	Carbon metabolism
gene-tia008604	K00121 S-(hydroxymethyl)glutathione dehydrogenase / alcohol dehydrogenase [EC:1.1.1.284 1.1.1.1] | (RefSeq) alcohol dehydrogenase class III (A)	TMK0070	C5H11O8P	Ribulose-5-phosphate	-0.994	5.56638e-05	ko01200.cor.annot	Carbon metabolism
gene-tia009330	K00162 pyruvate dehydrogenase E1 component beta subunit [EC:1.2.4.1] | (RefSeq) pyruvate dehydrogenase E1 component subunit beta-like (A)	TMK0070	C5H11O8P	Ribulose-5-phosphate	-0.994	6.25233e-05	ko01200.cor.annot	Carbon metabolism
gene-tia009330	K00162 pyruvate dehydrogenase E1 component beta subunit [EC:1.2.4.1] | (RefSeq) pyruvate dehydrogenase E1 component subunit beta-like (A)	TMK0401	C6H10O6	D-(+)-Glucono-1,5-lactone	-0.99	0.000162854	ko01200.cor.annot	Carbon metabolism
gene-tia009394	K00615 transketolase [EC:2.2.1.1] | (RefSeq) transketolase, chloroplastic-like (A)	TMK0070	C5H11O8P	Ribulose-5-phosphate	-0.999	4.087e-07	ko01200.cor.annot	Carbon metabolism
gene-tia009394	K00615 transketolase [EC:2.2.1.1] | (RefSeq) transketolase, chloroplastic-like (A)	TMK0401	C6H10O6	D-(+)-Glucono-1,5-lactone	-0.99	0.0001524	ko01200.cor.annot	Carbon metabolism
gene-tia009552	K00134 glyceraldehyde 3-phosphate dehydrogenase [EC:1.2.1.12] | (RefSeq) glyceraldehyde-3-phosphate dehydrogenase GAPC2, cytosolic (A)	TMK0401	C6H10O6	D-(+)-Glucono-1,5-lactone	0.941	0.00513883	ko01200.cor.annot	Carbon metabolism
gene-tia009552	K00134 glyceraldehyde 3-phosphate dehydrogenase [EC:1.2.1.12] | (RefSeq) glyceraldehyde-3-phosphate dehydrogenase GAPC2, cytosolic (A)	TMK0070	C5H11O8P	Ribulose-5-phosphate	0.978	0.000699174	ko01200.cor.annot	Carbon metabolism
gene-tia009593	K00162 pyruvate dehydrogenase E1 component beta subunit [EC:1.2.4.1] | (RefSeq) pyruvate dehydrogenase E1 component subunit beta-like (A)	TMK0070	C5H11O8P	Ribulose-5-phosphate	-0.996	2.49384e-05	ko01200.cor.annot	Carbon metabolism
gene-tia009593	K00162 pyruvate dehydrogenase E1 component beta subunit [EC:1.2.4.1] | (RefSeq) pyruvate dehydrogenase E1 component subunit beta-like (A)	TMK0401	C6H10O6	D-(+)-Glucono-1,5-lactone	-0.993	7.93355e-05	ko01200.cor.annot	Carbon metabolism
gene-tia009831	K00025 malate dehydrogenase [EC:1.1.1.37] | (RefSeq) malate dehydrogenase isoform X1 (A)	TMK0070	C5H11O8P	Ribulose-5-phosphate	-0.991	0.000111577	ko01200.cor.annot	Carbon metabolism
gene-tia009831	K00025 malate dehydrogenase [EC:1.1.1.37] | (RefSeq) malate dehydrogenase isoform X1 (A)	TMK0401	C6H10O6	D-(+)-Glucono-1,5-lactone	-0.979	0.000668308	ko01200.cor.annot	Carbon metabolism
gene-tia010248	K01638 malate synthase [EC:2.3.3.9] | (RefSeq) malate synthase, glyoxysomal (A)	TMK0401	C6H10O6	D-(+)-Glucono-1,5-lactone	0.986	0.000281117	ko01200.cor.annot	Carbon metabolism
gene-tia010248	K01638 malate synthase [EC:2.3.3.9] | (RefSeq) malate synthase, glyoxysomal (A)	TMK0070	C5H11O8P	Ribulose-5-phosphate	0.999	7.659e-07	ko01200.cor.annot	Carbon metabolism
gene-tia010797	K00261 glutamate dehydrogenase (NAD(P)+) [EC:1.4.1.3] | (RefSeq) glutamate dehydrogenase 2 (A)	TMK0070	C5H11O8P	Ribulose-5-phosphate	-0.996	2.71354e-05	ko01200.cor.annot	Carbon metabolism
gene-tia010797	K00261 glutamate dehydrogenase (NAD(P)+) [EC:1.4.1.3] | (RefSeq) glutamate dehydrogenase 2 (A)	TMK0401	C6H10O6	D-(+)-Glucono-1,5-lactone	-0.994	5.79131e-05	ko01200.cor.annot	Carbon metabolism
gene-tia011107	K01057 6-phosphogluconolactonase [EC:3.1.1.31] | (RefSeq) probable 6-phosphogluconolactonase 4, chloroplastic (A)	TMK0401	C6H10O6	D-(+)-Glucono-1,5-lactone	0.99	0.000161747	ko01200.cor.annot	Carbon metabolism
gene-tia011107	K01057 6-phosphogluconolactonase [EC:3.1.1.31] | (RefSeq) probable 6-phosphogluconolactonase 4, chloroplastic (A)	TMK0070	C5H11O8P	Ribulose-5-phosphate	0.999	8.846e-07	ko01200.cor.annot	Carbon metabolism
gene-tia011217	K05605 3-hydroxyisobutyryl-CoA hydrolase [EC:3.1.2.4] | (RefSeq) 3-hydroxyisobutyryl-CoA hydrolase-like protein 2, mitochondrial (A)	TMK0070	C5H11O8P	Ribulose-5-phosphate	-0.996	1.98831e-05	ko01200.cor.annot	Carbon metabolism
gene-tia011217	K05605 3-hydroxyisobutyryl-CoA hydrolase [EC:3.1.2.4] | (RefSeq) 3-hydroxyisobutyryl-CoA hydrolase-like protein 2, mitochondrial (A)	TMK0401	C6H10O6	D-(+)-Glucono-1,5-lactone	-0.975	0.000897968	ko01200.cor.annot	Carbon metabolism
gene-tia011821	K15633 2,3-bisphosphoglycerate-independent phosphoglycerate mutase [EC:5.4.2.12] | (RefSeq) 2,3-bisphosphoglycerate-independent phosphoglycerate mutase (A)	TMK0401	C6H10O6	D-(+)-Glucono-1,5-lactone	-0.982	0.000463627	ko01200.cor.annot	Carbon metabolism
gene-tia011821	K15633 2,3-bisphosphoglycerate-independent phosphoglycerate mutase [EC:5.4.2.12] | (RefSeq) 2,3-bisphosphoglycerate-independent phosphoglycerate mutase (A)	TMK0070	C5H11O8P	Ribulose-5-phosphate	-0.998	4.158e-06	ko01200.cor.annot	Carbon metabolism
gene-tia011822	K15633 2,3-bisphosphoglycerate-independent phosphoglycerate mutase [EC:5.4.2.12] | (RefSeq) 2,3-bisphosphoglycerate-independent phosphoglycerate mutase (A)	TMK0401	C6H10O6	D-(+)-Glucono-1,5-lactone	-0.996	1.89666e-05	ko01200.cor.annot	Carbon metabolism
gene-tia011822	K15633 2,3-bisphosphoglycerate-independent phosphoglycerate mutase [EC:5.4.2.12] | (RefSeq) 2,3-bisphosphoglycerate-independent phosphoglycerate mutase (A)	TMK0070	C5H11O8P	Ribulose-5-phosphate	-0.994	5.48249e-05	ko01200.cor.annot	Carbon metabolism
gene-tia012149	K00850 6-phosphofructokinase 1 [EC:2.7.1.11] | (RefSeq) ATP-dependent 6-phosphofructokinase 5, chloroplastic-like (A)	TMK0401	C6H10O6	D-(+)-Glucono-1,5-lactone	0.985	0.000353965	ko01200.cor.annot	Carbon metabolism
gene-tia012149	K00850 6-phosphofructokinase 1 [EC:2.7.1.11] | (RefSeq) ATP-dependent 6-phosphofructokinase 5, chloroplastic-like (A)	TMK0070	C5H11O8P	Ribulose-5-phosphate	0.986	0.000299745	ko01200.cor.annot	Carbon metabolism
gene-tia012260	K01913 acetate---CoA ligase [EC:6.2.1.1] | (RefSeq) acetate/butyrate--CoA ligase AAE7, peroxisomal (A)	TMK0401	C6H10O6	D-(+)-Glucono-1,5-lactone	0.986	0.000281338	ko01200.cor.annot	Carbon metabolism
gene-tia012260	K01913 acetate---CoA ligase [EC:6.2.1.1] | (RefSeq) acetate/butyrate--CoA ligase AAE7, peroxisomal (A)	TMK0070	C5H11O8P	Ribulose-5-phosphate	0.999	1.6542e-06	ko01200.cor.annot	Carbon metabolism
gene-tia012708	K14454 aspartate aminotransferase, cytoplasmic [EC:2.6.1.1] | (RefSeq) aspartate aminotransferase, cytoplasmic (A)	TMK0401	C6H10O6	D-(+)-Glucono-1,5-lactone	-0.987	0.000258821	ko01200.cor.annot	Carbon metabolism
gene-tia012708	K14454 aspartate aminotransferase, cytoplasmic [EC:2.6.1.1] | (RefSeq) aspartate aminotransferase, cytoplasmic (A)	TMK0070	C5H11O8P	Ribulose-5-phosphate	-0.992	8.50682e-05	ko01200.cor.annot	Carbon metabolism
gene-tia012745	K00600 glycine hydroxymethyltransferase [EC:2.1.2.1] | (RefSeq) serine hydroxymethyltransferase 4 (A)	TMK0401	C6H10O6	D-(+)-Glucono-1,5-lactone	-0.99	0.000162685	ko01200.cor.annot	Carbon metabolism
gene-tia012745	K00600 glycine hydroxymethyltransferase [EC:2.1.2.1] | (RefSeq) serine hydroxymethyltransferase 4 (A)	TMK0070	C5H11O8P	Ribulose-5-phosphate	-0.999	1.8776e-06	ko01200.cor.annot	Carbon metabolism
gene-tia013056	K01738 cysteine synthase A [EC:2.5.1.47] | (RefSeq) cysteine synthase 2 isoform X1 (A)	TMK0401	C6H10O6	D-(+)-Glucono-1,5-lactone	0.979	0.000644573	ko01200.cor.annot	Carbon metabolism
gene-tia013056	K01738 cysteine synthase A [EC:2.5.1.47] | (RefSeq) cysteine synthase 2 isoform X1 (A)	TMK0070	C5H11O8P	Ribulose-5-phosphate	0.995	3.72417e-05	ko01200.cor.annot	Carbon metabolism
gene-tia013171	K01455 formamidase [EC:3.5.1.49] | (RefSeq) pentatricopeptide repeat-containing protein At4g16835, mitochondrial (A)	TMK0401	C6H10O6	D-(+)-Glucono-1,5-lactone	0.963	0.00203348	ko01200.cor.annot	Carbon metabolism
gene-tia013171	K01455 formamidase [EC:3.5.1.49] | (RefSeq) pentatricopeptide repeat-containing protein At4g16835, mitochondrial (A)	TMK0070	C5H11O8P	Ribulose-5-phosphate	0.948	0.00395178	ko01200.cor.annot	Carbon metabolism
gene-tia013941	K00131 glyceraldehyde-3-phosphate dehydrogenase (NADP+) [EC:1.2.1.9] | (RefSeq) NADP-dependent glyceraldehyde-3-phosphate dehydrogenase-like (A)	TMK0401	C6H10O6	D-(+)-Glucono-1,5-lactone	0.969	0.00143586	ko01200.cor.annot	Carbon metabolism
gene-tia013941	K00131 glyceraldehyde-3-phosphate dehydrogenase (NADP+) [EC:1.2.1.9] | (RefSeq) NADP-dependent glyceraldehyde-3-phosphate dehydrogenase-like (A)	TMK0070	C5H11O8P	Ribulose-5-phosphate	0.986	0.000298668	ko01200.cor.annot	Carbon metabolism
gene-tia014830	K14455 aspartate aminotransferase, mitochondrial [EC:2.6.1.1] | (RefSeq) aspartate aminotransferase, mitochondrial isoform X1 (A)	TMK0070	C5H11O8P	Ribulose-5-phosphate	0.981	0.000510221	ko01200.cor.annot	Carbon metabolism
gene-tia014830	K14455 aspartate aminotransferase, mitochondrial [EC:2.6.1.1] | (RefSeq) aspartate aminotransferase, mitochondrial isoform X1 (A)	TMK0401	C6H10O6	D-(+)-Glucono-1,5-lactone	0.972	0.00115307	ko01200.cor.annot	Carbon metabolism
gene-tia014891	K00029 malate dehydrogenase (oxaloacetate-decarboxylating)(NADP+) [EC:1.1.1.40] | (RefSeq) NADP-dependent malic enzyme-like (A)	TMK0401	C6H10O6	D-(+)-Glucono-1,5-lactone	-0.965	0.00178972	ko01200.cor.annot	Carbon metabolism
gene-tia014891	K00029 malate dehydrogenase (oxaloacetate-decarboxylating)(NADP+) [EC:1.1.1.40] | (RefSeq) NADP-dependent malic enzyme-like (A)	TMK0070	C5H11O8P	Ribulose-5-phosphate	-0.97	0.00132205	ko01200.cor.annot	Carbon metabolism
gene-tia015395	K01637 isocitrate lyase [EC:4.1.3.1] | (RefSeq) isocitrate lyase-like (A)	TMK0401	C6H10O6	D-(+)-Glucono-1,5-lactone	0.982	0.000475339	ko01200.cor.annot	Carbon metabolism
gene-tia015395	K01637 isocitrate lyase [EC:4.1.3.1] | (RefSeq) isocitrate lyase-like (A)	TMK0070	C5H11O8P	Ribulose-5-phosphate	0.996	1.95743e-05	ko01200.cor.annot	Carbon metabolism
gene-tia015411	K00627 pyruvate dehydrogenase E2 component (dihydrolipoamide acetyltransferase) [EC:2.3.1.12] | (RefSeq) LOW QUALITY PROTEIN: dihydrolipoyllysine-residue acetyltransferase component 4 of pyruvate dehydrogenase complex, chloroplastic (A)	TMK0401	C6H10O6	D-(+)-Glucono-1,5-lactone	0.987	0.00026264	ko01200.cor.annot	Carbon metabolism
gene-tia015411	K00627 pyruvate dehydrogenase E2 component (dihydrolipoamide acetyltransferase) [EC:2.3.1.12] | (RefSeq) LOW QUALITY PROTEIN: dihydrolipoyllysine-residue acetyltransferase component 4 of pyruvate dehydrogenase complex, chloroplastic (A)	TMK0070	C5H11O8P	Ribulose-5-phosphate	0.98	0.000572846	ko01200.cor.annot	Carbon metabolism
gene-tia015944	K00850 6-phosphofructokinase 1 [EC:2.7.1.11] | (RefSeq) ATP-dependent 6-phosphofructokinase 6-like (A)	TMK0070	C5H11O8P	Ribulose-5-phosphate	-0.964	0.00193322	ko01200.cor.annot	Carbon metabolism
gene-tia016241	K01803 triosephosphate isomerase (TIM) [EC:5.3.1.1] | (RefSeq) triosephosphate isomerase, cytosolic (A)	TMK0070	C5H11O8P	Ribulose-5-phosphate	0.997	1.61702e-05	ko01200.cor.annot	Carbon metabolism
gene-tia016241	K01803 triosephosphate isomerase (TIM) [EC:5.3.1.1] | (RefSeq) triosephosphate isomerase, cytosolic (A)	TMK0401	C6H10O6	D-(+)-Glucono-1,5-lactone	0.988	0.000231684	ko01200.cor.annot	Carbon metabolism
gene-tia016534	K00850 6-phosphofructokinase 1 [EC:2.7.1.11] | (RefSeq) ATP-dependent 6-phosphofructokinase 3-like isoform X1 (A)	TMK0401	C6H10O6	D-(+)-Glucono-1,5-lactone	-0.987	0.000233807	ko01200.cor.annot	Carbon metabolism
gene-tia016534	K00850 6-phosphofructokinase 1 [EC:2.7.1.11] | (RefSeq) ATP-dependent 6-phosphofructokinase 3-like isoform X1 (A)	TMK0070	C5H11O8P	Ribulose-5-phosphate	-0.999	1.7898e-06	ko01200.cor.annot	Carbon metabolism
gene-tia016665	K15919 hydroxypyruvate reductase 2 | (RefSeq) hydroxyphenylpyruvate reductase-like (A)	TMK0070	C5H11O8P	Ribulose-5-phosphate	-0.992	8.7397e-05	ko01200.cor.annot	Carbon metabolism
gene-tia016665	K15919 hydroxypyruvate reductase 2 | (RefSeq) hydroxyphenylpyruvate reductase-like (A)	TMK0401	C6H10O6	D-(+)-Glucono-1,5-lactone	-0.984	0.000379689	ko01200.cor.annot	Carbon metabolism
gene-tia017222	K00658 2-oxoglutarate dehydrogenase E2 component (dihydrolipoamide succinyltransferase) [EC:2.3.1.61] | (RefSeq) LOW QUALITY PROTEIN: dihydrolipoyllysine-residue succinyltransferase component of 2-oxoglutarate dehydrogenase complex 2, mitochondrial-like (A)	TMK0401	C6H10O6	D-(+)-Glucono-1,5-lactone	-0.988	0.000228213	ko01200.cor.annot	Carbon metabolism
gene-tia017222	K00658 2-oxoglutarate dehydrogenase E2 component (dihydrolipoamide succinyltransferase) [EC:2.3.1.61] | (RefSeq) LOW QUALITY PROTEIN: dihydrolipoyllysine-residue succinyltransferase component of 2-oxoglutarate dehydrogenase complex 2, mitochondrial-like (A)	TMK0070	C5H11O8P	Ribulose-5-phosphate	-1	4.12e-08	ko01200.cor.annot	Carbon metabolism
gene-tia017530	K00122 formate dehydrogenase [EC:1.17.1.9] | (RefSeq) formate dehydrogenase 1, mitochondrial (A)	TMK0070	C5H11O8P	Ribulose-5-phosphate	0.995	3.64962e-05	ko01200.cor.annot	Carbon metabolism
gene-tia017530	K00122 formate dehydrogenase [EC:1.17.1.9] | (RefSeq) formate dehydrogenase 1, mitochondrial (A)	TMK0401	C6H10O6	D-(+)-Glucono-1,5-lactone	0.99	0.000135044	ko01200.cor.annot	Carbon metabolism
novel.1752	K01601 ribulose-bisphosphate carboxylase large chain [EC:4.1.1.39] | (RefSeq) uncharacterized protein LOC107627247 (A)	TMK0401	C6H10O6	D-(+)-Glucono-1,5-lactone	-0.975	0.00091592	ko01200.cor.annot	Carbon metabolism
novel.1752	K01601 ribulose-bisphosphate carboxylase large chain [EC:4.1.1.39] | (RefSeq) uncharacterized protein LOC107627247 (A)	TMK0070	C5H11O8P	Ribulose-5-phosphate	-0.993	6.92954e-05	ko01200.cor.annot	Carbon metabolism
novel.1972	K00134 glyceraldehyde 3-phosphate dehydrogenase [EC:1.2.1.12] | (RefSeq) glyceraldehyde-3-phosphate dehydrogenase 2, cytosolic isoform X1 (A)	TMK0070	C5H11O8P	Ribulose-5-phosphate	0.999	2.3082e-06	ko01200.cor.annot	Carbon metabolism
novel.1972	K00134 glyceraldehyde 3-phosphate dehydrogenase [EC:1.2.1.12] | (RefSeq) glyceraldehyde-3-phosphate dehydrogenase 2, cytosolic isoform X1 (A)	TMK0401	C6H10O6	D-(+)-Glucono-1,5-lactone	0.985	0.000334404	ko01200.cor.annot	Carbon metabolism
novel.2227	K00030 isocitrate dehydrogenase (NAD+) [EC:1.1.1.41] | (RefSeq) isocitrate dehydrogenase [NAD] regulatory subunit 1, mitochondrial (A)	TMK0401	C6H10O6	D-(+)-Glucono-1,5-lactone	-0.943	0.00481634	ko01200.cor.annot	Carbon metabolism
novel.2227	K00030 isocitrate dehydrogenase (NAD+) [EC:1.1.1.41] | (RefSeq) isocitrate dehydrogenase [NAD] regulatory subunit 1, mitochondrial (A)	TMK0070	C5H11O8P	Ribulose-5-phosphate	-0.976	0.000889523	ko01200.cor.annot	Carbon metabolism
novel.3910	K01601 ribulose-bisphosphate carboxylase large chain [EC:4.1.1.39] | (RefSeq) uncharacterized protein LOC112271745 (A)	TMK0401	C6H10O6	D-(+)-Glucono-1,5-lactone	0.992	8.74584e-05	ko01200.cor.annot	Carbon metabolism
novel.3910	K01601 ribulose-bisphosphate carboxylase large chain [EC:4.1.1.39] | (RefSeq) uncharacterized protein LOC112271745 (A)	TMK0070	C5H11O8P	Ribulose-5-phosphate	0.999	3.3595e-06	ko01200.cor.annot	Carbon metabolism
novel.738	K00234 succinate dehydrogenase (ubiquinone) flavoprotein subunit [EC:1.3.5.1] | (RefSeq) succinate dehydrogenase [ubiquinone] flavoprotein subunit, mitochondrial-like (A)	TMK0070	C5H11O8P	Ribulose-5-phosphate	0.999	1.6917e-06	ko01200.cor.annot	Carbon metabolism
novel.738	K00234 succinate dehydrogenase (ubiquinone) flavoprotein subunit [EC:1.3.5.1] | (RefSeq) succinate dehydrogenase [ubiquinone] flavoprotein subunit, mitochondrial-like (A)	TMK0401	C6H10O6	D-(+)-Glucono-1,5-lactone	0.982	0.000487647	ko01200.cor.annot	Carbon metabolism
gene-tia002490	K00031 isocitrate dehydrogenase [EC:1.1.1.42] | (RefSeq) cytosolic isocitrate dehydrogenase [NADP]-like (A)	TMK0288	C7H11NO5	N-Acetyl-L-glutamic acid	0.993	6.7715e-05	ko01210.cor.annot	20-Oxocarboxylic acid metabolism
gene-tia002490	K00031 isocitrate dehydrogenase [EC:1.1.1.42] | (RefSeq) cytosolic isocitrate dehydrogenase [NADP]-like (A)	TMK0579	C5H12N2O2	L-Ornithine	0.999	1.5241e-06	ko01210.cor.annot	23-Oxocarboxylic acid metabolism
gene-tia002490	K00031 isocitrate dehydrogenase [EC:1.1.1.42] | (RefSeq) cytosolic isocitrate dehydrogenase [NADP]-like (A)	TMK0271	C11H12N2O2	L-Tryptophan	0.996	2.26387e-05	ko01210.cor.annot	42-Oxocarboxylic acid metabolism
gene-tia002490	K00031 isocitrate dehydrogenase [EC:1.1.1.42] | (RefSeq) cytosolic isocitrate dehydrogenase [NADP]-like (A)	TMK0532	C9H11NO3	L-(-)-Tyrosine	0.994	5.34087e-05	ko01210.cor.annot	53-Oxocarboxylic acid metabolism
gene-tia004508	K01653 acetolactate synthase I/III small subunit [EC:2.2.1.6] | (RefSeq) acetolactate synthase small subunit 2, chloroplastic-like isoform X1 (A)	TMK0271	C11H12N2O2	L-Tryptophan	0.998	4.4274e-06	ko01210.cor.annot	11-Oxocarboxylic acid metabolism
gene-tia004508	K01653 acetolactate synthase I/III small subunit [EC:2.2.1.6] | (RefSeq) acetolactate synthase small subunit 2, chloroplastic-like isoform X1 (A)	TMK0532	C9H11NO3	L-(-)-Tyrosine	0.997	1.45685e-05	ko01210.cor.annot	31-Oxocarboxylic acid metabolism
gene-tia004508	K01653 acetolactate synthase I/III small subunit [EC:2.2.1.6] | (RefSeq) acetolactate synthase small subunit 2, chloroplastic-like isoform X1 (A)	TMK0288	C7H11NO5	N-Acetyl-L-glutamic acid	0.992	0.000107409	ko01210.cor.annot	45-Oxocarboxylic acid metabolism
gene-tia004508	K01653 acetolactate synthase I/III small subunit [EC:2.2.1.6] | (RefSeq) acetolactate synthase small subunit 2, chloroplastic-like isoform X1 (A)	TMK0579	C5H12N2O2	L-Ornithine	0.999	1.4722e-06	ko01210.cor.annot	48-Oxocarboxylic acid metabolism
gene-tia004922	K00818 acetylornithine aminotransferase [EC:2.6.1.11] | (RefSeq) acetylornithine aminotransferase, mitochondrial (A)	TMK0532	C9H11NO3	L-(-)-Tyrosine	0.998	6.6869e-06	ko01210.cor.annot	13-Oxocarboxylic acid metabolism
gene-tia004922	K00818 acetylornithine aminotransferase [EC:2.6.1.11] | (RefSeq) acetylornithine aminotransferase, mitochondrial (A)	TMK0271	C11H12N2O2	L-Tryptophan	0.996	2.01198e-05	ko01210.cor.annot	30-Oxocarboxylic acid metabolism
gene-tia004922	K00818 acetylornithine aminotransferase [EC:2.6.1.11] | (RefSeq) acetylornithine aminotransferase, mitochondrial (A)	TMK0579	C5H12N2O2	L-Ornithine	0.998	7.1855e-06	ko01210.cor.annot	34-Oxocarboxylic acid metabolism
gene-tia004922	K00818 acetylornithine aminotransferase [EC:2.6.1.11] | (RefSeq) acetylornithine aminotransferase, mitochondrial (A)	TMK0288	C7H11NO5	N-Acetyl-L-glutamic acid	0.994	4.70891e-05	ko01210.cor.annot	36-Oxocarboxylic acid metabolism
gene-tia005298	K01652 acetolactate synthase I/II/III large subunit [EC:2.2.1.6] | (RefSeq) acetolactate synthase 1, chloroplastic (A)	TMK0579	C5H12N2O2	L-Ornithine	-0.991	0.00011428	ko01210.cor.annot	26-Oxocarboxylic acid metabolism
gene-tia005298	K01652 acetolactate synthase I/II/III large subunit [EC:2.2.1.6] | (RefSeq) acetolactate synthase 1, chloroplastic (A)	TMK0288	C7H11NO5	N-Acetyl-L-glutamic acid	-0.992	9.01223e-05	ko01210.cor.annot	29-Oxocarboxylic acid metabolism
gene-tia005298	K01652 acetolactate synthase I/II/III large subunit [EC:2.2.1.6] | (RefSeq) acetolactate synthase 1, chloroplastic (A)	TMK0271	C11H12N2O2	L-Tryptophan	-0.994	5.1668e-05	ko01210.cor.annot	35-Oxocarboxylic acid metabolism
gene-tia005298	K01652 acetolactate synthase I/II/III large subunit [EC:2.2.1.6] | (RefSeq) acetolactate synthase 1, chloroplastic (A)	TMK0532	C9H11NO3	L-(-)-Tyrosine	-0.987	0.000235388	ko01210.cor.annot	47-Oxocarboxylic acid metabolism
gene-tia006806	K00814 alanine transaminase [EC:2.6.1.2] | (RefSeq) alanine aminotransferase 2-like (A)	TMK0579	C5H12N2O2	L-Ornithine	-0.997	1.28109e-05	ko01210.cor.annot	12-Oxocarboxylic acid metabolism
gene-tia006806	K00814 alanine transaminase [EC:2.6.1.2] | (RefSeq) alanine aminotransferase 2-like (A)	TMK0288	C7H11NO5	N-Acetyl-L-glutamic acid	-0.992	9.3001e-05	ko01210.cor.annot	15-Oxocarboxylic acid metabolism
gene-tia006806	K00814 alanine transaminase [EC:2.6.1.2] | (RefSeq) alanine aminotransferase 2-like (A)	TMK0532	C9H11NO3	L-(-)-Tyrosine	-0.999	6.537e-07	ko01210.cor.annot	33-Oxocarboxylic acid metabolism
gene-tia006806	K00814 alanine transaminase [EC:2.6.1.2] | (RefSeq) alanine aminotransferase 2-like (A)	TMK0271	C11H12N2O2	L-Tryptophan	-0.999	2.7106e-06	ko01210.cor.annot	49-Oxocarboxylic acid metabolism
gene-tia006954	K01649 2-isopropylmalate synthase [EC:2.3.3.13] | (RefSeq) 2-isopropylmalate synthase A-like (A)	TMK0532	C9H11NO3	L-(-)-Tyrosine	0.998	8.3459e-06	ko01210.cor.annot	3-Oxocarboxylic acid metabolism
gene-tia006954	K01649 2-isopropylmalate synthase [EC:2.3.3.13] | (RefSeq) 2-isopropylmalate synthase A-like (A)	TMK0271	C11H12N2O2	L-Tryptophan	0.997	1.24909e-05	ko01210.cor.annot	24-Oxocarboxylic acid metabolism
gene-tia006954	K01649 2-isopropylmalate synthase [EC:2.3.3.13] | (RefSeq) 2-isopropylmalate synthase A-like (A)	TMK0579	C5H12N2O2	L-Ornithine	0.998	5.783e-06	ko01210.cor.annot	40-Oxocarboxylic acid metabolism
gene-tia006954	K01649 2-isopropylmalate synthase [EC:2.3.3.13] | (RefSeq) 2-isopropylmalate synthase A-like (A)	TMK0288	C7H11NO5	N-Acetyl-L-glutamic acid	0.992	9.16278e-05	ko01210.cor.annot	44-Oxocarboxylic acid metabolism
gene-tia007868	K00030 isocitrate dehydrogenase (NAD+) [EC:1.1.1.41] | (RefSeq) isocitrate dehydrogenase [NAD] regulatory subunit 3, mitochondrial (A)	TMK0288	C7H11NO5	N-Acetyl-L-glutamic acid	0.993	8.1807e-05	ko01210.cor.annot	19-Oxocarboxylic acid metabolism
gene-tia007868	K00030 isocitrate dehydrogenase (NAD+) [EC:1.1.1.41] | (RefSeq) isocitrate dehydrogenase [NAD] regulatory subunit 3, mitochondrial (A)	TMK0579	C5H12N2O2	L-Ornithine	0.991	0.000118776	ko01210.cor.annot	22-Oxocarboxylic acid metabolism
gene-tia007868	K00030 isocitrate dehydrogenase (NAD+) [EC:1.1.1.41] | (RefSeq) isocitrate dehydrogenase [NAD] regulatory subunit 3, mitochondrial (A)	TMK0271	C11H12N2O2	L-Tryptophan	0.988	0.000218679	ko01210.cor.annot	41-Oxocarboxylic acid metabolism
gene-tia007868	K00030 isocitrate dehydrogenase (NAD+) [EC:1.1.1.41] | (RefSeq) isocitrate dehydrogenase [NAD] regulatory subunit 3, mitochondrial (A)	TMK0532	C9H11NO3	L-(-)-Tyrosine	0.986	0.000291267	ko01210.cor.annot	54-Oxocarboxylic acid metabolism
gene-tia010013	K00826 branched-chain amino acid aminotransferase [EC:2.6.1.42] | (RefSeq) branched-chain amino acid aminotransferase 2, chloroplastic-like isoform X1 (A)	TMK0579	C5H12N2O2	L-Ornithine	0.994	5.02659e-05	ko01210.cor.annot	5-Oxocarboxylic acid metabolism
gene-tia010013	K00826 branched-chain amino acid aminotransferase [EC:2.6.1.42] | (RefSeq) branched-chain amino acid aminotransferase 2, chloroplastic-like isoform X1 (A)	TMK0288	C7H11NO5	N-Acetyl-L-glutamic acid	0.977	0.000763039	ko01210.cor.annot	10-Oxocarboxylic acid metabolism
gene-tia010013	K00826 branched-chain amino acid aminotransferase [EC:2.6.1.42] | (RefSeq) branched-chain amino acid aminotransferase 2, chloroplastic-like isoform X1 (A)	TMK0532	C9H11NO3	L-(-)-Tyrosine	0.993	7.60828e-05	ko01210.cor.annot	38-Oxocarboxylic acid metabolism
gene-tia010013	K00826 branched-chain amino acid aminotransferase [EC:2.6.1.42] | (RefSeq) branched-chain amino acid aminotransferase 2, chloroplastic-like isoform X1 (A)	TMK0271	C11H12N2O2	L-Tryptophan	0.991	0.000121531	ko01210.cor.annot	56-Oxocarboxylic acid metabolism
gene-tia012708	K14454 aspartate aminotransferase, cytoplasmic [EC:2.6.1.1] | (RefSeq) aspartate aminotransferase, cytoplasmic (A)	TMK0271	C11H12N2O2	L-Tryptophan	-0.99	0.000164534	ko01210.cor.annot	8-Oxocarboxylic acid metabolism
gene-tia012708	K14454 aspartate aminotransferase, cytoplasmic [EC:2.6.1.1] | (RefSeq) aspartate aminotransferase, cytoplasmic (A)	TMK0532	C9H11NO3	L-(-)-Tyrosine	-0.996	2.85186e-05	ko01210.cor.annot	18-Oxocarboxylic acid metabolism
gene-tia012708	K14454 aspartate aminotransferase, cytoplasmic [EC:2.6.1.1] | (RefSeq) aspartate aminotransferase, cytoplasmic (A)	TMK0579	C5H12N2O2	L-Ornithine	-0.992	9.48346e-05	ko01210.cor.annot	51-Oxocarboxylic acid metabolism
gene-tia012708	K14454 aspartate aminotransferase, cytoplasmic [EC:2.6.1.1] | (RefSeq) aspartate aminotransferase, cytoplasmic (A)	TMK0288	C7H11NO5	N-Acetyl-L-glutamic acid	-0.985	0.00034481	ko01210.cor.annot	57-Oxocarboxylic acid metabolism
gene-tia014830	K14455 aspartate aminotransferase, mitochondrial [EC:2.6.1.1] | (RefSeq) aspartate aminotransferase, mitochondrial isoform X1 (A)	TMK0579	C5H12N2O2	L-Ornithine	0.982	0.000482742	ko01210.cor.annot	4-Oxocarboxylic acid metabolism
gene-tia014830	K14455 aspartate aminotransferase, mitochondrial [EC:2.6.1.1] | (RefSeq) aspartate aminotransferase, mitochondrial isoform X1 (A)	TMK0288	C7H11NO5	N-Acetyl-L-glutamic acid	0.991	0.00012843	ko01210.cor.annot	7-Oxocarboxylic acid metabolism
gene-tia014830	K14455 aspartate aminotransferase, mitochondrial [EC:2.6.1.1] | (RefSeq) aspartate aminotransferase, mitochondrial isoform X1 (A)	TMK0532	C9H11NO3	L-(-)-Tyrosine	0.986	0.00028165	ko01210.cor.annot	39-Oxocarboxylic acid metabolism
gene-tia014830	K14455 aspartate aminotransferase, mitochondrial [EC:2.6.1.1] | (RefSeq) aspartate aminotransferase, mitochondrial isoform X1 (A)	TMK0271	C11H12N2O2	L-Tryptophan	0.981	0.000535911	ko01210.cor.annot	55-Oxocarboxylic acid metabolism
gene-tia015345	K00930 acetylglutamate kinase [EC:2.7.2.8] | (RefSeq) uncharacterized protein LOC110107775 (A)	TMK0579	C5H12N2O2	L-Ornithine	-0.981	0.000523672	ko01210.cor.annot	27-Oxocarboxylic acid metabolism
gene-tia015345	K00930 acetylglutamate kinase [EC:2.7.2.8] | (RefSeq) uncharacterized protein LOC110107775 (A)	TMK0288	C7H11NO5	N-Acetyl-L-glutamic acid	-0.976	0.000867149	ko01210.cor.annot	32-Oxocarboxylic acid metabolism
gene-tia015345	K00930 acetylglutamate kinase [EC:2.7.2.8] | (RefSeq) uncharacterized protein LOC110107775 (A)	TMK0271	C11H12N2O2	L-Tryptophan	-0.986	0.00030853	ko01210.cor.annot	37-Oxocarboxylic acid metabolism
gene-tia015345	K00930 acetylglutamate kinase [EC:2.7.2.8] | (RefSeq) uncharacterized protein LOC110107775 (A)	TMK0532	C9H11NO3	L-(-)-Tyrosine	-0.984	0.000379563	ko01210.cor.annot	46-Oxocarboxylic acid metabolism
novel.1642	K00928 aspartate kinase [EC:2.7.2.4] | (RefSeq) aspartokinase 1, chloroplastic-like (A)	TMK0271	C11H12N2O2	L-Tryptophan	0.999	2.6111e-06	ko01210.cor.annot	14-Oxocarboxylic acid metabolism
novel.1642	K00928 aspartate kinase [EC:2.7.2.4] | (RefSeq) aspartokinase 1, chloroplastic-like (A)	TMK0532	C9H11NO3	L-(-)-Tyrosine	0.999	1.3838e-06	ko01210.cor.annot	16-Oxocarboxylic acid metabolism
novel.1642	K00928 aspartate kinase [EC:2.7.2.4] | (RefSeq) aspartokinase 1, chloroplastic-like (A)	TMK0579	C5H12N2O2	L-Ornithine	0.999	7.012e-07	ko01210.cor.annot	28-Oxocarboxylic acid metabolism
novel.1642	K00928 aspartate kinase [EC:2.7.2.4] | (RefSeq) aspartokinase 1, chloroplastic-like (A)	TMK0288	C7H11NO5	N-Acetyl-L-glutamic acid	0.993	7.19173e-05	ko01210.cor.annot	50-Oxocarboxylic acid metabolism
novel.2227	K00030 isocitrate dehydrogenase (NAD+) [EC:1.1.1.41] | (RefSeq) isocitrate dehydrogenase [NAD] regulatory subunit 1, mitochondrial (A)	TMK0579	C5H12N2O2	L-Ornithine	-0.974	0.000978924	ko01210.cor.annot	9-Oxocarboxylic acid metabolism
novel.2227	K00030 isocitrate dehydrogenase (NAD+) [EC:1.1.1.41] | (RefSeq) isocitrate dehydrogenase [NAD] regulatory subunit 1, mitochondrial (A)	TMK0271	C11H12N2O2	L-Tryptophan	-0.983	0.000431744	ko01210.cor.annot	17-Oxocarboxylic acid metabolism
novel.2227	K00030 isocitrate dehydrogenase (NAD+) [EC:1.1.1.41] | (RefSeq) isocitrate dehydrogenase [NAD] regulatory subunit 1, mitochondrial (A)	TMK0532	C9H11NO3	L-(-)-Tyrosine	-0.976	0.000849205	ko01210.cor.annot	21-Oxocarboxylic acid metabolism
novel.2227	K00030 isocitrate dehydrogenase (NAD+) [EC:1.1.1.41] | (RefSeq) isocitrate dehydrogenase [NAD] regulatory subunit 1, mitochondrial (A)	TMK0288	C7H11NO5	N-Acetyl-L-glutamic acid	-0.983	0.000451087	ko01210.cor.annot	43-Oxocarboxylic acid metabolism
novel.3055	K00928 aspartate kinase [EC:2.7.2.4] | (RefSeq) aspartokinase 1, chloroplastic-like (A)	TMK0271	C11H12N2O2	L-Tryptophan	-0.965	0.00177121	ko01210.cor.annot	2-Oxocarboxylic acid metabolism
novel.3055	K00928 aspartate kinase [EC:2.7.2.4] | (RefSeq) aspartokinase 1, chloroplastic-like (A)	TMK0532	C9H11NO3	L-(-)-Tyrosine	-0.971	0.00121814	ko01210.cor.annot	6-Oxocarboxylic acid metabolism
novel.3055	K00928 aspartate kinase [EC:2.7.2.4] | (RefSeq) aspartokinase 1, chloroplastic-like (A)	TMK0579	C5H12N2O2	L-Ornithine	-0.974	0.00103834	ko01210.cor.annot	25-Oxocarboxylic acid metabolism
novel.3055	K00928 aspartate kinase [EC:2.7.2.4] | (RefSeq) aspartokinase 1, chloroplastic-like (A)	TMK0288	C7H11NO5	N-Acetyl-L-glutamic acid	-0.946	0.0042531	ko01210.cor.annot	52-Oxocarboxylic acid metabolism
gene-tia001032	K00850 6-phosphofructokinase 1 [EC:2.7.1.11] | (RefSeq) ATP-dependent 6-phosphofructokinase 6-like (A)	TMK0579	C5H12N2O2	L-Ornithine	-0.945	0.00440088	ko01230.cor.annot	Biosynthesis of amino acids
gene-tia001032	K00850 6-phosphofructokinase 1 [EC:2.7.1.11] | (RefSeq) ATP-dependent 6-phosphofructokinase 6-like (A)	TMK0288	C7H11NO5	N-Acetyl-L-glutamic acid	-0.938	0.00566003	ko01230.cor.annot	Biosynthesis of amino acids
gene-tia001032	K00850 6-phosphofructokinase 1 [EC:2.7.1.11] | (RefSeq) ATP-dependent 6-phosphofructokinase 6-like (A)	TMK0070	C5H11O8P	Ribulose-5-phosphate	-0.953	0.00325212	ko01230.cor.annot	Biosynthesis of amino acids
gene-tia001032	K00850 6-phosphofructokinase 1 [EC:2.7.1.11] | (RefSeq) ATP-dependent 6-phosphofructokinase 6-like (A)	TMK0572	C7H14N2O4	2,6-Diaminooimelic acid	-0.954	0.00313897	ko01230.cor.annot	Biosynthesis of amino acids
gene-tia001032	K00850 6-phosphofructokinase 1 [EC:2.7.1.11] | (RefSeq) ATP-dependent 6-phosphofructokinase 6-like (A)	TMK0532	C9H11NO3	L-(-)-Tyrosine	-0.94	0.00526396	ko01230.cor.annot	Biosynthesis of amino acids
gene-tia001032	K00850 6-phosphofructokinase 1 [EC:2.7.1.11] | (RefSeq) ATP-dependent 6-phosphofructokinase 6-like (A)	TMK0271	C11H12N2O2	L-Tryptophan	-0.953	0.00329321	ko01230.cor.annot	Biosynthesis of amino acids
gene-tia001033	K00850 6-phosphofructokinase 1 [EC:2.7.1.11] | (RefSeq) ATP-dependent 6-phosphofructokinase 6-like (A)	TMK0572	C7H14N2O4	2,6-Diaminooimelic acid	-0.997	1.75471e-05	ko01230.cor.annot	Biosynthesis of amino acids
gene-tia001033	K00850 6-phosphofructokinase 1 [EC:2.7.1.11] | (RefSeq) ATP-dependent 6-phosphofructokinase 6-like (A)	TMK0288	C7H11NO5	N-Acetyl-L-glutamic acid	-0.993	6.66583e-05	ko01230.cor.annot	Biosynthesis of amino acids
gene-tia001033	K00850 6-phosphofructokinase 1 [EC:2.7.1.11] | (RefSeq) ATP-dependent 6-phosphofructokinase 6-like (A)	TMK0573	C6H14N4O2	L-(+)-Arginine	-0.984	0.000382982	ko01230.cor.annot	Biosynthesis of amino acids
gene-tia001033	K00850 6-phosphofructokinase 1 [EC:2.7.1.11] | (RefSeq) ATP-dependent 6-phosphofructokinase 6-like (A)	TMK0070	C5H11O8P	Ribulose-5-phosphate	-0.999	4.636e-07	ko01230.cor.annot	Biosynthesis of amino acids
gene-tia001033	K00850 6-phosphofructokinase 1 [EC:2.7.1.11] | (RefSeq) ATP-dependent 6-phosphofructokinase 6-like (A)	TMK0579	C5H12N2O2	L-Ornithine	-1	3.626e-07	ko01230.cor.annot	Biosynthesis of amino acids
gene-tia001033	K00850 6-phosphofructokinase 1 [EC:2.7.1.11] | (RefSeq) ATP-dependent 6-phosphofructokinase 6-like (A)	TMK0408	C4H8N2O3	L-Asparagine	-0.972	0.00114628	ko01230.cor.annot	Biosynthesis of amino acids
gene-tia001033	K00850 6-phosphofructokinase 1 [EC:2.7.1.11] | (RefSeq) ATP-dependent 6-phosphofructokinase 6-like (A)	TMK0532	C9H11NO3	L-(-)-Tyrosine	-0.999	1.489e-06	ko01230.cor.annot	Biosynthesis of amino acids
gene-tia001033	K00850 6-phosphofructokinase 1 [EC:2.7.1.11] | (RefSeq) ATP-dependent 6-phosphofructokinase 6-like (A)	TMK0271	C11H12N2O2	L-Tryptophan	-0.999	1.5949e-06	ko01230.cor.annot	Biosynthesis of amino acids
gene-tia001264	K00927 phosphoglycerate kinase [EC:2.7.2.3] | (RefSeq) phosphoglycerate kinase, cytosolic-like isoform X1 (A)	TMK0408	C4H8N2O3	L-Asparagine	0.967	0.00158252	ko01230.cor.annot	Biosynthesis of amino acids
gene-tia001264	K00927 phosphoglycerate kinase [EC:2.7.2.3] | (RefSeq) phosphoglycerate kinase, cytosolic-like isoform X1 (A)	TMK0572	C7H14N2O4	2,6-Diaminooimelic acid	0.991	0.000113536	ko01230.cor.annot	Biosynthesis of amino acids
gene-tia001264	K00927 phosphoglycerate kinase [EC:2.7.2.3] | (RefSeq) phosphoglycerate kinase, cytosolic-like isoform X1 (A)	TMK0070	C5H11O8P	Ribulose-5-phosphate	0.997	1.81655e-05	ko01230.cor.annot	Biosynthesis of amino acids
gene-tia001264	K00927 phosphoglycerate kinase [EC:2.7.2.3] | (RefSeq) phosphoglycerate kinase, cytosolic-like isoform X1 (A)	TMK0573	C6H14N4O2	L-(+)-Arginine	0.987	0.000261449	ko01230.cor.annot	Biosynthesis of amino acids
gene-tia001264	K00927 phosphoglycerate kinase [EC:2.7.2.3] | (RefSeq) phosphoglycerate kinase, cytosolic-like isoform X1 (A)	TMK0288	C7H11NO5	N-Acetyl-L-glutamic acid	0.985	0.000339201	ko01230.cor.annot	Biosynthesis of amino acids
gene-tia001264	K00927 phosphoglycerate kinase [EC:2.7.2.3] | (RefSeq) phosphoglycerate kinase, cytosolic-like isoform X1 (A)	TMK0579	C5H12N2O2	L-Ornithine	0.996	1.85096e-05	ko01230.cor.annot	Biosynthesis of amino acids
gene-tia001264	K00927 phosphoglycerate kinase [EC:2.7.2.3] | (RefSeq) phosphoglycerate kinase, cytosolic-like isoform X1 (A)	TMK0271	C11H12N2O2	L-Tryptophan	0.997	1.43606e-05	ko01230.cor.annot	Biosynthesis of amino acids
gene-tia001264	K00927 phosphoglycerate kinase [EC:2.7.2.3] | (RefSeq) phosphoglycerate kinase, cytosolic-like isoform X1 (A)	TMK0532	C9H11NO3	L-(-)-Tyrosine	0.997	1.33798e-05	ko01230.cor.annot	Biosynthesis of amino acids
gene-tia001508	K15634 probable phosphoglycerate mutase [EC:5.4.2.12] | (RefSeq) phosphoglycerate mutase-like protein 4 (A)	TMK0579	C5H12N2O2	L-Ornithine	0.997	1.18254e-05	ko01230.cor.annot	Biosynthesis of amino acids
gene-tia001508	K15634 probable phosphoglycerate mutase [EC:5.4.2.12] | (RefSeq) phosphoglycerate mutase-like protein 4 (A)	TMK0070	C5H11O8P	Ribulose-5-phosphate	0.996	2.813e-05	ko01230.cor.annot	Biosynthesis of amino acids
gene-tia001508	K15634 probable phosphoglycerate mutase [EC:5.4.2.12] | (RefSeq) phosphoglycerate mutase-like protein 4 (A)	TMK0288	C7H11NO5	N-Acetyl-L-glutamic acid	0.99	0.000164084	ko01230.cor.annot	Biosynthesis of amino acids
gene-tia001508	K15634 probable phosphoglycerate mutase [EC:5.4.2.12] | (RefSeq) phosphoglycerate mutase-like protein 4 (A)	TMK0573	C6H14N4O2	L-(+)-Arginine	0.973	0.0011118	ko01230.cor.annot	Biosynthesis of amino acids
gene-tia001508	K15634 probable phosphoglycerate mutase [EC:5.4.2.12] | (RefSeq) phosphoglycerate mutase-like protein 4 (A)	TMK0572	C7H14N2O4	2,6-Diaminooimelic acid	0.989	0.000178469	ko01230.cor.annot	Biosynthesis of amino acids
gene-tia001508	K15634 probable phosphoglycerate mutase [EC:5.4.2.12] | (RefSeq) phosphoglycerate mutase-like protein 4 (A)	TMK0408	C4H8N2O3	L-Asparagine	0.953	0.00319317	ko01230.cor.annot	Biosynthesis of amino acids
gene-tia001508	K15634 probable phosphoglycerate mutase [EC:5.4.2.12] | (RefSeq) phosphoglycerate mutase-like protein 4 (A)	TMK0532	C9H11NO3	L-(-)-Tyrosine	0.993	6.74521e-05	ko01230.cor.annot	Biosynthesis of amino acids
gene-tia001508	K15634 probable phosphoglycerate mutase [EC:5.4.2.12] | (RefSeq) phosphoglycerate mutase-like protein 4 (A)	TMK0271	C11H12N2O2	L-Tryptophan	0.998	5.5761e-06	ko01230.cor.annot	Biosynthesis of amino acids
gene-tia001739	K00850 6-phosphofructokinase 1 [EC:2.7.1.11] | (RefSeq) ATP-dependent 6-phosphofructokinase 5, chloroplastic-like isoform X1 (A)	TMK0532	C9H11NO3	L-(-)-Tyrosine	-0.998	5.8463e-06	ko01230.cor.annot	Biosynthesis of amino acids
gene-tia001739	K00850 6-phosphofructokinase 1 [EC:2.7.1.11] | (RefSeq) ATP-dependent 6-phosphofructokinase 5, chloroplastic-like isoform X1 (A)	TMK0271	C11H12N2O2	L-Tryptophan	-0.999	8.569e-07	ko01230.cor.annot	Biosynthesis of amino acids
gene-tia001739	K00850 6-phosphofructokinase 1 [EC:2.7.1.11] | (RefSeq) ATP-dependent 6-phosphofructokinase 5, chloroplastic-like isoform X1 (A)	TMK0070	C5H11O8P	Ribulose-5-phosphate	-0.999	1.9403e-06	ko01230.cor.annot	Biosynthesis of amino acids
gene-tia001739	K00850 6-phosphofructokinase 1 [EC:2.7.1.11] | (RefSeq) ATP-dependent 6-phosphofructokinase 5, chloroplastic-like isoform X1 (A)	TMK0573	C6H14N4O2	L-(+)-Arginine	-0.98	0.000601105	ko01230.cor.annot	Biosynthesis of amino acids
gene-tia001739	K00850 6-phosphofructokinase 1 [EC:2.7.1.11] | (RefSeq) ATP-dependent 6-phosphofructokinase 5, chloroplastic-like isoform X1 (A)	TMK0288	C7H11NO5	N-Acetyl-L-glutamic acid	-0.995	3.34063e-05	ko01230.cor.annot	Biosynthesis of amino acids
gene-tia001739	K00850 6-phosphofructokinase 1 [EC:2.7.1.11] | (RefSeq) ATP-dependent 6-phosphofructokinase 5, chloroplastic-like isoform X1 (A)	TMK0579	C5H12N2O2	L-Ornithine	-1	7.8e-08	ko01230.cor.annot	Biosynthesis of amino acids
gene-tia001739	K00850 6-phosphofructokinase 1 [EC:2.7.1.11] | (RefSeq) ATP-dependent 6-phosphofructokinase 5, chloroplastic-like isoform X1 (A)	TMK0572	C7H14N2O4	2,6-Diaminooimelic acid	-0.995	3.36308e-05	ko01230.cor.annot	Biosynthesis of amino acids
gene-tia001739	K00850 6-phosphofructokinase 1 [EC:2.7.1.11] | (RefSeq) ATP-dependent 6-phosphofructokinase 5, chloroplastic-like isoform X1 (A)	TMK0408	C4H8N2O3	L-Asparagine	-0.97	0.00133709	ko01230.cor.annot	Biosynthesis of amino acids
gene-tia002208	K00600 glycine hydroxymethyltransferase [EC:2.1.2.1] | (RefSeq) serine hydroxymethyltransferase 4-like (A)	TMK0288	C7H11NO5	N-Acetyl-L-glutamic acid	0.978	0.000722418	ko01230.cor.annot	Biosynthesis of amino acids
gene-tia002208	K00600 glycine hydroxymethyltransferase [EC:2.1.2.1] | (RefSeq) serine hydroxymethyltransferase 4-like (A)	TMK0573	C6H14N4O2	L-(+)-Arginine	0.992	8.7658e-05	ko01230.cor.annot	Biosynthesis of amino acids
gene-tia002208	K00600 glycine hydroxymethyltransferase [EC:2.1.2.1] | (RefSeq) serine hydroxymethyltransferase 4-like (A)	TMK0070	C5H11O8P	Ribulose-5-phosphate	0.984	0.000395599	ko01230.cor.annot	Biosynthesis of amino acids
gene-tia002208	K00600 glycine hydroxymethyltransferase [EC:2.1.2.1] | (RefSeq) serine hydroxymethyltransferase 4-like (A)	TMK0579	C5H12N2O2	L-Ornithine	0.981	0.000548102	ko01230.cor.annot	Biosynthesis of amino acids
gene-tia002208	K00600 glycine hydroxymethyltransferase [EC:2.1.2.1] | (RefSeq) serine hydroxymethyltransferase 4-like (A)	TMK0572	C7H14N2O4	2,6-Diaminooimelic acid	0.985	0.000331118	ko01230.cor.annot	Biosynthesis of amino acids
gene-tia002208	K00600 glycine hydroxymethyltransferase [EC:2.1.2.1] | (RefSeq) serine hydroxymethyltransferase 4-like (A)	TMK0408	C4H8N2O3	L-Asparagine	0.984	0.000387452	ko01230.cor.annot	Biosynthesis of amino acids
gene-tia002208	K00600 glycine hydroxymethyltransferase [EC:2.1.2.1] | (RefSeq) serine hydroxymethyltransferase 4-like (A)	TMK0532	C9H11NO3	L-(-)-Tyrosine	0.99	0.000147189	ko01230.cor.annot	Biosynthesis of amino acids
gene-tia002208	K00600 glycine hydroxymethyltransferase [EC:2.1.2.1] | (RefSeq) serine hydroxymethyltransferase 4-like (A)	TMK0271	C11H12N2O2	L-Tryptophan	0.98	0.000584393	ko01230.cor.annot	Biosynthesis of amino acids
gene-tia002357	K05359 arogenate/prephenate dehydratase [EC:4.2.1.91 4.2.1.51] | (RefSeq) arogenate dehydratase/prephenate dehydratase 6, chloroplastic-like (A)	TMK0408	C4H8N2O3	L-Asparagine	-0.966	0.0017145	ko01230.cor.annot	Biosynthesis of amino acids
gene-tia002357	K05359 arogenate/prephenate dehydratase [EC:4.2.1.91 4.2.1.51] | (RefSeq) arogenate dehydratase/prephenate dehydratase 6, chloroplastic-like (A)	TMK0579	C5H12N2O2	L-Ornithine	-0.999	2.7375e-06	ko01230.cor.annot	Biosynthesis of amino acids
gene-tia002357	K05359 arogenate/prephenate dehydratase [EC:4.2.1.91 4.2.1.51] | (RefSeq) arogenate dehydratase/prephenate dehydratase 6, chloroplastic-like (A)	TMK0573	C6H14N4O2	L-(+)-Arginine	-0.983	0.000449768	ko01230.cor.annot	Biosynthesis of amino acids
gene-tia002357	K05359 arogenate/prephenate dehydratase [EC:4.2.1.91 4.2.1.51] | (RefSeq) arogenate dehydratase/prephenate dehydratase 6, chloroplastic-like (A)	TMK0288	C7H11NO5	N-Acetyl-L-glutamic acid	-0.991	0.000125672	ko01230.cor.annot	Biosynthesis of amino acids
gene-tia002357	K05359 arogenate/prephenate dehydratase [EC:4.2.1.91 4.2.1.51] | (RefSeq) arogenate dehydratase/prephenate dehydratase 6, chloroplastic-like (A)	TMK0070	C5H11O8P	Ribulose-5-phosphate	-1	3.4e-09	ko01230.cor.annot	Biosynthesis of amino acids
gene-tia002357	K05359 arogenate/prephenate dehydratase [EC:4.2.1.91 4.2.1.51] | (RefSeq) arogenate dehydratase/prephenate dehydratase 6, chloroplastic-like (A)	TMK0572	C7H14N2O4	2,6-Diaminooimelic acid	-0.999	2.9384e-06	ko01230.cor.annot	Biosynthesis of amino acids
gene-tia002357	K05359 arogenate/prephenate dehydratase [EC:4.2.1.91 4.2.1.51] | (RefSeq) arogenate dehydratase/prephenate dehydratase 6, chloroplastic-like (A)	TMK0271	C11H12N2O2	L-Tryptophan	-0.998	4.2546e-06	ko01230.cor.annot	Biosynthesis of amino acids
gene-tia002357	K05359 arogenate/prephenate dehydratase [EC:4.2.1.91 4.2.1.51] | (RefSeq) arogenate dehydratase/prephenate dehydratase 6, chloroplastic-like (A)	TMK0532	C9H11NO3	L-(-)-Tyrosine	-0.998	6.9559e-06	ko01230.cor.annot	Biosynthesis of amino acids
gene-tia002490	K00031 isocitrate dehydrogenase [EC:1.1.1.42] | (RefSeq) cytosolic isocitrate dehydrogenase [NADP]-like (A)	TMK0408	C4H8N2O3	L-Asparagine	0.973	0.00112281	ko01230.cor.annot	Biosynthesis of amino acids
gene-tia002490	K00031 isocitrate dehydrogenase [EC:1.1.1.42] | (RefSeq) cytosolic isocitrate dehydrogenase [NADP]-like (A)	TMK0288	C7H11NO5	N-Acetyl-L-glutamic acid	0.993	6.7715e-05	ko01230.cor.annot	Biosynthesis of amino acids
gene-tia002490	K00031 isocitrate dehydrogenase [EC:1.1.1.42] | (RefSeq) cytosolic isocitrate dehydrogenase [NADP]-like (A)	TMK0573	C6H14N4O2	L-(+)-Arginine	0.971	0.00128248	ko01230.cor.annot	Biosynthesis of amino acids
gene-tia002490	K00031 isocitrate dehydrogenase [EC:1.1.1.42] | (RefSeq) cytosolic isocitrate dehydrogenase [NADP]-like (A)	TMK0070	C5H11O8P	Ribulose-5-phosphate	0.997	1.72732e-05	ko01230.cor.annot	Biosynthesis of amino acids
gene-tia002490	K00031 isocitrate dehydrogenase [EC:1.1.1.42] | (RefSeq) cytosolic isocitrate dehydrogenase [NADP]-like (A)	TMK0579	C5H12N2O2	L-Ornithine	0.999	1.5241e-06	ko01230.cor.annot	Biosynthesis of amino acids
gene-tia002490	K00031 isocitrate dehydrogenase [EC:1.1.1.42] | (RefSeq) cytosolic isocitrate dehydrogenase [NADP]-like (A)	TMK0572	C7H14N2O4	2,6-Diaminooimelic acid	0.993	6.50289e-05	ko01230.cor.annot	Biosynthesis of amino acids
gene-tia002490	K00031 isocitrate dehydrogenase [EC:1.1.1.42] | (RefSeq) cytosolic isocitrate dehydrogenase [NADP]-like (A)	TMK0271	C11H12N2O2	L-Tryptophan	0.996	2.26387e-05	ko01230.cor.annot	Biosynthesis of amino acids
gene-tia002490	K00031 isocitrate dehydrogenase [EC:1.1.1.42] | (RefSeq) cytosolic isocitrate dehydrogenase [NADP]-like (A)	TMK0532	C9H11NO3	L-(-)-Tyrosine	0.994	5.34087e-05	ko01230.cor.annot	Biosynthesis of amino acids
gene-tia004085	K00850 6-phosphofructokinase 1 [EC:2.7.1.11] | (RefSeq) ATP-dependent 6-phosphofructokinase 2 (A)	TMK0271	C11H12N2O2	L-Tryptophan	0.986	0.000295958	ko01230.cor.annot	Biosynthesis of amino acids
gene-tia004085	K00850 6-phosphofructokinase 1 [EC:2.7.1.11] | (RefSeq) ATP-dependent 6-phosphofructokinase 2 (A)	TMK0532	C9H11NO3	L-(-)-Tyrosine	0.994	5.21072e-05	ko01230.cor.annot	Biosynthesis of amino acids
gene-tia004085	K00850 6-phosphofructokinase 1 [EC:2.7.1.11] | (RefSeq) ATP-dependent 6-phosphofructokinase 2 (A)	TMK0408	C4H8N2O3	L-Asparagine	0.977	0.000816649	ko01230.cor.annot	Biosynthesis of amino acids
gene-tia004085	K00850 6-phosphofructokinase 1 [EC:2.7.1.11] | (RefSeq) ATP-dependent 6-phosphofructokinase 2 (A)	TMK0572	C7H14N2O4	2,6-Diaminooimelic acid	0.987	0.000244717	ko01230.cor.annot	Biosynthesis of amino acids
gene-tia004085	K00850 6-phosphofructokinase 1 [EC:2.7.1.11] | (RefSeq) ATP-dependent 6-phosphofructokinase 2 (A)	TMK0070	C5H11O8P	Ribulose-5-phosphate	0.988	0.000218048	ko01230.cor.annot	Biosynthesis of amino acids
gene-tia004085	K00850 6-phosphofructokinase 1 [EC:2.7.1.11] | (RefSeq) ATP-dependent 6-phosphofructokinase 2 (A)	TMK0573	C6H14N4O2	L-(+)-Arginine	0.998	4.7299e-06	ko01230.cor.annot	Biosynthesis of amino acids
gene-tia004085	K00850 6-phosphofructokinase 1 [EC:2.7.1.11] | (RefSeq) ATP-dependent 6-phosphofructokinase 2 (A)	TMK0288	C7H11NO5	N-Acetyl-L-glutamic acid	0.979	0.000659572	ko01230.cor.annot	Biosynthesis of amino acids
gene-tia004085	K00850 6-phosphofructokinase 1 [EC:2.7.1.11] | (RefSeq) ATP-dependent 6-phosphofructokinase 2 (A)	TMK0579	C5H12N2O2	L-Ornithine	0.984	0.000361745	ko01230.cor.annot	Biosynthesis of amino acids
gene-tia004400	K01783 ribulose-phosphate 3-epimerase [EC:5.1.3.1] | (RefSeq) ribulose-phosphate 3-epimerase, chloroplastic isoform X1 (A)	TMK0408	C4H8N2O3	L-Asparagine	0.967	0.00159877	ko01230.cor.annot	Biosynthesis of amino acids
gene-tia004400	K01783 ribulose-phosphate 3-epimerase [EC:5.1.3.1] | (RefSeq) ribulose-phosphate 3-epimerase, chloroplastic isoform X1 (A)	TMK0572	C7H14N2O4	2,6-Diaminooimelic acid	0.976	0.00087904	ko01230.cor.annot	Biosynthesis of amino acids
gene-tia004400	K01783 ribulose-phosphate 3-epimerase [EC:5.1.3.1] | (RefSeq) ribulose-phosphate 3-epimerase, chloroplastic isoform X1 (A)	TMK0573	C6H14N4O2	L-(+)-Arginine	0.999	2.1749e-06	ko01230.cor.annot	Biosynthesis of amino acids
gene-tia004400	K01783 ribulose-phosphate 3-epimerase [EC:5.1.3.1] | (RefSeq) ribulose-phosphate 3-epimerase, chloroplastic isoform X1 (A)	TMK0288	C7H11NO5	N-Acetyl-L-glutamic acid	0.971	0.00126128	ko01230.cor.annot	Biosynthesis of amino acids
gene-tia004400	K01783 ribulose-phosphate 3-epimerase [EC:5.1.3.1] | (RefSeq) ribulose-phosphate 3-epimerase, chloroplastic isoform X1 (A)	TMK0070	C5H11O8P	Ribulose-5-phosphate	0.98	0.000583754	ko01230.cor.annot	Biosynthesis of amino acids
gene-tia004400	K01783 ribulose-phosphate 3-epimerase [EC:5.1.3.1] | (RefSeq) ribulose-phosphate 3-epimerase, chloroplastic isoform X1 (A)	TMK0579	C5H12N2O2	L-Ornithine	0.977	0.000776044	ko01230.cor.annot	Biosynthesis of amino acids
gene-tia004400	K01783 ribulose-phosphate 3-epimerase [EC:5.1.3.1] | (RefSeq) ribulose-phosphate 3-epimerase, chloroplastic isoform X1 (A)	TMK0271	C11H12N2O2	L-Tryptophan	0.981	0.00053596	ko01230.cor.annot	Biosynthesis of amino acids
gene-tia004400	K01783 ribulose-phosphate 3-epimerase [EC:5.1.3.1] | (RefSeq) ribulose-phosphate 3-epimerase, chloroplastic isoform X1 (A)	TMK0532	C9H11NO3	L-(-)-Tyrosine	0.989	0.000173113	ko01230.cor.annot	Biosynthesis of amino acids
gene-tia004508	K01653 acetolactate synthase I/III small subunit [EC:2.2.1.6] | (RefSeq) acetolactate synthase small subunit 2, chloroplastic-like isoform X1 (A)	TMK0271	C11H12N2O2	L-Tryptophan	0.998	4.4274e-06	ko01230.cor.annot	Biosynthesis of amino acids
gene-tia004508	K01653 acetolactate synthase I/III small subunit [EC:2.2.1.6] | (RefSeq) acetolactate synthase small subunit 2, chloroplastic-like isoform X1 (A)	TMK0532	C9H11NO3	L-(-)-Tyrosine	0.997	1.45685e-05	ko01230.cor.annot	Biosynthesis of amino acids
gene-tia004508	K01653 acetolactate synthase I/III small subunit [EC:2.2.1.6] | (RefSeq) acetolactate synthase small subunit 2, chloroplastic-like isoform X1 (A)	TMK0408	C4H8N2O3	L-Asparagine	0.965	0.00182803	ko01230.cor.annot	Biosynthesis of amino acids
gene-tia004508	K01653 acetolactate synthase I/III small subunit [EC:2.2.1.6] | (RefSeq) acetolactate synthase small subunit 2, chloroplastic-like isoform X1 (A)	TMK0288	C7H11NO5	N-Acetyl-L-glutamic acid	0.992	0.000107409	ko01230.cor.annot	Biosynthesis of amino acids
gene-tia004508	K01653 acetolactate synthase I/III small subunit [EC:2.2.1.6] | (RefSeq) acetolactate synthase small subunit 2, chloroplastic-like isoform X1 (A)	TMK0573	C6H14N4O2	L-(+)-Arginine	0.979	0.000654655	ko01230.cor.annot	Biosynthesis of amino acids
gene-tia004508	K01653 acetolactate synthase I/III small subunit [EC:2.2.1.6] | (RefSeq) acetolactate synthase small subunit 2, chloroplastic-like isoform X1 (A)	TMK0070	C5H11O8P	Ribulose-5-phosphate	1	1.214e-07	ko01230.cor.annot	Biosynthesis of amino acids
gene-tia004508	K01653 acetolactate synthase I/III small subunit [EC:2.2.1.6] | (RefSeq) acetolactate synthase small subunit 2, chloroplastic-like isoform X1 (A)	TMK0579	C5H12N2O2	L-Ornithine	0.999	1.4722e-06	ko01230.cor.annot	Biosynthesis of amino acids
gene-tia004508	K01653 acetolactate synthase I/III small subunit [EC:2.2.1.6] | (RefSeq) acetolactate synthase small subunit 2, chloroplastic-like isoform X1 (A)	TMK0572	C7H14N2O4	2,6-Diaminooimelic acid	0.998	5.2542e-06	ko01230.cor.annot	Biosynthesis of amino acids
gene-tia004667	K01915 glutamine synthetase [EC:6.3.1.2] | (RefSeq) type-1 glutamine synthetase 1-like (A)	TMK0408	C4H8N2O3	L-Asparagine	-0.962	0.00211531	ko01230.cor.annot	Biosynthesis of amino acids
gene-tia004667	K01915 glutamine synthetase [EC:6.3.1.2] | (RefSeq) type-1 glutamine synthetase 1-like (A)	TMK0572	C7H14N2O4	2,6-Diaminooimelic acid	-1	1.329e-07	ko01230.cor.annot	Biosynthesis of amino acids
gene-tia004667	K01915 glutamine synthetase [EC:6.3.1.2] | (RefSeq) type-1 glutamine synthetase 1-like (A)	TMK0579	C5H12N2O2	L-Ornithine	-0.996	1.93285e-05	ko01230.cor.annot	Biosynthesis of amino acids
gene-tia004667	K01915 glutamine synthetase [EC:6.3.1.2] | (RefSeq) type-1 glutamine synthetase 1-like (A)	TMK0573	C6H14N4O2	L-(+)-Arginine	-0.982	0.000490646	ko01230.cor.annot	Biosynthesis of amino acids
gene-tia004667	K01915 glutamine synthetase [EC:6.3.1.2] | (RefSeq) type-1 glutamine synthetase 1-like (A)	TMK0288	C7H11NO5	N-Acetyl-L-glutamic acid	-0.988	0.000232086	ko01230.cor.annot	Biosynthesis of amino acids
gene-tia004667	K01915 glutamine synthetase [EC:6.3.1.2] | (RefSeq) type-1 glutamine synthetase 1-like (A)	TMK0070	C5H11O8P	Ribulose-5-phosphate	-0.999	1.101e-06	ko01230.cor.annot	Biosynthesis of amino acids
gene-tia004667	K01915 glutamine synthetase [EC:6.3.1.2] | (RefSeq) type-1 glutamine synthetase 1-like (A)	TMK0271	C11H12N2O2	L-Tryptophan	-0.996	2.33229e-05	ko01230.cor.annot	Biosynthesis of amino acids
gene-tia004667	K01915 glutamine synthetase [EC:6.3.1.2] | (RefSeq) type-1 glutamine synthetase 1-like (A)	TMK0532	C9H11NO3	L-(-)-Tyrosine	-0.996	2.33722e-05	ko01230.cor.annot	Biosynthesis of amino acids
gene-tia004851	K01620 threonine aldolase [EC:4.1.2.48] | (RefSeq) probable low-specificity L-threonine aldolase 2 (A)	TMK0532	C9H11NO3	L-(-)-Tyrosine	-0.97	0.00129607	ko01230.cor.annot	Biosynthesis of amino acids
gene-tia004851	K01620 threonine aldolase [EC:4.1.2.48] | (RefSeq) probable low-specificity L-threonine aldolase 2 (A)	TMK0271	C11H12N2O2	L-Tryptophan	-0.968	0.00147917	ko01230.cor.annot	Biosynthesis of amino acids
gene-tia004851	K01620 threonine aldolase [EC:4.1.2.48] | (RefSeq) probable low-specificity L-threonine aldolase 2 (A)	TMK0572	C7H14N2O4	2,6-Diaminooimelic acid	-0.944	0.00457828	ko01230.cor.annot	Biosynthesis of amino acids
gene-tia004851	K01620 threonine aldolase [EC:4.1.2.48] | (RefSeq) probable low-specificity L-threonine aldolase 2 (A)	TMK0579	C5H12N2O2	L-Ornithine	-0.96	0.00241689	ko01230.cor.annot	Biosynthesis of amino acids
gene-tia004851	K01620 threonine aldolase [EC:4.1.2.48] | (RefSeq) probable low-specificity L-threonine aldolase 2 (A)	TMK0070	C5H11O8P	Ribulose-5-phosphate	-0.959	0.0025429	ko01230.cor.annot	Biosynthesis of amino acids
gene-tia004851	K01620 threonine aldolase [EC:4.1.2.48] | (RefSeq) probable low-specificity L-threonine aldolase 2 (A)	TMK0288	C7H11NO5	N-Acetyl-L-glutamic acid	-0.96	0.00233165	ko01230.cor.annot	Biosynthesis of amino acids
gene-tia004851	K01620 threonine aldolase [EC:4.1.2.48] | (RefSeq) probable low-specificity L-threonine aldolase 2 (A)	TMK0573	C6H14N4O2	L-(+)-Arginine	-0.976	0.000892989	ko01230.cor.annot	Biosynthesis of amino acids
gene-tia004851	K01620 threonine aldolase [EC:4.1.2.48] | (RefSeq) probable low-specificity L-threonine aldolase 2 (A)	TMK0408	C4H8N2O3	L-Asparagine	-0.931	0.00704961	ko01230.cor.annot	Biosynthesis of amino acids
gene-tia004922	K00818 acetylornithine aminotransferase [EC:2.6.1.11] | (RefSeq) acetylornithine aminotransferase, mitochondrial (A)	TMK0532	C9H11NO3	L-(-)-Tyrosine	0.998	6.6869e-06	ko01230.cor.annot	Biosynthesis of amino acids
gene-tia004922	K00818 acetylornithine aminotransferase [EC:2.6.1.11] | (RefSeq) acetylornithine aminotransferase, mitochondrial (A)	TMK0271	C11H12N2O2	L-Tryptophan	0.996	2.01198e-05	ko01230.cor.annot	Biosynthesis of amino acids
gene-tia004922	K00818 acetylornithine aminotransferase [EC:2.6.1.11] | (RefSeq) acetylornithine aminotransferase, mitochondrial (A)	TMK0579	C5H12N2O2	L-Ornithine	0.998	7.1855e-06	ko01230.cor.annot	Biosynthesis of amino acids
gene-tia004922	K00818 acetylornithine aminotransferase [EC:2.6.1.11] | (RefSeq) acetylornithine aminotransferase, mitochondrial (A)	TMK0070	C5H11O8P	Ribulose-5-phosphate	0.998	8.2947e-06	ko01230.cor.annot	Biosynthesis of amino acids
gene-tia004922	K00818 acetylornithine aminotransferase [EC:2.6.1.11] | (RefSeq) acetylornithine aminotransferase, mitochondrial (A)	TMK0573	C6H14N4O2	L-(+)-Arginine	0.983	0.000445373	ko01230.cor.annot	Biosynthesis of amino acids
gene-tia004922	K00818 acetylornithine aminotransferase [EC:2.6.1.11] | (RefSeq) acetylornithine aminotransferase, mitochondrial (A)	TMK0288	C7H11NO5	N-Acetyl-L-glutamic acid	0.994	4.70891e-05	ko01230.cor.annot	Biosynthesis of amino acids
gene-tia004922	K00818 acetylornithine aminotransferase [EC:2.6.1.11] | (RefSeq) acetylornithine aminotransferase, mitochondrial (A)	TMK0572	C7H14N2O4	2,6-Diaminooimelic acid	0.996	2.08711e-05	ko01230.cor.annot	Biosynthesis of amino acids
gene-tia004922	K00818 acetylornithine aminotransferase [EC:2.6.1.11] | (RefSeq) acetylornithine aminotransferase, mitochondrial (A)	TMK0408	C4H8N2O3	L-Asparagine	0.978	0.000722146	ko01230.cor.annot	Biosynthesis of amino acids
gene-tia005120	K00800 3-phosphoshikimate 1-carboxyvinyltransferase [EC:2.5.1.19] | (RefSeq) 3-phosphoshikimate 1-carboxyvinyltransferase 2 (A)	TMK0271	C11H12N2O2	L-Tryptophan	-0.999	2.0749e-06	ko01230.cor.annot	Biosynthesis of amino acids
gene-tia005120	K00800 3-phosphoshikimate 1-carboxyvinyltransferase [EC:2.5.1.19] | (RefSeq) 3-phosphoshikimate 1-carboxyvinyltransferase 2 (A)	TMK0532	C9H11NO3	L-(-)-Tyrosine	-0.999	1.7789e-06	ko01230.cor.annot	Biosynthesis of amino acids
gene-tia005120	K00800 3-phosphoshikimate 1-carboxyvinyltransferase [EC:2.5.1.19] | (RefSeq) 3-phosphoshikimate 1-carboxyvinyltransferase 2 (A)	TMK0408	C4H8N2O3	L-Asparagine	-0.97	0.00137582	ko01230.cor.annot	Biosynthesis of amino acids
gene-tia005120	K00800 3-phosphoshikimate 1-carboxyvinyltransferase [EC:2.5.1.19] | (RefSeq) 3-phosphoshikimate 1-carboxyvinyltransferase 2 (A)	TMK0572	C7H14N2O4	2,6-Diaminooimelic acid	-0.997	9.8607e-06	ko01230.cor.annot	Biosynthesis of amino acids
gene-tia005120	K00800 3-phosphoshikimate 1-carboxyvinyltransferase [EC:2.5.1.19] | (RefSeq) 3-phosphoshikimate 1-carboxyvinyltransferase 2 (A)	TMK0070	C5H11O8P	Ribulose-5-phosphate	-1	4.27e-08	ko01230.cor.annot	Biosynthesis of amino acids
gene-tia005120	K00800 3-phosphoshikimate 1-carboxyvinyltransferase [EC:2.5.1.19] | (RefSeq) 3-phosphoshikimate 1-carboxyvinyltransferase 2 (A)	TMK0573	C6H14N4O2	L-(+)-Arginine	-0.985	0.000327409	ko01230.cor.annot	Biosynthesis of amino acids
gene-tia005120	K00800 3-phosphoshikimate 1-carboxyvinyltransferase [EC:2.5.1.19] | (RefSeq) 3-phosphoshikimate 1-carboxyvinyltransferase 2 (A)	TMK0288	C7H11NO5	N-Acetyl-L-glutamic acid	-0.991	0.000117097	ko01230.cor.annot	Biosynthesis of amino acids
gene-tia005120	K00800 3-phosphoshikimate 1-carboxyvinyltransferase [EC:2.5.1.19] | (RefSeq) 3-phosphoshikimate 1-carboxyvinyltransferase 2 (A)	TMK0579	C5H12N2O2	L-Ornithine	-0.999	1.2726e-06	ko01230.cor.annot	Biosynthesis of amino acids
gene-tia005147	K00549 5-methyltetrahydropteroyltriglutamate--homocysteine methyltransferase [EC:2.1.1.14] | (RefSeq) 5-methyltetrahydropteroyltriglutamate-- homocysteine methyltransferase 2-like (A)	TMK0573	C6H14N4O2	L-(+)-Arginine	0.929	0.00735181	ko01230.cor.annot	Biosynthesis of amino acids
gene-tia005148	K00549 5-methyltetrahydropteroyltriglutamate--homocysteine methyltransferase [EC:2.1.1.14] | (RefSeq) 5-methyltetrahydropteroyltriglutamate-- homocysteine methyltransferase 2 (A)	TMK0408	C4H8N2O3	L-Asparagine	-0.959	0.00250365	ko01230.cor.annot	Biosynthesis of amino acids
gene-tia005148	K00549 5-methyltetrahydropteroyltriglutamate--homocysteine methyltransferase [EC:2.1.1.14] | (RefSeq) 5-methyltetrahydropteroyltriglutamate-- homocysteine methyltransferase 2 (A)	TMK0572	C7H14N2O4	2,6-Diaminooimelic acid	-0.992	9.79102e-05	ko01230.cor.annot	Biosynthesis of amino acids
gene-tia005148	K00549 5-methyltetrahydropteroyltriglutamate--homocysteine methyltransferase [EC:2.1.1.14] | (RefSeq) 5-methyltetrahydropteroyltriglutamate-- homocysteine methyltransferase 2 (A)	TMK0070	C5H11O8P	Ribulose-5-phosphate	-0.994	5.10106e-05	ko01230.cor.annot	Biosynthesis of amino acids
gene-tia005148	K00549 5-methyltetrahydropteroyltriglutamate--homocysteine methyltransferase [EC:2.1.1.14] | (RefSeq) 5-methyltetrahydropteroyltriglutamate-- homocysteine methyltransferase 2 (A)	TMK0573	C6H14N4O2	L-(+)-Arginine	-0.97	0.00135119	ko01230.cor.annot	Biosynthesis of amino acids
gene-tia005148	K00549 5-methyltetrahydropteroyltriglutamate--homocysteine methyltransferase [EC:2.1.1.14] | (RefSeq) 5-methyltetrahydropteroyltriglutamate-- homocysteine methyltransferase 2 (A)	TMK0288	C7H11NO5	N-Acetyl-L-glutamic acid	-0.998	8.1776e-06	ko01230.cor.annot	Biosynthesis of amino acids
gene-tia005148	K00549 5-methyltetrahydropteroyltriglutamate--homocysteine methyltransferase [EC:2.1.1.14] | (RefSeq) 5-methyltetrahydropteroyltriglutamate-- homocysteine methyltransferase 2 (A)	TMK0579	C5H12N2O2	L-Ornithine	-0.995	4.1276e-05	ko01230.cor.annot	Biosynthesis of amino acids
gene-tia005148	K00549 5-methyltetrahydropteroyltriglutamate--homocysteine methyltransferase [EC:2.1.1.14] | (RefSeq) 5-methyltetrahydropteroyltriglutamate-- homocysteine methyltransferase 2 (A)	TMK0271	C11H12N2O2	L-Tryptophan	-0.995	3.46524e-05	ko01230.cor.annot	Biosynthesis of amino acids
gene-tia005148	K00549 5-methyltetrahydropteroyltriglutamate--homocysteine methyltransferase [EC:2.1.1.14] | (RefSeq) 5-methyltetrahydropteroyltriglutamate-- homocysteine methyltransferase 2 (A)	TMK0532	C9H11NO3	L-(-)-Tyrosine	-0.993	8.24107e-05	ko01230.cor.annot	Biosynthesis of amino acids
gene-tia005212	K01940 argininosuccinate synthase [EC:6.3.4.5] | (RefSeq) argininosuccinate synthase, chloroplastic (A)	TMK0408	C4H8N2O3	L-Asparagine	0.975	0.000929173	ko01230.cor.annot	Biosynthesis of amino acids
gene-tia005212	K01940 argininosuccinate synthase [EC:6.3.4.5] | (RefSeq) argininosuccinate synthase, chloroplastic (A)	TMK0572	C7H14N2O4	2,6-Diaminooimelic acid	0.998	8.1771e-06	ko01230.cor.annot	Biosynthesis of amino acids
gene-tia005212	K01940 argininosuccinate synthase [EC:6.3.4.5] | (RefSeq) argininosuccinate synthase, chloroplastic (A)	TMK0579	C5H12N2O2	L-Ornithine	0.994	5.3325e-05	ko01230.cor.annot	Biosynthesis of amino acids
gene-tia005212	K01940 argininosuccinate synthase [EC:6.3.4.5] | (RefSeq) argininosuccinate synthase, chloroplastic (A)	TMK0070	C5H11O8P	Ribulose-5-phosphate	0.996	1.97492e-05	ko01230.cor.annot	Biosynthesis of amino acids
gene-tia005212	K01940 argininosuccinate synthase [EC:6.3.4.5] | (RefSeq) argininosuccinate synthase, chloroplastic (A)	TMK0288	C7H11NO5	N-Acetyl-L-glutamic acid	0.989	0.000165767	ko01230.cor.annot	Biosynthesis of amino acids
gene-tia005212	K01940 argininosuccinate synthase [EC:6.3.4.5] | (RefSeq) argininosuccinate synthase, chloroplastic (A)	TMK0573	C6H14N4O2	L-(+)-Arginine	0.986	0.000280344	ko01230.cor.annot	Biosynthesis of amino acids
gene-tia005212	K01940 argininosuccinate synthase [EC:6.3.4.5] | (RefSeq) argininosuccinate synthase, chloroplastic (A)	TMK0271	C11H12N2O2	L-Tryptophan	0.993	7.15743e-05	ko01230.cor.annot	Biosynthesis of amino acids
gene-tia005212	K01940 argininosuccinate synthase [EC:6.3.4.5] | (RefSeq) argininosuccinate synthase, chloroplastic (A)	TMK0532	C9H11NO3	L-(-)-Tyrosine	0.997	1.72595e-05	ko01230.cor.annot	Biosynthesis of amino acids
gene-tia005298	K01652 acetolactate synthase I/II/III large subunit [EC:2.2.1.6] | (RefSeq) acetolactate synthase 1, chloroplastic (A)	TMK0408	C4H8N2O3	L-Asparagine	-0.936	0.00608413	ko01230.cor.annot	Biosynthesis of amino acids
gene-tia005298	K01652 acetolactate synthase I/II/III large subunit [EC:2.2.1.6] | (RefSeq) acetolactate synthase 1, chloroplastic (A)	TMK0572	C7H14N2O4	2,6-Diaminooimelic acid	-0.987	0.000249396	ko01230.cor.annot	Biosynthesis of amino acids
gene-tia005298	K01652 acetolactate synthase I/II/III large subunit [EC:2.2.1.6] | (RefSeq) acetolactate synthase 1, chloroplastic (A)	TMK0579	C5H12N2O2	L-Ornithine	-0.991	0.00011428	ko01230.cor.annot	Biosynthesis of amino acids
gene-tia005298	K01652 acetolactate synthase I/II/III large subunit [EC:2.2.1.6] | (RefSeq) acetolactate synthase 1, chloroplastic (A)	TMK0070	C5H11O8P	Ribulose-5-phosphate	-0.991	0.000113435	ko01230.cor.annot	Biosynthesis of amino acids
gene-tia005298	K01652 acetolactate synthase I/II/III large subunit [EC:2.2.1.6] | (RefSeq) acetolactate synthase 1, chloroplastic (A)	TMK0288	C7H11NO5	N-Acetyl-L-glutamic acid	-0.992	9.01223e-05	ko01230.cor.annot	Biosynthesis of amino acids
gene-tia005298	K01652 acetolactate synthase I/II/III large subunit [EC:2.2.1.6] | (RefSeq) acetolactate synthase 1, chloroplastic (A)	TMK0573	C6H14N4O2	L-(+)-Arginine	-0.962	0.00211706	ko01230.cor.annot	Biosynthesis of amino acids
gene-tia005298	K01652 acetolactate synthase I/II/III large subunit [EC:2.2.1.6] | (RefSeq) acetolactate synthase 1, chloroplastic (A)	TMK0271	C11H12N2O2	L-Tryptophan	-0.994	5.1668e-05	ko01230.cor.annot	Biosynthesis of amino acids
gene-tia005298	K01652 acetolactate synthase I/II/III large subunit [EC:2.2.1.6] | (RefSeq) acetolactate synthase 1, chloroplastic (A)	TMK0532	C9H11NO3	L-(-)-Tyrosine	-0.987	0.000235388	ko01230.cor.annot	Biosynthesis of amino acids
gene-tia005921	K00891 shikimate kinase [EC:2.7.1.71] | (RefSeq) shikimate kinase 3, chloroplastic-like (A)	TMK0408	C4H8N2O3	L-Asparagine	-0.972	0.00117926	ko01230.cor.annot	Biosynthesis of amino acids
gene-tia005921	K00891 shikimate kinase [EC:2.7.1.71] | (RefSeq) shikimate kinase 3, chloroplastic-like (A)	TMK0579	C5H12N2O2	L-Ornithine	-0.999	1.1591e-06	ko01230.cor.annot	Biosynthesis of amino acids
gene-tia005921	K00891 shikimate kinase [EC:2.7.1.71] | (RefSeq) shikimate kinase 3, chloroplastic-like (A)	TMK0288	C7H11NO5	N-Acetyl-L-glutamic acid	-0.997	1.82536e-05	ko01230.cor.annot	Biosynthesis of amino acids
gene-tia005921	K00891 shikimate kinase [EC:2.7.1.71] | (RefSeq) shikimate kinase 3, chloroplastic-like (A)	TMK0573	C6H14N4O2	L-(+)-Arginine	-0.98	0.000572898	ko01230.cor.annot	Biosynthesis of amino acids
gene-tia005921	K00891 shikimate kinase [EC:2.7.1.71] | (RefSeq) shikimate kinase 3, chloroplastic-like (A)	TMK0070	C5H11O8P	Ribulose-5-phosphate	-0.997	1.14244e-05	ko01230.cor.annot	Biosynthesis of amino acids
gene-tia005921	K00891 shikimate kinase [EC:2.7.1.71] | (RefSeq) shikimate kinase 3, chloroplastic-like (A)	TMK0572	C7H14N2O4	2,6-Diaminooimelic acid	-0.992	9.38697e-05	ko01230.cor.annot	Biosynthesis of amino acids
gene-tia005921	K00891 shikimate kinase [EC:2.7.1.71] | (RefSeq) shikimate kinase 3, chloroplastic-like (A)	TMK0271	C11H12N2O2	L-Tryptophan	-0.999	1.4707e-06	ko01230.cor.annot	Biosynthesis of amino acids
gene-tia005921	K00891 shikimate kinase [EC:2.7.1.71] | (RefSeq) shikimate kinase 3, chloroplastic-like (A)	TMK0532	C9H11NO3	L-(-)-Tyrosine	-0.998	6.2003e-06	ko01230.cor.annot	Biosynthesis of amino acids
gene-tia006709	K00134 glyceraldehyde 3-phosphate dehydrogenase [EC:1.2.1.12] | (RefSeq) glyceraldehyde-3-phosphate dehydrogenase 2, cytosolic isoform X1 (A)	TMK0271	C11H12N2O2	L-Tryptophan	0.997	1.65095e-05	ko01230.cor.annot	Biosynthesis of amino acids
gene-tia006709	K00134 glyceraldehyde 3-phosphate dehydrogenase [EC:1.2.1.12] | (RefSeq) glyceraldehyde-3-phosphate dehydrogenase 2, cytosolic isoform X1 (A)	TMK0532	C9H11NO3	L-(-)-Tyrosine	0.996	2.21873e-05	ko01230.cor.annot	Biosynthesis of amino acids
gene-tia006709	K00134 glyceraldehyde 3-phosphate dehydrogenase [EC:1.2.1.12] | (RefSeq) glyceraldehyde-3-phosphate dehydrogenase 2, cytosolic isoform X1 (A)	TMK0408	C4H8N2O3	L-Asparagine	0.974	0.00104227	ko01230.cor.annot	Biosynthesis of amino acids
gene-tia006709	K00134 glyceraldehyde 3-phosphate dehydrogenase [EC:1.2.1.12] | (RefSeq) glyceraldehyde-3-phosphate dehydrogenase 2, cytosolic isoform X1 (A)	TMK0579	C5H12N2O2	L-Ornithine	0.999	1.7144e-06	ko01230.cor.annot	Biosynthesis of amino acids
gene-tia006709	K00134 glyceraldehyde 3-phosphate dehydrogenase [EC:1.2.1.12] | (RefSeq) glyceraldehyde-3-phosphate dehydrogenase 2, cytosolic isoform X1 (A)	TMK0070	C5H11O8P	Ribulose-5-phosphate	0.998	4.7292e-06	ko01230.cor.annot	Biosynthesis of amino acids
gene-tia006709	K00134 glyceraldehyde 3-phosphate dehydrogenase [EC:1.2.1.12] | (RefSeq) glyceraldehyde-3-phosphate dehydrogenase 2, cytosolic isoform X1 (A)	TMK0573	C6H14N4O2	L-(+)-Arginine	0.976	0.000825143	ko01230.cor.annot	Biosynthesis of amino acids
gene-tia006709	K00134 glyceraldehyde 3-phosphate dehydrogenase [EC:1.2.1.12] | (RefSeq) glyceraldehyde-3-phosphate dehydrogenase 2, cytosolic isoform X1 (A)	TMK0288	C7H11NO5	N-Acetyl-L-glutamic acid	0.993	6.37081e-05	ko01230.cor.annot	Biosynthesis of amino acids
gene-tia006709	K00134 glyceraldehyde 3-phosphate dehydrogenase [EC:1.2.1.12] | (RefSeq) glyceraldehyde-3-phosphate dehydrogenase 2, cytosolic isoform X1 (A)	TMK0572	C7H14N2O4	2,6-Diaminooimelic acid	0.997	1.61966e-05	ko01230.cor.annot	Biosynthesis of amino acids
gene-tia006727	K00789 S-adenosylmethionine synthetase [EC:2.5.1.6] | (RefSeq) S-adenosylmethionine synthase 5 (A)	TMK0408	C4H8N2O3	L-Asparagine	-0.97	0.00133873	ko01230.cor.annot	Biosynthesis of amino acids
gene-tia006727	K00789 S-adenosylmethionine synthetase [EC:2.5.1.6] | (RefSeq) S-adenosylmethionine synthase 5 (A)	TMK0573	C6H14N4O2	L-(+)-Arginine	-0.982	0.000481086	ko01230.cor.annot	Biosynthesis of amino acids
gene-tia006727	K00789 S-adenosylmethionine synthetase [EC:2.5.1.6] | (RefSeq) S-adenosylmethionine synthase 5 (A)	TMK0288	C7H11NO5	N-Acetyl-L-glutamic acid	-0.994	4.84474e-05	ko01230.cor.annot	Biosynthesis of amino acids
gene-tia006727	K00789 S-adenosylmethionine synthetase [EC:2.5.1.6] | (RefSeq) S-adenosylmethionine synthase 5 (A)	TMK0070	C5H11O8P	Ribulose-5-phosphate	-0.999	4.717e-07	ko01230.cor.annot	Biosynthesis of amino acids
gene-tia006727	K00789 S-adenosylmethionine synthetase [EC:2.5.1.6] | (RefSeq) S-adenosylmethionine synthase 5 (A)	TMK0579	C5H12N2O2	L-Ornithine	-1	2.849e-07	ko01230.cor.annot	Biosynthesis of amino acids
gene-tia006727	K00789 S-adenosylmethionine synthetase [EC:2.5.1.6] | (RefSeq) S-adenosylmethionine synthase 5 (A)	TMK0572	C7H14N2O4	2,6-Diaminooimelic acid	-0.997	1.70303e-05	ko01230.cor.annot	Biosynthesis of amino acids
gene-tia006727	K00789 S-adenosylmethionine synthetase [EC:2.5.1.6] | (RefSeq) S-adenosylmethionine synthase 5 (A)	TMK0271	C11H12N2O2	L-Tryptophan	-0.999	1.0575e-06	ko01230.cor.annot	Biosynthesis of amino acids
gene-tia006727	K00789 S-adenosylmethionine synthetase [EC:2.5.1.6] | (RefSeq) S-adenosylmethionine synthase 5 (A)	TMK0532	C9H11NO3	L-(-)-Tyrosine	-0.999	3.168e-06	ko01230.cor.annot	Biosynthesis of amino acids
gene-tia006806	K00814 alanine transaminase [EC:2.6.1.2] | (RefSeq) alanine aminotransferase 2-like (A)	TMK0572	C7H14N2O4	2,6-Diaminooimelic acid	-0.992	9.96519e-05	ko01230.cor.annot	Biosynthesis of amino acids
gene-tia006806	K00814 alanine transaminase [EC:2.6.1.2] | (RefSeq) alanine aminotransferase 2-like (A)	TMK0579	C5H12N2O2	L-Ornithine	-0.997	1.28109e-05	ko01230.cor.annot	Biosynthesis of amino acids
gene-tia006806	K00814 alanine transaminase [EC:2.6.1.2] | (RefSeq) alanine aminotransferase 2-like (A)	TMK0288	C7H11NO5	N-Acetyl-L-glutamic acid	-0.992	9.3001e-05	ko01230.cor.annot	Biosynthesis of amino acids
gene-tia006806	K00814 alanine transaminase [EC:2.6.1.2] | (RefSeq) alanine aminotransferase 2-like (A)	TMK0573	C6H14N4O2	L-(+)-Arginine	-0.989	0.000173454	ko01230.cor.annot	Biosynthesis of amino acids
gene-tia006806	K00814 alanine transaminase [EC:2.6.1.2] | (RefSeq) alanine aminotransferase 2-like (A)	TMK0070	C5H11O8P	Ribulose-5-phosphate	-0.997	1.31838e-05	ko01230.cor.annot	Biosynthesis of amino acids
gene-tia006806	K00814 alanine transaminase [EC:2.6.1.2] | (RefSeq) alanine aminotransferase 2-like (A)	TMK0408	C4H8N2O3	L-Asparagine	-0.969	0.00139233	ko01230.cor.annot	Biosynthesis of amino acids
gene-tia006806	K00814 alanine transaminase [EC:2.6.1.2] | (RefSeq) alanine aminotransferase 2-like (A)	TMK0532	C9H11NO3	L-(-)-Tyrosine	-0.999	6.537e-07	ko01230.cor.annot	Biosynthesis of amino acids
gene-tia006806	K00814 alanine transaminase [EC:2.6.1.2] | (RefSeq) alanine aminotransferase 2-like (A)	TMK0271	C11H12N2O2	L-Tryptophan	-0.999	2.7106e-06	ko01230.cor.annot	Biosynthesis of amino acids
gene-tia006954	K01649 2-isopropylmalate synthase [EC:2.3.3.13] | (RefSeq) 2-isopropylmalate synthase A-like (A)	TMK0532	C9H11NO3	L-(-)-Tyrosine	0.998	8.3459e-06	ko01230.cor.annot	Biosynthesis of amino acids
gene-tia006954	K01649 2-isopropylmalate synthase [EC:2.3.3.13] | (RefSeq) 2-isopropylmalate synthase A-like (A)	TMK0271	C11H12N2O2	L-Tryptophan	0.997	1.24909e-05	ko01230.cor.annot	Biosynthesis of amino acids
gene-tia006954	K01649 2-isopropylmalate synthase [EC:2.3.3.13] | (RefSeq) 2-isopropylmalate synthase A-like (A)	TMK0572	C7H14N2O4	2,6-Diaminooimelic acid	0.999	2.3142e-06	ko01230.cor.annot	Biosynthesis of amino acids
gene-tia006954	K01649 2-isopropylmalate synthase [EC:2.3.3.13] | (RefSeq) 2-isopropylmalate synthase A-like (A)	TMK0579	C5H12N2O2	L-Ornithine	0.998	5.783e-06	ko01230.cor.annot	Biosynthesis of amino acids
gene-tia006954	K01649 2-isopropylmalate synthase [EC:2.3.3.13] | (RefSeq) 2-isopropylmalate synthase A-like (A)	TMK0288	C7H11NO5	N-Acetyl-L-glutamic acid	0.992	9.16278e-05	ko01230.cor.annot	Biosynthesis of amino acids
gene-tia006954	K01649 2-isopropylmalate synthase [EC:2.3.3.13] | (RefSeq) 2-isopropylmalate synthase A-like (A)	TMK0573	C6H14N4O2	L-(+)-Arginine	0.982	0.000466016	ko01230.cor.annot	Biosynthesis of amino acids
gene-tia006954	K01649 2-isopropylmalate synthase [EC:2.3.3.13] | (RefSeq) 2-isopropylmalate synthase A-like (A)	TMK0070	C5H11O8P	Ribulose-5-phosphate	0.999	9.18e-07	ko01230.cor.annot	Biosynthesis of amino acids
gene-tia006954	K01649 2-isopropylmalate synthase [EC:2.3.3.13] | (RefSeq) 2-isopropylmalate synthase A-like (A)	TMK0408	C4H8N2O3	L-Asparagine	0.97	0.0013036	ko01230.cor.annot	Biosynthesis of amino acids
gene-tia007448	K01695 tryptophan synthase alpha chain [EC:4.2.1.20] | (RefSeq) tryptophan synthase alpha chain (A)	TMK0271	C11H12N2O2	L-Tryptophan	0.997	1.11708e-05	ko01230.cor.annot	Biosynthesis of amino acids
gene-tia007448	K01695 tryptophan synthase alpha chain [EC:4.2.1.20] | (RefSeq) tryptophan synthase alpha chain (A)	TMK0532	C9H11NO3	L-(-)-Tyrosine	0.999	2.244e-06	ko01230.cor.annot	Biosynthesis of amino acids
gene-tia007448	K01695 tryptophan synthase alpha chain [EC:4.2.1.20] | (RefSeq) tryptophan synthase alpha chain (A)	TMK0408	C4H8N2O3	L-Asparagine	0.975	0.000901766	ko01230.cor.annot	Biosynthesis of amino acids
gene-tia007448	K01695 tryptophan synthase alpha chain [EC:4.2.1.20] | (RefSeq) tryptophan synthase alpha chain (A)	TMK0572	C7H14N2O4	2,6-Diaminooimelic acid	0.997	1.11857e-05	ko01230.cor.annot	Biosynthesis of amino acids
gene-tia007448	K01695 tryptophan synthase alpha chain [EC:4.2.1.20] | (RefSeq) tryptophan synthase alpha chain (A)	TMK0573	C6H14N4O2	L-(+)-Arginine	0.987	0.000262774	ko01230.cor.annot	Biosynthesis of amino acids
gene-tia007448	K01695 tryptophan synthase alpha chain [EC:4.2.1.20] | (RefSeq) tryptophan synthase alpha chain (A)	TMK0288	C7H11NO5	N-Acetyl-L-glutamic acid	0.989	0.000170866	ko01230.cor.annot	Biosynthesis of amino acids
gene-tia007448	K01695 tryptophan synthase alpha chain [EC:4.2.1.20] | (RefSeq) tryptophan synthase alpha chain (A)	TMK0070	C5H11O8P	Ribulose-5-phosphate	0.999	1.1425e-06	ko01230.cor.annot	Biosynthesis of amino acids
gene-tia007448	K01695 tryptophan synthase alpha chain [EC:4.2.1.20] | (RefSeq) tryptophan synthase alpha chain (A)	TMK0579	C5H12N2O2	L-Ornithine	0.998	3.6633e-06	ko01230.cor.annot	Biosynthesis of amino acids
gene-tia007659	K01658 anthranilate synthase component II [EC:4.1.3.27] | (RefSeq) anthranilate synthase beta subunit 1, chloroplastic-like (A)	TMK0532	C9H11NO3	L-(-)-Tyrosine	0.995	3.42613e-05	ko01230.cor.annot	Biosynthesis of amino acids
gene-tia007659	K01658 anthranilate synthase component II [EC:4.1.3.27] | (RefSeq) anthranilate synthase beta subunit 1, chloroplastic-like (A)	TMK0271	C11H12N2O2	L-Tryptophan	0.998	7.9385e-06	ko01230.cor.annot	Biosynthesis of amino acids
gene-tia007659	K01658 anthranilate synthase component II [EC:4.1.3.27] | (RefSeq) anthranilate synthase beta subunit 1, chloroplastic-like (A)	TMK0572	C7H14N2O4	2,6-Diaminooimelic acid	0.995	4.33562e-05	ko01230.cor.annot	Biosynthesis of amino acids
gene-tia007659	K01658 anthranilate synthase component II [EC:4.1.3.27] | (RefSeq) anthranilate synthase beta subunit 1, chloroplastic-like (A)	TMK0579	C5H12N2O2	L-Ornithine	0.999	6.334e-07	ko01230.cor.annot	Biosynthesis of amino acids
gene-tia007659	K01658 anthranilate synthase component II [EC:4.1.3.27] | (RefSeq) anthranilate synthase beta subunit 1, chloroplastic-like (A)	TMK0288	C7H11NO5	N-Acetyl-L-glutamic acid	0.989	0.00016985	ko01230.cor.annot	Biosynthesis of amino acids
gene-tia007659	K01658 anthranilate synthase component II [EC:4.1.3.27] | (RefSeq) anthranilate synthase beta subunit 1, chloroplastic-like (A)	TMK0573	C6H14N4O2	L-(+)-Arginine	0.975	0.000915576	ko01230.cor.annot	Biosynthesis of amino acids
gene-tia007659	K01658 anthranilate synthase component II [EC:4.1.3.27] | (RefSeq) anthranilate synthase beta subunit 1, chloroplastic-like (A)	TMK0070	C5H11O8P	Ribulose-5-phosphate	0.998	4.3856e-06	ko01230.cor.annot	Biosynthesis of amino acids
gene-tia007659	K01658 anthranilate synthase component II [EC:4.1.3.27] | (RefSeq) anthranilate synthase beta subunit 1, chloroplastic-like (A)	TMK0408	C4H8N2O3	L-Asparagine	0.966	0.00169363	ko01230.cor.annot	Biosynthesis of amino acids
gene-tia007868	K00030 isocitrate dehydrogenase (NAD+) [EC:1.1.1.41] | (RefSeq) isocitrate dehydrogenase [NAD] regulatory subunit 3, mitochondrial (A)	TMK0408	C4H8N2O3	L-Asparagine	0.965	0.00185315	ko01230.cor.annot	Biosynthesis of amino acids
gene-tia007868	K00030 isocitrate dehydrogenase (NAD+) [EC:1.1.1.41] | (RefSeq) isocitrate dehydrogenase [NAD] regulatory subunit 3, mitochondrial (A)	TMK0288	C7H11NO5	N-Acetyl-L-glutamic acid	0.993	8.1807e-05	ko01230.cor.annot	Biosynthesis of amino acids
gene-tia007868	K00030 isocitrate dehydrogenase (NAD+) [EC:1.1.1.41] | (RefSeq) isocitrate dehydrogenase [NAD] regulatory subunit 3, mitochondrial (A)	TMK0573	C6H14N4O2	L-(+)-Arginine	0.959	0.00253407	ko01230.cor.annot	Biosynthesis of amino acids
gene-tia007868	K00030 isocitrate dehydrogenase (NAD+) [EC:1.1.1.41] | (RefSeq) isocitrate dehydrogenase [NAD] regulatory subunit 3, mitochondrial (A)	TMK0070	C5H11O8P	Ribulose-5-phosphate	0.99	0.000157878	ko01230.cor.annot	Biosynthesis of amino acids
gene-tia007868	K00030 isocitrate dehydrogenase (NAD+) [EC:1.1.1.41] | (RefSeq) isocitrate dehydrogenase [NAD] regulatory subunit 3, mitochondrial (A)	TMK0579	C5H12N2O2	L-Ornithine	0.991	0.000118776	ko01230.cor.annot	Biosynthesis of amino acids
[truncated: 524 more rows]

## Sheet: D11-2
Gene Name	KEGG	Metabolite Name	Formula	Compounds	PCC	PCCP	KEGG pathway ID	Pathway Name
[truncated: 1,191 more rows]

[truncated: 2 more sheets: D11-3, D11-4]
