# Supplementary material for: Insights into the nutritional properties and molecular basis of biosynthesis of amino acids and vitamins of Gastrodia elata offered by metabolomic and transcriptomic analysis
Source: Front Plant Sci. 2023 Jun 26;14:1183139. doi: 10.3389/fpls.2023.1183139 (PMC10331839; doi:10.3389/fpls.2023.1183139)
Supplement: Supplementary Data Sheet 7 — List of differentially expressed genes (DEGs). [file DataSheet_1.zip › Data Sheet 9.XLSX]

## Sheet: Title page
Table ID	Table title
D12-1	Couples of DEG and DAM involved in same KEGG pathways based on one or more of pairwises of GEEm vs GEGm, GEEy vs GEEm, GEEy vs GEGy and GEGy vs GEGm
D12-2	Couples of DEG and DAM involved in same KEGG pathways based on two or more of pairwises of GEEm vs GEGm, GEEy vs GEEm, GEEy vs GEGy and GEGy vs GEGm but show inconsistent significant correlation
D12-3	Couples of DEG and DAM involved in at least two same KEGG pathways only based on one of of pairwises of GEEm vs GEGm, GEEy vs GEEm, GEEy vs GEGy and GEGy vs GEGm
D12-4	Couples of DEG and DAM involved in same KEGG pathways based on two pairwises of GEEm vs GEGm, GEEy vs GEEm, GEEy vs GEGy and GEGy vs GEGm, and show consistent significant correlation
D12-5	Couples of DEG and DAM involved in same KEGG pathways based on three pairwises of GEEm vs GEGm, GEEy vs GEEm, GEEy vs GEGy and GEGy vs GEGm, and show consistent significant correlation
D12-6	Couples of DEG and DAM involved in same KEGG pathways based on all pairwises of GEEm vs GEGm, GEEy vs GEEm, GEEy vs GEGy and GEGy vs GEGm, and show consistent significant correlation
Note: DEG represents differentially expressed genes; DAM represents differentially accumulated metabolite; GEEy represents young tuber of Gastrodia elata f. elata; GEEm represents mature tuber of Gastrodia elata f. elata; GEGy represents young tuber of Gastrodia elata f. glauca; GEGm represents mature tuber of Gastrodia elata f. glauca. The digits after the sample name refers to biological repeti…

## Sheet: D12-1
Gene Name	KEGG annptation	Metabolite Name	Formula	Compounds	PCC	PCCP	Pairwise
gene-tia000044	K23260 scopoletin glucosyltransferase [EC:2.4.1.128] | (RefSeq) scopoletin glucosyltransferase (A)	TMK0057	C17H24O9	Syringin	-0.996	2.47e-05	GEEy vs GEEm
gene-tia000044	K23260 scopoletin glucosyltransferase [EC:2.4.1.128] | (RefSeq) scopoletin glucosyltransferase (A)	TMK0231	C9H8O2	Cinnamic acid	0.998	8.1e-06	GEEy vs GEEm
gene-tia000044	K23260 scopoletin glucosyltransferase [EC:2.4.1.128] | (RefSeq) scopoletin glucosyltransferase (A)	TMK0248	C11H14O4	Sinapyl alcohol	-0.982	0.00048996	GEEy vs GEEm
gene-tia000044	K23260 scopoletin glucosyltransferase [EC:2.4.1.128] | (RefSeq) scopoletin glucosyltransferase (A)	TMK0057	C17H24O9	Syringin	-0.991	0.000118981	GEEy vs GEGy
gene-tia000044	K23260 scopoletin glucosyltransferase [EC:2.4.1.128] | (RefSeq) scopoletin glucosyltransferase (A)	TMK0231	C9H8O2	Cinnamic acid	-0.999	2.94e-06	GEEy vs GEGy
gene-tia000044	K23260 scopoletin glucosyltransferase [EC:2.4.1.128] | (RefSeq) scopoletin glucosyltransferase (A)	TMK0248	C11H14O4	Sinapyl alcohol	0.926	0.00801416	GEEy vs GEGy
gene-tia000114	K22395 cinnamyl-alcohol dehydrogenase [EC:1.1.1.195] | (RefSeq) berberine bridge enzyme-like 23 (A)	TMK0248	C11H14O4	Sinapyl alcohol	0.954	0.00308742	GEEm vs GEGm
gene-tia000114	K22395 cinnamyl-alcohol dehydrogenase [EC:1.1.1.195] | (RefSeq) berberine bridge enzyme-like 23 (A)	TMK0469	C10H8O4	Scopoletin(7-Hydroxy-5-methoxycoumarin)	0.965	0.00184659	GEEm vs GEGm
gene-tia000114	K22395 cinnamyl-alcohol dehydrogenase [EC:1.1.1.195] | (RefSeq) berberine bridge enzyme-like 23 (A)	TMK0532	C9H11NO3	L-(-)-Tyrosine	0.972	0.00114778	GEEm vs GEGm
gene-tia000114	K22395 cinnamyl-alcohol dehydrogenase [EC:1.1.1.195] | (RefSeq) berberine bridge enzyme-like 23 (A)	TMK0057	C17H24O9	Syringin	-0.995	3.2e-05	GEEy vs GEEm
gene-tia000114	K22395 cinnamyl-alcohol dehydrogenase [EC:1.1.1.195] | (RefSeq) berberine bridge enzyme-like 23 (A)	TMK0231	C9H8O2	Cinnamic acid	0.999	1.56e-06	GEEy vs GEEm
gene-tia000114	K22395 cinnamyl-alcohol dehydrogenase [EC:1.1.1.195] | (RefSeq) berberine bridge enzyme-like 23 (A)	TMK0248	C11H14O4	Sinapyl alcohol	-0.983	0.000430666	GEEy vs GEEm
gene-tia000114	K22395 cinnamyl-alcohol dehydrogenase [EC:1.1.1.195] | (RefSeq) berberine bridge enzyme-like 23 (A)	TMK0469	C10H8O4	Scopoletin(7-Hydroxy-5-methoxycoumarin)	-0.996	2.32e-05	GEEy vs GEEm
gene-tia000114	K22395 cinnamyl-alcohol dehydrogenase [EC:1.1.1.195] | (RefSeq) berberine bridge enzyme-like 23 (A)	TMK0057	C17H24O9	Syringin	-0.99	0.000164441	GEEy vs GEGy
gene-tia000114	K22395 cinnamyl-alcohol dehydrogenase [EC:1.1.1.195] | (RefSeq) berberine bridge enzyme-like 23 (A)	TMK0231	C9H8O2	Cinnamic acid	-0.999	2.76e-06	GEEy vs GEGy
gene-tia000114	K22395 cinnamyl-alcohol dehydrogenase [EC:1.1.1.195] | (RefSeq) berberine bridge enzyme-like 23 (A)	TMK0532	C9H11NO3	L-(-)-Tyrosine	0.999	1.56e-06	GEEy vs GEGy
gene-tia000168	K00640 serine O-acetyltransferase [EC:2.3.1.30] | (RefSeq) probable serine acetyltransferase 4 (A)	TMK0408	C4H8N2O3	L-Asparagine	0.999	3e-06	GEEy vs GEGy
gene-tia000168	K00640 serine O-acetyltransferase [EC:2.3.1.30] | (RefSeq) probable serine acetyltransferase 4 (A)	TMK0520	C14H20N6O5S	S-(5'-Adenosy)-L-homocysteine	-0.927	0.00772509	GEEy vs GEGy
gene-tia000168	K00640 serine O-acetyltransferase [EC:2.3.1.30] | (RefSeq) probable serine acetyltransferase 4 (A)	TMK0520	C14H20N6O5S	S-(5'-Adenosy)-L-homocysteine	-0.927	0.00772509	GEEy vs GEGy
gene-tia000168	K00640 serine O-acetyltransferase [EC:2.3.1.30] | (RefSeq) probable serine acetyltransferase 4 (A)	TMK0532	C9H11NO3	L-(-)-Tyrosine	0.998	5.79e-06	GEEy vs GEGy
gene-tia000168	K00640 serine O-acetyltransferase [EC:2.3.1.30] | (RefSeq) probable serine acetyltransferase 4 (A)	TMK0567	C4H9NO3	L-Homoserine	0.976	0.000861484	GEEy vs GEGy
gene-tia000168	K00640 serine O-acetyltransferase [EC:2.3.1.30] | (RefSeq) probable serine acetyltransferase 4 (A)	TMK0567	C4H9NO3	L-Homoserine	0.976	0.000861484	GEEy vs GEGy
gene-tia000168	K00640 serine O-acetyltransferase [EC:2.3.1.30] | (RefSeq) probable serine acetyltransferase 4 (A)	TMK0567	C4H9NO3	L-Homoserine	0.976	0.000861484	GEEy vs GEGy
gene-tia000168	K00640 serine O-acetyltransferase [EC:2.3.1.30] | (RefSeq) probable serine acetyltransferase 4 (A)	TMK0572	C7H14N2O4	2,6-Diaminooimelic acid	0.998	7.51e-06	GEEy vs GEGy
gene-tia000168	K00640 serine O-acetyltransferase [EC:2.3.1.30] | (RefSeq) probable serine acetyltransferase 4 (A)	TMK0577	C6H9N3O2	L-Histidine	0.996	1.98e-05	GEEy vs GEGy
gene-tia000168	K00640 serine O-acetyltransferase [EC:2.3.1.30] | (RefSeq) probable serine acetyltransferase 4 (A)	TMK0579	C5H12N2O2	L-Ornithine	0.995	4.4e-05	GEEy vs GEGy
gene-tia000219	K13065 shikimate O-hydroxycinnamoyltransferase [EC:2.3.1.133] | (RefSeq) hqt; hydroxycinnamoyl CoA quinate transferase (A)	TMK0231	C9H8O2	Cinnamic acid	-0.96	0.00232146	GEEy vs GEGy
gene-tia000219	K13065 shikimate O-hydroxycinnamoyltransferase [EC:2.3.1.133] | (RefSeq) hqt; hydroxycinnamoyl CoA quinate transferase (A)	TMK0472	C9H8O3	p-Coumaric acid	-0.94	0.00532611	GEEy vs GEGy
gene-tia000219	K13065 shikimate O-hydroxycinnamoyltransferase [EC:2.3.1.133] | (RefSeq) hqt; hydroxycinnamoyl CoA quinate transferase (A)	TMK0231	C9H8O2	Cinnamic acid	-0.967	0.0016326	GEGy vs GEGm
gene-tia000219	K13065 shikimate O-hydroxycinnamoyltransferase [EC:2.3.1.133] | (RefSeq) hqt; hydroxycinnamoyl CoA quinate transferase (A)	TMK0472	C9H8O3	p-Coumaric acid	-0.951	0.00360885	GEGy vs GEGm
gene-tia000358	K01595 phosphoenolpyruvate carboxylase [EC:4.1.1.31] | (RefSeq) phosphoenolpyruvate carboxylase 2 (A)	TMK0291	C6H13O9P	D-Fructose 6-phosphate	-0.998	3.85e-06	GEEy vs GEGy
gene-tia000358	K01595 phosphoenolpyruvate carboxylase [EC:4.1.1.31] | (RefSeq) phosphoenolpyruvate carboxylase 2 (A)	TMK0291	C6H13O9P	D-Fructose 6-phosphate	-0.998	3.85e-06	GEEy vs GEGy
gene-tia000375	K10808 ribonucleoside-diphosphate reductase subunit M2 [EC:1.17.4.1] | (RefSeq) ribonucleoside-diphosphate reductase small chain-like (A)	TMK0213	C10H14N5O7P	3'-Aenylic acid	0.966	0.00169365	GEEm vs GEGm
gene-tia000375	K10808 ribonucleoside-diphosphate reductase subunit M2 [EC:1.17.4.1] | (RefSeq) ribonucleoside-diphosphate reductase small chain-like (A)	TMK0284	C9H12N2O6	Uridine	0.984	0.00038873	GEEm vs GEGm
gene-tia000375	K10808 ribonucleoside-diphosphate reductase subunit M2 [EC:1.17.4.1] | (RefSeq) ribonucleoside-diphosphate reductase small chain-like (A)	TMK0368	C10H12N5O6P	Cyclic AMP	0.976	0.000859788	GEEm vs GEGm
gene-tia000375	K10808 ribonucleoside-diphosphate reductase subunit M2 [EC:1.17.4.1] | (RefSeq) ribonucleoside-diphosphate reductase small chain-like (A)	TMK0374	C10H12N5O7P	Guanosine 3',5'-cyclic monophosphate	0.982	0.000504039	GEEm vs GEGm
gene-tia000375	K10808 ribonucleoside-diphosphate reductase subunit M2 [EC:1.17.4.1] | (RefSeq) ribonucleoside-diphosphate reductase small chain-like (A)	TMK0381	C9H13N2O9P	Uridine 5'-monophosphate	0.993	7.76e-05	GEEm vs GEGm
gene-tia000375	K10808 ribonucleoside-diphosphate reductase subunit M2 [EC:1.17.4.1] | (RefSeq) ribonucleoside-diphosphate reductase small chain-like (A)	TMK0412	C9H14N2O12P2	Uridine 5'-diphosphate	-0.945	0.00441937	GEEm vs GEGm
gene-tia000375	K10808 ribonucleoside-diphosphate reductase subunit M2 [EC:1.17.4.1] | (RefSeq) ribonucleoside-diphosphate reductase small chain-like (A)	TMK0503	C10H13N5O3	Deoxyadenosine	0.982	0.000463352	GEEm vs GEGm
gene-tia000375	K10808 ribonucleoside-diphosphate reductase subunit M2 [EC:1.17.4.1] | (RefSeq) ribonucleoside-diphosphate reductase small chain-like (A)	TMK0507	C10H13N5O4	Adenosine	0.987	0.000252231	GEEm vs GEGm
gene-tia000375	K10808 ribonucleoside-diphosphate reductase subunit M2 [EC:1.17.4.1] | (RefSeq) ribonucleoside-diphosphate reductase small chain-like (A)	TMK0579	C5H12N2O2	L-Ornithine	0.985	0.000348406	GEEm vs GEGm
gene-tia000375	K10808 ribonucleoside-diphosphate reductase subunit M2 [EC:1.17.4.1] | (RefSeq) ribonucleoside-diphosphate reductase small chain-like (A)	TMK0680	C10H14N5O8P	Guanosine 5'-monophosphate	0.96	0.00241076	GEEm vs GEGm
gene-tia000375	K10808 ribonucleoside-diphosphate reductase subunit M2 [EC:1.17.4.1] | (RefSeq) ribonucleoside-diphosphate reductase small chain-like (A)	TMK0688	C9H13N3O5	Cytidine	0.984	0.00037016	GEEm vs GEGm
gene-tia000375	K10808 ribonucleoside-diphosphate reductase subunit M2 [EC:1.17.4.1] | (RefSeq) ribonucleoside-diphosphate reductase small chain-like (A)	TMK0895	C10H14N5O7P	Adenosine 5'-monophosphate	0.984	0.000370624	GEEm vs GEGm
gene-tia000375	K10808 ribonucleoside-diphosphate reductase subunit M2 [EC:1.17.4.1] | (RefSeq) ribonucleoside-diphosphate reductase small chain-like (A)	TMK0996	C4H5N3O	Cytosine	0.99	0.000153071	GEEm vs GEGm
gene-tia000378	K10808 ribonucleoside-diphosphate reductase subunit M2 [EC:1.17.4.1] | (RefSeq) ribonucleoside-diphosphate reductase small chain-like (A)	TMK0213	C10H14N5O7P	3'-Aenylic acid	0.992	8.97e-05	GEEm vs GEGm
gene-tia000378	K10808 ribonucleoside-diphosphate reductase subunit M2 [EC:1.17.4.1] | (RefSeq) ribonucleoside-diphosphate reductase small chain-like (A)	TMK0284	C9H12N2O6	Uridine	0.983	0.000428482	GEEm vs GEGm
gene-tia000378	K10808 ribonucleoside-diphosphate reductase subunit M2 [EC:1.17.4.1] | (RefSeq) ribonucleoside-diphosphate reductase small chain-like (A)	TMK0368	C10H12N5O6P	Cyclic AMP	0.993	8.24e-05	GEEm vs GEGm
gene-tia000378	K10808 ribonucleoside-diphosphate reductase subunit M2 [EC:1.17.4.1] | (RefSeq) ribonucleoside-diphosphate reductase small chain-like (A)	TMK0374	C10H12N5O7P	Guanosine 3',5'-cyclic monophosphate	0.993	7.05e-05	GEEm vs GEGm
gene-tia000378	K10808 ribonucleoside-diphosphate reductase subunit M2 [EC:1.17.4.1] | (RefSeq) ribonucleoside-diphosphate reductase small chain-like (A)	TMK0412	C9H14N2O12P2	Uridine 5'-diphosphate	-0.959	0.00242858	GEEm vs GEGm
gene-tia000378	K10808 ribonucleoside-diphosphate reductase subunit M2 [EC:1.17.4.1] | (RefSeq) ribonucleoside-diphosphate reductase small chain-like (A)	TMK0503	C10H13N5O3	Deoxyadenosine	0.995	3.24e-05	GEEm vs GEGm
gene-tia000378	K10808 ribonucleoside-diphosphate reductase subunit M2 [EC:1.17.4.1] | (RefSeq) ribonucleoside-diphosphate reductase small chain-like (A)	TMK0507	C10H13N5O4	Adenosine	0.996	1.9e-05	GEEm vs GEGm
gene-tia000378	K10808 ribonucleoside-diphosphate reductase subunit M2 [EC:1.17.4.1] | (RefSeq) ribonucleoside-diphosphate reductase small chain-like (A)	TMK0579	C5H12N2O2	L-Ornithine	0.995	3.37e-05	GEEm vs GEGm
gene-tia000378	K10808 ribonucleoside-diphosphate reductase subunit M2 [EC:1.17.4.1] | (RefSeq) ribonucleoside-diphosphate reductase small chain-like (A)	TMK0680	C10H14N5O8P	Guanosine 5'-monophosphate	0.981	0.000536528	GEEm vs GEGm
gene-tia000378	K10808 ribonucleoside-diphosphate reductase subunit M2 [EC:1.17.4.1] | (RefSeq) ribonucleoside-diphosphate reductase small chain-like (A)	TMK0895	C10H14N5O7P	Adenosine 5'-monophosphate	0.994	4.96e-05	GEEm vs GEGm
gene-tia000378	K10808 ribonucleoside-diphosphate reductase subunit M2 [EC:1.17.4.1] | (RefSeq) ribonucleoside-diphosphate reductase small chain-like (A)	TMK0996	C4H5N3O	Cytosine	0.984	0.000393461	GEEm vs GEGm
gene-tia000378	K10808 ribonucleoside-diphosphate reductase subunit M2 [EC:1.17.4.1] | (RefSeq) ribonucleoside-diphosphate reductase small chain-like (A)	TMK0579	C5H12N2O2	L-Ornithine	0.923	0.00871935	GEEy vs GEGy
gene-tia000425	K00472 prolyl 4-hydroxylase [EC:1.14.11.2] | (RefSeq) prolyl 4-hydroxylase 1-like (A)	TMK0579	C5H12N2O2	L-Ornithine	0.972	0.00116636	GEEm vs GEGm
gene-tia000450	K22395 cinnamyl-alcohol dehydrogenase [EC:1.1.1.195] | (RefSeq) berberine bridge enzyme-like 23 (A)	TMK0248	C11H14O4	Sinapyl alcohol	-0.996	2.89e-05	GEEm vs GEGm
gene-tia000450	K22395 cinnamyl-alcohol dehydrogenase [EC:1.1.1.195] | (RefSeq) berberine bridge enzyme-like 23 (A)	TMK0469	C10H8O4	Scopoletin(7-Hydroxy-5-methoxycoumarin)	-1	5.48e-08	GEEm vs GEGm
gene-tia000450	K22395 cinnamyl-alcohol dehydrogenase [EC:1.1.1.195] | (RefSeq) berberine bridge enzyme-like 23 (A)	TMK0532	C9H11NO3	L-(-)-Tyrosine	-0.998	3.95e-06	GEEm vs GEGm
gene-tia000450	K22395 cinnamyl-alcohol dehydrogenase [EC:1.1.1.195] | (RefSeq) berberine bridge enzyme-like 23 (A)	TMK0057	C17H24O9	Syringin	-0.997	1.35e-05	GEEy vs GEEm
gene-tia000450	K22395 cinnamyl-alcohol dehydrogenase [EC:1.1.1.195] | (RefSeq) berberine bridge enzyme-like 23 (A)	TMK0231	C9H8O2	Cinnamic acid	0.999	4.46e-07	GEEy vs GEEm
gene-tia000450	K22395 cinnamyl-alcohol dehydrogenase [EC:1.1.1.195] | (RefSeq) berberine bridge enzyme-like 23 (A)	TMK0248	C11H14O4	Sinapyl alcohol	-0.988	0.000207423	GEEy vs GEEm
gene-tia000450	K22395 cinnamyl-alcohol dehydrogenase [EC:1.1.1.195] | (RefSeq) berberine bridge enzyme-like 23 (A)	TMK0469	C10H8O4	Scopoletin(7-Hydroxy-5-methoxycoumarin)	-0.996	2.02e-05	GEEy vs GEEm
gene-tia000450	K22395 cinnamyl-alcohol dehydrogenase [EC:1.1.1.195] | (RefSeq) berberine bridge enzyme-like 23 (A)	TMK0057	C17H24O9	Syringin	-0.991	0.000126926	GEEy vs GEGy
gene-tia000450	K22395 cinnamyl-alcohol dehydrogenase [EC:1.1.1.195] | (RefSeq) berberine bridge enzyme-like 23 (A)	TMK0231	C9H8O2	Cinnamic acid	-0.999	4.3e-07	GEEy vs GEGy
gene-tia000450	K22395 cinnamyl-alcohol dehydrogenase [EC:1.1.1.195] | (RefSeq) berberine bridge enzyme-like 23 (A)	TMK0472	C9H8O3	p-Coumaric acid	-0.994	5.24e-05	GEEy vs GEGy
gene-tia000450	K22395 cinnamyl-alcohol dehydrogenase [EC:1.1.1.195] | (RefSeq) berberine bridge enzyme-like 23 (A)	TMK0532	C9H11NO3	L-(-)-Tyrosine	0.999	4.76e-07	GEEy vs GEGy
gene-tia000450	K22395 cinnamyl-alcohol dehydrogenase [EC:1.1.1.195] | (RefSeq) berberine bridge enzyme-like 23 (A)	TMK0231	C9H8O2	Cinnamic acid	-0.999	4.88e-07	GEGy vs GEGm
gene-tia000450	K22395 cinnamyl-alcohol dehydrogenase [EC:1.1.1.195] | (RefSeq) berberine bridge enzyme-like 23 (A)	TMK0469	C10H8O4	Scopoletin(7-Hydroxy-5-methoxycoumarin)	-0.999	6.12e-07	GEGy vs GEGm
gene-tia000450	K22395 cinnamyl-alcohol dehydrogenase [EC:1.1.1.195] | (RefSeq) berberine bridge enzyme-like 23 (A)	TMK0472	C9H8O3	p-Coumaric acid	-0.997	1.54e-05	GEGy vs GEGm
gene-tia000516	K13496 UDP-glucosyl transferase 73C [EC:2.4.1.-] | (RefSeq) scopoletin glucosyltransferase (A)	TMK0412	C9H14N2O12P2	Uridine 5'-diphosphate	-0.945	0.00440004	GEEm vs GEGm
gene-tia000516	K13496 UDP-glucosyl transferase 73C [EC:2.4.1.-] | (RefSeq) scopoletin glucosyltransferase (A)	TMK0895	C10H14N5O7P	Adenosine 5'-monophosphate	0.991	0.000126496	GEEm vs GEGm
gene-tia000516	K13496 UDP-glucosyl transferase 73C [EC:2.4.1.-] | (RefSeq) scopoletin glucosyltransferase (A)	TMK0412	C9H14N2O12P2	Uridine 5'-diphosphate	-0.972	0.00116584	GEEy vs GEGy
gene-tia000516	K13496 UDP-glucosyl transferase 73C [EC:2.4.1.-] | (RefSeq) scopoletin glucosyltransferase (A)	TMK0895	C10H14N5O7P	Adenosine 5'-monophosphate	0.931	0.00691521	GEGy vs GEGm
gene-tia000573	K01904 4-coumarate--CoA ligase [EC:6.2.1.12] | (RefSeq) 4-coumarate--CoA ligase-like 5 isoform X3 (A)	TMK0248	C11H14O4	Sinapyl alcohol	0.984	0.000384426	GEEm vs GEGm
gene-tia000573	K01904 4-coumarate--CoA ligase [EC:6.2.1.12] | (RefSeq) 4-coumarate--CoA ligase-like 5 isoform X3 (A)	TMK0469	C10H8O4	Scopoletin(7-Hydroxy-5-methoxycoumarin)	0.985	0.000354396	GEEm vs GEGm
gene-tia000573	K01904 4-coumarate--CoA ligase [EC:6.2.1.12] | (RefSeq) 4-coumarate--CoA ligase-like 5 isoform X3 (A)	TMK0532	C9H11NO3	L-(-)-Tyrosine	0.979	0.000683219	GEEm vs GEGm
gene-tia000573	K01904 4-coumarate--CoA ligase [EC:6.2.1.12] | (RefSeq) 4-coumarate--CoA ligase-like 5 isoform X3 (A)	TMK0532	C9H11NO3	L-(-)-Tyrosine	0.979	0.000683219	GEEm vs GEGm
gene-tia000573	K01904 4-coumarate--CoA ligase [EC:6.2.1.12] | (RefSeq) 4-coumarate--CoA ligase-like 5 isoform X3 (A)	TMK0057	C17H24O9	Syringin	-0.996	2.35e-05	GEEy vs GEEm
gene-tia000573	K01904 4-coumarate--CoA ligase [EC:6.2.1.12] | (RefSeq) 4-coumarate--CoA ligase-like 5 isoform X3 (A)	TMK0231	C9H8O2	Cinnamic acid	0.997	1.26e-05	GEEy vs GEEm
gene-tia000573	K01904 4-coumarate--CoA ligase [EC:6.2.1.12] | (RefSeq) 4-coumarate--CoA ligase-like 5 isoform X3 (A)	TMK0231	C9H8O2	Cinnamic acid	0.997	1.26e-05	GEEy vs GEEm
gene-tia000573	K01904 4-coumarate--CoA ligase [EC:6.2.1.12] | (RefSeq) 4-coumarate--CoA ligase-like 5 isoform X3 (A)	TMK0248	C11H14O4	Sinapyl alcohol	-0.986	0.0002986	GEEy vs GEEm
gene-tia000573	K01904 4-coumarate--CoA ligase [EC:6.2.1.12] | (RefSeq) 4-coumarate--CoA ligase-like 5 isoform X3 (A)	TMK0469	C10H8O4	Scopoletin(7-Hydroxy-5-methoxycoumarin)	-0.99	0.000151752	GEEy vs GEEm
gene-tia000573	K01904 4-coumarate--CoA ligase [EC:6.2.1.12] | (RefSeq) 4-coumarate--CoA ligase-like 5 isoform X3 (A)	TMK0057	C17H24O9	Syringin	-0.991	0.000132398	GEEy vs GEGy
gene-tia000573	K01904 4-coumarate--CoA ligase [EC:6.2.1.12] | (RefSeq) 4-coumarate--CoA ligase-like 5 isoform X3 (A)	TMK0231	C9H8O2	Cinnamic acid	-0.995	3.72e-05	GEEy vs GEGy
gene-tia000573	K01904 4-coumarate--CoA ligase [EC:6.2.1.12] | (RefSeq) 4-coumarate--CoA ligase-like 5 isoform X3 (A)	TMK0231	C9H8O2	Cinnamic acid	-0.995	3.72e-05	GEEy vs GEGy
gene-tia000573	K01904 4-coumarate--CoA ligase [EC:6.2.1.12] | (RefSeq) 4-coumarate--CoA ligase-like 5 isoform X3 (A)	TMK0248	C11H14O4	Sinapyl alcohol	0.929	0.00728201	GEEy vs GEGy
gene-tia000573	K01904 4-coumarate--CoA ligase [EC:6.2.1.12] | (RefSeq) 4-coumarate--CoA ligase-like 5 isoform X3 (A)	TMK0472	C9H8O3	p-Coumaric acid	-0.989	0.000181181	GEEy vs GEGy
gene-tia000573	K01904 4-coumarate--CoA ligase [EC:6.2.1.12] | (RefSeq) 4-coumarate--CoA ligase-like 5 isoform X3 (A)	TMK0472	C9H8O3	p-Coumaric acid	-0.989	0.000181181	GEEy vs GEGy
gene-tia000573	K01904 4-coumarate--CoA ligase [EC:6.2.1.12] | (RefSeq) 4-coumarate--CoA ligase-like 5 isoform X3 (A)	TMK0532	C9H11NO3	L-(-)-Tyrosine	0.992	0.000103255	GEEy vs GEGy
gene-tia000573	K01904 4-coumarate--CoA ligase [EC:6.2.1.12] | (RefSeq) 4-coumarate--CoA ligase-like 5 isoform X3 (A)	TMK0532	C9H11NO3	L-(-)-Tyrosine	0.992	0.000103255	GEEy vs GEGy
gene-tia000665	K01188 beta-glucosidase [EC:3.2.1.21] | (RefSeq) beta-glucosidase 22-like (A)	TMK0532	C9H11NO3	L-(-)-Tyrosine	-0.989	0.000177814	GEEm vs GEGm
gene-tia000665	K01188 beta-glucosidase [EC:3.2.1.21] | (RefSeq) beta-glucosidase 22-like (A)	TMK0532	C9H11NO3	L-(-)-Tyrosine	-0.989	0.000177814	GEEm vs GEGm
gene-tia000680	K01188 beta-glucosidase [EC:3.2.1.21] | (RefSeq) beta-glucosidase 11-like isoform X1 (A)	TMK0248	C11H14O4	Sinapyl alcohol	-0.992	0.000105314	GEEm vs GEGm
gene-tia000680	K01188 beta-glucosidase [EC:3.2.1.21] | (RefSeq) beta-glucosidase 11-like isoform X1 (A)	TMK0408	C4H8N2O3	L-Asparagine	-0.918	0.0098441	GEEm vs GEGm
gene-tia000680	K01188 beta-glucosidase [EC:3.2.1.21] | (RefSeq) beta-glucosidase 11-like isoform X1 (A)	TMK0469	C10H8O4	Scopoletin(7-Hydroxy-5-methoxycoumarin)	-0.979	0.000628847	GEEm vs GEGm
gene-tia000680	K01188 beta-glucosidase [EC:3.2.1.21] | (RefSeq) beta-glucosidase 11-like isoform X1 (A)	TMK0532	C9H11NO3	L-(-)-Tyrosine	-0.978	0.000745012	GEEm vs GEGm
gene-tia000680	K01188 beta-glucosidase [EC:3.2.1.21] | (RefSeq) beta-glucosidase 11-like isoform X1 (A)	TMK0532	C9H11NO3	L-(-)-Tyrosine	-0.978	0.000745012	GEEm vs GEGm
gene-tia000680	K01188 beta-glucosidase [EC:3.2.1.21] | (RefSeq) beta-glucosidase 11-like isoform X1 (A)	TMK0248	C11H14O4	Sinapyl alcohol	-0.959	0.00244089	GEEy vs GEEm
gene-tia000680	K01188 beta-glucosidase [EC:3.2.1.21] | (RefSeq) beta-glucosidase 11-like isoform X1 (A)	TMK0408	C4H8N2O3	L-Asparagine	0.943	0.00476328	GEEy vs GEEm
gene-tia000680	K01188 beta-glucosidase [EC:3.2.1.21] | (RefSeq) beta-glucosidase 11-like isoform X1 (A)	TMK0469	C10H8O4	Scopoletin(7-Hydroxy-5-methoxycoumarin)	-0.925	0.00814884	GEEy vs GEEm
gene-tia000687	K00799 glutathione S-transferase [EC:2.5.1.18] | (RefSeq) glutathione S-transferase 3-like (A)	TMK0579	C5H12N2O2	L-Ornithine	-0.986	0.000299672	GEEm vs GEGm
gene-tia000687	K00799 glutathione S-transferase [EC:2.5.1.18] | (RefSeq) glutathione S-transferase 3-like (A)	TMK0579	C5H12N2O2	L-Ornithine	0.97	0.00134221	GEGy vs GEGm
gene-tia000698	K00815 tyrosine aminotransferase [EC:2.6.1.5] | (RefSeq) probable aminotransferase TAT2 (A)	TMK0231	C9H8O2	Cinnamic acid	0.986	0.000275718	GEEy vs GEGy
gene-tia000698	K00815 tyrosine aminotransferase [EC:2.6.1.5] | (RefSeq) probable aminotransferase TAT2 (A)	TMK0231	C9H8O2	Cinnamic acid	0.986	0.000275718	GEEy vs GEGy
gene-tia000698	K00815 tyrosine aminotransferase [EC:2.6.1.5] | (RefSeq) probable aminotransferase TAT2 (A)	TMK0472	C9H8O3	p-Coumaric acid	0.977	0.000768243	GEEy vs GEGy
gene-tia000698	K00815 tyrosine aminotransferase [EC:2.6.1.5] | (RefSeq) probable aminotransferase TAT2 (A)	TMK0472	C9H8O3	p-Coumaric acid	0.977	0.000768243	GEEy vs GEGy
gene-tia000698	K00815 tyrosine aminotransferase [EC:2.6.1.5] | (RefSeq) probable aminotransferase TAT2 (A)	TMK0472	C9H8O3	p-Coumaric acid	0.977	0.000768243	GEEy vs GEGy
gene-tia000698	K00815 tyrosine aminotransferase [EC:2.6.1.5] | (RefSeq) probable aminotransferase TAT2 (A)	TMK0524	C8H11NO	L-Tyramine	0.984	0.000388446	GEEy vs GEGy
gene-tia000698	K00815 tyrosine aminotransferase [EC:2.6.1.5] | (RefSeq) probable aminotransferase TAT2 (A)	TMK0524	C8H11NO	L-Tyramine	0.984	0.000388446	GEEy vs GEGy
gene-tia000698	K00815 tyrosine aminotransferase [EC:2.6.1.5] | (RefSeq) probable aminotransferase TAT2 (A)	TMK0532	C9H11NO3	L-(-)-Tyrosine	-0.979	0.000680313	GEEy vs GEGy
gene-tia000698	K00815 tyrosine aminotransferase [EC:2.6.1.5] | (RefSeq) probable aminotransferase TAT2 (A)	TMK0532	C9H11NO3	L-(-)-Tyrosine	-0.979	0.000680313	GEEy vs GEGy
gene-tia000698	K00815 tyrosine aminotransferase [EC:2.6.1.5] | (RefSeq) probable aminotransferase TAT2 (A)	TMK0532	C9H11NO3	L-(-)-Tyrosine	-0.979	0.000680313	GEEy vs GEGy
gene-tia000698	K00815 tyrosine aminotransferase [EC:2.6.1.5] | (RefSeq) probable aminotransferase TAT2 (A)	TMK0532	C9H11NO3	L-(-)-Tyrosine	-0.979	0.000680313	GEEy vs GEGy
gene-tia000698	K00815 tyrosine aminotransferase [EC:2.6.1.5] | (RefSeq) probable aminotransferase TAT2 (A)	TMK0532	C9H11NO3	L-(-)-Tyrosine	-0.979	0.000680313	GEEy vs GEGy
gene-tia000818	K01937 CTP synthase [EC:6.3.4.2] | (RefSeq) CTP synthase-like isoform X1 (A)	TMK0381	C9H13N2O9P	Uridine 5'-monophosphate	-0.985	0.000341218	GEEm vs GEGm
gene-tia000818	K01937 CTP synthase [EC:6.3.4.2] | (RefSeq) CTP synthase-like isoform X1 (A)	TMK0398	C9H14N3O8P	Cytidine 5'-monophosphate (Cytidylic acid)	-0.943	0.00484351	GEEm vs GEGm
gene-tia000818	K01937 CTP synthase [EC:6.3.4.2] | (RefSeq) CTP synthase-like isoform X1 (A)	TMK0412	C9H14N2O12P2	Uridine 5'-diphosphate	0.965	0.0018045	GEEm vs GEGm
gene-tia000818	K01937 CTP synthase [EC:6.3.4.2] | (RefSeq) CTP synthase-like isoform X1 (A)	TMK0688	C9H13N3O5	Cytidine	-0.996	2.34e-05	GEEm vs GEGm
gene-tia000818	K01937 CTP synthase [EC:6.3.4.2] | (RefSeq) CTP synthase-like isoform X1 (A)	TMK0381	C9H13N2O9P	Uridine 5'-monophosphate	-0.933	0.00667852	GEEy vs GEEm
gene-tia000818	K01937 CTP synthase [EC:6.3.4.2] | (RefSeq) CTP synthase-like isoform X1 (A)	TMK0398	C9H14N3O8P	Cytidine 5'-monophosphate (Cytidylic acid)	-0.977	0.00077689	GEEy vs GEEm
gene-tia000818	K01937 CTP synthase [EC:6.3.4.2] | (RefSeq) CTP synthase-like isoform X1 (A)	TMK0688	C9H13N3O5	Cytidine	-0.992	0.00010147	GEEy vs GEEm
gene-tia000818	K01937 CTP synthase [EC:6.3.4.2] | (RefSeq) CTP synthase-like isoform X1 (A)	TMK0412	C9H14N2O12P2	Uridine 5'-diphosphate	-0.981	0.000538433	GEEy vs GEGy
gene-tia000841	K00600 glycine hydroxymethyltransferase [EC:2.1.2.1] | (RefSeq) serine hydroxymethyltransferase 4-like (A)	TMK0408	C4H8N2O3	L-Asparagine	-0.995	4.19e-05	GEEy vs GEGy
gene-tia000841	K00600 glycine hydroxymethyltransferase [EC:2.1.2.1] | (RefSeq) serine hydroxymethyltransferase 4-like (A)	TMK0408	C4H8N2O3	L-Asparagine	-0.995	4.19e-05	GEEy vs GEGy
gene-tia000841	K00600 glycine hydroxymethyltransferase [EC:2.1.2.1] | (RefSeq) serine hydroxymethyltransferase 4-like (A)	TMK0532	C9H11NO3	L-(-)-Tyrosine	-0.999	3.03e-06	GEEy vs GEGy
gene-tia000841	K00600 glycine hydroxymethyltransferase [EC:2.1.2.1] | (RefSeq) serine hydroxymethyltransferase 4-like (A)	TMK0532	C9H11NO3	L-(-)-Tyrosine	-0.999	3.03e-06	GEEy vs GEGy
gene-tia000841	K00600 glycine hydroxymethyltransferase [EC:2.1.2.1] | (RefSeq) serine hydroxymethyltransferase 4-like (A)	TMK0567	C4H9NO3	L-Homoserine	-0.974	0.00104179	GEEy vs GEGy
gene-tia000841	K00600 glycine hydroxymethyltransferase [EC:2.1.2.1] | (RefSeq) serine hydroxymethyltransferase 4-like (A)	TMK0567	C4H9NO3	L-Homoserine	-0.974	0.00104179	GEEy vs GEGy
gene-tia000841	K00600 glycine hydroxymethyltransferase [EC:2.1.2.1] | (RefSeq) serine hydroxymethyltransferase 4-like (A)	TMK0573	C6H14N4O2	L-(+)-Arginine	-0.995	3.23e-05	GEEy vs GEGy
gene-tia000841	K00600 glycine hydroxymethyltransferase [EC:2.1.2.1] | (RefSeq) serine hydroxymethyltransferase 4-like (A)	TMK0577	C6H9N3O2	L-Histidine	-0.996	2.61e-05	GEEy vs GEGy
gene-tia000841	K00600 glycine hydroxymethyltransferase [EC:2.1.2.1] | (RefSeq) serine hydroxymethyltransferase 4-like (A)	TMK0578	C6H14N2O2	L-(+)-Lysine	-0.995	4.42e-05	GEEy vs GEGy
gene-tia000841	K00600 glycine hydroxymethyltransferase [EC:2.1.2.1] | (RefSeq) serine hydroxymethyltransferase 4-like (A)	TMK0579	C5H12N2O2	L-Ornithine	-0.995	3.99e-05	GEEy vs GEGy
gene-tia000841	K00600 glycine hydroxymethyltransferase [EC:2.1.2.1] | (RefSeq) serine hydroxymethyltransferase 4-like (A)	TMK0070	C5H11O8P	Ribulose-5-phosphate	0.998	4.19e-06	GEGy vs GEGm
gene-tia000841	K00600 glycine hydroxymethyltransferase [EC:2.1.2.1] | (RefSeq) serine hydroxymethyltransferase 4-like (A)	TMK0070	C5H11O8P	Ribulose-5-phosphate	0.998	4.19e-06	GEGy vs GEGm
gene-tia000841	K00600 glycine hydroxymethyltransferase [EC:2.1.2.1] | (RefSeq) serine hydroxymethyltransferase 4-like (A)	TMK0271	C11H12N2O2	L-Tryptophan	-0.999	6.22e-07	GEGy vs GEGm
gene-tia000841	K00600 glycine hydroxymethyltransferase [EC:2.1.2.1] | (RefSeq) serine hydroxymethyltransferase 4-like (A)	TMK0271	C11H12N2O2	L-Tryptophan	-0.999	6.22e-07	GEGy vs GEGm
gene-tia000841	K00600 glycine hydroxymethyltransferase [EC:2.1.2.1] | (RefSeq) serine hydroxymethyltransferase 4-like (A)	TMK0408	C4H8N2O3	L-Asparagine	-0.993	7.32e-05	GEGy vs GEGm
gene-tia000841	K00600 glycine hydroxymethyltransferase [EC:2.1.2.1] | (RefSeq) serine hydroxymethyltransferase 4-like (A)	TMK0408	C4H8N2O3	L-Asparagine	-0.993	7.32e-05	GEGy vs GEGm
gene-tia000841	K00600 glycine hydroxymethyltransferase [EC:2.1.2.1] | (RefSeq) serine hydroxymethyltransferase 4-like (A)	TMK0523	C6H13NO2	L-Isoleucine	-0.993	7.12e-05	GEGy vs GEGm
gene-tia000841	K00600 glycine hydroxymethyltransferase [EC:2.1.2.1] | (RefSeq) serine hydroxymethyltransferase 4-like (A)	TMK0523	C6H13NO2	L-Isoleucine	-0.993	7.12e-05	GEGy vs GEGm
gene-tia000841	K00600 glycine hydroxymethyltransferase [EC:2.1.2.1] | (RefSeq) serine hydroxymethyltransferase 4-like (A)	TMK0543	C5H11NO2	L-Valine	-0.978	0.000744821	GEGy vs GEGm
gene-tia000841	K00600 glycine hydroxymethyltransferase [EC:2.1.2.1] | (RefSeq) serine hydroxymethyltransferase 4-like (A)	TMK0543	C5H11NO2	L-Valine	-0.978	0.000744821	GEGy vs GEGm
gene-tia000841	K00600 glycine hydroxymethyltransferase [EC:2.1.2.1] | (RefSeq) serine hydroxymethyltransferase 4-like (A)	TMK0550	C4H9NO3	L-(-)-Threonine	-0.98	0.000567749	GEGy vs GEGm
gene-tia000841	K00600 glycine hydroxymethyltransferase [EC:2.1.2.1] | (RefSeq) serine hydroxymethyltransferase 4-like (A)	TMK0550	C4H9NO3	L-(-)-Threonine	-0.98	0.000567749	GEGy vs GEGm
gene-tia000841	K00600 glycine hydroxymethyltransferase [EC:2.1.2.1] | (RefSeq) serine hydroxymethyltransferase 4-like (A)	TMK0567	C4H9NO3	L-Homoserine	-0.99	0.000145416	GEGy vs GEGm
gene-tia000841	K00600 glycine hydroxymethyltransferase [EC:2.1.2.1] | (RefSeq) serine hydroxymethyltransferase 4-like (A)	TMK0567	C4H9NO3	L-Homoserine	-0.99	0.000145416	GEGy vs GEGm
gene-tia000841	K00600 glycine hydroxymethyltransferase [EC:2.1.2.1] | (RefSeq) serine hydroxymethyltransferase 4-like (A)	TMK0573	C6H14N4O2	L-(+)-Arginine	-0.986	0.000290128	GEGy vs GEGm
gene-tia000841	K00600 glycine hydroxymethyltransferase [EC:2.1.2.1] | (RefSeq) serine hydroxymethyltransferase 4-like (A)	TMK0577	C6H9N3O2	L-Histidine	-0.988	0.000211217	GEGy vs GEGm
gene-tia000841	K00600 glycine hydroxymethyltransferase [EC:2.1.2.1] | (RefSeq) serine hydroxymethyltransferase 4-like (A)	TMK0578	C6H14N2O2	L-(+)-Lysine	-0.995	4e-05	GEGy vs GEGm
gene-tia000841	K00600 glycine hydroxymethyltransferase [EC:2.1.2.1] | (RefSeq) serine hydroxymethyltransferase 4-like (A)	TMK0579	C5H12N2O2	L-Ornithine	-0.957	0.00277461	GEGy vs GEGm
gene-tia000892	K01870 isoleucyl-tRNA synthetase [EC:6.1.1.5] | (RefSeq) isoleucine--tRNA ligase, chloroplastic/mitochondrial-like (A)	TMK0271	C11H12N2O2	L-Tryptophan	0.985	0.000317725	GEEm vs GEGm
gene-tia000892	K01870 isoleucyl-tRNA synthetase [EC:6.1.1.5] | (RefSeq) isoleucine--tRNA ligase, chloroplastic/mitochondrial-like (A)	TMK0408	C4H8N2O3	L-Asparagine	0.949	0.00384447	GEEm vs GEGm
gene-tia000892	K01870 isoleucyl-tRNA synthetase [EC:6.1.1.5] | (RefSeq) isoleucine--tRNA ligase, chloroplastic/mitochondrial-like (A)	TMK0573	C6H14N4O2	L-(+)-Arginine	0.996	2.97e-05	GEEm vs GEGm
gene-tia000892	K01870 isoleucyl-tRNA synthetase [EC:6.1.1.5] | (RefSeq) isoleucine--tRNA ligase, chloroplastic/mitochondrial-like (A)	TMK0271	C11H12N2O2	L-Tryptophan	-0.993	8.22e-05	GEEy vs GEEm
gene-tia000892	K01870 isoleucyl-tRNA synthetase [EC:6.1.1.5] | (RefSeq) isoleucine--tRNA ligase, chloroplastic/mitochondrial-like (A)	TMK0408	C4H8N2O3	L-Asparagine	0.977	0.000756912	GEEy vs GEEm
gene-tia000892	K01870 isoleucyl-tRNA synthetase [EC:6.1.1.5] | (RefSeq) isoleucine--tRNA ligase, chloroplastic/mitochondrial-like (A)	TMK0523	C6H13NO2	L-Isoleucine	-0.99	0.000143955	GEEy vs GEEm
gene-tia000892	K01870 isoleucyl-tRNA synthetase [EC:6.1.1.5] | (RefSeq) isoleucine--tRNA ligase, chloroplastic/mitochondrial-like (A)	TMK0525	C6H13NO2	L-Leucine	-0.989	0.000175688	GEEy vs GEEm
gene-tia000892	K01870 isoleucyl-tRNA synthetase [EC:6.1.1.5] | (RefSeq) isoleucine--tRNA ligase, chloroplastic/mitochondrial-like (A)	TMK0550	C4H9NO3	L-(-)-Threonine	-0.992	9.64e-05	GEEy vs GEEm
gene-tia000892	K01870 isoleucyl-tRNA synthetase [EC:6.1.1.5] | (RefSeq) isoleucine--tRNA ligase, chloroplastic/mitochondrial-like (A)	TMK0271	C11H12N2O2	L-Tryptophan	-0.995	3.81e-05	GEGy vs GEGm
gene-tia000892	K01870 isoleucyl-tRNA synthetase [EC:6.1.1.5] | (RefSeq) isoleucine--tRNA ligase, chloroplastic/mitochondrial-like (A)	TMK0408	C4H8N2O3	L-Asparagine	-0.986	0.00029342	GEGy vs GEGm
gene-tia000892	K01870 isoleucyl-tRNA synthetase [EC:6.1.1.5] | (RefSeq) isoleucine--tRNA ligase, chloroplastic/mitochondrial-like (A)	TMK0523	C6H13NO2	L-Isoleucine	-0.989	0.000197317	GEGy vs GEGm
gene-tia000892	K01870 isoleucyl-tRNA synthetase [EC:6.1.1.5] | (RefSeq) isoleucine--tRNA ligase, chloroplastic/mitochondrial-like (A)	TMK0525	C6H13NO2	L-Leucine	-0.989	0.000189456	GEGy vs GEGm
gene-tia000892	K01870 isoleucyl-tRNA synthetase [EC:6.1.1.5] | (RefSeq) isoleucine--tRNA ligase, chloroplastic/mitochondrial-like (A)	TMK0543	C5H11NO2	L-Valine	-0.975	0.000949281	GEGy vs GEGm
gene-tia000892	K01870 isoleucyl-tRNA synthetase [EC:6.1.1.5] | (RefSeq) isoleucine--tRNA ligase, chloroplastic/mitochondrial-like (A)	TMK0550	C4H9NO3	L-(-)-Threonine	-0.977	0.000803899	GEGy vs GEGm
gene-tia000892	K01870 isoleucyl-tRNA synthetase [EC:6.1.1.5] | (RefSeq) isoleucine--tRNA ligase, chloroplastic/mitochondrial-like (A)	TMK0573	C6H14N4O2	L-(+)-Arginine	-0.983	0.000448375	GEGy vs GEGm
gene-tia000926	K05658 ATP-binding cassette, subfamily B (MDR/TAP), member 1 [EC:3.6.3.44] | (RefSeq) ABC transporter B family member 11-like (A)	TMK0284	C9H12N2O6	Uridine	-0.962	0.00216842	GEEm vs GEGm
gene-tia000926	K05658 ATP-binding cassette, subfamily B (MDR/TAP), member 1 [EC:3.6.3.44] | (RefSeq) ABC transporter B family member 11-like (A)	TMK0503	C10H13N5O3	Deoxyadenosine	-0.942	0.00501047	GEEm vs GEGm
gene-tia000926	K05658 ATP-binding cassette, subfamily B (MDR/TAP), member 1 [EC:3.6.3.44] | (RefSeq) ABC transporter B family member 11-like (A)	TMK0507	C10H13N5O4	Adenosine	-0.955	0.00296672	GEEm vs GEGm
gene-tia000926	K05658 ATP-binding cassette, subfamily B (MDR/TAP), member 1 [EC:3.6.3.44] | (RefSeq) ABC transporter B family member 11-like (A)	TMK0573	C6H14N4O2	L-(+)-Arginine	-0.974	0.00100019	GEEm vs GEGm
gene-tia000926	K05658 ATP-binding cassette, subfamily B (MDR/TAP), member 1 [EC:3.6.3.44] | (RefSeq) ABC transporter B family member 11-like (A)	TMK0579	C5H12N2O2	L-Ornithine	-0.947	0.00412549	GEEm vs GEGm
gene-tia000926	K05658 ATP-binding cassette, subfamily B (MDR/TAP), member 1 [EC:3.6.3.44] | (RefSeq) ABC transporter B family member 11-like (A)	TMK0503	C10H13N5O3	Deoxyadenosine	-0.982	0.000464584	GEEy vs GEGy
gene-tia000926	K05658 ATP-binding cassette, subfamily B (MDR/TAP), member 1 [EC:3.6.3.44] | (RefSeq) ABC transporter B family member 11-like (A)	TMK0507	C10H13N5O4	Adenosine	-0.993	7.64e-05	GEEy vs GEGy
gene-tia000926	K05658 ATP-binding cassette, subfamily B (MDR/TAP), member 1 [EC:3.6.3.44] | (RefSeq) ABC transporter B family member 11-like (A)	TMK0573	C6H14N4O2	L-(+)-Arginine	-0.97	0.0013445	GEEy vs GEGy
gene-tia000926	K05658 ATP-binding cassette, subfamily B (MDR/TAP), member 1 [EC:3.6.3.44] | (RefSeq) ABC transporter B family member 11-like (A)	TMK0578	C6H14N2O2	L-(+)-Lysine	-0.989	0.000171862	GEEy vs GEGy
gene-tia000926	K05658 ATP-binding cassette, subfamily B (MDR/TAP), member 1 [EC:3.6.3.44] | (RefSeq) ABC transporter B family member 11-like (A)	TMK0579	C5H12N2O2	L-Ornithine	-0.99	0.000163096	GEEy vs GEGy
gene-tia000927	K05658 ATP-binding cassette, subfamily B (MDR/TAP), member 1 [EC:3.6.3.44] | (RefSeq) hypothetical protein (A)	TMK0214	C6H14O6	Cordycepic acid	-0.96	0.00240346	GEEm vs GEGm
gene-tia000927	K05658 ATP-binding cassette, subfamily B (MDR/TAP), member 1 [EC:3.6.3.44] | (RefSeq) hypothetical protein (A)	TMK0303	C6H14O6	D-Sorbitol	-0.979	0.00065249	GEEm vs GEGm
gene-tia000927	K05658 ATP-binding cassette, subfamily B (MDR/TAP), member 1 [EC:3.6.3.44] | (RefSeq) hypothetical protein (A)	TMK0369	C10H12N4O6	Xanthosine	0.965	0.00179433	GEEm vs GEGm
gene-tia000927	K05658 ATP-binding cassette, subfamily B (MDR/TAP), member 1 [EC:3.6.3.44] | (RefSeq) hypothetical protein (A)	TMK0507	C10H13N5O4	Adenosine	-0.965	0.00178231	GEEm vs GEGm
gene-tia000927	K05658 ATP-binding cassette, subfamily B (MDR/TAP), member 1 [EC:3.6.3.44] | (RefSeq) hypothetical protein (A)	TMK0688	C9H13N3O5	Cytidine	-0.957	0.00271917	GEEm vs GEGm
gene-tia000927	K05658 ATP-binding cassette, subfamily B (MDR/TAP), member 1 [EC:3.6.3.44] | (RefSeq) hypothetical protein (A)	TMK0214	C6H14O6	Cordycepic acid	-0.94	0.0052784	GEEy vs GEEm
gene-tia000927	K05658 ATP-binding cassette, subfamily B (MDR/TAP), member 1 [EC:3.6.3.44] | (RefSeq) hypothetical protein (A)	TMK0303	C6H14O6	D-Sorbitol	-0.981	0.000512548	GEEy vs GEEm
gene-tia000927	K05658 ATP-binding cassette, subfamily B (MDR/TAP), member 1 [EC:3.6.3.44] | (RefSeq) hypothetical protein (A)	TMK0369	C10H12N4O6	Xanthosine	0.991	0.0001331	GEEy vs GEEm
gene-tia000927	K05658 ATP-binding cassette, subfamily B (MDR/TAP), member 1 [EC:3.6.3.44] | (RefSeq) hypothetical protein (A)	TMK0507	C10H13N5O4	Adenosine	-0.992	8.9e-05	GEEy vs GEEm
gene-tia000927	K05658 ATP-binding cassette, subfamily B (MDR/TAP), member 1 [EC:3.6.3.44] | (RefSeq) hypothetical protein (A)	TMK0688	C9H13N3O5	Cytidine	-0.985	0.000356433	GEEy vs GEEm
gene-tia000929	K05658 ATP-binding cassette, subfamily B (MDR/TAP), member 1 [EC:3.6.3.44] | (RefSeq) hypothetical protein (A)	TMK0503	C10H13N5O3	Deoxyadenosine	-0.976	0.000873139	GEEm vs GEGm
gene-tia000929	K05658 ATP-binding cassette, subfamily B (MDR/TAP), member 1 [EC:3.6.3.44] | (RefSeq) hypothetical protein (A)	TMK0507	C10H13N5O4	Adenosine	-0.975	0.000916159	GEEm vs GEGm
gene-tia001011	K00430 peroxidase [EC:1.11.1.7] | (RefSeq) cationic peroxidase 1-like (A)	TMK0248	C11H14O4	Sinapyl alcohol	-0.998	6.09e-06	GEEm vs GEGm
gene-tia001011	K00430 peroxidase [EC:1.11.1.7] | (RefSeq) cationic peroxidase 1-like (A)	TMK0469	C10H8O4	Scopoletin(7-Hydroxy-5-methoxycoumarin)	-1	1.05e-07	GEEm vs GEGm
gene-tia001011	K00430 peroxidase [EC:1.11.1.7] | (RefSeq) cationic peroxidase 1-like (A)	TMK0532	C9H11NO3	L-(-)-Tyrosine	-0.998	3.87e-06	GEEm vs GEGm
gene-tia001011	K00430 peroxidase [EC:1.11.1.7] | (RefSeq) cationic peroxidase 1-like (A)	TMK0057	C17H24O9	Syringin	-0.997	1.31e-05	GEEy vs GEEm
gene-tia001011	K00430 peroxidase [EC:1.11.1.7] | (RefSeq) cationic peroxidase 1-like (A)	TMK0231	C9H8O2	Cinnamic acid	0.998	7.81e-06	GEEy vs GEEm
gene-tia001011	K00430 peroxidase [EC:1.11.1.7] | (RefSeq) cationic peroxidase 1-like (A)	TMK0248	C11H14O4	Sinapyl alcohol	-0.993	8.25e-05	GEEy vs GEEm
gene-tia001011	K00430 peroxidase [EC:1.11.1.7] | (RefSeq) cationic peroxidase 1-like (A)	TMK0469	C10H8O4	Scopoletin(7-Hydroxy-5-methoxycoumarin)	-0.996	2.62e-05	GEEy vs GEEm
gene-tia001011	K00430 peroxidase [EC:1.11.1.7] | (RefSeq) cationic peroxidase 1-like (A)	TMK0057	C17H24O9	Syringin	0.993	8.08e-05	GEEy vs GEGy
gene-tia001011	K00430 peroxidase [EC:1.11.1.7] | (RefSeq) cationic peroxidase 1-like (A)	TMK0231	C9H8O2	Cinnamic acid	0.999	1.84e-06	GEEy vs GEGy
gene-tia001011	K00430 peroxidase [EC:1.11.1.7] | (RefSeq) cationic peroxidase 1-like (A)	TMK0248	C11H14O4	Sinapyl alcohol	-0.924	0.00847396	GEEy vs GEGy
gene-tia001011	K00430 peroxidase [EC:1.11.1.7] | (RefSeq) cationic peroxidase 1-like (A)	TMK0472	C9H8O3	p-Coumaric acid	0.994	5.08e-05	GEEy vs GEGy
gene-tia001011	K00430 peroxidase [EC:1.11.1.7] | (RefSeq) cationic peroxidase 1-like (A)	TMK0532	C9H11NO3	L-(-)-Tyrosine	-0.998	6.97e-06	GEEy vs GEGy
gene-tia001011	K00430 peroxidase [EC:1.11.1.7] | (RefSeq) cationic peroxidase 1-like (A)	TMK0231	C9H8O2	Cinnamic acid	-0.998	6.42e-06	GEGy vs GEGm
gene-tia001011	K00430 peroxidase [EC:1.11.1.7] | (RefSeq) cationic peroxidase 1-like (A)	TMK0469	C10H8O4	Scopoletin(7-Hydroxy-5-methoxycoumarin)	-0.994	4.8e-05	GEGy vs GEGm
gene-tia001011	K00430 peroxidase [EC:1.11.1.7] | (RefSeq) cationic peroxidase 1-like (A)	TMK0472	C9H8O3	p-Coumaric acid	-0.993	8.02e-05	GEGy vs GEGm
gene-tia001012	K00430 peroxidase [EC:1.11.1.7] | (RefSeq) LOW QUALITY PROTEIN: peroxidase 52-like (A)	TMK0057	C17H24O9	Syringin	-0.998	8.1e-06	GEEy vs GEEm
gene-tia001012	K00430 peroxidase [EC:1.11.1.7] | (RefSeq) LOW QUALITY PROTEIN: peroxidase 52-like (A)	TMK0231	C9H8O2	Cinnamic acid	0.999	2.69e-06	GEEy vs GEEm
gene-tia001012	K00430 peroxidase [EC:1.11.1.7] | (RefSeq) LOW QUALITY PROTEIN: peroxidase 52-like (A)	TMK0248	C11H14O4	Sinapyl alcohol	-0.992	0.000100731	GEEy vs GEEm
gene-tia001012	K00430 peroxidase [EC:1.11.1.7] | (RefSeq) LOW QUALITY PROTEIN: peroxidase 52-like (A)	TMK0469	C10H8O4	Scopoletin(7-Hydroxy-5-methoxycoumarin)	-0.995	4.37e-05	GEEy vs GEEm
gene-tia001012	K00430 peroxidase [EC:1.11.1.7] | (RefSeq) LOW QUALITY PROTEIN: peroxidase 52-like (A)	TMK0057	C17H24O9	Syringin	-0.992	9.21e-05	GEEy vs GEGy
gene-tia001012	K00430 peroxidase [EC:1.11.1.7] | (RefSeq) LOW QUALITY PROTEIN: peroxidase 52-like (A)	TMK0231	C9H8O2	Cinnamic acid	-0.999	1.18e-06	GEEy vs GEGy
gene-tia001012	K00430 peroxidase [EC:1.11.1.7] | (RefSeq) LOW QUALITY PROTEIN: peroxidase 52-like (A)	TMK0248	C11H14O4	Sinapyl alcohol	0.924	0.00850976	GEEy vs GEGy
gene-tia001012	K00430 peroxidase [EC:1.11.1.7] | (RefSeq) LOW QUALITY PROTEIN: peroxidase 52-like (A)	TMK0472	C9H8O3	p-Coumaric acid	-0.993	7.44e-05	GEEy vs GEGy
gene-tia001012	K00430 peroxidase [EC:1.11.1.7] | (RefSeq) LOW QUALITY PROTEIN: peroxidase 52-like (A)	TMK0231	C9H8O2	Cinnamic acid	-0.99	0.000163303	GEGy vs GEGm
gene-tia001012	K00430 peroxidase [EC:1.11.1.7] | (RefSeq) LOW QUALITY PROTEIN: peroxidase 52-like (A)	TMK0469	C10H8O4	Scopoletin(7-Hydroxy-5-methoxycoumarin)	-0.985	0.000346253	GEGy vs GEGm
gene-tia001012	K00430 peroxidase [EC:1.11.1.7] | (RefSeq) LOW QUALITY PROTEIN: peroxidase 52-like (A)	TMK0472	C9H8O3	p-Coumaric acid	-0.987	0.000250107	GEGy vs GEGm
gene-tia001026	K17398 DNA (cytosine-5)-methyltransferase 3A [EC:2.1.1.37] | (RefSeq) uncharacterized protein LOC104707037 (A)	TMK0567	C4H9NO3	L-Homoserine	0.975	0.000938015	GEEy vs GEEm
gene-tia001026	K17398 DNA (cytosine-5)-methyltransferase 3A [EC:2.1.1.37] | (RefSeq) uncharacterized protein LOC104707037 (A)	TMK0998	C4H7NO2	1-Aminocyclopropane-1-carboxylic acid	0.983	0.000447837	GEEy vs GEEm
gene-tia001026	K17398 DNA (cytosine-5)-methyltransferase 3A [EC:2.1.1.37] | (RefSeq) uncharacterized protein LOC104707037 (A)	TMK0567	C4H9NO3	L-Homoserine	-0.987	0.000242886	GEEy vs GEGy
gene-tia001026	K17398 DNA (cytosine-5)-methyltransferase 3A [EC:2.1.1.37] | (RefSeq) uncharacterized protein LOC104707037 (A)	TMK0567	C4H9NO3	L-Homoserine	-0.996	2.04e-05	GEGy vs GEGm
gene-tia001026	K17398 DNA (cytosine-5)-methyltransferase 3A [EC:2.1.1.37] | (RefSeq) uncharacterized protein LOC104707037 (A)	TMK0998	C4H7NO2	1-Aminocyclopropane-1-carboxylic acid	-0.993	7.92e-05	GEGy vs GEGm
gene-tia001032	K00850 6-phosphofructokinase 1 [EC:2.7.1.11] | (RefSeq) ATP-dependent 6-phosphofructokinase 6-like (A)	TMK0070	C5H11O8P	Ribulose-5-phosphate	-0.953	0.00325212	GEEm vs GEGm
gene-tia001032	K00850 6-phosphofructokinase 1 [EC:2.7.1.11] | (RefSeq) ATP-dependent 6-phosphofructokinase 6-like (A)	TMK0070	C5H11O8P	Ribulose-5-phosphate	-0.953	0.00325212	GEEm vs GEGm
gene-tia001032	K00850 6-phosphofructokinase 1 [EC:2.7.1.11] | (RefSeq) ATP-dependent 6-phosphofructokinase 6-like (A)	TMK0070	C5H11O8P	Ribulose-5-phosphate	-0.953	0.00325212	GEEm vs GEGm
gene-tia001032	K00850 6-phosphofructokinase 1 [EC:2.7.1.11] | (RefSeq) ATP-dependent 6-phosphofructokinase 6-like (A)	TMK0271	C11H12N2O2	L-Tryptophan	-0.953	0.00329321	GEEm vs GEGm
gene-tia001032	K00850 6-phosphofructokinase 1 [EC:2.7.1.11] | (RefSeq) ATP-dependent 6-phosphofructokinase 6-like (A)	TMK0303	C6H14O6	D-Sorbitol	-0.934	0.00630408	GEEm vs GEGm
gene-tia001032	K00850 6-phosphofructokinase 1 [EC:2.7.1.11] | (RefSeq) ATP-dependent 6-phosphofructokinase 6-like (A)	TMK0303	C6H14O6	D-Sorbitol	-0.934	0.00630408	GEEm vs GEGm
gene-tia001032	K00850 6-phosphofructokinase 1 [EC:2.7.1.11] | (RefSeq) ATP-dependent 6-phosphofructokinase 6-like (A)	TMK0572	C7H14N2O4	2,6-Diaminooimelic acid	-0.954	0.00313897	GEEm vs GEGm
gene-tia001032	K00850 6-phosphofructokinase 1 [EC:2.7.1.11] | (RefSeq) ATP-dependent 6-phosphofructokinase 6-like (A)	TMK0034	C6H12O7	Gluconic acid	-0.945	0.00440634	GEEy vs GEEm
gene-tia001032	K00850 6-phosphofructokinase 1 [EC:2.7.1.11] | (RefSeq) ATP-dependent 6-phosphofructokinase 6-like (A)	TMK0034	C6H12O7	Gluconic acid	-0.945	0.00440634	GEEy vs GEEm
gene-tia001032	K00850 6-phosphofructokinase 1 [EC:2.7.1.11] | (RefSeq) ATP-dependent 6-phosphofructokinase 6-like (A)	TMK0070	C5H11O8P	Ribulose-5-phosphate	-0.972	0.00113937	GEEy vs GEEm
gene-tia001032	K00850 6-phosphofructokinase 1 [EC:2.7.1.11] | (RefSeq) ATP-dependent 6-phosphofructokinase 6-like (A)	TMK0070	C5H11O8P	Ribulose-5-phosphate	-0.972	0.00113937	GEEy vs GEEm
gene-tia001032	K00850 6-phosphofructokinase 1 [EC:2.7.1.11] | (RefSeq) ATP-dependent 6-phosphofructokinase 6-like (A)	TMK0070	C5H11O8P	Ribulose-5-phosphate	-0.972	0.00113937	GEEy vs GEEm
gene-tia001032	K00850 6-phosphofructokinase 1 [EC:2.7.1.11] | (RefSeq) ATP-dependent 6-phosphofructokinase 6-like (A)	TMK0271	C11H12N2O2	L-Tryptophan	-0.95	0.00369643	GEEy vs GEEm
gene-tia001032	K00850 6-phosphofructokinase 1 [EC:2.7.1.11] | (RefSeq) ATP-dependent 6-phosphofructokinase 6-like (A)	TMK0303	C6H14O6	D-Sorbitol	-0.938	0.00570558	GEEy vs GEEm
gene-tia001032	K00850 6-phosphofructokinase 1 [EC:2.7.1.11] | (RefSeq) ATP-dependent 6-phosphofructokinase 6-like (A)	TMK0303	C6H14O6	D-Sorbitol	-0.938	0.00570558	GEEy vs GEEm
gene-tia001032	K00850 6-phosphofructokinase 1 [EC:2.7.1.11] | (RefSeq) ATP-dependent 6-phosphofructokinase 6-like (A)	TMK0572	C7H14N2O4	2,6-Diaminooimelic acid	0.927	0.00771358	GEEy vs GEEm
gene-tia001033	K00850 6-phosphofructokinase 1 [EC:2.7.1.11] | (RefSeq) ATP-dependent 6-phosphofructokinase 6-like (A)	TMK0070	C5H11O8P	Ribulose-5-phosphate	-0.999	4.636e-07	GEEm vs GEGm
gene-tia001033	K00850 6-phosphofructokinase 1 [EC:2.7.1.11] | (RefSeq) ATP-dependent 6-phosphofructokinase 6-like (A)	TMK0070	C5H11O8P	Ribulose-5-phosphate	-0.999	4.64e-07	GEEm vs GEGm
gene-tia001033	K00850 6-phosphofructokinase 1 [EC:2.7.1.11] | (RefSeq) ATP-dependent 6-phosphofructokinase 6-like (A)	TMK0070	C5H11O8P	Ribulose-5-phosphate	-0.999	4.64e-07	GEEm vs GEGm
gene-tia001033	K00850 6-phosphofructokinase 1 [EC:2.7.1.11] | (RefSeq) ATP-dependent 6-phosphofructokinase 6-like (A)	TMK0214	C6H14O6	Cordycepic acid	-0.992	0.000105204	GEEm vs GEGm
gene-tia001033	K00850 6-phosphofructokinase 1 [EC:2.7.1.11] | (RefSeq) ATP-dependent 6-phosphofructokinase 6-like (A)	TMK0271	C11H12N2O2	L-Tryptophan	-0.999	1.59e-06	GEEm vs GEGm
gene-tia001033	K00850 6-phosphofructokinase 1 [EC:2.7.1.11] | (RefSeq) ATP-dependent 6-phosphofructokinase 6-like (A)	TMK0303	C6H14O6	D-Sorbitol	-0.998	6.6543e-06	GEEm vs GEGm
gene-tia001033	K00850 6-phosphofructokinase 1 [EC:2.7.1.11] | (RefSeq) ATP-dependent 6-phosphofructokinase 6-like (A)	TMK0303	C6H14O6	D-Sorbitol	-0.998	6.65e-06	GEEm vs GEGm
gene-tia001033	K00850 6-phosphofructokinase 1 [EC:2.7.1.11] | (RefSeq) ATP-dependent 6-phosphofructokinase 6-like (A)	TMK0401	C6H10O6	D-(+)-Glucono-1,5-lactone	-0.989	0.000167075	GEEm vs GEGm
gene-tia001033	K00850 6-phosphofructokinase 1 [EC:2.7.1.11] | (RefSeq) ATP-dependent 6-phosphofructokinase 6-like (A)	TMK0401	C6H10O6	D-(+)-Glucono-1,5-lactone	-0.989	0.000167075	GEEm vs GEGm
gene-tia001033	K00850 6-phosphofructokinase 1 [EC:2.7.1.11] | (RefSeq) ATP-dependent 6-phosphofructokinase 6-like (A)	TMK0408	C4H8N2O3	L-Asparagine	-0.972	0.00114628	GEEm vs GEGm
gene-tia001033	K00850 6-phosphofructokinase 1 [EC:2.7.1.11] | (RefSeq) ATP-dependent 6-phosphofructokinase 6-like (A)	TMK0532	C9H11NO3	L-(-)-Tyrosine	-0.999	1.49e-06	GEEm vs GEGm
gene-tia001033	K00850 6-phosphofructokinase 1 [EC:2.7.1.11] | (RefSeq) ATP-dependent 6-phosphofructokinase 6-like (A)	TMK0572	C7H14N2O4	2,6-Diaminooimelic acid	-0.997	1.75e-05	GEEm vs GEGm
gene-tia001033	K00850 6-phosphofructokinase 1 [EC:2.7.1.11] | (RefSeq) ATP-dependent 6-phosphofructokinase 6-like (A)	TMK0573	C6H14N4O2	L-(+)-Arginine	-0.984	0.000382982	GEEm vs GEGm
gene-tia001033	K00850 6-phosphofructokinase 1 [EC:2.7.1.11] | (RefSeq) ATP-dependent 6-phosphofructokinase 6-like (A)	TMK0579	C5H12N2O2	L-Ornithine	-1	3.63e-07	GEEm vs GEGm
gene-tia001033	K00850 6-phosphofructokinase 1 [EC:2.7.1.11] | (RefSeq) ATP-dependent 6-phosphofructokinase 6-like (A)	TMK0291	C6H13O9P	D-Fructose 6-phosphate	0.948	0.00400008	GEEy vs GEGy
gene-tia001033	K00850 6-phosphofructokinase 1 [EC:2.7.1.11] | (RefSeq) ATP-dependent 6-phosphofructokinase 6-like (A)	TMK0291	C6H13O9P	D-Fructose 6-phosphate	0.948	0.00400008	GEEy vs GEGy
gene-tia001033	K00850 6-phosphofructokinase 1 [EC:2.7.1.11] | (RefSeq) ATP-dependent 6-phosphofructokinase 6-like (A)	TMK0408	C4H8N2O3	L-Asparagine	-0.945	0.00441328	GEEy vs GEGy
gene-tia001033	K00850 6-phosphofructokinase 1 [EC:2.7.1.11] | (RefSeq) ATP-dependent 6-phosphofructokinase 6-like (A)	TMK0532	C9H11NO3	L-(-)-Tyrosine	-0.962	0.00213788	GEEy vs GEGy
gene-tia001033	K00850 6-phosphofructokinase 1 [EC:2.7.1.11] | (RefSeq) ATP-dependent 6-phosphofructokinase 6-like (A)	TMK0572	C7H14N2O4	2,6-Diaminooimelic acid	-0.962	0.00217347	GEEy vs GEGy
gene-tia001033	K00850 6-phosphofructokinase 1 [EC:2.7.1.11] | (RefSeq) ATP-dependent 6-phosphofructokinase 6-like (A)	TMK0573	C6H14N4O2	L-(+)-Arginine	-0.96	0.00235979	GEEy vs GEGy
gene-tia001033	K00850 6-phosphofructokinase 1 [EC:2.7.1.11] | (RefSeq) ATP-dependent 6-phosphofructokinase 6-like (A)	TMK0577	C6H9N3O2	L-Histidine	-0.953	0.00320058	GEEy vs GEGy
gene-tia001033	K00850 6-phosphofructokinase 1 [EC:2.7.1.11] | (RefSeq) ATP-dependent 6-phosphofructokinase 6-like (A)	TMK0578	C6H14N2O2	L-(+)-Lysine	-0.949	0.0038614	GEEy vs GEGy
gene-tia001033	K00850 6-phosphofructokinase 1 [EC:2.7.1.11] | (RefSeq) ATP-dependent 6-phosphofructokinase 6-like (A)	TMK0579	C5H12N2O2	L-Ornithine	-0.949	0.00390898	GEEy vs GEGy
gene-tia001033	K00850 6-phosphofructokinase 1 [EC:2.7.1.11] | (RefSeq) ATP-dependent 6-phosphofructokinase 6-like (A)	TMK0034	C6H12O7	Gluconic acid	0.954	0.00309607	GEGy vs GEGm
gene-tia001033	K00850 6-phosphofructokinase 1 [EC:2.7.1.11] | (RefSeq) ATP-dependent 6-phosphofructokinase 6-like (A)	TMK0034	C6H12O7	Gluconic acid	0.954	0.00309607	GEGy vs GEGm
gene-tia001033	K00850 6-phosphofructokinase 1 [EC:2.7.1.11] | (RefSeq) ATP-dependent 6-phosphofructokinase 6-like (A)	TMK0070	C5H11O8P	Ribulose-5-phosphate	-0.962	0.00208967	GEGy vs GEGm
gene-tia001033	K00850 6-phosphofructokinase 1 [EC:2.7.1.11] | (RefSeq) ATP-dependent 6-phosphofructokinase 6-like (A)	TMK0070	C5H11O8P	Ribulose-5-phosphate	-0.962	0.00208967	GEGy vs GEGm
gene-tia001033	K00850 6-phosphofructokinase 1 [EC:2.7.1.11] | (RefSeq) ATP-dependent 6-phosphofructokinase 6-like (A)	TMK0070	C5H11O8P	Ribulose-5-phosphate	-0.962	0.00208967	GEGy vs GEGm
gene-tia001033	K00850 6-phosphofructokinase 1 [EC:2.7.1.11] | (RefSeq) ATP-dependent 6-phosphofructokinase 6-like (A)	TMK0271	C11H12N2O2	L-Tryptophan	0.96	0.0024	GEGy vs GEGm
gene-tia001033	K00850 6-phosphofructokinase 1 [EC:2.7.1.11] | (RefSeq) ATP-dependent 6-phosphofructokinase 6-like (A)	TMK0408	C4H8N2O3	L-Asparagine	0.94	0.00524459	GEGy vs GEGm
gene-tia001033	K00850 6-phosphofructokinase 1 [EC:2.7.1.11] | (RefSeq) ATP-dependent 6-phosphofructokinase 6-like (A)	TMK0573	C6H14N4O2	L-(+)-Arginine	0.95	0.0037333	GEGy vs GEGm
gene-tia001033	K00850 6-phosphofructokinase 1 [EC:2.7.1.11] | (RefSeq) ATP-dependent 6-phosphofructokinase 6-like (A)	TMK0577	C6H9N3O2	L-Histidine	0.972	0.00115203	GEGy vs GEGm
gene-tia001033	K00850 6-phosphofructokinase 1 [EC:2.7.1.11] | (RefSeq) ATP-dependent 6-phosphofructokinase 6-like (A)	TMK0578	C6H14N2O2	L-(+)-Lysine	0.949	0.00389748	GEGy vs GEGm
gene-tia001033	K00850 6-phosphofructokinase 1 [EC:2.7.1.11] | (RefSeq) ATP-dependent 6-phosphofructokinase 6-like (A)	TMK0579	C5H12N2O2	L-Ornithine	0.952	0.00334819	GEGy vs GEGm
gene-tia001079	K00588 caffeoyl-CoA O-methyltransferase [EC:2.1.1.104] | (RefSeq) norbelladine 4'-O-methyltransferase isoform X1 (A)	TMK0248	C11H14O4	Sinapyl alcohol	-0.993	7.92e-05	GEEm vs GEGm
gene-tia001079	K00588 caffeoyl-CoA O-methyltransferase [EC:2.1.1.104] | (RefSeq) norbelladine 4'-O-methyltransferase isoform X1 (A)	TMK0362	C16H18O9	Chlorogenic acid	-0.997	1.83e-05	GEEm vs GEGm
gene-tia001079	K00588 caffeoyl-CoA O-methyltransferase [EC:2.1.1.104] | (RefSeq) norbelladine 4'-O-methyltransferase isoform X1 (A)	TMK0362	C16H18O9	Chlorogenic acid	-0.997	1.83e-05	GEEm vs GEGm
gene-tia001079	K00588 caffeoyl-CoA O-methyltransferase [EC:2.1.1.104] | (RefSeq) norbelladine 4'-O-methyltransferase isoform X1 (A)	TMK0362	C16H18O9	Chlorogenic acid	-0.997	1.83e-05	GEEm vs GEGm
gene-tia001079	K00588 caffeoyl-CoA O-methyltransferase [EC:2.1.1.104] | (RefSeq) norbelladine 4'-O-methyltransferase isoform X1 (A)	TMK0469	C10H8O4	Scopoletin(7-Hydroxy-5-methoxycoumarin)	-0.994	4.88e-05	GEEm vs GEGm
gene-tia001079	K00588 caffeoyl-CoA O-methyltransferase [EC:2.1.1.104] | (RefSeq) norbelladine 4'-O-methyltransferase isoform X1 (A)	TMK0248	C11H14O4	Sinapyl alcohol	-0.987	0.000236216	GEEy vs GEEm
gene-tia001079	K00588 caffeoyl-CoA O-methyltransferase [EC:2.1.1.104] | (RefSeq) norbelladine 4'-O-methyltransferase isoform X1 (A)	TMK0469	C10H8O4	Scopoletin(7-Hydroxy-5-methoxycoumarin)	-0.994	5.1e-05	GEEy vs GEEm
gene-tia001092	K01623 fructose-bisphosphate aldolase, class I [EC:4.1.2.13] | (RefSeq) fructose-bisphosphate aldolase 1, cytoplasmic-like (A)	TMK0034	C6H12O7	Gluconic acid	-0.988	0.000198378	GEEy vs GEEm
gene-tia001092	K01623 fructose-bisphosphate aldolase, class I [EC:4.1.2.13] | (RefSeq) fructose-bisphosphate aldolase 1, cytoplasmic-like (A)	TMK0034	C6H12O7	Gluconic acid	-0.988	0.000198378	GEEy vs GEEm
gene-tia001092	K01623 fructose-bisphosphate aldolase, class I [EC:4.1.2.13] | (RefSeq) fructose-bisphosphate aldolase 1, cytoplasmic-like (A)	TMK0070	C5H11O8P	Ribulose-5-phosphate	-0.927	0.00770385	GEEy vs GEEm
gene-tia001092	K01623 fructose-bisphosphate aldolase, class I [EC:4.1.2.13] | (RefSeq) fructose-bisphosphate aldolase 1, cytoplasmic-like (A)	TMK0070	C5H11O8P	Ribulose-5-phosphate	-0.927	0.00770385	GEEy vs GEEm
gene-tia001092	K01623 fructose-bisphosphate aldolase, class I [EC:4.1.2.13] | (RefSeq) fructose-bisphosphate aldolase 1, cytoplasmic-like (A)	TMK0070	C5H11O8P	Ribulose-5-phosphate	-0.927	0.00770385	GEEy vs GEEm
gene-tia001092	K01623 fructose-bisphosphate aldolase, class I [EC:4.1.2.13] | (RefSeq) fructose-bisphosphate aldolase 1, cytoplasmic-like (A)	TMK0070	C5H11O8P	Ribulose-5-phosphate	-0.927	0.00770385	GEEy vs GEEm
gene-tia001092	K01623 fructose-bisphosphate aldolase, class I [EC:4.1.2.13] | (RefSeq) fructose-bisphosphate aldolase 1, cytoplasmic-like (A)	TMK0401	C6H10O6	D-(+)-Glucono-1,5-lactone	-0.965	0.00177321	GEEy vs GEEm
gene-tia001092	K01623 fructose-bisphosphate aldolase, class I [EC:4.1.2.13] | (RefSeq) fructose-bisphosphate aldolase 1, cytoplasmic-like (A)	TMK0401	C6H10O6	D-(+)-Glucono-1,5-lactone	-0.965	0.00177321	GEEy vs GEEm
gene-tia001092	K01623 fructose-bisphosphate aldolase, class I [EC:4.1.2.13] | (RefSeq) fructose-bisphosphate aldolase 1, cytoplasmic-like (A)	TMK0408	C4H8N2O3	L-Asparagine	0.993	7.36e-05	GEEy vs GEEm
gene-tia001092	K01623 fructose-bisphosphate aldolase, class I [EC:4.1.2.13] | (RefSeq) fructose-bisphosphate aldolase 1, cytoplasmic-like (A)	TMK0567	C4H9NO3	L-Homoserine	-0.985	0.000315557	GEEy vs GEEm
gene-tia001092	K01623 fructose-bisphosphate aldolase, class I [EC:4.1.2.13] | (RefSeq) fructose-bisphosphate aldolase 1, cytoplasmic-like (A)	TMK0572	C7H14N2O4	2,6-Diaminooimelic acid	0.991	0.000128964	GEEy vs GEEm
gene-tia001092	K01623 fructose-bisphosphate aldolase, class I [EC:4.1.2.13] | (RefSeq) fructose-bisphosphate aldolase 1, cytoplasmic-like (A)	TMK0291	C6H13O9P	D-Fructose 6-phosphate	-0.999	1.48e-06	GEEy vs GEGy
gene-tia001092	K01623 fructose-bisphosphate aldolase, class I [EC:4.1.2.13] | (RefSeq) fructose-bisphosphate aldolase 1, cytoplasmic-like (A)	TMK0291	C6H13O9P	D-Fructose 6-phosphate	-0.999	1.48e-06	GEEy vs GEGy
gene-tia001092	K01623 fructose-bisphosphate aldolase, class I [EC:4.1.2.13] | (RefSeq) fructose-bisphosphate aldolase 1, cytoplasmic-like (A)	TMK0408	C4H8N2O3	L-Asparagine	0.999	4.7e-07	GEEy vs GEGy
gene-tia001092	K01623 fructose-bisphosphate aldolase, class I [EC:4.1.2.13] | (RefSeq) fructose-bisphosphate aldolase 1, cytoplasmic-like (A)	TMK0567	C4H9NO3	L-Homoserine	0.983	0.000453701	GEEy vs GEGy
gene-tia001092	K01623 fructose-bisphosphate aldolase, class I [EC:4.1.2.13] | (RefSeq) fructose-bisphosphate aldolase 1, cytoplasmic-like (A)	TMK0572	C7H14N2O4	2,6-Diaminooimelic acid	0.998	8.47e-06	GEEy vs GEGy
gene-tia001092	K01623 fructose-bisphosphate aldolase, class I [EC:4.1.2.13] | (RefSeq) fructose-bisphosphate aldolase 1, cytoplasmic-like (A)	TMK0579	C5H12N2O2	L-Ornithine	0.997	1.81e-05	GEEy vs GEGy
gene-tia001094	K08712 ATP-binding cassette, subfamily G (WHITE), member 2, SNQ2 | (RefSeq) ABC transporter, ATP-binding protein (A)	TMK0369	C10H12N4O6	Xanthosine	0.987	0.000238228	GEEy vs GEEm
gene-tia001094	K08712 ATP-binding cassette, subfamily G (WHITE), member 2, SNQ2 | (RefSeq) ABC transporter, ATP-binding protein (A)	TMK0404	C6H10O7	D-Galacturonic acid(Gal A)	-0.968	0.00152663	GEEy vs GEEm
gene-tia001094	K08712 ATP-binding cassette, subfamily G (WHITE), member 2, SNQ2 | (RefSeq) ABC transporter, ATP-binding protein (A)	TMK0525	C6H13NO2	L-Leucine	-0.985	0.000350243	GEEy vs GEEm
gene-tia001094	K08712 ATP-binding cassette, subfamily G (WHITE), member 2, SNQ2 | (RefSeq) ABC transporter, ATP-binding protein (A)	TMK0691	C5H9NO2	L-Proline	-0.993	8.4e-05	GEEy vs GEEm
gene-tia001113	K01188 beta-glucosidase [EC:3.2.1.21] | (RefSeq) beta-glucosidase 22-like (A)	TMK0248	C11H14O4	Sinapyl alcohol	-0.988	0.000215084	GEEm vs GEGm
gene-tia001113	K01188 beta-glucosidase [EC:3.2.1.21] | (RefSeq) beta-glucosidase 22-like (A)	TMK0408	C4H8N2O3	L-Asparagine	-0.978	0.000712563	GEEm vs GEGm
gene-tia001113	K01188 beta-glucosidase [EC:3.2.1.21] | (RefSeq) beta-glucosidase 22-like (A)	TMK0469	C10H8O4	Scopoletin(7-Hydroxy-5-methoxycoumarin)	-0.994	4.96e-05	GEEm vs GEGm
gene-tia001113	K01188 beta-glucosidase [EC:3.2.1.21] | (RefSeq) beta-glucosidase 22-like (A)	TMK0532	C9H11NO3	L-(-)-Tyrosine	-0.997	1.25e-05	GEEm vs GEGm
gene-tia001113	K01188 beta-glucosidase [EC:3.2.1.21] | (RefSeq) beta-glucosidase 22-like (A)	TMK0532	C9H11NO3	L-(-)-Tyrosine	-0.997	1.25e-05	GEEm vs GEGm
gene-tia001113	K01188 beta-glucosidase [EC:3.2.1.21] | (RefSeq) beta-glucosidase 22-like (A)	TMK0231	C9H8O2	Cinnamic acid	1	5.62e-08	GEEy vs GEEm
gene-tia001113	K01188 beta-glucosidase [EC:3.2.1.21] | (RefSeq) beta-glucosidase 22-like (A)	TMK0248	C11H14O4	Sinapyl alcohol	-0.985	0.000319156	GEEy vs GEEm
gene-tia001113	K01188 beta-glucosidase [EC:3.2.1.21] | (RefSeq) beta-glucosidase 22-like (A)	TMK0408	C4H8N2O3	L-Asparagine	0.992	8.88e-05	GEEy vs GEEm
gene-tia001113	K01188 beta-glucosidase [EC:3.2.1.21] | (RefSeq) beta-glucosidase 22-like (A)	TMK0469	C10H8O4	Scopoletin(7-Hydroxy-5-methoxycoumarin)	-0.993	6.55e-05	GEEy vs GEEm
gene-tia001113	K01188 beta-glucosidase [EC:3.2.1.21] | (RefSeq) beta-glucosidase 22-like (A)	TMK0523	C6H13NO2	L-Isoleucine	-0.997	1.64e-05	GEEy vs GEEm
gene-tia001113	K01188 beta-glucosidase [EC:3.2.1.21] | (RefSeq) beta-glucosidase 22-like (A)	TMK0231	C9H8O2	Cinnamic acid	0.998	7.43e-06	GEGy vs GEGm
gene-tia001113	K01188 beta-glucosidase [EC:3.2.1.21] | (RefSeq) beta-glucosidase 22-like (A)	TMK0342	C10H10O4	Ferulic acid	-0.996	2.19e-05	GEGy vs GEGm
gene-tia001113	K01188 beta-glucosidase [EC:3.2.1.21] | (RefSeq) beta-glucosidase 22-like (A)	TMK0408	C4H8N2O3	L-Asparagine	-0.994	5.56e-05	GEGy vs GEGm
gene-tia001113	K01188 beta-glucosidase [EC:3.2.1.21] | (RefSeq) beta-glucosidase 22-like (A)	TMK0469	C10H8O4	Scopoletin(7-Hydroxy-5-methoxycoumarin)	0.997	9.87e-06	GEGy vs GEGm
gene-tia001113	K01188 beta-glucosidase [EC:3.2.1.21] | (RefSeq) beta-glucosidase 22-like (A)	TMK0523	C6H13NO2	L-Isoleucine	-0.998	9.1e-06	GEGy vs GEGm
gene-tia001113	K01188 beta-glucosidase [EC:3.2.1.21] | (RefSeq) beta-glucosidase 22-like (A)	TMK0543	C5H11NO2	L-Valine	-0.979	0.000637272	GEGy vs GEGm
gene-tia001137	K05658 ATP-binding cassette, subfamily B (MDR/TAP), member 1 [EC:7.6.2.2] | (RefSeq) ABC transporter B family member 6-like (A)	TMK0214	C6H14O6	Cordycepic acid	-0.991	0.000128266	GEEm vs GEGm
gene-tia001137	K05658 ATP-binding cassette, subfamily B (MDR/TAP), member 1 [EC:7.6.2.2] | (RefSeq) ABC transporter B family member 6-like (A)	TMK0503	C10H13N5O3	Deoxyadenosine	-0.999	1.38e-06	GEEm vs GEGm
gene-tia001137	K05658 ATP-binding cassette, subfamily B (MDR/TAP), member 1 [EC:7.6.2.2] | (RefSeq) ABC transporter B family member 6-like (A)	TMK0507	C10H13N5O4	Adenosine	-0.998	3.51e-06	GEEm vs GEGm
gene-tia001137	K05658 ATP-binding cassette, subfamily B (MDR/TAP), member 1 [EC:7.6.2.2] | (RefSeq) ABC transporter B family member 6-like (A)	TMK0573	C6H14N4O2	L-(+)-Arginine	-0.979	0.000662533	GEEm vs GEGm
gene-tia001137	K05658 ATP-binding cassette, subfamily B (MDR/TAP), member 1 [EC:7.6.2.2] | (RefSeq) ABC transporter B family member 6-like (A)	TMK0579	C5H12N2O2	L-Ornithine	-0.998	7.33e-06	GEEm vs GEGm
gene-tia001137	K05658 ATP-binding cassette, subfamily B (MDR/TAP), member 1 [EC:7.6.2.2] | (RefSeq) ABC transporter B family member 6-like (A)	TMK0214	C6H14O6	Cordycepic acid	-0.988	0.000202272	GEGy vs GEGm
gene-tia001137	K05658 ATP-binding cassette, subfamily B (MDR/TAP), member 1 [EC:7.6.2.2] | (RefSeq) ABC transporter B family member 6-like (A)	TMK0503	C10H13N5O3	Deoxyadenosine	-0.991	0.000111205	GEGy vs GEGm
gene-tia001137	K05658 ATP-binding cassette, subfamily B (MDR/TAP), member 1 [EC:7.6.2.2] | (RefSeq) ABC transporter B family member 6-like (A)	TMK0507	C10H13N5O4	Adenosine	-0.997	1.03e-05	GEGy vs GEGm
gene-tia001137	K05658 ATP-binding cassette, subfamily B (MDR/TAP), member 1 [EC:7.6.2.2] | (RefSeq) ABC transporter B family member 6-like (A)	TMK0573	C6H14N4O2	L-(+)-Arginine	0.994	6.05e-05	GEGy vs GEGm
gene-tia001137	K05658 ATP-binding cassette, subfamily B (MDR/TAP), member 1 [EC:7.6.2.2] | (RefSeq) ABC transporter B family member 6-like (A)	TMK0579	C5H12N2O2	L-Ornithine	0.944	0.00460096	GEGy vs GEGm
gene-tia001224	K14674 TAG lipase / steryl ester hydrolase / phospholipase A2 / LPA acyltransferase [EC:3.1.1.3 3.1.1.13 3.1.1.4 2.3.1.51] | (RefSeq) triacylglycerol lipase SDP1-like (A)	TMK0997	C5H13NO	Choline	-0.976	0.000882358	GEEy vs GEGy
gene-tia001264	K00927 phosphoglycerate kinase [EC:2.7.2.3] | (RefSeq) phosphoglycerate kinase, cytosolic-like isoform X1 (A)	TMK0070	C5H11O8P	Ribulose-5-phosphate	0.997	1.82e-05	GEEm vs GEGm
gene-tia001264	K00927 phosphoglycerate kinase [EC:2.7.2.3] | (RefSeq) phosphoglycerate kinase, cytosolic-like isoform X1 (A)	TMK0070	C5H11O8P	Ribulose-5-phosphate	0.997	1.82e-05	GEEm vs GEGm
gene-tia001264	K00927 phosphoglycerate kinase [EC:2.7.2.3] | (RefSeq) phosphoglycerate kinase, cytosolic-like isoform X1 (A)	TMK0070	C5H11O8P	Ribulose-5-phosphate	0.997	1.82e-05	GEEm vs GEGm
gene-tia001264	K00927 phosphoglycerate kinase [EC:2.7.2.3] | (RefSeq) phosphoglycerate kinase, cytosolic-like isoform X1 (A)	TMK0271	C11H12N2O2	L-Tryptophan	0.997	1.44e-05	GEEm vs GEGm
gene-tia001264	K00927 phosphoglycerate kinase [EC:2.7.2.3] | (RefSeq) phosphoglycerate kinase, cytosolic-like isoform X1 (A)	TMK0408	C4H8N2O3	L-Asparagine	0.967	0.00158252	GEEm vs GEGm
gene-tia001264	K00927 phosphoglycerate kinase [EC:2.7.2.3] | (RefSeq) phosphoglycerate kinase, cytosolic-like isoform X1 (A)	TMK0573	C6H14N4O2	L-(+)-Arginine	0.987	0.000261449	GEEm vs GEGm
gene-tia001264	K00927 phosphoglycerate kinase [EC:2.7.2.3] | (RefSeq) phosphoglycerate kinase, cytosolic-like isoform X1 (A)	TMK0579	C5H12N2O2	L-Ornithine	0.996	1.85e-05	GEEm vs GEGm
gene-tia001264	K00927 phosphoglycerate kinase [EC:2.7.2.3] | (RefSeq) phosphoglycerate kinase, cytosolic-like isoform X1 (A)	TMK0070	C5H11O8P	Ribulose-5-phosphate	0.992	0.000103299	GEGy vs GEGm
gene-tia001264	K00927 phosphoglycerate kinase [EC:2.7.2.3] | (RefSeq) phosphoglycerate kinase, cytosolic-like isoform X1 (A)	TMK0070	C5H11O8P	Ribulose-5-phosphate	0.992	0.000103299	GEGy vs GEGm
gene-tia001264	K00927 phosphoglycerate kinase [EC:2.7.2.3] | (RefSeq) phosphoglycerate kinase, cytosolic-like isoform X1 (A)	TMK0070	C5H11O8P	Ribulose-5-phosphate	0.992	0.000103299	GEGy vs GEGm
gene-tia001264	K00927 phosphoglycerate kinase [EC:2.7.2.3] | (RefSeq) phosphoglycerate kinase, cytosolic-like isoform X1 (A)	TMK0271	C11H12N2O2	L-Tryptophan	-0.988	0.00022571	GEGy vs GEGm
gene-tia001264	K00927 phosphoglycerate kinase [EC:2.7.2.3] | (RefSeq) phosphoglycerate kinase, cytosolic-like isoform X1 (A)	TMK0408	C4H8N2O3	L-Asparagine	-0.982	0.000466181	GEGy vs GEGm
gene-tia001264	K00927 phosphoglycerate kinase [EC:2.7.2.3] | (RefSeq) phosphoglycerate kinase, cytosolic-like isoform X1 (A)	TMK0573	C6H14N4O2	L-(+)-Arginine	-0.989	0.000188563	GEGy vs GEGm
gene-tia001264	K00927 phosphoglycerate kinase [EC:2.7.2.3] | (RefSeq) phosphoglycerate kinase, cytosolic-like isoform X1 (A)	TMK0579	C5H12N2O2	L-Ornithine	-0.917	0.00995423	GEGy vs GEGm
gene-tia001281	K01193 beta-fructofuranosidase [EC:3.2.1.26] | (RefSeq) LOC109747879; beta-fructofuranosidase, insoluble isoenzyme 3-like (A)	TMK0303	C6H14O6	D-Sorbitol	0.983	0.000415439	GEEm vs GEGm
gene-tia001281	K01193 beta-fructofuranosidase [EC:3.2.1.26] | (RefSeq) LOC109747879; beta-fructofuranosidase, insoluble isoenzyme 3-like (A)	TMK0303	C6H14O6	D-Sorbitol	-0.994	6.23e-05	GEEy vs GEEm
gene-tia001281	K01193 beta-fructofuranosidase [EC:3.2.1.26] | (RefSeq) LOC109747879; beta-fructofuranosidase, insoluble isoenzyme 3-like (A)	TMK0291	C6H13O9P	D-Fructose 6-phosphate	-0.995	3.26e-05	GEEy vs GEGy
gene-tia001281	K01193 beta-fructofuranosidase [EC:3.2.1.26] | (RefSeq) LOC109747879; beta-fructofuranosidase, insoluble isoenzyme 3-like (A)	TMK0291	C6H13O9P	D-Fructose 6-phosphate	-0.995	3.26e-05	GEEy vs GEGy
gene-tia001301	K00058 D-3-phosphoglycerate dehydrogenase / 2-oxoglutarate reductase [EC:1.1.1.95 1.1.1.399] | (RefSeq) D-3-phosphoglycerate dehydrogenase 1, chloroplastic-like isoform X1 (A)	TMK0070	C5H11O8P	Ribulose-5-phosphate	0.999	1.4e-06	GEGy vs GEGm
gene-tia001301	K00058 D-3-phosphoglycerate dehydrogenase / 2-oxoglutarate reductase [EC:1.1.1.95 1.1.1.399] | (RefSeq) D-3-phosphoglycerate dehydrogenase 1, chloroplastic-like isoform X1 (A)	TMK0070	C5H11O8P	Ribulose-5-phosphate	0.999	1.4e-06	GEGy vs GEGm
gene-tia001301	K00058 D-3-phosphoglycerate dehydrogenase / 2-oxoglutarate reductase [EC:1.1.1.95 1.1.1.399] | (RefSeq) D-3-phosphoglycerate dehydrogenase 1, chloroplastic-like isoform X1 (A)	TMK0271	C11H12N2O2	L-Tryptophan	-0.999	1.47e-06	GEGy vs GEGm
gene-tia001301	K00058 D-3-phosphoglycerate dehydrogenase / 2-oxoglutarate reductase [EC:1.1.1.95 1.1.1.399] | (RefSeq) D-3-phosphoglycerate dehydrogenase 1, chloroplastic-like isoform X1 (A)	TMK0271	C11H12N2O2	L-Tryptophan	-0.999	1.47e-06	GEGy vs GEGm
gene-tia001301	K00058 D-3-phosphoglycerate dehydrogenase / 2-oxoglutarate reductase [EC:1.1.1.95 1.1.1.399] | (RefSeq) D-3-phosphoglycerate dehydrogenase 1, chloroplastic-like isoform X1 (A)	TMK0550	C4H9NO3	L-(-)-Threonine	-0.985	0.000340491	GEGy vs GEGm
gene-tia001301	K00058 D-3-phosphoglycerate dehydrogenase / 2-oxoglutarate reductase [EC:1.1.1.95 1.1.1.399] | (RefSeq) D-3-phosphoglycerate dehydrogenase 1, chloroplastic-like isoform X1 (A)	TMK0550	C4H9NO3	L-(-)-Threonine	-0.985	0.000340491	GEGy vs GEGm
gene-tia001301	K00058 D-3-phosphoglycerate dehydrogenase / 2-oxoglutarate reductase [EC:1.1.1.95 1.1.1.399] | (RefSeq) D-3-phosphoglycerate dehydrogenase 1, chloroplastic-like isoform X1 (A)	TMK0567	C4H9NO3	L-Homoserine	-0.989	0.000167038	GEGy vs GEGm
gene-tia001301	K00058 D-3-phosphoglycerate dehydrogenase / 2-oxoglutarate reductase [EC:1.1.1.95 1.1.1.399] | (RefSeq) D-3-phosphoglycerate dehydrogenase 1, chloroplastic-like isoform X1 (A)	TMK0567	C4H9NO3	L-Homoserine	-0.989	0.000167038	GEGy vs GEGm
gene-tia001301	K00058 D-3-phosphoglycerate dehydrogenase / 2-oxoglutarate reductase [EC:1.1.1.95 1.1.1.399] | (RefSeq) D-3-phosphoglycerate dehydrogenase 1, chloroplastic-like isoform X1 (A)	TMK0567	C4H9NO3	L-Homoserine	-0.989	0.000167038	GEGy vs GEGm
gene-tia001436	K00827 alanine-glyoxylate transaminase / (R)-3-amino-2-methylpropionate-pyruvate transaminase [EC:2.6.1.44 2.6.1.40] | (RefSeq) alanine--glyoxylate aminotransferase 2 homolog 1, mitochondrial (A)	TMK0408	C4H8N2O3	L-Asparagine	-0.974	0.000979107	GEEy vs GEEm
gene-tia001436	K00827 alanine-glyoxylate transaminase / (R)-3-amino-2-methylpropionate-pyruvate transaminase [EC:2.6.1.44 2.6.1.40] | (RefSeq) alanine--glyoxylate aminotransferase 2 homolog 1, mitochondrial (A)	TMK0567	C4H9NO3	L-Homoserine	0.984	0.000390164	GEEy vs GEEm
gene-tia001436	K00827 alanine-glyoxylate transaminase / (R)-3-amino-2-methylpropionate-pyruvate transaminase [EC:2.6.1.44 2.6.1.40] | (RefSeq) alanine--glyoxylate aminotransferase 2 homolog 1, mitochondrial (A)	TMK0567	C4H9NO3	L-Homoserine	0.984	0.000390164	GEEy vs GEEm
gene-tia001436	K00827 alanine-glyoxylate transaminase / (R)-3-amino-2-methylpropionate-pyruvate transaminase [EC:2.6.1.44 2.6.1.40] | (RefSeq) alanine--glyoxylate aminotransferase 2 homolog 1, mitochondrial (A)	TMK0408	C4H8N2O3	L-Asparagine	-0.968	0.00151686	GEEy vs GEGy
gene-tia001436	K00827 alanine-glyoxylate transaminase / (R)-3-amino-2-methylpropionate-pyruvate transaminase [EC:2.6.1.44 2.6.1.40] | (RefSeq) alanine--glyoxylate aminotransferase 2 homolog 1, mitochondrial (A)	TMK0567	C4H9NO3	L-Homoserine	-0.962	0.00212085	GEEy vs GEGy
gene-tia001436	K00827 alanine-glyoxylate transaminase / (R)-3-amino-2-methylpropionate-pyruvate transaminase [EC:2.6.1.44 2.6.1.40] | (RefSeq) alanine--glyoxylate aminotransferase 2 homolog 1, mitochondrial (A)	TMK0567	C4H9NO3	L-Homoserine	-0.962	0.00212085	GEEy vs GEGy
gene-tia001500	K01426 amidase [EC:3.5.1.4] | (RefSeq) LOW QUALITY PROTEIN: uncharacterized protein LOC105643773 (A)	TMK0271	C11H12N2O2	L-Tryptophan	-0.99	0.00015269	GEEm vs GEGm
gene-tia001500	K01426 amidase [EC:3.5.1.4] | (RefSeq) LOW QUALITY PROTEIN: uncharacterized protein LOC105643773 (A)	TMK0482	C10H11NO3	N-Phenylacetylglycine	-0.993	6.51e-05	GEEm vs GEGm
gene-tia001500	K01426 amidase [EC:3.5.1.4] | (RefSeq) LOW QUALITY PROTEIN: uncharacterized protein LOC105643773 (A)	TMK0573	C6H14N4O2	L-(+)-Arginine	-0.978	0.000695974	GEEm vs GEGm
gene-tia001500	K01426 amidase [EC:3.5.1.4] | (RefSeq) LOW QUALITY PROTEIN: uncharacterized protein LOC105643773 (A)	TMK0573	C6H14N4O2	L-(+)-Arginine	0.918	0.00983395	GEEy vs GEGy
gene-tia001500	K01426 amidase [EC:3.5.1.4] | (RefSeq) LOW QUALITY PROTEIN: uncharacterized protein LOC105643773 (A)	TMK0231	C9H8O2	Cinnamic acid	-0.989	0.000183498	GEGy vs GEGm
gene-tia001500	K01426 amidase [EC:3.5.1.4] | (RefSeq) LOW QUALITY PROTEIN: uncharacterized protein LOC105643773 (A)	TMK0271	C11H12N2O2	L-Tryptophan	0.988	0.000213213	GEGy vs GEGm
gene-tia001500	K01426 amidase [EC:3.5.1.4] | (RefSeq) LOW QUALITY PROTEIN: uncharacterized protein LOC105643773 (A)	TMK0482	C10H11NO3	N-Phenylacetylglycine	-0.994	5.67e-05	GEGy vs GEGm
gene-tia001500	K01426 amidase [EC:3.5.1.4] | (RefSeq) LOW QUALITY PROTEIN: uncharacterized protein LOC105643773 (A)	TMK0573	C6H14N4O2	L-(+)-Arginine	0.984	0.000404651	GEGy vs GEGm
gene-tia001508	K15634 probable phosphoglycerate mutase [EC:5.4.2.12] | (RefSeq) phosphoglycerate mutase-like protein 4 (A)	TMK0070	C5H11O8P	Ribulose-5-phosphate	0.996	2.81e-05	GEEm vs GEGm
gene-tia001508	K15634 probable phosphoglycerate mutase [EC:5.4.2.12] | (RefSeq) phosphoglycerate mutase-like protein 4 (A)	TMK0070	C5H11O8P	Ribulose-5-phosphate	0.996	2.81e-05	GEEm vs GEGm
gene-tia001508	K15634 probable phosphoglycerate mutase [EC:5.4.2.12] | (RefSeq) phosphoglycerate mutase-like protein 4 (A)	TMK0271	C11H12N2O2	L-Tryptophan	0.998	5.58e-06	GEEm vs GEGm
gene-tia001508	K15634 probable phosphoglycerate mutase [EC:5.4.2.12] | (RefSeq) phosphoglycerate mutase-like protein 4 (A)	TMK0271	C11H12N2O2	L-Tryptophan	0.998	5.58e-06	GEEm vs GEGm
gene-tia001508	K15634 probable phosphoglycerate mutase [EC:5.4.2.12] | (RefSeq) phosphoglycerate mutase-like protein 4 (A)	TMK0408	C4H8N2O3	L-Asparagine	0.953	0.00319317	GEEm vs GEGm
gene-tia001508	K15634 probable phosphoglycerate mutase [EC:5.4.2.12] | (RefSeq) phosphoglycerate mutase-like protein 4 (A)	TMK0532	C9H11NO3	L-(-)-Tyrosine	0.993	6.75e-05	GEEm vs GEGm
gene-tia001508	K15634 probable phosphoglycerate mutase [EC:5.4.2.12] | (RefSeq) phosphoglycerate mutase-like protein 4 (A)	TMK0572	C7H14N2O4	2,6-Diaminooimelic acid	0.989	0.000178469	GEEm vs GEGm
gene-tia001508	K15634 probable phosphoglycerate mutase [EC:5.4.2.12] | (RefSeq) phosphoglycerate mutase-like protein 4 (A)	TMK0573	C6H14N4O2	L-(+)-Arginine	0.973	0.0011118	GEEm vs GEGm
gene-tia001508	K15634 probable phosphoglycerate mutase [EC:5.4.2.12] | (RefSeq) phosphoglycerate mutase-like protein 4 (A)	TMK0579	C5H12N2O2	L-Ornithine	0.997	1.18e-05	GEEm vs GEGm
gene-tia001508	K15634 probable phosphoglycerate mutase [EC:5.4.2.12] | (RefSeq) phosphoglycerate mutase-like protein 4 (A)	TMK0408	C4H8N2O3	L-Asparagine	0.996	2.18e-05	GEEy vs GEGy
gene-tia001508	K15634 probable phosphoglycerate mutase [EC:5.4.2.12] | (RefSeq) phosphoglycerate mutase-like protein 4 (A)	TMK0532	C9H11NO3	L-(-)-Tyrosine	0.995	3.98e-05	GEEy vs GEGy
gene-tia001508	K15634 probable phosphoglycerate mutase [EC:5.4.2.12] | (RefSeq) phosphoglycerate mutase-like protein 4 (A)	TMK0567	C4H9NO3	L-Homoserine	0.974	0.000985955	GEEy vs GEGy
gene-tia001508	K15634 probable phosphoglycerate mutase [EC:5.4.2.12] | (RefSeq) phosphoglycerate mutase-like protein 4 (A)	TMK0567	C4H9NO3	L-Homoserine	0.974	0.000985955	GEEy vs GEGy
gene-tia001508	K15634 probable phosphoglycerate mutase [EC:5.4.2.12] | (RefSeq) phosphoglycerate mutase-like protein 4 (A)	TMK0572	C7H14N2O4	2,6-Diaminooimelic acid	0.997	1.26e-05	GEEy vs GEGy
gene-tia001508	K15634 probable phosphoglycerate mutase [EC:5.4.2.12] | (RefSeq) phosphoglycerate mutase-like protein 4 (A)	TMK0573	C6H14N4O2	L-(+)-Arginine	0.995	4.46e-05	GEEy vs GEGy
gene-tia001508	K15634 probable phosphoglycerate mutase [EC:5.4.2.12] | (RefSeq) phosphoglycerate mutase-like protein 4 (A)	TMK0579	C5H12N2O2	L-Ornithine	0.991	0.000113641	GEEy vs GEGy
gene-tia001508	K15634 probable phosphoglycerate mutase [EC:5.4.2.12] | (RefSeq) phosphoglycerate mutase-like protein 4 (A)	TMK0997	C5H13NO	Choline	0.956	0.00286232	GEEy vs GEGy
gene-tia001535	K01051 pectinesterase [EC:3.1.1.11] | (RefSeq) pectinesterase-like (A)	TMK0306	C6H10O7	D-Glucoronic acid	0.952	0.00345316	GEEy vs GEEm
gene-tia001535	K01051 pectinesterase [EC:3.1.1.11] | (RefSeq) pectinesterase-like (A)	TMK0404	C6H10O7	D-Galacturonic acid(Gal A)	0.967	0.00160815	GEEy vs GEEm
gene-tia001567	K01092 myo-inositol-1(or 4)-monophosphatase [EC:3.1.3.25] | (RefSeq) phosphatase IMPL1, chloroplastic isoform X1 (A)	TMK0306	C6H10O7	D-Glucoronic acid	-0.984	0.000373833	GEEy vs GEEm
gene-tia001567	K01092 myo-inositol-1(or 4)-monophosphatase [EC:3.1.3.25] | (RefSeq) phosphatase IMPL1, chloroplastic isoform X1 (A)	TMK0306	C6H10O7	D-Glucoronic acid	0.978	0.000693931	GEGy vs GEGm
gene-tia001646	K00799 glutathione S-transferase [EC:2.5.1.18] | (RefSeq) microsomal glutathione S-transferase 3 (A)	TMK0579	C5H12N2O2	L-Ornithine	-0.998	6.14e-06	GEEm vs GEGm
gene-tia001646	K00799 glutathione S-transferase [EC:2.5.1.18] | (RefSeq) microsomal glutathione S-transferase 3 (A)	TMK0579	C5H12N2O2	L-Ornithine	0.947	0.00419895	GEGy vs GEGm
gene-tia001676	K23452 UDP-glucosyltransferase 85A [EC:2.4.1.-] | (RefSeq) UDP-glycosyltransferase 85A2 (A)	TMK0895	C10H14N5O7P	Adenosine 5'-monophosphate	-0.997	1.17e-05	GEEm vs GEGm
gene-tia001676	K23452 UDP-glucosyltransferase 85A [EC:2.4.1.-] | (RefSeq) UDP-glycosyltransferase 85A2 (A)	TMK0895	C10H14N5O7P	Adenosine 5'-monophosphate	-0.996	2.91e-05	GEGy vs GEGm
gene-tia001678	K23452 UDP-glucosyltransferase 85A [EC:2.4.1.-] | (RefSeq) UDP-glycosyltransferase 85A2 (A)	TMK0412	C9H14N2O12P2	Uridine 5'-diphosphate	0.958	0.00254788	GEEm vs GEGm
gene-tia001678	K23452 UDP-glucosyltransferase 85A [EC:2.4.1.-] | (RefSeq) UDP-glycosyltransferase 85A2 (A)	TMK0895	C10H14N5O7P	Adenosine 5'-monophosphate	-0.99	0.000159062	GEEm vs GEGm
gene-tia001678	K23452 UDP-glucosyltransferase 85A [EC:2.4.1.-] | (RefSeq) UDP-glycosyltransferase 85A2 (A)	TMK0412	C9H14N2O12P2	Uridine 5'-diphosphate	0.979	0.000660671	GEEy vs GEGy
gene-tia001678	K23452 UDP-glucosyltransferase 85A [EC:2.4.1.-] | (RefSeq) UDP-glycosyltransferase 85A2 (A)	TMK0895	C10H14N5O7P	Adenosine 5'-monophosphate	-0.984	0.000389413	GEGy vs GEGm
gene-tia001680	K23452 UDP-glucosyltransferase 85A [EC:2.4.1.-] | (RefSeq) UDP-glycosyltransferase 85A2 (A)	TMK0895	C10H14N5O7P	Adenosine 5'-monophosphate	-0.997	1.07e-05	GEEm vs GEGm
gene-tia001680	K23452 UDP-glucosyltransferase 85A [EC:2.4.1.-] | (RefSeq) UDP-glycosyltransferase 85A2 (A)	TMK0895	C10H14N5O7P	Adenosine 5'-monophosphate	-0.99	0.000155441	GEGy vs GEGm
gene-tia001692	K13065 shikimate O-hydroxycinnamoyltransferase [EC:2.3.1.133] | (RefSeq) tryptamine hydroxycinnamoyltransferase 1-like (A)	TMK0248	C11H14O4	Sinapyl alcohol	-0.997	9.69e-06	GEEm vs GEGm
gene-tia001692	K13065 shikimate O-hydroxycinnamoyltransferase [EC:2.3.1.133] | (RefSeq) tryptamine hydroxycinnamoyltransferase 1-like (A)	TMK0362	C16H18O9	Chlorogenic acid	-0.998	6.05e-06	GEEm vs GEGm
gene-tia001692	K13065 shikimate O-hydroxycinnamoyltransferase [EC:2.3.1.133] | (RefSeq) tryptamine hydroxycinnamoyltransferase 1-like (A)	TMK0362	C16H18O9	Chlorogenic acid	-0.998	6.05e-06	GEEm vs GEGm
gene-tia001692	K13065 shikimate O-hydroxycinnamoyltransferase [EC:2.3.1.133] | (RefSeq) tryptamine hydroxycinnamoyltransferase 1-like (A)	TMK0362	C16H18O9	Chlorogenic acid	-0.998	6.05e-06	GEEm vs GEGm
gene-tia001692	K13065 shikimate O-hydroxycinnamoyltransferase [EC:2.3.1.133] | (RefSeq) tryptamine hydroxycinnamoyltransferase 1-like (A)	TMK0469	C10H8O4	Scopoletin(7-Hydroxy-5-methoxycoumarin)	-1	7.48e-08	GEEm vs GEGm
gene-tia001692	K13065 shikimate O-hydroxycinnamoyltransferase [EC:2.3.1.133] | (RefSeq) tryptamine hydroxycinnamoyltransferase 1-like (A)	TMK0532	C9H11NO3	L-(-)-Tyrosine	-0.999	2.35e-06	GEEm vs GEGm
gene-tia001692	K13065 shikimate O-hydroxycinnamoyltransferase [EC:2.3.1.133] | (RefSeq) tryptamine hydroxycinnamoyltransferase 1-like (A)	TMK0057	C17H24O9	Syringin	-0.997	1.26e-05	GEEy vs GEEm
gene-tia001692	K13065 shikimate O-hydroxycinnamoyltransferase [EC:2.3.1.133] | (RefSeq) tryptamine hydroxycinnamoyltransferase 1-like (A)	TMK0231	C9H8O2	Cinnamic acid	0.999	2.3e-06	GEEy vs GEEm
gene-tia001692	K13065 shikimate O-hydroxycinnamoyltransferase [EC:2.3.1.133] | (RefSeq) tryptamine hydroxycinnamoyltransferase 1-like (A)	TMK0248	C11H14O4	Sinapyl alcohol	-0.989	0.000194487	GEEy vs GEEm
gene-tia001692	K13065 shikimate O-hydroxycinnamoyltransferase [EC:2.3.1.133] | (RefSeq) tryptamine hydroxycinnamoyltransferase 1-like (A)	TMK0469	C10H8O4	Scopoletin(7-Hydroxy-5-methoxycoumarin)	-0.994	5.94e-05	GEEy vs GEEm
gene-tia001692	K13065 shikimate O-hydroxycinnamoyltransferase [EC:2.3.1.133] | (RefSeq) tryptamine hydroxycinnamoyltransferase 1-like (A)	TMK0057	C17H24O9	Syringin	-0.986	0.000298334	GEEy vs GEGy
gene-tia001692	K13065 shikimate O-hydroxycinnamoyltransferase [EC:2.3.1.133] | (RefSeq) tryptamine hydroxycinnamoyltransferase 1-like (A)	TMK0231	C9H8O2	Cinnamic acid	-0.999	9.32e-07	GEEy vs GEGy
gene-tia001692	K13065 shikimate O-hydroxycinnamoyltransferase [EC:2.3.1.133] | (RefSeq) tryptamine hydroxycinnamoyltransferase 1-like (A)	TMK0248	C11H14O4	Sinapyl alcohol	0.925	0.00813517	GEEy vs GEGy
gene-tia001692	K13065 shikimate O-hydroxycinnamoyltransferase [EC:2.3.1.133] | (RefSeq) tryptamine hydroxycinnamoyltransferase 1-like (A)	TMK0532	C9H11NO3	L-(-)-Tyrosine	0.995	3.82e-05	GEEy vs GEGy
gene-tia001724	K01681 aconitate hydratase [EC:4.2.1.3] | (RefSeq) aconitate hydratase, cytoplasmic isoform X1 (A)	TMK0532	C9H11NO3	L-(-)-Tyrosine	-0.997	1.67e-05	GEEy vs GEGy
gene-tia001724	K01681 aconitate hydratase [EC:4.2.1.3] | (RefSeq) aconitate hydratase, cytoplasmic isoform X1 (A)	TMK0532	C9H11NO3	L-(-)-Tyrosine	-0.997	1.67e-05	GEEy vs GEGy
gene-tia001724	K01681 aconitate hydratase [EC:4.2.1.3] | (RefSeq) aconitate hydratase, cytoplasmic isoform X1 (A)	TMK0578	C6H14N2O2	L-(+)-Lysine	-0.997	1.29e-05	GEEy vs GEGy
gene-tia001724	K01681 aconitate hydratase [EC:4.2.1.3] | (RefSeq) aconitate hydratase, cytoplasmic isoform X1 (A)	TMK0578	C6H14N2O2	L-(+)-Lysine	-0.997	1.29e-05	GEEy vs GEGy
gene-tia001724	K01681 aconitate hydratase [EC:4.2.1.3] | (RefSeq) aconitate hydratase, cytoplasmic isoform X1 (A)	TMK0579	C5H12N2O2	L-Ornithine	-0.997	1.42e-05	GEEy vs GEGy
gene-tia001724	K01681 aconitate hydratase [EC:4.2.1.3] | (RefSeq) aconitate hydratase, cytoplasmic isoform X1 (A)	TMK0579	C5H12N2O2	L-Ornithine	-0.997	1.42e-05	GEEy vs GEGy
gene-tia001728	K00430 peroxidase [EC:1.11.1.7] | (RefSeq) peroxidase 42-like (A)	TMK0469	C10H8O4	Scopoletin(7-Hydroxy-5-methoxycoumarin)	1	2.67e-07	GEEm vs GEGm
gene-tia001728	K00430 peroxidase [EC:1.11.1.7] | (RefSeq) peroxidase 42-like (A)	TMK0469	C10H8O4	Scopoletin(7-Hydroxy-5-methoxycoumarin)	0.998	3.48e-06	GEGy vs GEGm
gene-tia001739	K00850 6-phosphofructokinase 1 [EC:2.7.1.11] | (RefSeq) ATP-dependent 6-phosphofructokinase 5, chloroplastic-like isoform X1 (A)	TMK0070	C5H11O8P	Ribulose-5-phosphate	-0.999	1.9403e-06	GEEm vs GEGm
gene-tia001739	K00850 6-phosphofructokinase 1 [EC:2.7.1.11] | (RefSeq) ATP-dependent 6-phosphofructokinase 5, chloroplastic-like isoform X1 (A)	TMK0070	C5H11O8P	Ribulose-5-phosphate	-0.999	1.94e-06	GEEm vs GEGm
gene-tia001739	K00850 6-phosphofructokinase 1 [EC:2.7.1.11] | (RefSeq) ATP-dependent 6-phosphofructokinase 5, chloroplastic-like isoform X1 (A)	TMK0070	C5H11O8P	Ribulose-5-phosphate	-0.999	1.94e-06	GEEm vs GEGm
gene-tia001739	K00850 6-phosphofructokinase 1 [EC:2.7.1.11] | (RefSeq) ATP-dependent 6-phosphofructokinase 5, chloroplastic-like isoform X1 (A)	TMK0214	C6H14O6	Cordycepic acid	-0.991	0.00011205	GEEm vs GEGm
gene-tia001739	K00850 6-phosphofructokinase 1 [EC:2.7.1.11] | (RefSeq) ATP-dependent 6-phosphofructokinase 5, chloroplastic-like isoform X1 (A)	TMK0271	C11H12N2O2	L-Tryptophan	-0.999	8.57e-07	GEEm vs GEGm
gene-tia001739	K00850 6-phosphofructokinase 1 [EC:2.7.1.11] | (RefSeq) ATP-dependent 6-phosphofructokinase 5, chloroplastic-like isoform X1 (A)	TMK0303	C6H14O6	D-Sorbitol	-0.998	3.896e-06	GEEm vs GEGm
gene-tia001739	K00850 6-phosphofructokinase 1 [EC:2.7.1.11] | (RefSeq) ATP-dependent 6-phosphofructokinase 5, chloroplastic-like isoform X1 (A)	TMK0303	C6H14O6	D-Sorbitol	-0.998	3.9e-06	GEEm vs GEGm
gene-tia001739	K00850 6-phosphofructokinase 1 [EC:2.7.1.11] | (RefSeq) ATP-dependent 6-phosphofructokinase 5, chloroplastic-like isoform X1 (A)	TMK0401	C6H10O6	D-(+)-Glucono-1,5-lactone	-0.99	0.000145055	GEEm vs GEGm
gene-tia001739	K00850 6-phosphofructokinase 1 [EC:2.7.1.11] | (RefSeq) ATP-dependent 6-phosphofructokinase 5, chloroplastic-like isoform X1 (A)	TMK0401	C6H10O6	D-(+)-Glucono-1,5-lactone	-0.99	0.000145055	GEEm vs GEGm
gene-tia001739	K00850 6-phosphofructokinase 1 [EC:2.7.1.11] | (RefSeq) ATP-dependent 6-phosphofructokinase 5, chloroplastic-like isoform X1 (A)	TMK0408	C4H8N2O3	L-Asparagine	-0.97	0.00133709	GEEm vs GEGm
gene-tia001739	K00850 6-phosphofructokinase 1 [EC:2.7.1.11] | (RefSeq) ATP-dependent 6-phosphofructokinase 5, chloroplastic-like isoform X1 (A)	TMK0532	C9H11NO3	L-(-)-Tyrosine	-0.998	5.85e-06	GEEm vs GEGm
gene-tia001739	K00850 6-phosphofructokinase 1 [EC:2.7.1.11] | (RefSeq) ATP-dependent 6-phosphofructokinase 5, chloroplastic-like isoform X1 (A)	TMK0572	C7H14N2O4	2,6-Diaminooimelic acid	-0.995	3.36e-05	GEEm vs GEGm
gene-tia001739	K00850 6-phosphofructokinase 1 [EC:2.7.1.11] | (RefSeq) ATP-dependent 6-phosphofructokinase 5, chloroplastic-like isoform X1 (A)	TMK0573	C6H14N4O2	L-(+)-Arginine	-0.98	0.000601105	GEEm vs GEGm
gene-tia001739	K00850 6-phosphofructokinase 1 [EC:2.7.1.11] | (RefSeq) ATP-dependent 6-phosphofructokinase 5, chloroplastic-like isoform X1 (A)	TMK0579	C5H12N2O2	L-Ornithine	-1	7.8e-08	GEEm vs GEGm
gene-tia001739	K00850 6-phosphofructokinase 1 [EC:2.7.1.11] | (RefSeq) ATP-dependent 6-phosphofructokinase 5, chloroplastic-like isoform X1 (A)	TMK0291	C6H13O9P	D-Fructose 6-phosphate	0.998	4.22e-06	GEEy vs GEGy
gene-tia001739	K00850 6-phosphofructokinase 1 [EC:2.7.1.11] | (RefSeq) ATP-dependent 6-phosphofructokinase 5, chloroplastic-like isoform X1 (A)	TMK0291	C6H13O9P	D-Fructose 6-phosphate	0.998	4.22e-06	GEEy vs GEGy
gene-tia001739	K00850 6-phosphofructokinase 1 [EC:2.7.1.11] | (RefSeq) ATP-dependent 6-phosphofructokinase 5, chloroplastic-like isoform X1 (A)	TMK0408	C4H8N2O3	L-Asparagine	-0.998	5.85e-06	GEEy vs GEGy
gene-tia001739	K00850 6-phosphofructokinase 1 [EC:2.7.1.11] | (RefSeq) ATP-dependent 6-phosphofructokinase 5, chloroplastic-like isoform X1 (A)	TMK0532	C9H11NO3	L-(-)-Tyrosine	-0.997	1.51e-05	GEEy vs GEGy
gene-tia001739	K00850 6-phosphofructokinase 1 [EC:2.7.1.11] | (RefSeq) ATP-dependent 6-phosphofructokinase 5, chloroplastic-like isoform X1 (A)	TMK0567	C4H9NO3	L-Homoserine	-0.977	0.000813822	GEEy vs GEGy
gene-tia001739	K00850 6-phosphofructokinase 1 [EC:2.7.1.11] | (RefSeq) ATP-dependent 6-phosphofructokinase 5, chloroplastic-like isoform X1 (A)	TMK0572	C7H14N2O4	2,6-Diaminooimelic acid	-0.999	1.11e-06	GEEy vs GEGy
gene-tia001739	K00850 6-phosphofructokinase 1 [EC:2.7.1.11] | (RefSeq) ATP-dependent 6-phosphofructokinase 5, chloroplastic-like isoform X1 (A)	TMK0573	C6H14N4O2	L-(+)-Arginine	-0.996	2.13e-05	GEEy vs GEGy
gene-tia001739	K00850 6-phosphofructokinase 1 [EC:2.7.1.11] | (RefSeq) ATP-dependent 6-phosphofructokinase 5, chloroplastic-like isoform X1 (A)	TMK0577	C6H9N3O2	L-Histidine	-0.993	8.23e-05	GEEy vs GEGy
gene-tia001739	K00850 6-phosphofructokinase 1 [EC:2.7.1.11] | (RefSeq) ATP-dependent 6-phosphofructokinase 5, chloroplastic-like isoform X1 (A)	TMK0578	C6H14N2O2	L-(+)-Lysine	-0.994	5.16e-05	GEEy vs GEGy
gene-tia001739	K00850 6-phosphofructokinase 1 [EC:2.7.1.11] | (RefSeq) ATP-dependent 6-phosphofructokinase 5, chloroplastic-like isoform X1 (A)	TMK0579	C5H12N2O2	L-Ornithine	-0.995	3.36e-05	GEEy vs GEGy
gene-tia001739	K00850 6-phosphofructokinase 1 [EC:2.7.1.11] | (RefSeq) ATP-dependent 6-phosphofructokinase 5, chloroplastic-like isoform X1 (A)	TMK0034	C6H12O7	Gluconic acid	0.991	0.000119422	GEGy vs GEGm
gene-tia001739	K00850 6-phosphofructokinase 1 [EC:2.7.1.11] | (RefSeq) ATP-dependent 6-phosphofructokinase 5, chloroplastic-like isoform X1 (A)	TMK0034	C6H12O7	Gluconic acid	0.991	0.000119422	GEGy vs GEGm
gene-tia001739	K00850 6-phosphofructokinase 1 [EC:2.7.1.11] | (RefSeq) ATP-dependent 6-phosphofructokinase 5, chloroplastic-like isoform X1 (A)	TMK0070	C5H11O8P	Ribulose-5-phosphate	-0.994	4.53e-05	GEGy vs GEGm
gene-tia001739	K00850 6-phosphofructokinase 1 [EC:2.7.1.11] | (RefSeq) ATP-dependent 6-phosphofructokinase 5, chloroplastic-like isoform X1 (A)	TMK0070	C5H11O8P	Ribulose-5-phosphate	-0.994	4.53e-05	GEGy vs GEGm
gene-tia001739	K00850 6-phosphofructokinase 1 [EC:2.7.1.11] | (RefSeq) ATP-dependent 6-phosphofructokinase 5, chloroplastic-like isoform X1 (A)	TMK0070	C5H11O8P	Ribulose-5-phosphate	-0.994	4.53e-05	GEGy vs GEGm
gene-tia001739	K00850 6-phosphofructokinase 1 [EC:2.7.1.11] | (RefSeq) ATP-dependent 6-phosphofructokinase 5, chloroplastic-like isoform X1 (A)	TMK0214	C6H14O6	Cordycepic acid	-0.987	0.00026784	GEGy vs GEGm
gene-tia001739	K00850 6-phosphofructokinase 1 [EC:2.7.1.11] | (RefSeq) ATP-dependent 6-phosphofructokinase 5, chloroplastic-like isoform X1 (A)	TMK0271	C11H12N2O2	L-Tryptophan	0.993	7.26e-05	GEGy vs GEGm
gene-tia001739	K00850 6-phosphofructokinase 1 [EC:2.7.1.11] | (RefSeq) ATP-dependent 6-phosphofructokinase 5, chloroplastic-like isoform X1 (A)	TMK0408	C4H8N2O3	L-Asparagine	0.996	2.84e-05	GEGy vs GEGm
gene-tia001739	K00850 6-phosphofructokinase 1 [EC:2.7.1.11] | (RefSeq) ATP-dependent 6-phosphofructokinase 5, chloroplastic-like isoform X1 (A)	TMK0567	C4H9NO3	L-Homoserine	0.994	5.68e-05	GEGy vs GEGm
gene-tia001739	K00850 6-phosphofructokinase 1 [EC:2.7.1.11] | (RefSeq) ATP-dependent 6-phosphofructokinase 5, chloroplastic-like isoform X1 (A)	TMK0573	C6H14N4O2	L-(+)-Arginine	0.994	5.37e-05	GEGy vs GEGm
gene-tia001739	K00850 6-phosphofructokinase 1 [EC:2.7.1.11] | (RefSeq) ATP-dependent 6-phosphofructokinase 5, chloroplastic-like isoform X1 (A)	TMK0577	C6H9N3O2	L-Histidine	0.997	1.83e-05	GEGy vs GEGm
gene-tia001739	K00850 6-phosphofructokinase 1 [EC:2.7.1.11] | (RefSeq) ATP-dependent 6-phosphofructokinase 5, chloroplastic-like isoform X1 (A)	TMK0578	C6H14N2O2	L-(+)-Lysine	0.992	9.11e-05	GEGy vs GEGm
gene-tia001739	K00850 6-phosphofructokinase 1 [EC:2.7.1.11] | (RefSeq) ATP-dependent 6-phosphofructokinase 5, chloroplastic-like isoform X1 (A)	TMK0579	C5H12N2O2	L-Ornithine	0.935	0.0062464	GEGy vs GEGm
gene-tia001752	K00121 S-(hydroxymethyl)glutathione dehydrogenase / alcohol dehydrogenase [EC:1.1.1.284 1.1.1.1] | (RefSeq) alcohol dehydrogenase-like 7 (A)	TMK0070	C5H11O8P	Ribulose-5-phosphate	0.997	1.63e-05	GEEm vs GEGm
gene-tia001752	K00121 S-(hydroxymethyl)glutathione dehydrogenase / alcohol dehydrogenase [EC:1.1.1.284 1.1.1.1] | (RefSeq) alcohol dehydrogenase-like 7 (A)	TMK0524	C8H11NO	L-Tyramine	-0.996	2.55e-05	GEEm vs GEGm
gene-tia001752	K00121 S-(hydroxymethyl)glutathione dehydrogenase / alcohol dehydrogenase [EC:1.1.1.284 1.1.1.1] | (RefSeq) alcohol dehydrogenase-like 7 (A)	TMK0532	C9H11NO3	L-(-)-Tyrosine	0.993	7.42e-05	GEEm vs GEGm
gene-tia001752	K00121 S-(hydroxymethyl)glutathione dehydrogenase / alcohol dehydrogenase [EC:1.1.1.284 1.1.1.1] | (RefSeq) alcohol dehydrogenase-like 7 (A)	TMK0472	C9H8O3	p-Coumaric acid	-0.996	2.03e-05	GEEy vs GEGy
gene-tia001752	K00121 S-(hydroxymethyl)glutathione dehydrogenase / alcohol dehydrogenase [EC:1.1.1.284 1.1.1.1] | (RefSeq) alcohol dehydrogenase-like 7 (A)	TMK0524	C8H11NO	L-Tyramine	-0.998	7.61e-06	GEEy vs GEGy
gene-tia001752	K00121 S-(hydroxymethyl)glutathione dehydrogenase / alcohol dehydrogenase [EC:1.1.1.284 1.1.1.1] | (RefSeq) alcohol dehydrogenase-like 7 (A)	TMK0532	C9H11NO3	L-(-)-Tyrosine	0.995	3.47e-05	GEEy vs GEGy
gene-tia001752	K00121 S-(hydroxymethyl)glutathione dehydrogenase / alcohol dehydrogenase [EC:1.1.1.284 1.1.1.1] | (RefSeq) alcohol dehydrogenase-like 7 (A)	TMK0070	C5H11O8P	Ribulose-5-phosphate	0.99	0.000159571	GEGy vs GEGm
gene-tia001752	K00121 S-(hydroxymethyl)glutathione dehydrogenase / alcohol dehydrogenase [EC:1.1.1.284 1.1.1.1] | (RefSeq) alcohol dehydrogenase-like 7 (A)	TMK0472	C9H8O3	p-Coumaric acid	0.979	0.000640698	GEGy vs GEGm
gene-tia001787	K00128 aldehyde dehydrogenase (NAD+) [EC:1.2.1.3] | (RefSeq) aldehyde dehydrogenase family 3 member H1-like (A)	TMK0552	C5H11NO2	5-Aminovaleric acid	-0.964	0.00197349	GEEm vs GEGm
gene-tia001787	K00128 aldehyde dehydrogenase (NAD+) [EC:1.2.1.3] | (RefSeq) aldehyde dehydrogenase family 3 member H1-like (A)	TMK0552	C5H11NO2	5-Aminovaleric acid	-0.964	0.00197349	GEEm vs GEGm
gene-tia001787	K00128 aldehyde dehydrogenase (NAD+) [EC:1.2.1.3] | (RefSeq) aldehyde dehydrogenase family 3 member H1-like (A)	TMK0563	C5H11N3O2	4-Guanidinobutyric acid	-0.999	1.02e-06	GEEm vs GEGm
gene-tia001787	K00128 aldehyde dehydrogenase (NAD+) [EC:1.2.1.3] | (RefSeq) aldehyde dehydrogenase family 3 member H1-like (A)	TMK0573	C6H14N4O2	L-(+)-Arginine	0.973	0.00111934	GEEm vs GEGm
gene-tia001787	K00128 aldehyde dehydrogenase (NAD+) [EC:1.2.1.3] | (RefSeq) aldehyde dehydrogenase family 3 member H1-like (A)	TMK0574	C7H11N3O2	1-Methylhistidine	-0.997	9.55e-06	GEEm vs GEGm
gene-tia001787	K00128 aldehyde dehydrogenase (NAD+) [EC:1.2.1.3] | (RefSeq) aldehyde dehydrogenase family 3 member H1-like (A)	TMK0579	C5H12N2O2	L-Ornithine	0.999	4.11e-07	GEEm vs GEGm
gene-tia001787	K00128 aldehyde dehydrogenase (NAD+) [EC:1.2.1.3] | (RefSeq) aldehyde dehydrogenase family 3 member H1-like (A)	TMK0665	C9H19NO4	Pantothenol	-0.972	0.00115189	GEEm vs GEGm
gene-tia001787	K00128 aldehyde dehydrogenase (NAD+) [EC:1.2.1.3] | (RefSeq) aldehyde dehydrogenase family 3 member H1-like (A)	TMK0563	C5H11N3O2	4-Guanidinobutyric acid	0.995	3.52e-05	GEEy vs GEGy
gene-tia001787	K00128 aldehyde dehydrogenase (NAD+) [EC:1.2.1.3] | (RefSeq) aldehyde dehydrogenase family 3 member H1-like (A)	TMK0573	C6H14N4O2	L-(+)-Arginine	0.994	5.06e-05	GEEy vs GEGy
gene-tia001787	K00128 aldehyde dehydrogenase (NAD+) [EC:1.2.1.3] | (RefSeq) aldehyde dehydrogenase family 3 member H1-like (A)	TMK0574	C7H11N3O2	1-Methylhistidine	0.974	0.0009723	GEEy vs GEGy
gene-tia001787	K00128 aldehyde dehydrogenase (NAD+) [EC:1.2.1.3] | (RefSeq) aldehyde dehydrogenase family 3 member H1-like (A)	TMK0577	C6H9N3O2	L-Histidine	0.993	8.35e-05	GEEy vs GEGy
gene-tia001787	K00128 aldehyde dehydrogenase (NAD+) [EC:1.2.1.3] | (RefSeq) aldehyde dehydrogenase family 3 member H1-like (A)	TMK0577	C6H9N3O2	L-Histidine	0.993	8.35e-05	GEEy vs GEGy
gene-tia001787	K00128 aldehyde dehydrogenase (NAD+) [EC:1.2.1.3] | (RefSeq) aldehyde dehydrogenase family 3 member H1-like (A)	TMK0579	C5H12N2O2	L-Ornithine	0.992	0.000100852	GEEy vs GEGy
gene-tia001787	K00128 aldehyde dehydrogenase (NAD+) [EC:1.2.1.3] | (RefSeq) aldehyde dehydrogenase family 3 member H1-like (A)	TMK0665	C9H19NO4	Pantothenol	-0.99	0.000161146	GEEy vs GEGy
gene-tia001910	K01761 methionine-gamma-lyase [EC:4.4.1.11] | (RefSeq) methionine gamma-lyase-like (A)	TMK0567	C4H9NO3	L-Homoserine	0.987	0.000239573	GEEy vs GEEm
gene-tia001910	K01761 methionine-gamma-lyase [EC:4.4.1.11] | (RefSeq) methionine gamma-lyase-like (A)	TMK0998	C4H7NO2	1-Aminocyclopropane-1-carboxylic acid	0.997	9.75e-06	GEEy vs GEEm
gene-tia001910	K01761 methionine-gamma-lyase [EC:4.4.1.11] | (RefSeq) methionine gamma-lyase-like (A)	TMK0567	C4H9NO3	L-Homoserine	-0.974	0.00101696	GEEy vs GEGy
gene-tia001910	K01761 methionine-gamma-lyase [EC:4.4.1.11] | (RefSeq) methionine gamma-lyase-like (A)	TMK0567	C4H9NO3	L-Homoserine	0.992	0.00010367	GEGy vs GEGm
gene-tia001910	K01761 methionine-gamma-lyase [EC:4.4.1.11] | (RefSeq) methionine gamma-lyase-like (A)	TMK0998	C4H7NO2	1-Aminocyclopropane-1-carboxylic acid	0.985	0.000318389	GEGy vs GEGm
gene-tia002018	K09753 cinnamoyl-CoA reductase [EC:1.2.1.44] | (RefSeq) cinnamoyl-CoA reductase 1-like (A)	TMK0248	C11H14O4	Sinapyl alcohol	-0.997	1.53e-05	GEEm vs GEGm
gene-tia002018	K09753 cinnamoyl-CoA reductase [EC:1.2.1.44] | (RefSeq) cinnamoyl-CoA reductase 1-like (A)	TMK0469	C10H8O4	Scopoletin(7-Hydroxy-5-methoxycoumarin)	-1	4.82e-08	GEEm vs GEGm
gene-tia002018	K09753 cinnamoyl-CoA reductase [EC:1.2.1.44] | (RefSeq) cinnamoyl-CoA reductase 1-like (A)	TMK0231	C9H8O2	Cinnamic acid	0.999	1.6e-06	GEEy vs GEEm
gene-tia002018	K09753 cinnamoyl-CoA reductase [EC:1.2.1.44] | (RefSeq) cinnamoyl-CoA reductase 1-like (A)	TMK0248	C11H14O4	Sinapyl alcohol	-0.985	0.000337338	GEEy vs GEEm
gene-tia002018	K09753 cinnamoyl-CoA reductase [EC:1.2.1.44] | (RefSeq) cinnamoyl-CoA reductase 1-like (A)	TMK0469	C10H8O4	Scopoletin(7-Hydroxy-5-methoxycoumarin)	-0.992	9.92e-05	GEEy vs GEEm
gene-tia002018	K09753 cinnamoyl-CoA reductase [EC:1.2.1.44] | (RefSeq) cinnamoyl-CoA reductase 1-like (A)	TMK0231	C9H8O2	Cinnamic acid	-1	9.42e-08	GEGy vs GEGm
gene-tia002018	K09753 cinnamoyl-CoA reductase [EC:1.2.1.44] | (RefSeq) cinnamoyl-CoA reductase 1-like (A)	TMK0469	C10H8O4	Scopoletin(7-Hydroxy-5-methoxycoumarin)	-0.999	9.1e-07	GEGy vs GEGm
gene-tia002040	K01870 isoleucyl-tRNA synthetase [EC:6.1.1.5] | (RefSeq) isoleucine--tRNA ligase, chloroplastic/mitochondrial-like (A)	TMK0408	C4H8N2O3	L-Asparagine	0.964	0.00188922	GEEm vs GEGm
gene-tia002040	K01870 isoleucyl-tRNA synthetase [EC:6.1.1.5] | (RefSeq) isoleucine--tRNA ligase, chloroplastic/mitochondrial-like (A)	TMK0532	C9H11NO3	L-(-)-Tyrosine	0.999	2.42e-06	GEEm vs GEGm
gene-tia002040	K01870 isoleucyl-tRNA synthetase [EC:6.1.1.5] | (RefSeq) isoleucine--tRNA ligase, chloroplastic/mitochondrial-like (A)	TMK0573	C6H14N4O2	L-(+)-Arginine	0.984	0.000374591	GEEm vs GEGm
gene-tia002040	K01870 isoleucyl-tRNA synthetase [EC:6.1.1.5] | (RefSeq) isoleucine--tRNA ligase, chloroplastic/mitochondrial-like (A)	TMK0408	C4H8N2O3	L-Asparagine	1	1.42e-07	GEEy vs GEGy
gene-tia002040	K01870 isoleucyl-tRNA synthetase [EC:6.1.1.5] | (RefSeq) isoleucine--tRNA ligase, chloroplastic/mitochondrial-like (A)	TMK0532	C9H11NO3	L-(-)-Tyrosine	0.997	1e-05	GEEy vs GEGy
gene-tia002040	K01870 isoleucyl-tRNA synthetase [EC:6.1.1.5] | (RefSeq) isoleucine--tRNA ligase, chloroplastic/mitochondrial-like (A)	TMK0573	C6H14N4O2	L-(+)-Arginine	0.996	2.33e-05	GEEy vs GEGy
gene-tia002040	K01870 isoleucyl-tRNA synthetase [EC:6.1.1.5] | (RefSeq) isoleucine--tRNA ligase, chloroplastic/mitochondrial-like (A)	TMK0577	C6H9N3O2	L-Histidine	0.996	3.03e-05	GEEy vs GEGy
gene-tia002115	K13066 caffeic acid 3-O-methyltransferase [EC:2.1.1.68] | (RefSeq) isoliquiritigenin 2'-O-methyltransferase-like (A)	TMK0057	C17H24O9	Syringin	-0.984	0.00037065	GEEy vs GEEm
gene-tia002115	K13066 caffeic acid 3-O-methyltransferase [EC:2.1.1.68] | (RefSeq) isoliquiritigenin 2'-O-methyltransferase-like (A)	TMK0231	C9H8O2	Cinnamic acid	0.991	0.000112531	GEEy vs GEEm
gene-tia002115	K13066 caffeic acid 3-O-methyltransferase [EC:2.1.1.68] | (RefSeq) isoliquiritigenin 2'-O-methyltransferase-like (A)	TMK0057	C17H24O9	Syringin	-0.983	0.000448817	GEEy vs GEGy
gene-tia002115	K13066 caffeic acid 3-O-methyltransferase [EC:2.1.1.68] | (RefSeq) isoliquiritigenin 2'-O-methyltransferase-like (A)	TMK0231	C9H8O2	Cinnamic acid	-0.983	0.000423573	GEEy vs GEGy
gene-tia002123	K01466 allantoinase [EC:3.5.2.5] | (RefSeq) allantoinase (A)	TMK0213	C10H14N5O7P	3'-Aenylic acid	0.97	0.00136021	GEEy vs GEGy
gene-tia002123	K01466 allantoinase [EC:3.5.2.5] | (RefSeq) allantoinase (A)	TMK0503	C10H13N5O3	Deoxyadenosine	0.977	0.000757389	GEEy vs GEGy
gene-tia002123	K01466 allantoinase [EC:3.5.2.5] | (RefSeq) allantoinase (A)	TMK0507	C10H13N5O4	Adenosine	0.994	4.57e-05	GEEy vs GEGy
gene-tia002123	K01466 allantoinase [EC:3.5.2.5] | (RefSeq) allantoinase (A)	TMK0503	C10H13N5O3	Deoxyadenosine	-0.999	2.64e-06	GEGy vs GEGm
gene-tia002123	K01466 allantoinase [EC:3.5.2.5] | (RefSeq) allantoinase (A)	TMK0507	C10H13N5O4	Adenosine	-0.989	0.000190031	GEGy vs GEGm
gene-tia002208	K00600 glycine hydroxymethyltransferase [EC:2.1.2.1] | (RefSeq) serine hydroxymethyltransferase 4-like (A)	TMK0070	C5H11O8P	Ribulose-5-phosphate	0.984	0.000395599	GEEm vs GEGm
gene-tia002208	K00600 glycine hydroxymethyltransferase [EC:2.1.2.1] | (RefSeq) serine hydroxymethyltransferase 4-like (A)	TMK0070	C5H11O8P	Ribulose-5-phosphate	0.984	0.000395599	GEEm vs GEGm
gene-tia002208	K00600 glycine hydroxymethyltransferase [EC:2.1.2.1] | (RefSeq) serine hydroxymethyltransferase 4-like (A)	TMK0271	C11H12N2O2	L-Tryptophan	0.98	0.000584393	GEEm vs GEGm
gene-tia002208	K00600 glycine hydroxymethyltransferase [EC:2.1.2.1] | (RefSeq) serine hydroxymethyltransferase 4-like (A)	TMK0271	C11H12N2O2	L-Tryptophan	0.98	0.000584393	GEEm vs GEGm
gene-tia002208	K00600 glycine hydroxymethyltransferase [EC:2.1.2.1] | (RefSeq) serine hydroxymethyltransferase 4-like (A)	TMK0408	C4H8N2O3	L-Asparagine	0.984	0.000387452	GEEm vs GEGm
gene-tia002208	K00600 glycine hydroxymethyltransferase [EC:2.1.2.1] | (RefSeq) serine hydroxymethyltransferase 4-like (A)	TMK0408	C4H8N2O3	L-Asparagine	0.984	0.000387452	GEEm vs GEGm
gene-tia002208	K00600 glycine hydroxymethyltransferase [EC:2.1.2.1] | (RefSeq) serine hydroxymethyltransferase 4-like (A)	TMK0532	C9H11NO3	L-(-)-Tyrosine	0.99	0.000147189	GEEm vs GEGm
gene-tia002208	K00600 glycine hydroxymethyltransferase [EC:2.1.2.1] | (RefSeq) serine hydroxymethyltransferase 4-like (A)	TMK0532	C9H11NO3	L-(-)-Tyrosine	0.99	0.000147189	GEEm vs GEGm
gene-tia002208	K00600 glycine hydroxymethyltransferase [EC:2.1.2.1] | (RefSeq) serine hydroxymethyltransferase 4-like (A)	TMK0579	C5H12N2O2	L-Ornithine	0.981	0.000548102	GEEm vs GEGm
gene-tia002256	K01653 acetolactate synthase I/III small subunit [EC:2.2.1.6] | (RefSeq) RcABI3; B3 domain-containing transcription factor ABI3 (A)	TMK0408	C4H8N2O3	L-Asparagine	0.917	0.00993778	GEEy vs GEEm
gene-tia002256	K01653 acetolactate synthase I/III small subunit [EC:2.2.1.6] | (RefSeq) RcABI3; B3 domain-containing transcription factor ABI3 (A)	TMK0550	C4H9NO3	L-(-)-Threonine	-0.919	0.00969017	GEEy vs GEEm
gene-tia002256	K01653 acetolactate synthase I/III small subunit [EC:2.2.1.6] | (RefSeq) RcABI3; B3 domain-containing transcription factor ABI3 (A)	TMK0550	C4H9NO3	L-(-)-Threonine	-0.919	0.00969017	GEEy vs GEEm
gene-tia002256	K01653 acetolactate synthase I/III small subunit [EC:2.2.1.6] | (RefSeq) RcABI3; B3 domain-containing transcription factor ABI3 (A)	TMK0408	C4H8N2O3	L-Asparagine	0.991	0.000131064	GEEy vs GEGy
gene-tia002256	K01653 acetolactate synthase I/III small subunit [EC:2.2.1.6] | (RefSeq) RcABI3; B3 domain-containing transcription factor ABI3 (A)	TMK0532	C9H11NO3	L-(-)-Tyrosine	0.993	7.19e-05	GEEy vs GEGy
gene-tia002256	K01653 acetolactate synthase I/III small subunit [EC:2.2.1.6] | (RefSeq) RcABI3; B3 domain-containing transcription factor ABI3 (A)	TMK0532	C9H11NO3	L-(-)-Tyrosine	0.993	7.19e-05	GEEy vs GEGy
gene-tia002256	K01653 acetolactate synthase I/III small subunit [EC:2.2.1.6] | (RefSeq) RcABI3; B3 domain-containing transcription factor ABI3 (A)	TMK0572	C7H14N2O4	2,6-Diaminooimelic acid	0.993	6.83e-05	GEEy vs GEGy
gene-tia002256	K01653 acetolactate synthase I/III small subunit [EC:2.2.1.6] | (RefSeq) RcABI3; B3 domain-containing transcription factor ABI3 (A)	TMK0577	C6H9N3O2	L-Histidine	0.988	0.000225562	GEEy vs GEGy
gene-tia002256	K01653 acetolactate synthase I/III small subunit [EC:2.2.1.6] | (RefSeq) RcABI3; B3 domain-containing transcription factor ABI3 (A)	TMK0578	C6H14N2O2	L-(+)-Lysine	0.983	0.000444641	GEEy vs GEGy
gene-tia002256	K01653 acetolactate synthase I/III small subunit [EC:2.2.1.6] | (RefSeq) RcABI3; B3 domain-containing transcription factor ABI3 (A)	TMK0578	C6H14N2O2	L-(+)-Lysine	0.983	0.000444641	GEEy vs GEGy
gene-tia002256	K01653 acetolactate synthase I/III small subunit [EC:2.2.1.6] | (RefSeq) RcABI3; B3 domain-containing transcription factor ABI3 (A)	TMK0579	C5H12N2O2	L-Ornithine	0.99	0.000151207	GEEy vs GEGy
gene-tia002256	K01653 acetolactate synthase I/III small subunit [EC:2.2.1.6] | (RefSeq) RcABI3; B3 domain-containing transcription factor ABI3 (A)	TMK0579	C5H12N2O2	L-Ornithine	0.99	0.000151207	GEEy vs GEGy
gene-tia002279	K01047 secretory phospholipase A2 [EC:3.1.1.4] | (RefSeq) phospholipase A2 homolog 3-like (A)	TMK0997	C5H13NO	Choline	-0.962	0.00209531	GEEy vs GEGy
gene-tia002357	K05359 arogenate/prephenate dehydratase [EC:4.2.1.91 4.2.1.51] | (RefSeq) arogenate dehydratase/prephenate dehydratase 6, chloroplastic-like (A)	TMK0070	C5H11O8P	Ribulose-5-phosphate	-1	3.4e-09	GEEm vs GEGm
gene-tia002357	K05359 arogenate/prephenate dehydratase [EC:4.2.1.91 4.2.1.51] | (RefSeq) arogenate dehydratase/prephenate dehydratase 6, chloroplastic-like (A)	TMK0271	C11H12N2O2	L-Tryptophan	-0.998	4.25e-06	GEEm vs GEGm
gene-tia002357	K05359 arogenate/prephenate dehydratase [EC:4.2.1.91 4.2.1.51] | (RefSeq) arogenate dehydratase/prephenate dehydratase 6, chloroplastic-like (A)	TMK0271	C11H12N2O2	L-Tryptophan	-0.998	4.25e-06	GEEm vs GEGm
gene-tia002357	K05359 arogenate/prephenate dehydratase [EC:4.2.1.91 4.2.1.51] | (RefSeq) arogenate dehydratase/prephenate dehydratase 6, chloroplastic-like (A)	TMK0408	C4H8N2O3	L-Asparagine	-0.966	0.0017145	GEEm vs GEGm
gene-tia002357	K05359 arogenate/prephenate dehydratase [EC:4.2.1.91 4.2.1.51] | (RefSeq) arogenate dehydratase/prephenate dehydratase 6, chloroplastic-like (A)	TMK0532	C9H11NO3	L-(-)-Tyrosine	-0.998	6.96e-06	GEEm vs GEGm
gene-tia002357	K05359 arogenate/prephenate dehydratase [EC:4.2.1.91 4.2.1.51] | (RefSeq) arogenate dehydratase/prephenate dehydratase 6, chloroplastic-like (A)	TMK0532	C9H11NO3	L-(-)-Tyrosine	-0.998	6.96e-06	GEEm vs GEGm
gene-tia002357	K05359 arogenate/prephenate dehydratase [EC:4.2.1.91 4.2.1.51] | (RefSeq) arogenate dehydratase/prephenate dehydratase 6, chloroplastic-like (A)	TMK0572	C7H14N2O4	2,6-Diaminooimelic acid	-0.999	2.94e-06	GEEm vs GEGm
gene-tia002357	K05359 arogenate/prephenate dehydratase [EC:4.2.1.91 4.2.1.51] | (RefSeq) arogenate dehydratase/prephenate dehydratase 6, chloroplastic-like (A)	TMK0573	C6H14N4O2	L-(+)-Arginine	-0.983	0.000449768	GEEm vs GEGm
gene-tia002357	K05359 arogenate/prephenate dehydratase [EC:4.2.1.91 4.2.1.51] | (RefSeq) arogenate dehydratase/prephenate dehydratase 6, chloroplastic-like (A)	TMK0579	C5H12N2O2	L-Ornithine	-0.999	2.74e-06	GEEm vs GEGm
gene-tia002357	K05359 arogenate/prephenate dehydratase [EC:4.2.1.91 4.2.1.51] | (RefSeq) arogenate dehydratase/prephenate dehydratase 6, chloroplastic-like (A)	TMK0663	C8H7N	Indole	-0.994	6.3e-05	GEEm vs GEGm
gene-tia002357	K05359 arogenate/prephenate dehydratase [EC:4.2.1.91 4.2.1.51] | (RefSeq) arogenate dehydratase/prephenate dehydratase 6, chloroplastic-like (A)	TMK0070	C5H11O8P	Ribulose-5-phosphate	-0.958	0.00263259	GEEy vs GEEm
gene-tia002357	K05359 arogenate/prephenate dehydratase [EC:4.2.1.91 4.2.1.51] | (RefSeq) arogenate dehydratase/prephenate dehydratase 6, chloroplastic-like (A)	TMK0271	C11H12N2O2	L-Tryptophan	-0.997	1.41e-05	GEEy vs GEEm
gene-tia002357	K05359 arogenate/prephenate dehydratase [EC:4.2.1.91 4.2.1.51] | (RefSeq) arogenate dehydratase/prephenate dehydratase 6, chloroplastic-like (A)	TMK0271	C11H12N2O2	L-Tryptophan	-0.997	1.41e-05	GEEy vs GEEm
gene-tia002357	K05359 arogenate/prephenate dehydratase [EC:4.2.1.91 4.2.1.51] | (RefSeq) arogenate dehydratase/prephenate dehydratase 6, chloroplastic-like (A)	TMK0408	C4H8N2O3	L-Asparagine	0.998	4.11e-06	GEEy vs GEEm
gene-tia002357	K05359 arogenate/prephenate dehydratase [EC:4.2.1.91 4.2.1.51] | (RefSeq) arogenate dehydratase/prephenate dehydratase 6, chloroplastic-like (A)	TMK0523	C6H13NO2	L-Isoleucine	-0.994	5.89e-05	GEEy vs GEEm
gene-tia002357	K05359 arogenate/prephenate dehydratase [EC:4.2.1.91 4.2.1.51] | (RefSeq) arogenate dehydratase/prephenate dehydratase 6, chloroplastic-like (A)	TMK0525	C6H13NO2	L-Leucine	-0.995	3.82e-05	GEEy vs GEEm
gene-tia002357	K05359 arogenate/prephenate dehydratase [EC:4.2.1.91 4.2.1.51] | (RefSeq) arogenate dehydratase/prephenate dehydratase 6, chloroplastic-like (A)	TMK0550	C4H9NO3	L-(-)-Threonine	-0.995	3.51e-05	GEEy vs GEEm
gene-tia002357	K05359 arogenate/prephenate dehydratase [EC:4.2.1.91 4.2.1.51] | (RefSeq) arogenate dehydratase/prephenate dehydratase 6, chloroplastic-like (A)	TMK0567	C4H9NO3	L-Homoserine	-0.98	0.000617566	GEEy vs GEEm
gene-tia002357	K05359 arogenate/prephenate dehydratase [EC:4.2.1.91 4.2.1.51] | (RefSeq) arogenate dehydratase/prephenate dehydratase 6, chloroplastic-like (A)	TMK0572	C7H14N2O4	2,6-Diaminooimelic acid	0.985	0.000327432	GEEy vs GEEm
gene-tia002357	K05359 arogenate/prephenate dehydratase [EC:4.2.1.91 4.2.1.51] | (RefSeq) arogenate dehydratase/prephenate dehydratase 6, chloroplastic-like (A)	TMK0663	C8H7N	Indole	-0.996	2.06e-05	GEEy vs GEEm
gene-tia002357	K05359 arogenate/prephenate dehydratase [EC:4.2.1.91 4.2.1.51] | (RefSeq) arogenate dehydratase/prephenate dehydratase 6, chloroplastic-like (A)	TMK0070	C5H11O8P	Ribulose-5-phosphate	-1	1.23e-07	GEGy vs GEGm
gene-tia002357	K05359 arogenate/prephenate dehydratase [EC:4.2.1.91 4.2.1.51] | (RefSeq) arogenate dehydratase/prephenate dehydratase 6, chloroplastic-like (A)	TMK0271	C11H12N2O2	L-Tryptophan	1	3.25e-07	GEGy vs GEGm
gene-tia002357	K05359 arogenate/prephenate dehydratase [EC:4.2.1.91 4.2.1.51] | (RefSeq) arogenate dehydratase/prephenate dehydratase 6, chloroplastic-like (A)	TMK0271	C11H12N2O2	L-Tryptophan	1	3.25e-07	GEGy vs GEGm
gene-tia002357	K05359 arogenate/prephenate dehydratase [EC:4.2.1.91 4.2.1.51] | (RefSeq) arogenate dehydratase/prephenate dehydratase 6, chloroplastic-like (A)	TMK0408	C4H8N2O3	L-Asparagine	0.995	3.86e-05	GEGy vs GEGm
gene-tia002357	K05359 arogenate/prephenate dehydratase [EC:4.2.1.91 4.2.1.51] | (RefSeq) arogenate dehydratase/prephenate dehydratase 6, chloroplastic-like (A)	TMK0523	C6H13NO2	L-Isoleucine	0.997	1.03e-05	GEGy vs GEGm
gene-tia002357	K05359 arogenate/prephenate dehydratase [EC:4.2.1.91 4.2.1.51] | (RefSeq) arogenate dehydratase/prephenate dehydratase 6, chloroplastic-like (A)	TMK0525	C6H13NO2	L-Leucine	0.998	9.01e-06	GEGy vs GEGm
gene-tia002357	K05359 arogenate/prephenate dehydratase [EC:4.2.1.91 4.2.1.51] | (RefSeq) arogenate dehydratase/prephenate dehydratase 6, chloroplastic-like (A)	TMK0550	C4H9NO3	L-(-)-Threonine	0.988	0.000198116	GEGy vs GEGm
gene-tia002357	K05359 arogenate/prephenate dehydratase [EC:4.2.1.91 4.2.1.51] | (RefSeq) arogenate dehydratase/prephenate dehydratase 6, chloroplastic-like (A)	TMK0567	C4H9NO3	L-Homoserine	0.992	0.000103887	GEGy vs GEGm
gene-tia002357	K05359 arogenate/prephenate dehydratase [EC:4.2.1.91 4.2.1.51] | (RefSeq) arogenate dehydratase/prephenate dehydratase 6, chloroplastic-like (A)	TMK0573	C6H14N4O2	L-(+)-Arginine	0.993	7.5e-05	GEGy vs GEGm
gene-tia002357	K05359 arogenate/prephenate dehydratase [EC:4.2.1.91 4.2.1.51] | (RefSeq) arogenate dehydratase/prephenate dehydratase 6, chloroplastic-like (A)	TMK0579	C5H12N2O2	L-Ornithine	0.949	0.00388843	GEGy vs GEGm
gene-tia002479	K01193 beta-fructofuranosidase [EC:3.2.1.26] | (RefSeq) beta-fructofuranosidase, insoluble isoenzyme 3-like (A)	TMK0291	C6H13O9P	D-Fructose 6-phosphate	-0.959	0.0024358	GEEy vs GEGy
gene-tia002479	K01193 beta-fructofuranosidase [EC:3.2.1.26] | (RefSeq) beta-fructofuranosidase, insoluble isoenzyme 3-like (A)	TMK0291	C6H13O9P	D-Fructose 6-phosphate	-0.959	0.0024358	GEEy vs GEGy
gene-tia002490	K00031 isocitrate dehydrogenase [EC:1.1.1.42] | (RefSeq) cytosolic isocitrate dehydrogenase [NADP]-like (A)	TMK0070	C5H11O8P	Ribulose-5-phosphate	0.997	1.73e-05	GEEm vs GEGm
gene-tia002490	K00031 isocitrate dehydrogenase [EC:1.1.1.42] | (RefSeq) cytosolic isocitrate dehydrogenase [NADP]-like (A)	TMK0070	C5H11O8P	Ribulose-5-phosphate	0.997	1.73e-05	GEEm vs GEGm
gene-tia002490	K00031 isocitrate dehydrogenase [EC:1.1.1.42] | (RefSeq) cytosolic isocitrate dehydrogenase [NADP]-like (A)	TMK0271	C11H12N2O2	L-Tryptophan	0.996	2.26e-05	GEEm vs GEGm
gene-tia002490	K00031 isocitrate dehydrogenase [EC:1.1.1.42] | (RefSeq) cytosolic isocitrate dehydrogenase [NADP]-like (A)	TMK0271	C11H12N2O2	L-Tryptophan	0.996	2.26e-05	GEEm vs GEGm
gene-tia002490	K00031 isocitrate dehydrogenase [EC:1.1.1.42] | (RefSeq) cytosolic isocitrate dehydrogenase [NADP]-like (A)	TMK0288	C7H11NO5	N-Acetyl-L-glutamic acid	0.993	6.77e-05	GEEm vs GEGm
gene-tia002490	K00031 isocitrate dehydrogenase [EC:1.1.1.42] | (RefSeq) cytosolic isocitrate dehydrogenase [NADP]-like (A)	TMK0288	C7H11NO5	N-Acetyl-L-glutamic acid	0.993	6.77e-05	GEEm vs GEGm
gene-tia002490	K00031 isocitrate dehydrogenase [EC:1.1.1.42] | (RefSeq) cytosolic isocitrate dehydrogenase [NADP]-like (A)	TMK0532	C9H11NO3	L-(-)-Tyrosine	0.994	5.34e-05	GEEm vs GEGm
gene-tia002490	K00031 isocitrate dehydrogenase [EC:1.1.1.42] | (RefSeq) cytosolic isocitrate dehydrogenase [NADP]-like (A)	TMK0532	C9H11NO3	L-(-)-Tyrosine	0.994	5.34e-05	GEEm vs GEGm
gene-tia002490	K00031 isocitrate dehydrogenase [EC:1.1.1.42] | (RefSeq) cytosolic isocitrate dehydrogenase [NADP]-like (A)	TMK0579	C5H12N2O2	L-Ornithine	0.999	1.52e-06	GEEm vs GEGm
gene-tia002490	K00031 isocitrate dehydrogenase [EC:1.1.1.42] | (RefSeq) cytosolic isocitrate dehydrogenase [NADP]-like (A)	TMK0579	C5H12N2O2	L-Ornithine	0.999	1.52e-06	GEEm vs GEGm
gene-tia002490	K00031 isocitrate dehydrogenase [EC:1.1.1.42] | (RefSeq) cytosolic isocitrate dehydrogenase [NADP]-like (A)	TMK0579	C5H12N2O2	L-Ornithine	0.999	1.52e-06	GEEm vs GEGm
gene-tia002694	K00799 glutathione S-transferase [EC:2.5.1.18] | (RefSeq) probable glutathione S-transferase GSTF1 (A)	TMK0579	C5H12N2O2	L-Ornithine	1	7.53e-08	GEEm vs GEGm
gene-tia002694	K00799 glutathione S-transferase [EC:2.5.1.18] | (RefSeq) probable glutathione S-transferase GSTF1 (A)	TMK0579	C5H12N2O2	L-Ornithine	0.995	3.47e-05	GEEy vs GEGy
gene-tia002700	K00928 aspartate kinase [EC:2.7.2.4] | (RefSeq) aspartokinase 2, chloroplastic (A)	TMK0408	C4H8N2O3	L-Asparagine	0.988	0.000210553	GEEy vs GEGy
gene-tia002700	K00928 aspartate kinase [EC:2.7.2.4] | (RefSeq) aspartokinase 2, chloroplastic (A)	TMK0520	C14H20N6O5S	S-(5'-Adenosy)-L-homocysteine	-0.928	0.00764092	GEEy vs GEGy
gene-tia002700	K00928 aspartate kinase [EC:2.7.2.4] | (RefSeq) aspartokinase 2, chloroplastic (A)	TMK0520	C14H20N6O5S	S-(5'-Adenosy)-L-homocysteine	-0.928	0.00764092	GEEy vs GEGy
gene-tia002700	K00928 aspartate kinase [EC:2.7.2.4] | (RefSeq) aspartokinase 2, chloroplastic (A)	TMK0532	C9H11NO3	L-(-)-Tyrosine	0.979	0.00066727	GEEy vs GEGy
gene-tia002700	K00928 aspartate kinase [EC:2.7.2.4] | (RefSeq) aspartokinase 2, chloroplastic (A)	TMK0532	C9H11NO3	L-(-)-Tyrosine	0.979	0.00066727	GEEy vs GEGy
gene-tia002700	K00928 aspartate kinase [EC:2.7.2.4] | (RefSeq) aspartokinase 2, chloroplastic (A)	TMK0532	C9H11NO3	L-(-)-Tyrosine	0.979	0.00066727	GEEy vs GEGy
gene-tia002700	K00928 aspartate kinase [EC:2.7.2.4] | (RefSeq) aspartokinase 2, chloroplastic (A)	TMK0567	C4H9NO3	L-Homoserine	0.99	0.000144971	GEEy vs GEGy
gene-tia002700	K00928 aspartate kinase [EC:2.7.2.4] | (RefSeq) aspartokinase 2, chloroplastic (A)	TMK0567	C4H9NO3	L-Homoserine	0.99	0.000144971	GEEy vs GEGy
gene-tia002700	K00928 aspartate kinase [EC:2.7.2.4] | (RefSeq) aspartokinase 2, chloroplastic (A)	TMK0567	C4H9NO3	L-Homoserine	0.99	0.000144971	GEEy vs GEGy
gene-tia002700	K00928 aspartate kinase [EC:2.7.2.4] | (RefSeq) aspartokinase 2, chloroplastic (A)	TMK0567	C4H9NO3	L-Homoserine	0.99	0.000144971	GEEy vs GEGy
gene-tia002700	K00928 aspartate kinase [EC:2.7.2.4] | (RefSeq) aspartokinase 2, chloroplastic (A)	TMK0572	C7H14N2O4	2,6-Diaminooimelic acid	0.979	0.000668932	GEEy vs GEGy
gene-tia002700	K00928 aspartate kinase [EC:2.7.2.4] | (RefSeq) aspartokinase 2, chloroplastic (A)	TMK0572	C7H14N2O4	2,6-Diaminooimelic acid	0.979	0.000668932	GEEy vs GEGy
gene-tia002700	K00928 aspartate kinase [EC:2.7.2.4] | (RefSeq) aspartokinase 2, chloroplastic (A)	TMK0573	C6H14N4O2	L-(+)-Arginine	0.972	0.0011818	GEEy vs GEGy
gene-tia002700	K00928 aspartate kinase [EC:2.7.2.4] | (RefSeq) aspartokinase 2, chloroplastic (A)	TMK0573	C6H14N4O2	L-(+)-Arginine	0.972	0.0011818	GEEy vs GEGy
gene-tia002700	K00928 aspartate kinase [EC:2.7.2.4] | (RefSeq) aspartokinase 2, chloroplastic (A)	TMK0577	C6H9N3O2	L-Histidine	0.985	0.000328299	GEEy vs GEGy
gene-tia002700	K00928 aspartate kinase [EC:2.7.2.4] | (RefSeq) aspartokinase 2, chloroplastic (A)	TMK0578	C6H14N2O2	L-(+)-Lysine	0.994	4.54e-05	GEEy vs GEGy
gene-tia002700	K00928 aspartate kinase [EC:2.7.2.4] | (RefSeq) aspartokinase 2, chloroplastic (A)	TMK0578	C6H14N2O2	L-(+)-Lysine	0.994	4.54e-05	GEEy vs GEGy
gene-tia002700	K00928 aspartate kinase [EC:2.7.2.4] | (RefSeq) aspartokinase 2, chloroplastic (A)	TMK0578	C6H14N2O2	L-(+)-Lysine	0.994	4.54e-05	GEEy vs GEGy
gene-tia002700	K00928 aspartate kinase [EC:2.7.2.4] | (RefSeq) aspartokinase 2, chloroplastic (A)	TMK0579	C5H12N2O2	L-Ornithine	0.985	0.000338594	GEEy vs GEGy
gene-tia002700	K00928 aspartate kinase [EC:2.7.2.4] | (RefSeq) aspartokinase 2, chloroplastic (A)	TMK0579	C5H12N2O2	L-Ornithine	0.985	0.000338594	GEEy vs GEGy
gene-tia002700	K00928 aspartate kinase [EC:2.7.2.4] | (RefSeq) aspartokinase 2, chloroplastic (A)	TMK0271	C11H12N2O2	L-Tryptophan	0.99	0.00015077	GEGy vs GEGm
gene-tia002700	K00928 aspartate kinase [EC:2.7.2.4] | (RefSeq) aspartokinase 2, chloroplastic (A)	TMK0271	C11H12N2O2	L-Tryptophan	0.99	0.00015077	GEGy vs GEGm
gene-tia002700	K00928 aspartate kinase [EC:2.7.2.4] | (RefSeq) aspartokinase 2, chloroplastic (A)	TMK0271	C11H12N2O2	L-Tryptophan	0.99	0.00015077	GEGy vs GEGm
gene-tia002700	K00928 aspartate kinase [EC:2.7.2.4] | (RefSeq) aspartokinase 2, chloroplastic (A)	TMK0408	C4H8N2O3	L-Asparagine	0.994	5.5e-05	GEGy vs GEGm
gene-tia002700	K00928 aspartate kinase [EC:2.7.2.4] | (RefSeq) aspartokinase 2, chloroplastic (A)	TMK0523	C6H13NO2	L-Isoleucine	0.983	0.000423211	GEGy vs GEGm
gene-tia002700	K00928 aspartate kinase [EC:2.7.2.4] | (RefSeq) aspartokinase 2, chloroplastic (A)	TMK0523	C6H13NO2	L-Isoleucine	0.983	0.000423211	GEGy vs GEGm
gene-tia002700	K00928 aspartate kinase [EC:2.7.2.4] | (RefSeq) aspartokinase 2, chloroplastic (A)	TMK0525	C6H13NO2	L-Leucine	0.984	0.000370178	GEGy vs GEGm
gene-tia002700	K00928 aspartate kinase [EC:2.7.2.4] | (RefSeq) aspartokinase 2, chloroplastic (A)	TMK0525	C6H13NO2	L-Leucine	0.984	0.000370178	GEGy vs GEGm
gene-tia002700	K00928 aspartate kinase [EC:2.7.2.4] | (RefSeq) aspartokinase 2, chloroplastic (A)	TMK0543	C5H11NO2	L-Valine	0.979	0.000663721	GEGy vs GEGm
gene-tia002700	K00928 aspartate kinase [EC:2.7.2.4] | (RefSeq) aspartokinase 2, chloroplastic (A)	TMK0543	C5H11NO2	L-Valine	0.979	0.000663721	GEGy vs GEGm
gene-tia002700	K00928 aspartate kinase [EC:2.7.2.4] | (RefSeq) aspartokinase 2, chloroplastic (A)	TMK0550	C4H9NO3	L-(-)-Threonine	0.969	0.00143007	GEGy vs GEGm
gene-tia002700	K00928 aspartate kinase [EC:2.7.2.4] | (RefSeq) aspartokinase 2, chloroplastic (A)	TMK0550	C4H9NO3	L-(-)-Threonine	0.969	0.00143007	GEGy vs GEGm
gene-tia002700	K00928 aspartate kinase [EC:2.7.2.4] | (RefSeq) aspartokinase 2, chloroplastic (A)	TMK0550	C4H9NO3	L-(-)-Threonine	0.969	0.00143007	GEGy vs GEGm
gene-tia002700	K00928 aspartate kinase [EC:2.7.2.4] | (RefSeq) aspartokinase 2, chloroplastic (A)	TMK0567	C4H9NO3	L-Homoserine	0.99	0.000138524	GEGy vs GEGm
gene-tia002700	K00928 aspartate kinase [EC:2.7.2.4] | (RefSeq) aspartokinase 2, chloroplastic (A)	TMK0567	C4H9NO3	L-Homoserine	0.99	0.000138524	GEGy vs GEGm
gene-tia002700	K00928 aspartate kinase [EC:2.7.2.4] | (RefSeq) aspartokinase 2, chloroplastic (A)	TMK0567	C4H9NO3	L-Homoserine	0.99	0.000138524	GEGy vs GEGm
gene-tia002700	K00928 aspartate kinase [EC:2.7.2.4] | (RefSeq) aspartokinase 2, chloroplastic (A)	TMK0567	C4H9NO3	L-Homoserine	0.99	0.000138524	GEGy vs GEGm
gene-tia002700	K00928 aspartate kinase [EC:2.7.2.4] | (RefSeq) aspartokinase 2, chloroplastic (A)	TMK0573	C6H14N4O2	L-(+)-Arginine	0.97	0.00136035	GEGy vs GEGm
gene-tia002700	K00928 aspartate kinase [EC:2.7.2.4] | (RefSeq) aspartokinase 2, chloroplastic (A)	TMK0573	C6H14N4O2	L-(+)-Arginine	0.97	0.00136035	GEGy vs GEGm
gene-tia002700	K00928 aspartate kinase [EC:2.7.2.4] | (RefSeq) aspartokinase 2, chloroplastic (A)	TMK0577	C6H9N3O2	L-Histidine	0.981	0.000525297	GEGy vs GEGm
gene-tia002700	K00928 aspartate kinase [EC:2.7.2.4] | (RefSeq) aspartokinase 2, chloroplastic (A)	TMK0578	C6H14N2O2	L-(+)-Lysine	0.996	2.11e-05	GEGy vs GEGm
gene-tia002700	K00928 aspartate kinase [EC:2.7.2.4] | (RefSeq) aspartokinase 2, chloroplastic (A)	TMK0578	C6H14N2O2	L-(+)-Lysine	0.996	2.11e-05	GEGy vs GEGm
gene-tia002700	K00928 aspartate kinase [EC:2.7.2.4] | (RefSeq) aspartokinase 2, chloroplastic (A)	TMK0578	C6H14N2O2	L-(+)-Lysine	0.996	2.11e-05	GEGy vs GEGm
gene-tia002700	K00928 aspartate kinase [EC:2.7.2.4] | (RefSeq) aspartokinase 2, chloroplastic (A)	TMK0579	C5H12N2O2	L-Ornithine	0.953	0.0032084	GEGy vs GEGm
gene-tia002700	K00928 aspartate kinase [EC:2.7.2.4] | (RefSeq) aspartokinase 2, chloroplastic (A)	TMK0579	C5H12N2O2	L-Ornithine	0.953	0.0032084	GEGy vs GEGm
gene-tia002730	K01714 4-hydroxy-tetrahydrodipicolinate synthase [EC:4.3.3.7] | (RefSeq) 4-hydroxy-tetrahydrodipicolinate synthase, chloroplastic-like (A)	TMK0408	C4H8N2O3	L-Asparagine	-0.986	0.000310298	GEEy vs GEGy
gene-tia002730	K01714 4-hydroxy-tetrahydrodipicolinate synthase [EC:4.3.3.7] | (RefSeq) 4-hydroxy-tetrahydrodipicolinate synthase, chloroplastic-like (A)	TMK0532	C9H11NO3	L-(-)-Tyrosine	-0.987	0.000249212	GEEy vs GEGy
gene-tia002730	K01714 4-hydroxy-tetrahydrodipicolinate synthase [EC:4.3.3.7] | (RefSeq) 4-hydroxy-tetrahydrodipicolinate synthase, chloroplastic-like (A)	TMK0532	C9H11NO3	L-(-)-Tyrosine	-0.987	0.000249212	GEEy vs GEGy
gene-tia002730	K01714 4-hydroxy-tetrahydrodipicolinate synthase [EC:4.3.3.7] | (RefSeq) 4-hydroxy-tetrahydrodipicolinate synthase, chloroplastic-like (A)	TMK0567	C4H9NO3	L-Homoserine	-0.964	0.00193472	GEEy vs GEGy
gene-tia002730	K01714 4-hydroxy-tetrahydrodipicolinate synthase [EC:4.3.3.7] | (RefSeq) 4-hydroxy-tetrahydrodipicolinate synthase, chloroplastic-like (A)	TMK0567	C4H9NO3	L-Homoserine	-0.964	0.00193472	GEEy vs GEGy
gene-tia002730	K01714 4-hydroxy-tetrahydrodipicolinate synthase [EC:4.3.3.7] | (RefSeq) 4-hydroxy-tetrahydrodipicolinate synthase, chloroplastic-like (A)	TMK0572	C7H14N2O4	2,6-Diaminooimelic acid	-0.992	9.48e-05	GEEy vs GEGy
gene-tia002730	K01714 4-hydroxy-tetrahydrodipicolinate synthase [EC:4.3.3.7] | (RefSeq) 4-hydroxy-tetrahydrodipicolinate synthase, chloroplastic-like (A)	TMK0572	C7H14N2O4	2,6-Diaminooimelic acid	-0.992	9.48e-05	GEEy vs GEGy
gene-tia002730	K01714 4-hydroxy-tetrahydrodipicolinate synthase [EC:4.3.3.7] | (RefSeq) 4-hydroxy-tetrahydrodipicolinate synthase, chloroplastic-like (A)	TMK0573	C6H14N4O2	L-(+)-Arginine	-0.986	0.000289937	GEEy vs GEGy
gene-tia002730	K01714 4-hydroxy-tetrahydrodipicolinate synthase [EC:4.3.3.7] | (RefSeq) 4-hydroxy-tetrahydrodipicolinate synthase, chloroplastic-like (A)	TMK0573	C6H14N4O2	L-(+)-Arginine	-0.986	0.000289937	GEEy vs GEGy
gene-tia002730	K01714 4-hydroxy-tetrahydrodipicolinate synthase [EC:4.3.3.7] | (RefSeq) 4-hydroxy-tetrahydrodipicolinate synthase, chloroplastic-like (A)	TMK0577	C6H9N3O2	L-Histidine	-0.979	0.000671991	GEEy vs GEGy
gene-tia002730	K01714 4-hydroxy-tetrahydrodipicolinate synthase [EC:4.3.3.7] | (RefSeq) 4-hydroxy-tetrahydrodipicolinate synthase, chloroplastic-like (A)	TMK0578	C6H14N2O2	L-(+)-Lysine	-0.983	0.00042977	GEEy vs GEGy
gene-tia002730	K01714 4-hydroxy-tetrahydrodipicolinate synthase [EC:4.3.3.7] | (RefSeq) 4-hydroxy-tetrahydrodipicolinate synthase, chloroplastic-like (A)	TMK0578	C6H14N2O2	L-(+)-Lysine	-0.983	0.00042977	GEEy vs GEGy
gene-tia002730	K01714 4-hydroxy-tetrahydrodipicolinate synthase [EC:4.3.3.7] | (RefSeq) 4-hydroxy-tetrahydrodipicolinate synthase, chloroplastic-like (A)	TMK0579	C5H12N2O2	L-Ornithine	-0.986	0.000281497	GEEy vs GEGy
gene-tia002730	K01714 4-hydroxy-tetrahydrodipicolinate synthase [EC:4.3.3.7] | (RefSeq) 4-hydroxy-tetrahydrodipicolinate synthase, chloroplastic-like (A)	TMK0408	C4H8N2O3	L-Asparagine	-0.996	2.25e-05	GEGy vs GEGm
gene-tia002730	K01714 4-hydroxy-tetrahydrodipicolinate synthase [EC:4.3.3.7] | (RefSeq) 4-hydroxy-tetrahydrodipicolinate synthase, chloroplastic-like (A)	TMK0550	C4H9NO3	L-(-)-Threonine	-0.989	0.000164902	GEGy vs GEGm
gene-tia002730	K01714 4-hydroxy-tetrahydrodipicolinate synthase [EC:4.3.3.7] | (RefSeq) 4-hydroxy-tetrahydrodipicolinate synthase, chloroplastic-like (A)	TMK0550	C4H9NO3	L-(-)-Threonine	-0.989	0.000164902	GEGy vs GEGm
gene-tia002730	K01714 4-hydroxy-tetrahydrodipicolinate synthase [EC:4.3.3.7] | (RefSeq) 4-hydroxy-tetrahydrodipicolinate synthase, chloroplastic-like (A)	TMK0567	C4H9NO3	L-Homoserine	-0.995	3.24e-05	GEGy vs GEGm
gene-tia002730	K01714 4-hydroxy-tetrahydrodipicolinate synthase [EC:4.3.3.7] | (RefSeq) 4-hydroxy-tetrahydrodipicolinate synthase, chloroplastic-like (A)	TMK0567	C4H9NO3	L-Homoserine	-0.995	3.24e-05	GEGy vs GEGm
gene-tia002730	K01714 4-hydroxy-tetrahydrodipicolinate synthase [EC:4.3.3.7] | (RefSeq) 4-hydroxy-tetrahydrodipicolinate synthase, chloroplastic-like (A)	TMK0573	C6H14N4O2	L-(+)-Arginine	-0.985	0.000357862	GEGy vs GEGm
gene-tia002730	K01714 4-hydroxy-tetrahydrodipicolinate synthase [EC:4.3.3.7] | (RefSeq) 4-hydroxy-tetrahydrodipicolinate synthase, chloroplastic-like (A)	TMK0573	C6H14N4O2	L-(+)-Arginine	-0.985	0.000357862	GEGy vs GEGm
gene-tia002730	K01714 4-hydroxy-tetrahydrodipicolinate synthase [EC:4.3.3.7] | (RefSeq) 4-hydroxy-tetrahydrodipicolinate synthase, chloroplastic-like (A)	TMK0577	C6H9N3O2	L-Histidine	-0.992	9.21e-05	GEGy vs GEGm
gene-tia002730	K01714 4-hydroxy-tetrahydrodipicolinate synthase [EC:4.3.3.7] | (RefSeq) 4-hydroxy-tetrahydrodipicolinate synthase, chloroplastic-like (A)	TMK0578	C6H14N2O2	L-(+)-Lysine	-0.998	8.8e-06	GEGy vs GEGm
gene-tia002730	K01714 4-hydroxy-tetrahydrodipicolinate synthase [EC:4.3.3.7] | (RefSeq) 4-hydroxy-tetrahydrodipicolinate synthase, chloroplastic-like (A)	TMK0578	C6H14N2O2	L-(+)-Lysine	-0.998	8.8e-06	GEGy vs GEGm
gene-tia002730	K01714 4-hydroxy-tetrahydrodipicolinate synthase [EC:4.3.3.7] | (RefSeq) 4-hydroxy-tetrahydrodipicolinate synthase, chloroplastic-like (A)	TMK0579	C5H12N2O2	L-Ornithine	-0.953	0.00320684	GEGy vs GEGm
gene-tia002830	K12309 beta-galactosidase [EC:3.2.1.23] | (RefSeq) beta-galactosidase 2 (A)	TMK0303	C6H14O6	D-Sorbitol	-0.997	1.71e-05	GEEm vs GEGm
gene-tia002830	K12309 beta-galactosidase [EC:3.2.1.23] | (RefSeq) beta-galactosidase 2 (A)	TMK0422	C18H39NO2	D-erythro-Dihydrosphingosine	0.993	6.78e-05	GEEm vs GEGm
gene-tia002830	K12309 beta-galactosidase [EC:3.2.1.23] | (RefSeq) beta-galactosidase 2 (A)	TMK0303	C6H14O6	D-Sorbitol	-0.997	1.37e-05	GEEy vs GEEm
gene-tia002830	K12309 beta-galactosidase [EC:3.2.1.23] | (RefSeq) beta-galactosidase 2 (A)	TMK0422	C18H39NO2	D-erythro-Dihydrosphingosine	0.998	4.77e-06	GEGy vs GEGm
gene-tia002852	K01652 acetolactate synthase I/II/III large subunit [EC:2.2.1.6] | (RefSeq) acetolactate synthase 1, chloroplastic (A)	TMK0070	C5H11O8P	Ribulose-5-phosphate	-0.932	0.00683401	GEEy vs GEEm
gene-tia002852	K01652 acetolactate synthase I/II/III large subunit [EC:2.2.1.6] | (RefSeq) acetolactate synthase 1, chloroplastic (A)	TMK0271	C11H12N2O2	L-Tryptophan	-0.997	1.16e-05	GEEy vs GEEm
gene-tia002852	K01652 acetolactate synthase I/II/III large subunit [EC:2.2.1.6] | (RefSeq) acetolactate synthase 1, chloroplastic (A)	TMK0271	C11H12N2O2	L-Tryptophan	-0.997	1.16e-05	GEEy vs GEEm
gene-tia002852	K01652 acetolactate synthase I/II/III large subunit [EC:2.2.1.6] | (RefSeq) acetolactate synthase 1, chloroplastic (A)	TMK0408	C4H8N2O3	L-Asparagine	0.989	0.000165557	GEEy vs GEEm
gene-tia002852	K01652 acetolactate synthase I/II/III large subunit [EC:2.2.1.6] | (RefSeq) acetolactate synthase 1, chloroplastic (A)	TMK0523	C6H13NO2	L-Isoleucine	-0.992	9.09e-05	GEEy vs GEEm
gene-tia002852	K01652 acetolactate synthase I/II/III large subunit [EC:2.2.1.6] | (RefSeq) acetolactate synthase 1, chloroplastic (A)	TMK0523	C6H13NO2	L-Isoleucine	-0.992	9.09e-05	GEEy vs GEEm
gene-tia002852	K01652 acetolactate synthase I/II/III large subunit [EC:2.2.1.6] | (RefSeq) acetolactate synthase 1, chloroplastic (A)	TMK0523	C6H13NO2	L-Isoleucine	-0.992	9.09e-05	GEEy vs GEEm
gene-tia002852	K01652 acetolactate synthase I/II/III large subunit [EC:2.2.1.6] | (RefSeq) acetolactate synthase 1, chloroplastic (A)	TMK0525	C6H13NO2	L-Leucine	-0.994	5.56e-05	GEEy vs GEEm
gene-tia002852	K01652 acetolactate synthase I/II/III large subunit [EC:2.2.1.6] | (RefSeq) acetolactate synthase 1, chloroplastic (A)	TMK0525	C6H13NO2	L-Leucine	-0.994	5.56e-05	GEEy vs GEEm
gene-tia002852	K01652 acetolactate synthase I/II/III large subunit [EC:2.2.1.6] | (RefSeq) acetolactate synthase 1, chloroplastic (A)	TMK0525	C6H13NO2	L-Leucine	-0.994	5.56e-05	GEEy vs GEEm
gene-tia002852	K01652 acetolactate synthase I/II/III large subunit [EC:2.2.1.6] | (RefSeq) acetolactate synthase 1, chloroplastic (A)	TMK0550	C4H9NO3	L-(-)-Threonine	-0.995	4.36e-05	GEEy vs GEEm
gene-tia002852	K01652 acetolactate synthase I/II/III large subunit [EC:2.2.1.6] | (RefSeq) acetolactate synthase 1, chloroplastic (A)	TMK0550	C4H9NO3	L-(-)-Threonine	-0.995	4.36e-05	GEEy vs GEEm
gene-tia002852	K01652 acetolactate synthase I/II/III large subunit [EC:2.2.1.6] | (RefSeq) acetolactate synthase 1, chloroplastic (A)	TMK0567	C4H9NO3	L-Homoserine	-0.993	6.47e-05	GEEy vs GEEm
gene-tia002852	K01652 acetolactate synthase I/II/III large subunit [EC:2.2.1.6] | (RefSeq) acetolactate synthase 1, chloroplastic (A)	TMK0691	C5H9NO2	L-Proline	-0.998	8.01e-06	GEEy vs GEEm
gene-tia002852	K01652 acetolactate synthase I/II/III large subunit [EC:2.2.1.6] | (RefSeq) acetolactate synthase 1, chloroplastic (A)	TMK0070	C5H11O8P	Ribulose-5-phosphate	0.999	1.26e-06	GEGy vs GEGm
gene-tia002852	K01652 acetolactate synthase I/II/III large subunit [EC:2.2.1.6] | (RefSeq) acetolactate synthase 1, chloroplastic (A)	TMK0271	C11H12N2O2	L-Tryptophan	-0.999	2.75e-06	GEGy vs GEGm
gene-tia002852	K01652 acetolactate synthase I/II/III large subunit [EC:2.2.1.6] | (RefSeq) acetolactate synthase 1, chloroplastic (A)	TMK0271	C11H12N2O2	L-Tryptophan	-0.999	2.75e-06	GEGy vs GEGm
gene-tia002852	K01652 acetolactate synthase I/II/III large subunit [EC:2.2.1.6] | (RefSeq) acetolactate synthase 1, chloroplastic (A)	TMK0408	C4H8N2O3	L-Asparagine	-0.991	0.000131978	GEGy vs GEGm
gene-tia002852	K01652 acetolactate synthase I/II/III large subunit [EC:2.2.1.6] | (RefSeq) acetolactate synthase 1, chloroplastic (A)	TMK0523	C6H13NO2	L-Isoleucine	-0.995	4.48e-05	GEGy vs GEGm
gene-tia002852	K01652 acetolactate synthase I/II/III large subunit [EC:2.2.1.6] | (RefSeq) acetolactate synthase 1, chloroplastic (A)	TMK0523	C6H13NO2	L-Isoleucine	-0.995	4.48e-05	GEGy vs GEGm
gene-tia002852	K01652 acetolactate synthase I/II/III large subunit [EC:2.2.1.6] | (RefSeq) acetolactate synthase 1, chloroplastic (A)	TMK0523	C6H13NO2	L-Isoleucine	-0.995	4.48e-05	GEGy vs GEGm
gene-tia002852	K01652 acetolactate synthase I/II/III large subunit [EC:2.2.1.6] | (RefSeq) acetolactate synthase 1, chloroplastic (A)	TMK0525	C6H13NO2	L-Leucine	-0.995	4.5e-05	GEGy vs GEGm
gene-tia002852	K01652 acetolactate synthase I/II/III large subunit [EC:2.2.1.6] | (RefSeq) acetolactate synthase 1, chloroplastic (A)	TMK0525	C6H13NO2	L-Leucine	-0.995	4.5e-05	GEGy vs GEGm
gene-tia002852	K01652 acetolactate synthase I/II/III large subunit [EC:2.2.1.6] | (RefSeq) acetolactate synthase 1, chloroplastic (A)	TMK0525	C6H13NO2	L-Leucine	-0.995	4.5e-05	GEGy vs GEGm
gene-tia002852	K01652 acetolactate synthase I/II/III large subunit [EC:2.2.1.6] | (RefSeq) acetolactate synthase 1, chloroplastic (A)	TMK0543	C5H11NO2	L-Valine	-0.98	0.000590446	GEGy vs GEGm
gene-tia002852	K01652 acetolactate synthase I/II/III large subunit [EC:2.2.1.6] | (RefSeq) acetolactate synthase 1, chloroplastic (A)	TMK0543	C5H11NO2	L-Valine	-0.98	0.000590446	GEGy vs GEGm
gene-tia002852	K01652 acetolactate synthase I/II/III large subunit [EC:2.2.1.6] | (RefSeq) acetolactate synthase 1, chloroplastic (A)	TMK0543	C5H11NO2	L-Valine	-0.98	0.000590446	GEGy vs GEGm
gene-tia002852	K01652 acetolactate synthase I/II/III large subunit [EC:2.2.1.6] | (RefSeq) acetolactate synthase 1, chloroplastic (A)	TMK0543	C5H11NO2	L-Valine	-0.98	0.000590446	GEGy vs GEGm
gene-tia002852	K01652 acetolactate synthase I/II/III large subunit [EC:2.2.1.6] | (RefSeq) acetolactate synthase 1, chloroplastic (A)	TMK0550	C4H9NO3	L-(-)-Threonine	-0.985	0.000352569	GEGy vs GEGm
gene-tia002852	K01652 acetolactate synthase I/II/III large subunit [EC:2.2.1.6] | (RefSeq) acetolactate synthase 1, chloroplastic (A)	TMK0550	C4H9NO3	L-(-)-Threonine	-0.985	0.000352569	GEGy vs GEGm
gene-tia002852	K01652 acetolactate synthase I/II/III large subunit [EC:2.2.1.6] | (RefSeq) acetolactate synthase 1, chloroplastic (A)	TMK0567	C4H9NO3	L-Homoserine	-0.989	0.000188322	GEGy vs GEGm
gene-tia002852	K01652 acetolactate synthase I/II/III large subunit [EC:2.2.1.6] | (RefSeq) acetolactate synthase 1, chloroplastic (A)	TMK0578	C6H14N2O2	L-(+)-Lysine	-0.992	8.91e-05	GEGy vs GEGm
gene-tia002852	K01652 acetolactate synthase I/II/III large subunit [EC:2.2.1.6] | (RefSeq) acetolactate synthase 1, chloroplastic (A)	TMK0578	C6H14N2O2	L-(+)-Lysine	-0.992	8.91e-05	GEGy vs GEGm
gene-tia002852	K01652 acetolactate synthase I/II/III large subunit [EC:2.2.1.6] | (RefSeq) acetolactate synthase 1, chloroplastic (A)	TMK0579	C5H12N2O2	L-Ornithine	-0.954	0.00311064	GEGy vs GEGm
gene-tia002852	K01652 acetolactate synthase I/II/III large subunit [EC:2.2.1.6] | (RefSeq) acetolactate synthase 1, chloroplastic (A)	TMK0579	C5H12N2O2	L-Ornithine	-0.954	0.00311064	GEGy vs GEGm
gene-tia002877	K22395 cinnamyl-alcohol dehydrogenase [EC:1.1.1.195] | (RefSeq) reticuline oxidase (A)	TMK0248	C11H14O4	Sinapyl alcohol	-0.979	0.000677679	GEEm vs GEGm
gene-tia002877	K22395 cinnamyl-alcohol dehydrogenase [EC:1.1.1.195] | (RefSeq) reticuline oxidase (A)	TMK0469	C10H8O4	Scopoletin(7-Hydroxy-5-methoxycoumarin)	-0.968	0.00149175	GEEm vs GEGm
gene-tia002877	K22395 cinnamyl-alcohol dehydrogenase [EC:1.1.1.195] | (RefSeq) reticuline oxidase (A)	TMK0532	C9H11NO3	L-(-)-Tyrosine	-0.968	0.00155972	GEEm vs GEGm
gene-tia002877	K22395 cinnamyl-alcohol dehydrogenase [EC:1.1.1.195] | (RefSeq) reticuline oxidase (A)	TMK0057	C17H24O9	Syringin	0.973	0.00110125	GEEy vs GEEm
gene-tia002877	K22395 cinnamyl-alcohol dehydrogenase [EC:1.1.1.195] | (RefSeq) reticuline oxidase (A)	TMK0231	C9H8O2	Cinnamic acid	-0.975	0.000956229	GEEy vs GEEm
gene-tia002877	K22395 cinnamyl-alcohol dehydrogenase [EC:1.1.1.195] | (RefSeq) reticuline oxidase (A)	TMK0248	C11H14O4	Sinapyl alcohol	0.972	0.00119551	GEEy vs GEEm
gene-tia002877	K22395 cinnamyl-alcohol dehydrogenase [EC:1.1.1.195] | (RefSeq) reticuline oxidase (A)	TMK0469	C10H8O4	Scopoletin(7-Hydroxy-5-methoxycoumarin)	0.986	0.000304273	GEEy vs GEEm
gene-tia002877	K22395 cinnamyl-alcohol dehydrogenase [EC:1.1.1.195] | (RefSeq) reticuline oxidase (A)	TMK0057	C17H24O9	Syringin	0.941	0.00517677	GEEy vs GEGy
gene-tia002877	K22395 cinnamyl-alcohol dehydrogenase [EC:1.1.1.195] | (RefSeq) reticuline oxidase (A)	TMK0231	C9H8O2	Cinnamic acid	0.934	0.0064671	GEEy vs GEGy
gene-tia002877	K22395 cinnamyl-alcohol dehydrogenase [EC:1.1.1.195] | (RefSeq) reticuline oxidase (A)	TMK0472	C9H8O3	p-Coumaric acid	0.939	0.00552166	GEEy vs GEGy
gene-tia002877	K22395 cinnamyl-alcohol dehydrogenase [EC:1.1.1.195] | (RefSeq) reticuline oxidase (A)	TMK0532	C9H11NO3	L-(-)-Tyrosine	-0.953	0.00330239	GEEy vs GEGy
gene-tia002877	K22395 cinnamyl-alcohol dehydrogenase [EC:1.1.1.195] | (RefSeq) reticuline oxidase (A)	TMK0231	C9H8O2	Cinnamic acid	-0.989	0.000167778	GEGy vs GEGm
gene-tia002877	K22395 cinnamyl-alcohol dehydrogenase [EC:1.1.1.195] | (RefSeq) reticuline oxidase (A)	TMK0469	C10H8O4	Scopoletin(7-Hydroxy-5-methoxycoumarin)	-0.984	0.000391493	GEGy vs GEGm
gene-tia002877	K22395 cinnamyl-alcohol dehydrogenase [EC:1.1.1.195] | (RefSeq) reticuline oxidase (A)	TMK0472	C9H8O3	p-Coumaric acid	-0.986	0.000310757	GEGy vs GEGm
gene-tia002978	K17839 polyamine oxidase [EC:1.5.3.17 1.5.3.-] | (RefSeq) probable polyamine oxidase 4 (A)	TMK0573	C6H14N4O2	L-(+)-Arginine	-0.976	0.000862711	GEEm vs GEGm
gene-tia002978	K17839 polyamine oxidase [EC:1.5.3.17 1.5.3.-] | (RefSeq) probable polyamine oxidase 4 (A)	TMK0579	C5H12N2O2	L-Ornithine	-0.999	1.85e-06	GEEm vs GEGm
gene-tia002978	K17839 polyamine oxidase [EC:1.5.3.17 1.5.3.-] | (RefSeq) probable polyamine oxidase 4 (A)	TMK0573	C6H14N4O2	L-(+)-Arginine	0.992	9.93e-05	GEGy vs GEGm
gene-tia002978	K17839 polyamine oxidase [EC:1.5.3.17 1.5.3.-] | (RefSeq) probable polyamine oxidase 4 (A)	TMK0579	C5H12N2O2	L-Ornithine	0.948	0.00395854	GEGy vs GEGm
gene-tia003006	K13496 UDP-glucosyl transferase 73C [EC:2.4.1.-] | (RefSeq) UDP-glycosyltransferase 73E1-like (A)	TMK0895	C10H14N5O7P	Adenosine 5'-monophosphate	-0.995	3.29e-05	GEEm vs GEGm
gene-tia003006	K13496 UDP-glucosyl transferase 73C [EC:2.4.1.-] | (RefSeq) UDP-glycosyltransferase 73E1-like (A)	TMK0895	C10H14N5O7P	Adenosine 5'-monophosphate	-0.982	0.00049714	GEGy vs GEGm
gene-tia003008	K13496 UDP-glucosyltransferase 73C [EC:2.4.1.-] | (RefSeq) UDP-glycosyltransferase 73E1-like (A)	TMK0412	C9H14N2O12P2	Uridine 5'-diphosphate	0.96	0.00236423	GEEm vs GEGm
gene-tia003008	K13496 UDP-glucosyltransferase 73C [EC:2.4.1.-] | (RefSeq) UDP-glycosyltransferase 73E1-like (A)	TMK0895	C10H14N5O7P	Adenosine 5'-monophosphate	-0.99	0.000140229	GEEm vs GEGm
gene-tia003008	K13496 UDP-glucosyltransferase 73C [EC:2.4.1.-] | (RefSeq) UDP-glycosyltransferase 73E1-like (A)	TMK0412	C9H14N2O12P2	Uridine 5'-diphosphate	-0.977	0.000792613	GEEy vs GEGy
gene-tia003008	K13496 UDP-glucosyltransferase 73C [EC:2.4.1.-] | (RefSeq) UDP-glycosyltransferase 73E1-like (A)	TMK0895	C10H14N5O7P	Adenosine 5'-monophosphate	-0.985	0.000358391	GEGy vs GEGm
gene-tia003009	K13496 UDP-glucosyl transferase 73C [EC:2.4.1.-] | (RefSeq) UDP-glycosyltransferase 73E1-like (A)	TMK0895	C10H14N5O7P	Adenosine 5'-monophosphate	-0.997	1.13e-05	GEEm vs GEGm
gene-tia003009	K13496 UDP-glucosyl transferase 73C [EC:2.4.1.-] | (RefSeq) UDP-glycosyltransferase 73E1-like (A)	TMK0895	C10H14N5O7P	Adenosine 5'-monophosphate	-0.986	0.00028639	GEGy vs GEGm
gene-tia003010	K13496 UDP-glucosyltransferase 73C [EC:2.4.1.-] | (RefSeq) UDP-glycosyltransferase 73E1-like (A)	TMK0412	C9H14N2O12P2	Uridine 5'-diphosphate	0.983	0.000438238	GEEm vs GEGm
gene-tia003010	K13496 UDP-glucosyltransferase 73C [EC:2.4.1.-] | (RefSeq) UDP-glycosyltransferase 73E1-like (A)	TMK0895	C10H14N5O7P	Adenosine 5'-monophosphate	-0.995	3.89e-05	GEEm vs GEGm
gene-tia003010	K13496 UDP-glucosyltransferase 73C [EC:2.4.1.-] | (RefSeq) UDP-glycosyltransferase 73E1-like (A)	TMK0412	C9H14N2O12P2	Uridine 5'-diphosphate	-0.985	0.000331055	GEEy vs GEGy
gene-tia003010	K13496 UDP-glucosyltransferase 73C [EC:2.4.1.-] | (RefSeq) UDP-glycosyltransferase 73E1-like (A)	TMK0895	C10H14N5O7P	Adenosine 5'-monophosphate	-0.976	0.000861867	GEGy vs GEGm
gene-tia003026	K00878 hydroxyethylthiazole kinase [EC:2.7.1.50] | (RefSeq) hydroxyethylthiazole kinase isoform X1 (A)	TMK0532	C9H11NO3	L-(-)-Tyrosine	-0.994	4.73e-05	GEEm vs GEGm
gene-tia003026	K00878 hydroxyethylthiazole kinase [EC:2.7.1.50] | (RefSeq) hydroxyethylthiazole kinase isoform X1 (A)	TMK0532	C9H11NO3	L-(-)-Tyrosine	-0.994	4.85e-05	GEEy vs GEGy
gene-tia003051	K00799 glutathione S-transferase [EC:2.5.1.18] | (RefSeq) probable glutathione S-transferase parC (A)	TMK0579	C5H12N2O2	L-Ornithine	-0.999	2.93e-06	GEEm vs GEGm
gene-tia003051	K00799 glutathione S-transferase [EC:2.5.1.18] | (RefSeq) probable glutathione S-transferase parC (A)	TMK0579	C5H12N2O2	L-Ornithine	-0.987	0.000237549	GEEy vs GEGy
gene-tia003052	K00799 glutathione S-transferase [EC:2.5.1.18] | (RefSeq) probable glutathione S-transferase parC (A)	TMK0579	C5H12N2O2	L-Ornithine	-0.998	4.86e-06	GEEm vs GEGm
gene-tia003052	K00799 glutathione S-transferase [EC:2.5.1.18] | (RefSeq) probable glutathione S-transferase parC (A)	TMK0579	C5H12N2O2	L-Ornithine	-0.997	1.71e-05	GEEy vs GEGy
gene-tia003077	K01687 dihydroxy-acid dehydratase [EC:4.2.1.9] | (RefSeq) dihydroxy-acid dehydratase, chloroplastic (A)	TMK0271	C11H12N2O2	L-Tryptophan	-0.993	6.38e-05	GEGy vs GEGm
gene-tia003077	K01687 dihydroxy-acid dehydratase [EC:4.2.1.9] | (RefSeq) dihydroxy-acid dehydratase, chloroplastic (A)	TMK0271	C11H12N2O2	L-Tryptophan	-0.993	6.38e-05	GEGy vs GEGm
gene-tia003077	K01687 dihydroxy-acid dehydratase [EC:4.2.1.9] | (RefSeq) dihydroxy-acid dehydratase, chloroplastic (A)	TMK0523	C6H13NO2	L-Isoleucine	-0.982	0.000466871	GEGy vs GEGm
gene-tia003077	K01687 dihydroxy-acid dehydratase [EC:4.2.1.9] | (RefSeq) dihydroxy-acid dehydratase, chloroplastic (A)	TMK0523	C6H13NO2	L-Isoleucine	-0.982	0.000466871	GEGy vs GEGm
gene-tia003077	K01687 dihydroxy-acid dehydratase [EC:4.2.1.9] | (RefSeq) dihydroxy-acid dehydratase, chloroplastic (A)	TMK0523	C6H13NO2	L-Isoleucine	-0.982	0.000466871	GEGy vs GEGm
gene-tia003077	K01687 dihydroxy-acid dehydratase [EC:4.2.1.9] | (RefSeq) dihydroxy-acid dehydratase, chloroplastic (A)	TMK0525	C6H13NO2	L-Leucine	-0.983	0.000426568	GEGy vs GEGm
gene-tia003077	K01687 dihydroxy-acid dehydratase [EC:4.2.1.9] | (RefSeq) dihydroxy-acid dehydratase, chloroplastic (A)	TMK0525	C6H13NO2	L-Leucine	-0.983	0.000426568	GEGy vs GEGm
gene-tia003077	K01687 dihydroxy-acid dehydratase [EC:4.2.1.9] | (RefSeq) dihydroxy-acid dehydratase, chloroplastic (A)	TMK0525	C6H13NO2	L-Leucine	-0.983	0.000426568	GEGy vs GEGm
gene-tia003077	K01687 dihydroxy-acid dehydratase [EC:4.2.1.9] | (RefSeq) dihydroxy-acid dehydratase, chloroplastic (A)	TMK0543	C5H11NO2	L-Valine	-0.973	0.00111064	GEGy vs GEGm
gene-tia003077	K01687 dihydroxy-acid dehydratase [EC:4.2.1.9] | (RefSeq) dihydroxy-acid dehydratase, chloroplastic (A)	TMK0543	C5H11NO2	L-Valine	-0.973	0.00111064	GEGy vs GEGm
gene-tia003077	K01687 dihydroxy-acid dehydratase [EC:4.2.1.9] | (RefSeq) dihydroxy-acid dehydratase, chloroplastic (A)	TMK0543	C5H11NO2	L-Valine	-0.973	0.00111064	GEGy vs GEGm
gene-tia003077	K01687 dihydroxy-acid dehydratase [EC:4.2.1.9] | (RefSeq) dihydroxy-acid dehydratase, chloroplastic (A)	TMK0543	C5H11NO2	L-Valine	-0.973	0.00111064	GEGy vs GEGm
gene-tia003077	K01687 dihydroxy-acid dehydratase [EC:4.2.1.9] | (RefSeq) dihydroxy-acid dehydratase, chloroplastic (A)	TMK0550	C4H9NO3	L-(-)-Threonine	-0.965	0.00178511	GEGy vs GEGm
gene-tia003077	K01687 dihydroxy-acid dehydratase [EC:4.2.1.9] | (RefSeq) dihydroxy-acid dehydratase, chloroplastic (A)	TMK0550	C4H9NO3	L-(-)-Threonine	-0.965	0.00178511	GEGy vs GEGm
gene-tia003077	K01687 dihydroxy-acid dehydratase [EC:4.2.1.9] | (RefSeq) dihydroxy-acid dehydratase, chloroplastic (A)	TMK0578	C6H14N2O2	L-(+)-Lysine	-0.992	0.000105221	GEGy vs GEGm
gene-tia003077	K01687 dihydroxy-acid dehydratase [EC:4.2.1.9] | (RefSeq) dihydroxy-acid dehydratase, chloroplastic (A)	TMK0578	C6H14N2O2	L-(+)-Lysine	-0.992	0.000105221	GEGy vs GEGm
gene-tia003077	K01687 dihydroxy-acid dehydratase [EC:4.2.1.9] | (RefSeq) dihydroxy-acid dehydratase, chloroplastic (A)	TMK0579	C5H12N2O2	L-Ornithine	-0.956	0.00292469	GEGy vs GEGm
gene-tia003077	K01687 dihydroxy-acid dehydratase [EC:4.2.1.9] | (RefSeq) dihydroxy-acid dehydratase, chloroplastic (A)	TMK0579	C5H12N2O2	L-Ornithine	-0.956	0.00292469	GEGy vs GEGm
gene-tia003129	K05658 ATP-binding cassette, subfamily B (MDR/TAP), member 1 [EC:3.6.3.44] | (RefSeq) ABC transporter B family member 2-like (A)	TMK0214	C6H14O6	Cordycepic acid	-0.986	0.000293231	GEEm vs GEGm
gene-tia003129	K05658 ATP-binding cassette, subfamily B (MDR/TAP), member 1 [EC:3.6.3.44] | (RefSeq) ABC transporter B family member 2-like (A)	TMK0284	C9H12N2O6	Uridine	-0.986	0.000302711	GEEm vs GEGm
gene-tia003129	K05658 ATP-binding cassette, subfamily B (MDR/TAP), member 1 [EC:3.6.3.44] | (RefSeq) ABC transporter B family member 2-like (A)	TMK0303	C6H14O6	D-Sorbitol	-0.996	2.87e-05	GEEm vs GEGm
gene-tia003129	K05658 ATP-binding cassette, subfamily B (MDR/TAP), member 1 [EC:3.6.3.44] | (RefSeq) ABC transporter B family member 2-like (A)	TMK0369	C10H12N4O6	Xanthosine	0.996	2.37e-05	GEEm vs GEGm
gene-tia003129	K05658 ATP-binding cassette, subfamily B (MDR/TAP), member 1 [EC:3.6.3.44] | (RefSeq) ABC transporter B family member 2-like (A)	TMK0503	C10H13N5O3	Deoxyadenosine	-0.998	3.45e-06	GEEm vs GEGm
gene-tia003129	K05658 ATP-binding cassette, subfamily B (MDR/TAP), member 1 [EC:3.6.3.44] | (RefSeq) ABC transporter B family member 2-like (A)	TMK0507	C10H13N5O4	Adenosine	-0.997	1.02e-05	GEEm vs GEGm
gene-tia003129	K05658 ATP-binding cassette, subfamily B (MDR/TAP), member 1 [EC:3.6.3.44] | (RefSeq) ABC transporter B family member 2-like (A)	TMK0573	C6H14N4O2	L-(+)-Arginine	-0.979	0.000662006	GEEm vs GEGm
gene-tia003129	K05658 ATP-binding cassette, subfamily B (MDR/TAP), member 1 [EC:3.6.3.44] | (RefSeq) ABC transporter B family member 2-like (A)	TMK0579	C5H12N2O2	L-Ornithine	-0.998	4.49e-06	GEEm vs GEGm
gene-tia003129	K05658 ATP-binding cassette, subfamily B (MDR/TAP), member 1 [EC:3.6.3.44] | (RefSeq) ABC transporter B family member 2-like (A)	TMK0688	C9H13N3O5	Cytidine	-0.997	1.76e-05	GEEm vs GEGm
gene-tia003129	K05658 ATP-binding cassette, subfamily B (MDR/TAP), member 1 [EC:3.6.3.44] | (RefSeq) ABC transporter B family member 2-like (A)	TMK0214	C6H14O6	Cordycepic acid	-0.946	0.00428443	GEEy vs GEEm
gene-tia003129	K05658 ATP-binding cassette, subfamily B (MDR/TAP), member 1 [EC:3.6.3.44] | (RefSeq) ABC transporter B family member 2-like (A)	TMK0303	C6H14O6	D-Sorbitol	-0.99	0.000164517	GEEy vs GEEm
gene-tia003129	K05658 ATP-binding cassette, subfamily B (MDR/TAP), member 1 [EC:3.6.3.44] | (RefSeq) ABC transporter B family member 2-like (A)	TMK0369	C10H12N4O6	Xanthosine	0.99	0.000161013	GEEy vs GEEm
gene-tia003129	K05658 ATP-binding cassette, subfamily B (MDR/TAP), member 1 [EC:3.6.3.44] | (RefSeq) ABC transporter B family member 2-like (A)	TMK0507	C10H13N5O4	Adenosine	-0.983	0.000411175	GEEy vs GEEm
gene-tia003129	K05658 ATP-binding cassette, subfamily B (MDR/TAP), member 1 [EC:3.6.3.44] | (RefSeq) ABC transporter B family member 2-like (A)	TMK0688	C9H13N3O5	Cytidine	-0.988	0.000226378	GEEy vs GEEm
gene-tia003129	K05658 ATP-binding cassette, subfamily B (MDR/TAP), member 1 [EC:3.6.3.44] | (RefSeq) ABC transporter B family member 2-like (A)	TMK0503	C10H13N5O3	Deoxyadenosine	-0.988	0.00022599	GEEy vs GEGy
gene-tia003129	K05658 ATP-binding cassette, subfamily B (MDR/TAP), member 1 [EC:3.6.3.44] | (RefSeq) ABC transporter B family member 2-like (A)	TMK0507	C10H13N5O4	Adenosine	-0.997	1.39e-05	GEEy vs GEGy
gene-tia003129	K05658 ATP-binding cassette, subfamily B (MDR/TAP), member 1 [EC:3.6.3.44] | (RefSeq) ABC transporter B family member 2-like (A)	TMK0573	C6H14N4O2	L-(+)-Arginine	-0.997	1.56e-05	GEEy vs GEGy
gene-tia003129	K05658 ATP-binding cassette, subfamily B (MDR/TAP), member 1 [EC:3.6.3.44] | (RefSeq) ABC transporter B family member 2-like (A)	TMK0577	C6H9N3O2	L-Histidine	-0.998	9.14e-06	GEEy vs GEGy
gene-tia003129	K05658 ATP-binding cassette, subfamily B (MDR/TAP), member 1 [EC:3.6.3.44] | (RefSeq) ABC transporter B family member 2-like (A)	TMK0578	C6H14N2O2	L-(+)-Lysine	-0.997	1.59e-05	GEEy vs GEGy
gene-tia003129	K05658 ATP-binding cassette, subfamily B (MDR/TAP), member 1 [EC:3.6.3.44] | (RefSeq) ABC transporter B family member 2-like (A)	TMK0579	C5H12N2O2	L-Ornithine	-0.996	1.97e-05	GEEy vs GEGy
gene-tia003158	K00620 glutamate N-acetyltransferase / amino-acid N-acetyltransferase [EC:2.3.1.35 2.3.1.1] | (RefSeq) arginine biosynthesis bifunctional protein ArgJ, chloroplastic (A)	TMK0271	C11H12N2O2	L-Tryptophan	-0.995	3.08e-05	GEGy vs GEGm
gene-tia003158	K00620 glutamate N-acetyltransferase / amino-acid N-acetyltransferase [EC:2.3.1.35 2.3.1.1] | (RefSeq) arginine biosynthesis bifunctional protein ArgJ, chloroplastic (A)	TMK0271	C11H12N2O2	L-Tryptophan	-0.995	3.08e-05	GEGy vs GEGm
gene-tia003158	K00620 glutamate N-acetyltransferase / amino-acid N-acetyltransferase [EC:2.3.1.35 2.3.1.1] | (RefSeq) arginine biosynthesis bifunctional protein ArgJ, chloroplastic (A)	TMK0523	C6H13NO2	L-Isoleucine	-0.986	0.000294083	GEGy vs GEGm
gene-tia003158	K00620 glutamate N-acetyltransferase / amino-acid N-acetyltransferase [EC:2.3.1.35 2.3.1.1] | (RefSeq) arginine biosynthesis bifunctional protein ArgJ, chloroplastic (A)	TMK0523	C6H13NO2	L-Isoleucine	-0.986	0.000294083	GEGy vs GEGm
gene-tia003158	K00620 glutamate N-acetyltransferase / amino-acid N-acetyltransferase [EC:2.3.1.35 2.3.1.1] | (RefSeq) arginine biosynthesis bifunctional protein ArgJ, chloroplastic (A)	TMK0525	C6H13NO2	L-Leucine	-0.987	0.000261983	GEGy vs GEGm
gene-tia003158	K00620 glutamate N-acetyltransferase / amino-acid N-acetyltransferase [EC:2.3.1.35 2.3.1.1] | (RefSeq) arginine biosynthesis bifunctional protein ArgJ, chloroplastic (A)	TMK0525	C6H13NO2	L-Leucine	-0.987	0.000261983	GEGy vs GEGm
gene-tia003158	K00620 glutamate N-acetyltransferase / amino-acid N-acetyltransferase [EC:2.3.1.35 2.3.1.1] | (RefSeq) arginine biosynthesis bifunctional protein ArgJ, chloroplastic (A)	TMK0543	C5H11NO2	L-Valine	-0.974	0.00102317	GEGy vs GEGm
gene-tia003158	K00620 glutamate N-acetyltransferase / amino-acid N-acetyltransferase [EC:2.3.1.35 2.3.1.1] | (RefSeq) arginine biosynthesis bifunctional protein ArgJ, chloroplastic (A)	TMK0543	C5H11NO2	L-Valine	-0.974	0.00102317	GEGy vs GEGm
gene-tia003158	K00620 glutamate N-acetyltransferase / amino-acid N-acetyltransferase [EC:2.3.1.35 2.3.1.1] | (RefSeq) arginine biosynthesis bifunctional protein ArgJ, chloroplastic (A)	TMK0573	C6H14N4O2	L-(+)-Arginine	-0.978	0.000724198	GEGy vs GEGm
gene-tia003158	K00620 glutamate N-acetyltransferase / amino-acid N-acetyltransferase [EC:2.3.1.35 2.3.1.1] | (RefSeq) arginine biosynthesis bifunctional protein ArgJ, chloroplastic (A)	TMK0573	C6H14N4O2	L-(+)-Arginine	-0.978	0.000724198	GEGy vs GEGm
gene-tia003158	K00620 glutamate N-acetyltransferase / amino-acid N-acetyltransferase [EC:2.3.1.35 2.3.1.1] | (RefSeq) arginine biosynthesis bifunctional protein ArgJ, chloroplastic (A)	TMK0578	C6H14N2O2	L-(+)-Lysine	-0.993	7.52e-05	GEGy vs GEGm
gene-tia003158	K00620 glutamate N-acetyltransferase / amino-acid N-acetyltransferase [EC:2.3.1.35 2.3.1.1] | (RefSeq) arginine biosynthesis bifunctional protein ArgJ, chloroplastic (A)	TMK0578	C6H14N2O2	L-(+)-Lysine	-0.993	7.52e-05	GEGy vs GEGm
gene-tia003158	K00620 glutamate N-acetyltransferase / amino-acid N-acetyltransferase [EC:2.3.1.35 2.3.1.1] | (RefSeq) arginine biosynthesis bifunctional protein ArgJ, chloroplastic (A)	TMK0579	C5H12N2O2	L-Ornithine	-0.952	0.00343458	GEGy vs GEGm
gene-tia003158	K00620 glutamate N-acetyltransferase / amino-acid N-acetyltransferase [EC:2.3.1.35 2.3.1.1] | (RefSeq) arginine biosynthesis bifunctional protein ArgJ, chloroplastic (A)	TMK0579	C5H12N2O2	L-Ornithine	-0.952	0.00343458	GEGy vs GEGm
gene-tia003158	K00620 glutamate N-acetyltransferase / amino-acid N-acetyltransferase [EC:2.3.1.35 2.3.1.1] | (RefSeq) arginine biosynthesis bifunctional protein ArgJ, chloroplastic (A)	TMK0579	C5H12N2O2	L-Ornithine	-0.952	0.00343458	GEGy vs GEGm
gene-tia003221	K01213 galacturan 1,4-alpha-galacturonidase [EC:3.2.1.67] | (RefSeq) polygalacturonase At1g48100-like (A)	TMK0306	C6H10O7	D-Glucoronic acid	-0.998	7.72e-06	GEEy vs GEEm
gene-tia003221	K01213 galacturan 1,4-alpha-galacturonidase [EC:3.2.1.67] | (RefSeq) polygalacturonase At1g48100-like (A)	TMK0306	C6H10O7	D-Glucoronic acid	-0.921	0.00900478	GEGy vs GEGm
gene-tia003231	K00847 fructokinase [EC:2.7.1.4] | (RefSeq) probable fructokinase-1 isoform X1 (A)	TMK0214	C6H14O6	Cordycepic acid	-0.925	0.00818451	GEEm vs GEGm
gene-tia003231	K00847 fructokinase [EC:2.7.1.4] | (RefSeq) probable fructokinase-1 isoform X1 (A)	TMK0214	C6H14O6	Cordycepic acid	-0.922	0.00880697	GEGy vs GEGm
gene-tia003235	K00856 adenosine kinase [EC:2.7.1.20] | (RefSeq) putative germin-like protein 9-2 (A)	TMK0503	C10H13N5O3	Deoxyadenosine	0.961	0.00219886	GEEy vs GEGy
gene-tia003235	K00856 adenosine kinase [EC:2.7.1.20] | (RefSeq) putative germin-like protein 9-2 (A)	TMK0507	C10H13N5O4	Adenosine	0.977	0.000796477	GEEy vs GEGy
gene-tia003235	K00856 adenosine kinase [EC:2.7.1.20] | (RefSeq) putative germin-like protein 9-2 (A)	TMK0503	C10H13N5O3	Deoxyadenosine	-0.992	8.85e-05	GEGy vs GEGm
gene-tia003235	K00856 adenosine kinase [EC:2.7.1.20] | (RefSeq) putative germin-like protein 9-2 (A)	TMK0507	C10H13N5O4	Adenosine	-0.997	1.26e-05	GEGy vs GEGm
gene-tia003236	K00856 adenosine kinase [EC:2.7.1.20] | (RefSeq) putative germin-like protein 9-2 (A)	TMK0503	C10H13N5O3	Deoxyadenosine	-0.965	0.00182954	GEEm vs GEGm
gene-tia003271	K00383 glutathione reductase (NADPH) [EC:1.8.1.7] | (RefSeq) glutathione reductase, cytosolic (A)	TMK0579	C5H12N2O2	L-Ornithine	-0.998	4.14e-06	GEEm vs GEGm
gene-tia003309	K00430 peroxidase [EC:1.11.1.7] | (RefSeq) peroxidase 3-like (A)	TMK0248	C11H14O4	Sinapyl alcohol	-0.985	0.000353273	GEEm vs GEGm
gene-tia003309	K00430 peroxidase [EC:1.11.1.7] | (RefSeq) peroxidase 3-like (A)	TMK0469	C10H8O4	Scopoletin(7-Hydroxy-5-methoxycoumarin)	-0.991	0.000120382	GEEm vs GEGm
gene-tia003309	K00430 peroxidase [EC:1.11.1.7] | (RefSeq) peroxidase 3-like (A)	TMK0532	C9H11NO3	L-(-)-Tyrosine	-0.991	0.000118682	GEEm vs GEGm
gene-tia003309	K00430 peroxidase [EC:1.11.1.7] | (RefSeq) peroxidase 3-like (A)	TMK0057	C17H24O9	Syringin	-0.983	0.000435783	GEEy vs GEEm
gene-tia003309	K00430 peroxidase [EC:1.11.1.7] | (RefSeq) peroxidase 3-like (A)	TMK0231	C9H8O2	Cinnamic acid	0.988	0.000206076	GEEy vs GEEm
gene-tia003309	K00430 peroxidase [EC:1.11.1.7] | (RefSeq) peroxidase 3-like (A)	TMK0248	C11H14O4	Sinapyl alcohol	-0.964	0.00191465	GEEy vs GEEm
gene-tia003309	K00430 peroxidase [EC:1.11.1.7] | (RefSeq) peroxidase 3-like (A)	TMK0469	C10H8O4	Scopoletin(7-Hydroxy-5-methoxycoumarin)	-0.979	0.000629059	GEEy vs GEEm
gene-tia003309	K00430 peroxidase [EC:1.11.1.7] | (RefSeq) peroxidase 3-like (A)	TMK0057	C17H24O9	Syringin	-0.982	0.000467627	GEEy vs GEGy
gene-tia003309	K00430 peroxidase [EC:1.11.1.7] | (RefSeq) peroxidase 3-like (A)	TMK0231	C9H8O2	Cinnamic acid	-0.986	0.000311812	GEEy vs GEGy
gene-tia003309	K00430 peroxidase [EC:1.11.1.7] | (RefSeq) peroxidase 3-like (A)	TMK0472	C9H8O3	p-Coumaric acid	-0.987	0.00024365	GEEy vs GEGy
gene-tia003309	K00430 peroxidase [EC:1.11.1.7] | (RefSeq) peroxidase 3-like (A)	TMK0532	C9H11NO3	L-(-)-Tyrosine	0.983	0.000413067	GEEy vs GEGy
gene-tia003309	K00430 peroxidase [EC:1.11.1.7] | (RefSeq) peroxidase 3-like (A)	TMK0231	C9H8O2	Cinnamic acid	-0.994	5.7e-05	GEGy vs GEGm
gene-tia003309	K00430 peroxidase [EC:1.11.1.7] | (RefSeq) peroxidase 3-like (A)	TMK0469	C10H8O4	Scopoletin(7-Hydroxy-5-methoxycoumarin)	-0.988	0.000213905	GEGy vs GEGm
gene-tia003309	K00430 peroxidase [EC:1.11.1.7] | (RefSeq) peroxidase 3-like (A)	TMK0472	C9H8O3	p-Coumaric acid	-0.992	8.59e-05	GEGy vs GEGm
gene-tia003339	K00487 trans-cinnamate 4-monooxygenase [EC:1.14.14.91] | (RefSeq) trans-cinnamate 4-monooxygenase (A)	TMK0362	C16H18O9	Chlorogenic acid	0.992	0.00010209	GEEm vs GEGm
gene-tia003339	K00487 trans-cinnamate 4-monooxygenase [EC:1.14.14.91] | (RefSeq) trans-cinnamate 4-monooxygenase (A)	TMK0362	C16H18O9	Chlorogenic acid	0.992	0.00010209	GEEm vs GEGm
gene-tia003339	K00487 trans-cinnamate 4-monooxygenase [EC:1.14.14.91] | (RefSeq) trans-cinnamate 4-monooxygenase (A)	TMK0362	C16H18O9	Chlorogenic acid	0.992	0.00010209	GEEm vs GEGm
gene-tia003339	K00487 trans-cinnamate 4-monooxygenase [EC:1.14.14.91] | (RefSeq) trans-cinnamate 4-monooxygenase (A)	TMK0532	C9H11NO3	L-(-)-Tyrosine	0.998	6.14e-06	GEEm vs GEGm
gene-tia003339	K00487 trans-cinnamate 4-monooxygenase [EC:1.14.14.91] | (RefSeq) trans-cinnamate 4-monooxygenase (A)	TMK0532	C9H11NO3	L-(-)-Tyrosine	0.998	6.14e-06	GEEm vs GEGm
gene-tia003444	K00588 caffeoyl-CoA O-methyltransferase [EC:2.1.1.104] | (RefSeq) norbelladine 4'-O-methyltransferase isoform X1 (A)	TMK0248	C11H14O4	Sinapyl alcohol	-0.99	0.000154973	GEEm vs GEGm
gene-tia003444	K00588 caffeoyl-CoA O-methyltransferase [EC:2.1.1.104] | (RefSeq) norbelladine 4'-O-methyltransferase isoform X1 (A)	TMK0362	C16H18O9	Chlorogenic acid	-0.993	7.6e-05	GEEm vs GEGm
gene-tia003444	K00588 caffeoyl-CoA O-methyltransferase [EC:2.1.1.104] | (RefSeq) norbelladine 4'-O-methyltransferase isoform X1 (A)	TMK0362	C16H18O9	Chlorogenic acid	-0.993	7.6e-05	GEEm vs GEGm
gene-tia003444	K00588 caffeoyl-CoA O-methyltransferase [EC:2.1.1.104] | (RefSeq) norbelladine 4'-O-methyltransferase isoform X1 (A)	TMK0362	C16H18O9	Chlorogenic acid	-0.993	7.6e-05	GEEm vs GEGm
gene-tia003444	K00588 caffeoyl-CoA O-methyltransferase [EC:2.1.1.104] | (RefSeq) norbelladine 4'-O-methyltransferase isoform X1 (A)	TMK0469	C10H8O4	Scopoletin(7-Hydroxy-5-methoxycoumarin)	-0.996	2.45e-05	GEEm vs GEGm
gene-tia003444	K00588 caffeoyl-CoA O-methyltransferase [EC:2.1.1.104] | (RefSeq) norbelladine 4'-O-methyltransferase isoform X1 (A)	TMK0532	C9H11NO3	L-(-)-Tyrosine	-0.995	4.1e-05	GEEm vs GEGm
gene-tia003444	K00588 caffeoyl-CoA O-methyltransferase [EC:2.1.1.104] | (RefSeq) norbelladine 4'-O-methyltransferase isoform X1 (A)	TMK0231	C9H8O2	Cinnamic acid	0.982	0.000463013	GEEy vs GEEm
gene-tia003444	K00588 caffeoyl-CoA O-methyltransferase [EC:2.1.1.104] | (RefSeq) norbelladine 4'-O-methyltransferase isoform X1 (A)	TMK0248	C11H14O4	Sinapyl alcohol	-0.967	0.00157349	GEEy vs GEEm
gene-tia003444	K00588 caffeoyl-CoA O-methyltransferase [EC:2.1.1.104] | (RefSeq) norbelladine 4'-O-methyltransferase isoform X1 (A)	TMK0469	C10H8O4	Scopoletin(7-Hydroxy-5-methoxycoumarin)	-0.989	0.000186166	GEEy vs GEEm
gene-tia003444	K00588 caffeoyl-CoA O-methyltransferase [EC:2.1.1.104] | (RefSeq) norbelladine 4'-O-methyltransferase isoform X1 (A)	TMK0231	C9H8O2	Cinnamic acid	-0.963	0.00200467	GEGy vs GEGm
gene-tia003444	K00588 caffeoyl-CoA O-methyltransferase [EC:2.1.1.104] | (RefSeq) norbelladine 4'-O-methyltransferase isoform X1 (A)	TMK0469	C10H8O4	Scopoletin(7-Hydroxy-5-methoxycoumarin)	-0.966	0.00174193	GEGy vs GEGm
gene-tia003486	K00759 adenine phosphoribosyltransferase [EC:2.4.2.7] | (RefSeq) adenine phosphoribosyltransferase 5-like (A)	TMK0503	C10H13N5O3	Deoxyadenosine	-0.989	0.000183459	GEEy vs GEGy
gene-tia003486	K00759 adenine phosphoribosyltransferase [EC:2.4.2.7] | (RefSeq) adenine phosphoribosyltransferase 5-like (A)	TMK0507	C10H13N5O4	Adenosine	-0.996	1.97e-05	GEEy vs GEGy
gene-tia003486	K00759 adenine phosphoribosyltransferase [EC:2.4.2.7] | (RefSeq) adenine phosphoribosyltransferase 5-like (A)	TMK0503	C10H13N5O3	Deoxyadenosine	0.99	0.000139015	GEGy vs GEGm
gene-tia003486	K00759 adenine phosphoribosyltransferase [EC:2.4.2.7] | (RefSeq) adenine phosphoribosyltransferase 5-like (A)	TMK0507	C10H13N5O4	Adenosine	0.99	0.000159932	GEGy vs GEGm
gene-tia003521	K00103 L-gulonolactone oxidase [EC:1.1.3.8] | (RefSeq) L-gulonolactone oxidase 2-like (A)	TMK0306	C6H10O7	D-Glucoronic acid	-0.996	2.63e-05	GEEy vs GEEm
gene-tia003521	K00103 L-gulonolactone oxidase [EC:1.1.3.8] | (RefSeq) L-gulonolactone oxidase 2-like (A)	TMK0404	C6H10O7	D-Galacturonic acid(Gal A)	-0.99	0.00016304	GEEy vs GEEm
gene-tia003648	K00276 primary-amine oxidase [EC:1.4.3.21] | (RefSeq) primary amine oxidase-like (A)	TMK0472	C9H8O3	p-Coumaric acid	-0.991	0.000111167	GEEy vs GEGy
gene-tia003648	K00276 primary-amine oxidase [EC:1.4.3.21] | (RefSeq) primary amine oxidase-like (A)	TMK0472	C9H8O3	p-Coumaric acid	-0.991	0.000111167	GEEy vs GEGy
gene-tia003648	K00276 primary-amine oxidase [EC:1.4.3.21] | (RefSeq) primary amine oxidase-like (A)	TMK0524	C8H11NO	L-Tyramine	-0.996	2.25e-05	GEEy vs GEGy
gene-tia003648	K00276 primary-amine oxidase [EC:1.4.3.21] | (RefSeq) primary amine oxidase-like (A)	TMK0524	C8H11NO	L-Tyramine	-0.996	2.25e-05	GEEy vs GEGy
gene-tia003648	K00276 primary-amine oxidase [EC:1.4.3.21] | (RefSeq) primary amine oxidase-like (A)	TMK0532	C9H11NO3	L-(-)-Tyrosine	0.995	4.03e-05	GEEy vs GEGy
gene-tia003648	K00276 primary-amine oxidase [EC:1.4.3.21] | (RefSeq) primary amine oxidase-like (A)	TMK0532	C9H11NO3	L-(-)-Tyrosine	0.995	4.03e-05	GEEy vs GEGy
gene-tia003648	K00276 primary-amine oxidase [EC:1.4.3.21] | (RefSeq) primary amine oxidase-like (A)	TMK0532	C9H11NO3	L-(-)-Tyrosine	0.995	4.03e-05	GEEy vs GEGy
gene-tia003780	K08711 ATP-binding cassette, subfamily G (WHITE), member 2, PDR | (RefSeq) ZEB2-regulated ABC transporter 1-like (A)	TMK0503	C10H13N5O3	Deoxyadenosine	0.926	0.00792363	GEEy vs GEGy
gene-tia003780	K08711 ATP-binding cassette, subfamily G (WHITE), member 2, PDR | (RefSeq) ZEB2-regulated ABC transporter 1-like (A)	TMK0577	C6H9N3O2	L-Histidine	0.96	0.00241713	GEEy vs GEGy
gene-tia003780	K08711 ATP-binding cassette, subfamily G (WHITE), member 2, PDR | (RefSeq) ZEB2-regulated ABC transporter 1-like (A)	TMK0578	C6H14N2O2	L-(+)-Lysine	0.959	0.00249111	GEEy vs GEGy
gene-tia003780	K08711 ATP-binding cassette, subfamily G (WHITE), member 2, PDR | (RefSeq) ZEB2-regulated ABC transporter 1-like (A)	TMK0579	C5H12N2O2	L-Ornithine	0.97	0.00134299	GEEy vs GEGy
gene-tia003780	K08711 ATP-binding cassette, subfamily G (WHITE), member 2, PDR | (RefSeq) ZEB2-regulated ABC transporter 1-like (A)	TMK0503	C10H13N5O3	Deoxyadenosine	-0.938	0.00568913	GEGy vs GEGm
gene-tia003780	K08711 ATP-binding cassette, subfamily G (WHITE), member 2, PDR | (RefSeq) ZEB2-regulated ABC transporter 1-like (A)	TMK0577	C6H9N3O2	L-Histidine	0.952	0.00340869	GEGy vs GEGm
gene-tia003780	K08711 ATP-binding cassette, subfamily G (WHITE), member 2, PDR | (RefSeq) ZEB2-regulated ABC transporter 1-like (A)	TMK0578	C6H14N2O2	L-(+)-Lysine	0.932	0.00687398	GEGy vs GEGm
gene-tia003780	K08711 ATP-binding cassette, subfamily G (WHITE), member 2, PDR | (RefSeq) ZEB2-regulated ABC transporter 1-like (A)	TMK0579	C5H12N2O2	L-Ornithine	0.93	0.00711224	GEGy vs GEGm
gene-tia003785	K01657 anthranilate synthase component I [EC:4.1.3.27] | (RefSeq) anthranilate synthase alpha subunit 1, chloroplastic-like (A)	TMK0271	C11H12N2O2	L-Tryptophan	-0.958	0.00259618	GEEy vs GEEm
gene-tia003785	K01657 anthranilate synthase component I [EC:4.1.3.27] | (RefSeq) anthranilate synthase alpha subunit 1, chloroplastic-like (A)	TMK0271	C11H12N2O2	L-Tryptophan	-0.958	0.00259618	GEEy vs GEEm
gene-tia003785	K01657 anthranilate synthase component I [EC:4.1.3.27] | (RefSeq) anthranilate synthase alpha subunit 1, chloroplastic-like (A)	TMK0408	C4H8N2O3	L-Asparagine	0.938	0.00565309	GEEy vs GEEm
gene-tia003785	K01657 anthranilate synthase component I [EC:4.1.3.27] | (RefSeq) anthranilate synthase alpha subunit 1, chloroplastic-like (A)	TMK0523	C6H13NO2	L-Isoleucine	-0.969	0.00146183	GEEy vs GEEm
gene-tia003785	K01657 anthranilate synthase component I [EC:4.1.3.27] | (RefSeq) anthranilate synthase alpha subunit 1, chloroplastic-like (A)	TMK0525	C6H13NO2	L-Leucine	-0.957	0.00275441	GEEy vs GEEm
gene-tia003785	K01657 anthranilate synthase component I [EC:4.1.3.27] | (RefSeq) anthranilate synthase alpha subunit 1, chloroplastic-like (A)	TMK0550	C4H9NO3	L-(-)-Threonine	-0.964	0.00193894	GEEy vs GEEm
gene-tia003785	K01657 anthranilate synthase component I [EC:4.1.3.27] | (RefSeq) anthranilate synthase alpha subunit 1, chloroplastic-like (A)	TMK0567	C4H9NO3	L-Homoserine	-0.953	0.00322392	GEEy vs GEEm
gene-tia003785	K01657 anthranilate synthase component I [EC:4.1.3.27] | (RefSeq) anthranilate synthase alpha subunit 1, chloroplastic-like (A)	TMK0271	C11H12N2O2	L-Tryptophan	-0.999	2.24e-06	GEGy vs GEGm
gene-tia003785	K01657 anthranilate synthase component I [EC:4.1.3.27] | (RefSeq) anthranilate synthase alpha subunit 1, chloroplastic-like (A)	TMK0271	C11H12N2O2	L-Tryptophan	-0.999	2.24e-06	GEGy vs GEGm
gene-tia003785	K01657 anthranilate synthase component I [EC:4.1.3.27] | (RefSeq) anthranilate synthase alpha subunit 1, chloroplastic-like (A)	TMK0408	C4H8N2O3	L-Asparagine	-0.997	1.61e-05	GEGy vs GEGm
gene-tia003785	K01657 anthranilate synthase component I [EC:4.1.3.27] | (RefSeq) anthranilate synthase alpha subunit 1, chloroplastic-like (A)	TMK0523	C6H13NO2	L-Isoleucine	-0.996	2.73e-05	GEGy vs GEGm
gene-tia003785	K01657 anthranilate synthase component I [EC:4.1.3.27] | (RefSeq) anthranilate synthase alpha subunit 1, chloroplastic-like (A)	TMK0525	C6H13NO2	L-Leucine	-0.996	2.27e-05	GEGy vs GEGm
gene-tia003785	K01657 anthranilate synthase component I [EC:4.1.3.27] | (RefSeq) anthranilate synthase alpha subunit 1, chloroplastic-like (A)	TMK0543	C5H11NO2	L-Valine	-0.988	0.000224627	GEGy vs GEGm
gene-tia003785	K01657 anthranilate synthase component I [EC:4.1.3.27] | (RefSeq) anthranilate synthase alpha subunit 1, chloroplastic-like (A)	TMK0550	C4H9NO3	L-(-)-Threonine	-0.986	0.000277306	GEGy vs GEGm
gene-tia003785	K01657 anthranilate synthase component I [EC:4.1.3.27] | (RefSeq) anthranilate synthase alpha subunit 1, chloroplastic-like (A)	TMK0567	C4H9NO3	L-Homoserine	-0.994	4.76e-05	GEGy vs GEGm
gene-tia003797	K23260 scopoletin glucosyltransferase [EC:2.4.1.128] | (RefSeq) scopoletin glucosyltransferase-like (A)	TMK0248	C11H14O4	Sinapyl alcohol	0.997	1.77e-05	GEEm vs GEGm
gene-tia003797	K23260 scopoletin glucosyltransferase [EC:2.4.1.128] | (RefSeq) scopoletin glucosyltransferase-like (A)	TMK0469	C10H8O4	Scopoletin(7-Hydroxy-5-methoxycoumarin)	0.999	1.28e-06	GEEm vs GEGm
gene-tia003797	K23260 scopoletin glucosyltransferase [EC:2.4.1.128] | (RefSeq) scopoletin glucosyltransferase-like (A)	TMK0532	C9H11NO3	L-(-)-Tyrosine	0.997	1.09e-05	GEEm vs GEGm
gene-tia003797	K23260 scopoletin glucosyltransferase [EC:2.4.1.128] | (RefSeq) scopoletin glucosyltransferase-like (A)	TMK0057	C17H24O9	Syringin	0.999	4.96e-07	GEEy vs GEEm
gene-tia003797	K23260 scopoletin glucosyltransferase [EC:2.4.1.128] | (RefSeq) scopoletin glucosyltransferase-like (A)	TMK0231	C9H8O2	Cinnamic acid	-1	2.88e-07	GEEy vs GEEm
gene-tia003797	K23260 scopoletin glucosyltransferase [EC:2.4.1.128] | (RefSeq) scopoletin glucosyltransferase-like (A)	TMK0248	C11H14O4	Sinapyl alcohol	0.985	0.000324253	GEEy vs GEEm
gene-tia003797	K23260 scopoletin glucosyltransferase [EC:2.4.1.128] | (RefSeq) scopoletin glucosyltransferase-like (A)	TMK0469	C10H8O4	Scopoletin(7-Hydroxy-5-methoxycoumarin)	0.992	0.000102169	GEEy vs GEEm
gene-tia003797	K23260 scopoletin glucosyltransferase [EC:2.4.1.128] | (RefSeq) scopoletin glucosyltransferase-like (A)	TMK0057	C17H24O9	Syringin	-0.967	0.00156818	GEEy vs GEGy
gene-tia003797	K23260 scopoletin glucosyltransferase [EC:2.4.1.128] | (RefSeq) scopoletin glucosyltransferase-like (A)	TMK0231	C9H8O2	Cinnamic acid	-0.971	0.00124733	GEEy vs GEGy
gene-tia003797	K23260 scopoletin glucosyltransferase [EC:2.4.1.128] | (RefSeq) scopoletin glucosyltransferase-like (A)	TMK0248	C11H14O4	Sinapyl alcohol	0.975	0.000919816	GEEy vs GEGy
gene-tia003797	K23260 scopoletin glucosyltransferase [EC:2.4.1.128] | (RefSeq) scopoletin glucosyltransferase-like (A)	TMK0532	C9H11NO3	L-(-)-Tyrosine	0.967	0.00166307	GEEy vs GEGy
gene-tia003798	K23260 scopoletin glucosyltransferase [EC:2.4.1.128] | (RefSeq) scopoletin glucosyltransferase-like (A)	TMK0248	C11H14O4	Sinapyl alcohol	0.995	3.59e-05	GEEm vs GEGm
gene-tia003798	K23260 scopoletin glucosyltransferase [EC:2.4.1.128] | (RefSeq) scopoletin glucosyltransferase-like (A)	TMK0469	C10H8O4	Scopoletin(7-Hydroxy-5-methoxycoumarin)	0.997	1.18e-05	GEEm vs GEGm
gene-tia003798	K23260 scopoletin glucosyltransferase [EC:2.4.1.128] | (RefSeq) scopoletin glucosyltransferase-like (A)	TMK0231	C9H8O2	Cinnamic acid	-0.992	0.000102388	GEEy vs GEEm
gene-tia003798	K23260 scopoletin glucosyltransferase [EC:2.4.1.128] | (RefSeq) scopoletin glucosyltransferase-like (A)	TMK0248	C11H14O4	Sinapyl alcohol	0.991	0.00012255	GEEy vs GEEm
gene-tia003798	K23260 scopoletin glucosyltransferase [EC:2.4.1.128] | (RefSeq) scopoletin glucosyltransferase-like (A)	TMK0469	C10H8O4	Scopoletin(7-Hydroxy-5-methoxycoumarin)	0.994	5.94e-05	GEEy vs GEEm
gene-tia003798	K23260 scopoletin glucosyltransferase [EC:2.4.1.128] | (RefSeq) scopoletin glucosyltransferase-like (A)	TMK0231	C9H8O2	Cinnamic acid	-0.987	0.00026048	GEGy vs GEGm
gene-tia003798	K23260 scopoletin glucosyltransferase [EC:2.4.1.128] | (RefSeq) scopoletin glucosyltransferase-like (A)	TMK0469	C10H8O4	Scopoletin(7-Hydroxy-5-methoxycoumarin)	-0.988	0.000201004	GEGy vs GEGm
gene-tia003848	K08679 UDP-glucuronate 4-epimerase [EC:5.1.3.6] | (RefSeq) UDP-glucuronate 4-epimerase 6-like (A)	TMK0306	C6H10O7	D-Glucoronic acid	0.989	0.000165288	GEEy vs GEEm
gene-tia003848	K08679 UDP-glucuronate 4-epimerase [EC:5.1.3.6] | (RefSeq) UDP-glucuronate 4-epimerase 6-like (A)	TMK0306	C6H10O7	D-Glucoronic acid	-0.967	0.00160777	GEGy vs GEGm
gene-tia003856	K01937 CTP synthase [EC:6.3.4.2] | (RefSeq) CTP synthase-like (A)	TMK0284	C9H12N2O6	Uridine	0.991	0.000119042	GEEm vs GEGm
gene-tia003856	K01937 CTP synthase [EC:6.3.4.2] | (RefSeq) CTP synthase-like (A)	TMK0412	C9H14N2O12P2	Uridine 5'-diphosphate	-0.966	0.00173164	GEEm vs GEGm
gene-tia003856	K01937 CTP synthase [EC:6.3.4.2] | (RefSeq) CTP synthase-like (A)	TMK0668	C10H14N2O5	Thymidine	0.972	0.00114771	GEEm vs GEGm
gene-tia003856	K01937 CTP synthase [EC:6.3.4.2] | (RefSeq) CTP synthase-like (A)	TMK0688	C9H13N3O5	Cytidine	0.997	1.08e-05	GEEm vs GEGm
gene-tia003856	K01937 CTP synthase [EC:6.3.4.2] | (RefSeq) CTP synthase-like (A)	TMK0996	C4H5N3O	Cytosine	0.986	0.000276851	GEEm vs GEGm
gene-tia003856	K01937 CTP synthase [EC:6.3.4.2] | (RefSeq) CTP synthase-like (A)	TMK0412	C9H14N2O12P2	Uridine 5'-diphosphate	-0.972	0.00112611	GEEy vs GEGy
gene-tia003856	K01937 CTP synthase [EC:6.3.4.2] | (RefSeq) CTP synthase-like (A)	TMK0668	C10H14N2O5	Thymidine	0.977	0.000781955	GEGy vs GEGm
gene-tia003863	K00654 serine palmitoyltransferase [EC:2.3.1.50] | (RefSeq) long chain base biosynthesis protein 1b (A)	TMK0422	C18H39NO2	D-erythro-Dihydrosphingosine	0.991	0.000116757	GEEm vs GEGm
gene-tia003863	K00654 serine palmitoyltransferase [EC:2.3.1.50] | (RefSeq) long chain base biosynthesis protein 1b (A)	TMK0422	C18H39NO2	D-erythro-Dihydrosphingosine	0.987	0.000252708	GEGy vs GEGm
gene-tia003880	K00083 cinnamyl-alcohol dehydrogenase [EC:1.1.1.195] | (RefSeq) probable cinnamyl alcohol dehydrogenase 6 (A)	TMK0248	C11H14O4	Sinapyl alcohol	-0.998	5.85e-06	GEEm vs GEGm
gene-tia003880	K00083 cinnamyl-alcohol dehydrogenase [EC:1.1.1.195] | (RefSeq) probable cinnamyl alcohol dehydrogenase 6 (A)	TMK0532	C9H11NO3	L-(-)-Tyrosine	-0.999	2.3e-06	GEEm vs GEGm
gene-tia003880	K00083 cinnamyl-alcohol dehydrogenase [EC:1.1.1.195] | (RefSeq) probable cinnamyl alcohol dehydrogenase 6 (A)	TMK0248	C11H14O4	Sinapyl alcohol	-0.921	0.00917554	GEEy vs GEGy
gene-tia003880	K00083 cinnamyl-alcohol dehydrogenase [EC:1.1.1.195] | (RefSeq) probable cinnamyl alcohol dehydrogenase 6 (A)	TMK0532	C9H11NO3	L-(-)-Tyrosine	-0.999	7.02e-07	GEEy vs GEGy
gene-tia003890	K05681 ATP-binding cassette, subfamily G (WHITE), member 2 | (RefSeq) ATP-binding cassette, sub-family G, member 2 (A)	TMK0214	C6H14O6	Cordycepic acid	-0.992	9.44e-05	GEEm vs GEGm
gene-tia003890	K05681 ATP-binding cassette, subfamily G (WHITE), member 2 | (RefSeq) ATP-binding cassette, sub-family G, member 2 (A)	TMK0303	C6H14O6	D-Sorbitol	-0.997	1.17e-05	GEEm vs GEGm
gene-tia003890	K05681 ATP-binding cassette, subfamily G (WHITE), member 2 | (RefSeq) ATP-binding cassette, sub-family G, member 2 (A)	TMK0369	C10H12N4O6	Xanthosine	0.999	2.95e-06	GEEm vs GEGm
gene-tia003890	K05681 ATP-binding cassette, subfamily G (WHITE), member 2 | (RefSeq) ATP-binding cassette, sub-family G, member 2 (A)	TMK0507	C10H13N5O4	Adenosine	-1	3.21e-07	GEEm vs GEGm
gene-tia003890	K05681 ATP-binding cassette, subfamily G (WHITE), member 2 | (RefSeq) ATP-binding cassette, sub-family G, member 2 (A)	TMK0688	C9H13N3O5	Cytidine	-0.999	1.97e-06	GEEm vs GEGm
gene-tia003890	K05681 ATP-binding cassette, subfamily G (WHITE), member 2 | (RefSeq) ATP-binding cassette, sub-family G, member 2 (A)	TMK0214	C6H14O6	Cordycepic acid	-0.978	0.000710854	GEEy vs GEEm
gene-tia003890	K05681 ATP-binding cassette, subfamily G (WHITE), member 2 | (RefSeq) ATP-binding cassette, sub-family G, member 2 (A)	TMK0303	C6H14O6	D-Sorbitol	-0.999	1.91e-06	GEEy vs GEEm
gene-tia003890	K05681 ATP-binding cassette, subfamily G (WHITE), member 2 | (RefSeq) ATP-binding cassette, sub-family G, member 2 (A)	TMK0369	C10H12N4O6	Xanthosine	0.998	3.64e-06	GEEy vs GEEm
gene-tia003890	K05681 ATP-binding cassette, subfamily G (WHITE), member 2 | (RefSeq) ATP-binding cassette, sub-family G, member 2 (A)	TMK0507	C10H13N5O4	Adenosine	-0.996	2.86e-05	GEEy vs GEEm
gene-tia003890	K05681 ATP-binding cassette, subfamily G (WHITE), member 2 | (RefSeq) ATP-binding cassette, sub-family G, member 2 (A)	TMK0688	C9H13N3O5	Cytidine	-0.994	5.03e-05	GEEy vs GEEm
gene-tia004023	K08712 ATP-binding cassette, subfamily G (WHITE), member 2, SNQ2 | (RefSeq) ABC transporter, ATP-binding protein (A)	TMK0214	C6H14O6	Cordycepic acid	-0.996	2.26e-05	GEEm vs GEGm
gene-tia004023	K08712 ATP-binding cassette, subfamily G (WHITE), member 2, SNQ2 | (RefSeq) ABC transporter, ATP-binding protein (A)	TMK0303	C6H14O6	D-Sorbitol	-0.997	1.18e-05	GEEm vs GEGm
gene-tia004023	K08712 ATP-binding cassette, subfamily G (WHITE), member 2, SNQ2 | (RefSeq) ABC transporter, ATP-binding protein (A)	TMK0369	C10H12N4O6	Xanthosine	0.999	5.7e-07	GEEm vs GEGm
gene-tia004023	K08712 ATP-binding cassette, subfamily G (WHITE), member 2, SNQ2 | (RefSeq) ABC transporter, ATP-binding protein (A)	TMK0503	C10H13N5O3	Deoxyadenosine	-0.999	8e-07	GEEm vs GEGm
gene-tia004023	K08712 ATP-binding cassette, subfamily G (WHITE), member 2, SNQ2 | (RefSeq) ABC transporter, ATP-binding protein (A)	TMK0507	C10H13N5O4	Adenosine	-0.998	5.47e-06	GEEm vs GEGm
gene-tia004023	K08712 ATP-binding cassette, subfamily G (WHITE), member 2, SNQ2 | (RefSeq) ABC transporter, ATP-binding protein (A)	TMK0573	C6H14N4O2	L-(+)-Arginine	-0.972	0.00114509	GEEm vs GEGm
gene-tia004023	K08712 ATP-binding cassette, subfamily G (WHITE), member 2, SNQ2 | (RefSeq) ABC transporter, ATP-binding protein (A)	TMK0579	C5H12N2O2	L-Ornithine	-0.999	2.12e-06	GEEm vs GEGm
gene-tia004023	K08712 ATP-binding cassette, subfamily G (WHITE), member 2, SNQ2 | (RefSeq) ABC transporter, ATP-binding protein (A)	TMK0688	C9H13N3O5	Cytidine	-0.997	1.16e-05	GEEm vs GEGm
gene-tia004023	K08712 ATP-binding cassette, subfamily G (WHITE), member 2, SNQ2 | (RefSeq) ABC transporter, ATP-binding protein (A)	TMK0214	C6H14O6	Cordycepic acid	-0.982	0.000458941	GEEy vs GEEm
gene-tia004023	K08712 ATP-binding cassette, subfamily G (WHITE), member 2, SNQ2 | (RefSeq) ABC transporter, ATP-binding protein (A)	TMK0303	C6H14O6	D-Sorbitol	-0.999	1.02e-06	GEEy vs GEEm
gene-tia004023	K08712 ATP-binding cassette, subfamily G (WHITE), member 2, SNQ2 | (RefSeq) ABC transporter, ATP-binding protein (A)	TMK0369	C10H12N4O6	Xanthosine	0.998	6.71e-06	GEEy vs GEEm
gene-tia004023	K08712 ATP-binding cassette, subfamily G (WHITE), member 2, SNQ2 | (RefSeq) ABC transporter, ATP-binding protein (A)	TMK0507	C10H13N5O4	Adenosine	-0.996	2.9e-05	GEEy vs GEEm
gene-tia004023	K08712 ATP-binding cassette, subfamily G (WHITE), member 2, SNQ2 | (RefSeq) ABC transporter, ATP-binding protein (A)	TMK0523	C6H13NO2	L-Isoleucine	-0.996	2.13e-05	GEEy vs GEEm
gene-tia004023	K08712 ATP-binding cassette, subfamily G (WHITE), member 2, SNQ2 | (RefSeq) ABC transporter, ATP-binding protein (A)	TMK0525	C6H13NO2	L-Leucine	-0.996	2.17e-05	GEEy vs GEEm
gene-tia004023	K08712 ATP-binding cassette, subfamily G (WHITE), member 2, SNQ2 | (RefSeq) ABC transporter, ATP-binding protein (A)	TMK0550	C4H9NO3	L-(-)-Threonine	-0.998	4.97e-06	GEEy vs GEEm
gene-tia004023	K08712 ATP-binding cassette, subfamily G (WHITE), member 2, SNQ2 | (RefSeq) ABC transporter, ATP-binding protein (A)	TMK0673	C10H13N5O4	Deoxyguanosine	0.999	8.68e-07	GEEy vs GEEm
gene-tia004023	K08712 ATP-binding cassette, subfamily G (WHITE), member 2, SNQ2 | (RefSeq) ABC transporter, ATP-binding protein (A)	TMK0688	C9H13N3O5	Cytidine	-0.993	6.41e-05	GEEy vs GEEm
gene-tia004023	K08712 ATP-binding cassette, subfamily G (WHITE), member 2, SNQ2 | (RefSeq) ABC transporter, ATP-binding protein (A)	TMK0503	C10H13N5O3	Deoxyadenosine	0.997	1.58e-05	GEEy vs GEGy
gene-tia004023	K08712 ATP-binding cassette, subfamily G (WHITE), member 2, SNQ2 | (RefSeq) ABC transporter, ATP-binding protein (A)	TMK0507	C10H13N5O4	Adenosine	0.989	0.000178443	GEEy vs GEGy
gene-tia004023	K08712 ATP-binding cassette, subfamily G (WHITE), member 2, SNQ2 | (RefSeq) ABC transporter, ATP-binding protein (A)	TMK0573	C6H14N4O2	L-(+)-Arginine	0.994	5.07e-05	GEEy vs GEGy
gene-tia004023	K08712 ATP-binding cassette, subfamily G (WHITE), member 2, SNQ2 | (RefSeq) ABC transporter, ATP-binding protein (A)	TMK0577	C6H9N3O2	L-Histidine	0.987	0.000237955	GEEy vs GEGy
gene-tia004023	K08712 ATP-binding cassette, subfamily G (WHITE), member 2, SNQ2 | (RefSeq) ABC transporter, ATP-binding protein (A)	TMK0578	C6H14N2O2	L-(+)-Lysine	0.992	0.00010414	GEEy vs GEGy
gene-tia004023	K08712 ATP-binding cassette, subfamily G (WHITE), member 2, SNQ2 | (RefSeq) ABC transporter, ATP-binding protein (A)	TMK0579	C5H12N2O2	L-Ornithine	0.983	0.000412876	GEEy vs GEGy
gene-tia004023	K08712 ATP-binding cassette, subfamily G (WHITE), member 2, SNQ2 | (RefSeq) ABC transporter, ATP-binding protein (A)	TMK0214	C6H14O6	Cordycepic acid	-0.993	6.53e-05	GEGy vs GEGm
gene-tia004023	K08712 ATP-binding cassette, subfamily G (WHITE), member 2, SNQ2 | (RefSeq) ABC transporter, ATP-binding protein (A)	TMK0503	C10H13N5O3	Deoxyadenosine	-0.981	0.00056154	GEGy vs GEGm
gene-tia004023	K08712 ATP-binding cassette, subfamily G (WHITE), member 2, SNQ2 | (RefSeq) ABC transporter, ATP-binding protein (A)	TMK0507	C10H13N5O4	Adenosine	-0.995	3.94e-05	GEGy vs GEGm
gene-tia004023	K08712 ATP-binding cassette, subfamily G (WHITE), member 2, SNQ2 | (RefSeq) ABC transporter, ATP-binding protein (A)	TMK0523	C6H13NO2	L-Isoleucine	0.994	5.27e-05	GEGy vs GEGm
gene-tia004023	K08712 ATP-binding cassette, subfamily G (WHITE), member 2, SNQ2 | (RefSeq) ABC transporter, ATP-binding protein (A)	TMK0525	C6H13NO2	L-Leucine	0.995	3.64e-05	GEGy vs GEGm
gene-tia004023	K08712 ATP-binding cassette, subfamily G (WHITE), member 2, SNQ2 | (RefSeq) ABC transporter, ATP-binding protein (A)	TMK0550	C4H9NO3	L-(-)-Threonine	0.987	0.000256786	GEGy vs GEGm
gene-tia004023	K08712 ATP-binding cassette, subfamily G (WHITE), member 2, SNQ2 | (RefSeq) ABC transporter, ATP-binding protein (A)	TMK0573	C6H14N4O2	L-(+)-Arginine	0.994	5.26e-05	GEGy vs GEGm
gene-tia004023	K08712 ATP-binding cassette, subfamily G (WHITE), member 2, SNQ2 | (RefSeq) ABC transporter, ATP-binding protein (A)	TMK0577	C6H9N3O2	L-Histidine	0.986	0.000311795	GEGy vs GEGm
gene-tia004023	K08712 ATP-binding cassette, subfamily G (WHITE), member 2, SNQ2 | (RefSeq) ABC transporter, ATP-binding protein (A)	TMK0578	C6H14N2O2	L-(+)-Lysine	0.992	0.000106398	GEGy vs GEGm
gene-tia004023	K08712 ATP-binding cassette, subfamily G (WHITE), member 2, SNQ2 | (RefSeq) ABC transporter, ATP-binding protein (A)	TMK0579	C5H12N2O2	L-Ornithine	0.922	0.00891384	GEGy vs GEGm
gene-tia004023	K08712 ATP-binding cassette, subfamily G (WHITE), member 2, SNQ2 | (RefSeq) ABC transporter, ATP-binding protein (A)	TMK0673	C10H13N5O4	Deoxyguanosine	-0.987	0.000263918	GEGy vs GEGm
gene-tia004085	K00850 6-phosphofructokinase 1 [EC:2.7.1.11] | (RefSeq) ATP-dependent 6-phosphofructokinase 2 (A)	TMK0070	C5H11O8P	Ribulose-5-phosphate	0.988	0.000218048	GEEm vs GEGm
gene-tia004085	K00850 6-phosphofructokinase 1 [EC:2.7.1.11] | (RefSeq) ATP-dependent 6-phosphofructokinase 2 (A)	TMK0070	C5H11O8P	Ribulose-5-phosphate	0.988	0.000218048	GEEm vs GEGm
gene-tia004085	K00850 6-phosphofructokinase 1 [EC:2.7.1.11] | (RefSeq) ATP-dependent 6-phosphofructokinase 2 (A)	TMK0070	C5H11O8P	Ribulose-5-phosphate	0.988	0.000218048	GEEm vs GEGm
gene-tia004085	K00850 6-phosphofructokinase 1 [EC:2.7.1.11] | (RefSeq) ATP-dependent 6-phosphofructokinase 2 (A)	TMK0214	C6H14O6	Cordycepic acid	0.975	0.000959121	GEEm vs GEGm
gene-tia004085	K00850 6-phosphofructokinase 1 [EC:2.7.1.11] | (RefSeq) ATP-dependent 6-phosphofructokinase 2 (A)	TMK0271	C11H12N2O2	L-Tryptophan	0.986	0.000295958	GEEm vs GEGm
gene-tia004085	K00850 6-phosphofructokinase 1 [EC:2.7.1.11] | (RefSeq) ATP-dependent 6-phosphofructokinase 2 (A)	TMK0303	C6H14O6	D-Sorbitol	0.982	0.000504963	GEEm vs GEGm
gene-tia004085	K00850 6-phosphofructokinase 1 [EC:2.7.1.11] | (RefSeq) ATP-dependent 6-phosphofructokinase 2 (A)	TMK0303	C6H14O6	D-Sorbitol	0.982	0.000504963	GEEm vs GEGm
gene-tia004085	K00850 6-phosphofructokinase 1 [EC:2.7.1.11] | (RefSeq) ATP-dependent 6-phosphofructokinase 2 (A)	TMK0401	C6H10O6	D-(+)-Glucono-1,5-lactone	0.969	0.00144894	GEEm vs GEGm
gene-tia004085	K00850 6-phosphofructokinase 1 [EC:2.7.1.11] | (RefSeq) ATP-dependent 6-phosphofructokinase 2 (A)	TMK0401	C6H10O6	D-(+)-Glucono-1,5-lactone	0.969	0.00144894	GEEm vs GEGm
gene-tia004085	K00850 6-phosphofructokinase 1 [EC:2.7.1.11] | (RefSeq) ATP-dependent 6-phosphofructokinase 2 (A)	TMK0408	C4H8N2O3	L-Asparagine	0.977	0.000816649	GEEm vs GEGm
gene-tia004085	K00850 6-phosphofructokinase 1 [EC:2.7.1.11] | (RefSeq) ATP-dependent 6-phosphofructokinase 2 (A)	TMK0572	C7H14N2O4	2,6-Diaminooimelic acid	0.987	0.000244717	GEEm vs GEGm
gene-tia004085	K00850 6-phosphofructokinase 1 [EC:2.7.1.11] | (RefSeq) ATP-dependent 6-phosphofructokinase 2 (A)	TMK0573	C6H14N4O2	L-(+)-Arginine	0.998	4.73e-06	GEEm vs GEGm
gene-tia004085	K00850 6-phosphofructokinase 1 [EC:2.7.1.11] | (RefSeq) ATP-dependent 6-phosphofructokinase 2 (A)	TMK0579	C5H12N2O2	L-Ornithine	0.984	0.000361745	GEEm vs GEGm
gene-tia004085	K00850 6-phosphofructokinase 1 [EC:2.7.1.11] | (RefSeq) ATP-dependent 6-phosphofructokinase 2 (A)	TMK0034	C6H12O7	Gluconic acid	0.993	7.68e-05	GEEy vs GEEm
gene-tia004085	K00850 6-phosphofructokinase 1 [EC:2.7.1.11] | (RefSeq) ATP-dependent 6-phosphofructokinase 2 (A)	TMK0034	C6H12O7	Gluconic acid	0.993	7.68e-05	GEEy vs GEEm
gene-tia004085	K00850 6-phosphofructokinase 1 [EC:2.7.1.11] | (RefSeq) ATP-dependent 6-phosphofructokinase 2 (A)	TMK0214	C6H14O6	Cordycepic acid	0.944	0.00462753	GEEy vs GEEm
gene-tia004085	K00850 6-phosphofructokinase 1 [EC:2.7.1.11] | (RefSeq) ATP-dependent 6-phosphofructokinase 2 (A)	TMK0271	C11H12N2O2	L-Tryptophan	0.98	0.000579711	GEEy vs GEEm
gene-tia004085	K00850 6-phosphofructokinase 1 [EC:2.7.1.11] | (RefSeq) ATP-dependent 6-phosphofructokinase 2 (A)	TMK0303	C6H14O6	D-Sorbitol	0.983	0.000443486	GEEy vs GEEm
gene-tia004085	K00850 6-phosphofructokinase 1 [EC:2.7.1.11] | (RefSeq) ATP-dependent 6-phosphofructokinase 2 (A)	TMK0303	C6H14O6	D-Sorbitol	0.983	0.000443486	GEEy vs GEEm
gene-tia004085	K00850 6-phosphofructokinase 1 [EC:2.7.1.11] | (RefSeq) ATP-dependent 6-phosphofructokinase 2 (A)	TMK0401	C6H10O6	D-(+)-Glucono-1,5-lactone	0.949	0.00385591	GEEy vs GEEm
gene-tia004085	K00850 6-phosphofructokinase 1 [EC:2.7.1.11] | (RefSeq) ATP-dependent 6-phosphofructokinase 2 (A)	TMK0401	C6H10O6	D-(+)-Glucono-1,5-lactone	0.949	0.00385591	GEEy vs GEEm
gene-tia004085	K00850 6-phosphofructokinase 1 [EC:2.7.1.11] | (RefSeq) ATP-dependent 6-phosphofructokinase 2 (A)	TMK0408	C4H8N2O3	L-Asparagine	-0.974	0.000997862	GEEy vs GEEm
gene-tia004085	K00850 6-phosphofructokinase 1 [EC:2.7.1.11] | (RefSeq) ATP-dependent 6-phosphofructokinase 2 (A)	TMK0523	C6H13NO2	L-Isoleucine	0.968	0.00154629	GEEy vs GEEm
gene-tia004085	K00850 6-phosphofructokinase 1 [EC:2.7.1.11] | (RefSeq) ATP-dependent 6-phosphofructokinase 2 (A)	TMK0525	C6H13NO2	L-Leucine	0.974	0.000985229	GEEy vs GEEm
gene-tia004085	K00850 6-phosphofructokinase 1 [EC:2.7.1.11] | (RefSeq) ATP-dependent 6-phosphofructokinase 2 (A)	TMK0550	C4H9NO3	L-(-)-Threonine	0.982	0.000482452	GEEy vs GEEm
gene-tia004085	K00850 6-phosphofructokinase 1 [EC:2.7.1.11] | (RefSeq) ATP-dependent 6-phosphofructokinase 2 (A)	TMK0567	C4H9NO3	L-Homoserine	0.977	0.000779537	GEEy vs GEEm
gene-tia004085	K00850 6-phosphofructokinase 1 [EC:2.7.1.11] | (RefSeq) ATP-dependent 6-phosphofructokinase 2 (A)	TMK0572	C7H14N2O4	2,6-Diaminooimelic acid	-0.971	0.0012619	GEEy vs GEEm
gene-tia004085	K00850 6-phosphofructokinase 1 [EC:2.7.1.11] | (RefSeq) ATP-dependent 6-phosphofructokinase 2 (A)	TMK0034	C6H12O7	Gluconic acid	-0.97	0.00137908	GEGy vs GEGm
gene-tia004085	K00850 6-phosphofructokinase 1 [EC:2.7.1.11] | (RefSeq) ATP-dependent 6-phosphofructokinase 2 (A)	TMK0034	C6H12O7	Gluconic acid	-0.97	0.00137908	GEGy vs GEGm
gene-tia004085	K00850 6-phosphofructokinase 1 [EC:2.7.1.11] | (RefSeq) ATP-dependent 6-phosphofructokinase 2 (A)	TMK0070	C5H11O8P	Ribulose-5-phosphate	0.969	0.00138152	GEGy vs GEGm
gene-tia004085	K00850 6-phosphofructokinase 1 [EC:2.7.1.11] | (RefSeq) ATP-dependent 6-phosphofructokinase 2 (A)	TMK0070	C5H11O8P	Ribulose-5-phosphate	0.969	0.00138152	GEGy vs GEGm
gene-tia004085	K00850 6-phosphofructokinase 1 [EC:2.7.1.11] | (RefSeq) ATP-dependent 6-phosphofructokinase 2 (A)	TMK0070	C5H11O8P	Ribulose-5-phosphate	0.969	0.00138152	GEGy vs GEGm
gene-tia004085	K00850 6-phosphofructokinase 1 [EC:2.7.1.11] | (RefSeq) ATP-dependent 6-phosphofructokinase 2 (A)	TMK0271	C11H12N2O2	L-Tryptophan	-0.971	0.00126813	GEGy vs GEGm
gene-tia004085	K00850 6-phosphofructokinase 1 [EC:2.7.1.11] | (RefSeq) ATP-dependent 6-phosphofructokinase 2 (A)	TMK0301	C3H7NO2	L-Alanine	-0.926	0.00799831	GEGy vs GEGm
gene-tia004085	K00850 6-phosphofructokinase 1 [EC:2.7.1.11] | (RefSeq) ATP-dependent 6-phosphofructokinase 2 (A)	TMK0301	C3H7NO2	L-Alanine	-0.926	0.00799831	GEGy vs GEGm
gene-tia004085	K00850 6-phosphofructokinase 1 [EC:2.7.1.11] | (RefSeq) ATP-dependent 6-phosphofructokinase 2 (A)	TMK0408	C4H8N2O3	L-Asparagine	-0.945	0.00447193	GEGy vs GEGm
gene-tia004085	K00850 6-phosphofructokinase 1 [EC:2.7.1.11] | (RefSeq) ATP-dependent 6-phosphofructokinase 2 (A)	TMK0523	C6H13NO2	L-Isoleucine	-0.952	0.00345037	GEGy vs GEGm
gene-tia004085	K00850 6-phosphofructokinase 1 [EC:2.7.1.11] | (RefSeq) ATP-dependent 6-phosphofructokinase 2 (A)	TMK0525	C6H13NO2	L-Leucine	-0.951	0.00351659	GEGy vs GEGm
gene-tia004085	K00850 6-phosphofructokinase 1 [EC:2.7.1.11] | (RefSeq) ATP-dependent 6-phosphofructokinase 2 (A)	TMK0550	C4H9NO3	L-(-)-Threonine	-0.929	0.00737749	GEGy vs GEGm
gene-tia004085	K00850 6-phosphofructokinase 1 [EC:2.7.1.11] | (RefSeq) ATP-dependent 6-phosphofructokinase 2 (A)	TMK0567	C4H9NO3	L-Homoserine	-0.945	0.00437721	GEGy vs GEGm
gene-tia004085	K00850 6-phosphofructokinase 1 [EC:2.7.1.11] | (RefSeq) ATP-dependent 6-phosphofructokinase 2 (A)	TMK0573	C6H14N4O2	L-(+)-Arginine	-0.944	0.00466298	GEGy vs GEGm
gene-tia004085	K00850 6-phosphofructokinase 1 [EC:2.7.1.11] | (RefSeq) ATP-dependent 6-phosphofructokinase 2 (A)	TMK0579	C5H12N2O2	L-Ornithine	-0.952	0.0033602	GEGy vs GEGm
gene-tia004108	K01188 beta-glucosidase [EC:3.2.1.21] | (RefSeq) beta-glucosidase 12-like (A)	TMK0248	C11H14O4	Sinapyl alcohol	-0.994	6.15e-05	GEEm vs GEGm
gene-tia004108	K01188 beta-glucosidase [EC:3.2.1.21] | (RefSeq) beta-glucosidase 12-like (A)	TMK0408	C4H8N2O3	L-Asparagine	-0.967	0.00166155	GEEm vs GEGm
gene-tia004108	K01188 beta-glucosidase [EC:3.2.1.21] | (RefSeq) beta-glucosidase 12-like (A)	TMK0469	C10H8O4	Scopoletin(7-Hydroxy-5-methoxycoumarin)	-0.998	8.86e-06	GEEm vs GEGm
gene-tia004108	K01188 beta-glucosidase [EC:3.2.1.21] | (RefSeq) beta-glucosidase 12-like (A)	TMK0532	C9H11NO3	L-(-)-Tyrosine	-0.998	5.54e-06	GEEm vs GEGm
gene-tia004108	K01188 beta-glucosidase [EC:3.2.1.21] | (RefSeq) beta-glucosidase 12-like (A)	TMK0532	C9H11NO3	L-(-)-Tyrosine	-0.998	5.54e-06	GEEm vs GEGm
gene-tia004108	K01188 beta-glucosidase [EC:3.2.1.21] | (RefSeq) beta-glucosidase 12-like (A)	TMK0248	C11H14O4	Sinapyl alcohol	-0.99	0.000152157	GEEy vs GEEm
gene-tia004108	K01188 beta-glucosidase [EC:3.2.1.21] | (RefSeq) beta-glucosidase 12-like (A)	TMK0408	C4H8N2O3	L-Asparagine	0.998	7.39e-06	GEEy vs GEEm
gene-tia004108	K01188 beta-glucosidase [EC:3.2.1.21] | (RefSeq) beta-glucosidase 12-like (A)	TMK0469	C10H8O4	Scopoletin(7-Hydroxy-5-methoxycoumarin)	-0.993	8.03e-05	GEEy vs GEEm
gene-tia004109	K00963 UTP--glucose-1-phosphate uridylyltransferase [EC:2.7.7.9] | (RefSeq) UTP--glucose-1-phosphate uridylyltransferase-like (A)	TMK0303	C6H14O6	D-Sorbitol	-0.998	6.12e-06	GEEm vs GEGm
gene-tia004109	K00963 UTP--glucose-1-phosphate uridylyltransferase [EC:2.7.7.9] | (RefSeq) UTP--glucose-1-phosphate uridylyltransferase-like (A)	TMK0303	C6H14O6	D-Sorbitol	-0.997	1.06e-05	GEEy vs GEEm
gene-tia004109	K00963 UTP--glucose-1-phosphate uridylyltransferase [EC:2.7.7.9] | (RefSeq) UTP--glucose-1-phosphate uridylyltransferase-like (A)	TMK0306	C6H10O7	D-Glucoronic acid	-0.993	7.77e-05	GEEy vs GEEm
gene-tia004109	K00963 UTP--glucose-1-phosphate uridylyltransferase [EC:2.7.7.9] | (RefSeq) UTP--glucose-1-phosphate uridylyltransferase-like (A)	TMK0306	C6H10O7	D-Glucoronic acid	-0.993	7.77e-05	GEEy vs GEEm
gene-tia004109	K00963 UTP--glucose-1-phosphate uridylyltransferase [EC:2.7.7.9] | (RefSeq) UTP--glucose-1-phosphate uridylyltransferase-like (A)	TMK0404	C6H10O7	D-Galacturonic acid(Gal A)	-0.976	0.000877019	GEEy vs GEEm
gene-tia004109	K00963 UTP--glucose-1-phosphate uridylyltransferase [EC:2.7.7.9] | (RefSeq) UTP--glucose-1-phosphate uridylyltransferase-like (A)	TMK0404	C6H10O7	D-Galacturonic acid(Gal A)	-0.976	0.000877019	GEEy vs GEEm
gene-tia004109	K00963 UTP--glucose-1-phosphate uridylyltransferase [EC:2.7.7.9] | (RefSeq) UTP--glucose-1-phosphate uridylyltransferase-like (A)	TMK0306	C6H10O7	D-Glucoronic acid	0.994	4.74e-05	GEGy vs GEGm
gene-tia004109	K00963 UTP--glucose-1-phosphate uridylyltransferase [EC:2.7.7.9] | (RefSeq) UTP--glucose-1-phosphate uridylyltransferase-like (A)	TMK0306	C6H10O7	D-Glucoronic acid	0.994	4.74e-05	GEGy vs GEGm
gene-tia004129	K03841 fructose-1,6-bisphosphatase I [EC:3.1.3.11] | (RefSeq) fructose-1,6-bisphosphatase, cytosolic-like (A)	TMK0070	C5H11O8P	Ribulose-5-phosphate	-0.96	0.00237196	GEEm vs GEGm
gene-tia004129	K03841 fructose-1,6-bisphosphatase I [EC:3.1.3.11] | (RefSeq) fructose-1,6-bisphosphatase, cytosolic-like (A)	TMK0070	C5H11O8P	Ribulose-5-phosphate	-0.96	0.00237196	GEEm vs GEGm
gene-tia004129	K03841 fructose-1,6-bisphosphatase I [EC:3.1.3.11] | (RefSeq) fructose-1,6-bisphosphatase, cytosolic-like (A)	TMK0070	C5H11O8P	Ribulose-5-phosphate	-0.96	0.00237196	GEEm vs GEGm
gene-tia004129	K03841 fructose-1,6-bisphosphatase I [EC:3.1.3.11] | (RefSeq) fructose-1,6-bisphosphatase, cytosolic-like (A)	TMK0401	C6H10O6	D-(+)-Glucono-1,5-lactone	-0.969	0.00140362	GEEm vs GEGm
gene-tia004129	K03841 fructose-1,6-bisphosphatase I [EC:3.1.3.11] | (RefSeq) fructose-1,6-bisphosphatase, cytosolic-like (A)	TMK0401	C6H10O6	D-(+)-Glucono-1,5-lactone	-0.969	0.00140362	GEEm vs GEGm
gene-tia004129	K03841 fructose-1,6-bisphosphatase I [EC:3.1.3.11] | (RefSeq) fructose-1,6-bisphosphatase, cytosolic-like (A)	TMK0291	C6H13O9P	D-Fructose 6-phosphate	0.99	0.00014085	GEEy vs GEGy
gene-tia004129	K03841 fructose-1,6-bisphosphatase I [EC:3.1.3.11] | (RefSeq) fructose-1,6-bisphosphatase, cytosolic-like (A)	TMK0291	C6H13O9P	D-Fructose 6-phosphate	0.99	0.00014085	GEEy vs GEGy
gene-tia004174	K00276 primary-amine oxidase [EC:1.4.3.21] | (RefSeq) primary amine oxidase 1-like (A)	TMK0231	C9H8O2	Cinnamic acid	0.993	8.37e-05	GEEy vs GEEm
gene-tia004174	K00276 primary-amine oxidase [EC:1.4.3.21] | (RefSeq) primary amine oxidase 1-like (A)	TMK0271	C11H12N2O2	L-Tryptophan	-0.991	0.000113632	GEEy vs GEEm
gene-tia004174	K00276 primary-amine oxidase [EC:1.4.3.21] | (RefSeq) primary amine oxidase 1-like (A)	TMK0523	C6H13NO2	L-Isoleucine	-0.984	0.000386314	GEEy vs GEEm
gene-tia004174	K00276 primary-amine oxidase [EC:1.4.3.21] | (RefSeq) primary amine oxidase 1-like (A)	TMK0550	C4H9NO3	L-(-)-Threonine	-0.997	1.18e-05	GEEy vs GEEm
gene-tia004174	K00276 primary-amine oxidase [EC:1.4.3.21] | (RefSeq) primary amine oxidase 1-like (A)	TMK0567	C4H9NO3	L-Homoserine	-0.976	0.000887403	GEEy vs GEEm
gene-tia004174	K00276 primary-amine oxidase [EC:1.4.3.21] | (RefSeq) primary amine oxidase 1-like (A)	TMK0231	C9H8O2	Cinnamic acid	-0.997	1.08e-05	GEEy vs GEGy
gene-tia004174	K00276 primary-amine oxidase [EC:1.4.3.21] | (RefSeq) primary amine oxidase 1-like (A)	TMK0472	C9H8O3	p-Coumaric acid	-0.993	7.37e-05	GEEy vs GEGy
gene-tia004174	K00276 primary-amine oxidase [EC:1.4.3.21] | (RefSeq) primary amine oxidase 1-like (A)	TMK0472	C9H8O3	p-Coumaric acid	-0.993	7.37e-05	GEEy vs GEGy
gene-tia004174	K00276 primary-amine oxidase [EC:1.4.3.21] | (RefSeq) primary amine oxidase 1-like (A)	TMK0524	C8H11NO	L-Tyramine	-0.997	1.17e-05	GEEy vs GEGy
gene-tia004174	K00276 primary-amine oxidase [EC:1.4.3.21] | (RefSeq) primary amine oxidase 1-like (A)	TMK0524	C8H11NO	L-Tyramine	-0.997	1.17e-05	GEEy vs GEGy
gene-tia004174	K00276 primary-amine oxidase [EC:1.4.3.21] | (RefSeq) primary amine oxidase 1-like (A)	TMK0532	C9H11NO3	L-(-)-Tyrosine	0.994	5.88e-05	GEEy vs GEGy
gene-tia004174	K00276 primary-amine oxidase [EC:1.4.3.21] | (RefSeq) primary amine oxidase 1-like (A)	TMK0532	C9H11NO3	L-(-)-Tyrosine	0.994	5.88e-05	GEEy vs GEGy
gene-tia004174	K00276 primary-amine oxidase [EC:1.4.3.21] | (RefSeq) primary amine oxidase 1-like (A)	TMK0532	C9H11NO3	L-(-)-Tyrosine	0.994	5.88e-05	GEEy vs GEGy
gene-tia004174	K00276 primary-amine oxidase [EC:1.4.3.21] | (RefSeq) primary amine oxidase 1-like (A)	TMK0567	C4H9NO3	L-Homoserine	0.967	0.00165724	GEEy vs GEGy
gene-tia004174	K00276 primary-amine oxidase [EC:1.4.3.21] | (RefSeq) primary amine oxidase 1-like (A)	TMK0577	C6H9N3O2	L-Histidine	0.993	8.3e-05	GEEy vs GEGy
gene-tia004174	K00276 primary-amine oxidase [EC:1.4.3.21] | (RefSeq) primary amine oxidase 1-like (A)	TMK0578	C6H14N2O2	L-(+)-Lysine	0.991	0.000125733	GEEy vs GEGy
gene-tia004174	K00276 primary-amine oxidase [EC:1.4.3.21] | (RefSeq) primary amine oxidase 1-like (A)	TMK0231	C9H8O2	Cinnamic acid	-0.987	0.00025404	GEGy vs GEGm
gene-tia004174	K00276 primary-amine oxidase [EC:1.4.3.21] | (RefSeq) primary amine oxidase 1-like (A)	TMK0271	C11H12N2O2	L-Tryptophan	0.981	0.000529128	GEGy vs GEGm
gene-tia004174	K00276 primary-amine oxidase [EC:1.4.3.21] | (RefSeq) primary amine oxidase 1-like (A)	TMK0472	C9H8O3	p-Coumaric acid	-0.993	7.53e-05	GEGy vs GEGm
gene-tia004174	K00276 primary-amine oxidase [EC:1.4.3.21] | (RefSeq) primary amine oxidase 1-like (A)	TMK0472	C9H8O3	p-Coumaric acid	-0.993	7.53e-05	GEGy vs GEGm
gene-tia004174	K00276 primary-amine oxidase [EC:1.4.3.21] | (RefSeq) primary amine oxidase 1-like (A)	TMK0523	C6H13NO2	L-Isoleucine	0.986	0.000296831	GEGy vs GEGm
gene-tia004174	K00276 primary-amine oxidase [EC:1.4.3.21] | (RefSeq) primary amine oxidase 1-like (A)	TMK0550	C4H9NO3	L-(-)-Threonine	0.984	0.000379004	GEGy vs GEGm
gene-tia004174	K00276 primary-amine oxidase [EC:1.4.3.21] | (RefSeq) primary amine oxidase 1-like (A)	TMK0567	C4H9NO3	L-Homoserine	0.966	0.00168616	GEGy vs GEGm
gene-tia004174	K00276 primary-amine oxidase [EC:1.4.3.21] | (RefSeq) primary amine oxidase 1-like (A)	TMK0577	C6H9N3O2	L-Histidine	0.97	0.00131458	GEGy vs GEGm
gene-tia004174	K00276 primary-amine oxidase [EC:1.4.3.21] | (RefSeq) primary amine oxidase 1-like (A)	TMK0578	C6H14N2O2	L-(+)-Lysine	0.973	0.00109681	GEGy vs GEGm
gene-tia004175	K00276 primary-amine oxidase [EC:1.4.3.21] | (RefSeq) primary amine oxidase 1-like (A)	TMK0271	C11H12N2O2	L-Tryptophan	-0.995	3.45e-05	GEEm vs GEGm
gene-tia004175	K00276 primary-amine oxidase [EC:1.4.3.21] | (RefSeq) primary amine oxidase 1-like (A)	TMK0482	C10H11NO3	N-Phenylacetylglycine	-0.995	3.38e-05	GEEm vs GEGm
gene-tia004175	K00276 primary-amine oxidase [EC:1.4.3.21] | (RefSeq) primary amine oxidase 1-like (A)	TMK0524	C8H11NO	L-Tyramine	0.993	6.5e-05	GEEm vs GEGm
gene-tia004175	K00276 primary-amine oxidase [EC:1.4.3.21] | (RefSeq) primary amine oxidase 1-like (A)	TMK0524	C8H11NO	L-Tyramine	0.993	6.5e-05	GEEm vs GEGm
gene-tia004175	K00276 primary-amine oxidase [EC:1.4.3.21] | (RefSeq) primary amine oxidase 1-like (A)	TMK0529	C9H11NO4	3,4-Dihydroxy-DL-phenylalanine	-0.98	0.000595006	GEEm vs GEGm
gene-tia004175	K00276 primary-amine oxidase [EC:1.4.3.21] | (RefSeq) primary amine oxidase 1-like (A)	TMK0529	C9H11NO4	3,4-Dihydroxy-DL-phenylalanine	-0.98	0.000595006	GEEm vs GEGm
gene-tia004175	K00276 primary-amine oxidase [EC:1.4.3.21] | (RefSeq) primary amine oxidase 1-like (A)	TMK0532	C9H11NO3	L-(-)-Tyrosine	-0.997	1.21e-05	GEEm vs GEGm
gene-tia004175	K00276 primary-amine oxidase [EC:1.4.3.21] | (RefSeq) primary amine oxidase 1-like (A)	TMK0532	C9H11NO3	L-(-)-Tyrosine	-0.997	1.21e-05	GEEm vs GEGm
gene-tia004175	K00276 primary-amine oxidase [EC:1.4.3.21] | (RefSeq) primary amine oxidase 1-like (A)	TMK0532	C9H11NO3	L-(-)-Tyrosine	-0.997	1.21e-05	GEEm vs GEGm
gene-tia004175	K00276 primary-amine oxidase [EC:1.4.3.21] | (RefSeq) primary amine oxidase 1-like (A)	TMK0231	C9H8O2	Cinnamic acid	0.996	2.96e-05	GEEy vs GEEm
gene-tia004175	K00276 primary-amine oxidase [EC:1.4.3.21] | (RefSeq) primary amine oxidase 1-like (A)	TMK0271	C11H12N2O2	L-Tryptophan	-0.994	5.91e-05	GEEy vs GEEm
gene-tia004175	K00276 primary-amine oxidase [EC:1.4.3.21] | (RefSeq) primary amine oxidase 1-like (A)	TMK0523	C6H13NO2	L-Isoleucine	-0.995	3.42e-05	GEEy vs GEEm
gene-tia004175	K00276 primary-amine oxidase [EC:1.4.3.21] | (RefSeq) primary amine oxidase 1-like (A)	TMK0550	C4H9NO3	L-(-)-Threonine	-0.99	0.000144292	GEEy vs GEEm
gene-tia004175	K00276 primary-amine oxidase [EC:1.4.3.21] | (RefSeq) primary amine oxidase 1-like (A)	TMK0567	C4H9NO3	L-Homoserine	-0.99	0.000146008	GEEy vs GEEm
gene-tia004175	K00276 primary-amine oxidase [EC:1.4.3.21] | (RefSeq) primary amine oxidase 1-like (A)	TMK0231	C9H8O2	Cinnamic acid	-0.992	8.84e-05	GEGy vs GEGm
gene-tia004175	K00276 primary-amine oxidase [EC:1.4.3.21] | (RefSeq) primary amine oxidase 1-like (A)	TMK0271	C11H12N2O2	L-Tryptophan	0.993	6.71e-05	GEGy vs GEGm
gene-tia004175	K00276 primary-amine oxidase [EC:1.4.3.21] | (RefSeq) primary amine oxidase 1-like (A)	TMK0472	C9H8O3	p-Coumaric acid	-0.989	0.00017403	GEGy vs GEGm
gene-tia004175	K00276 primary-amine oxidase [EC:1.4.3.21] | (RefSeq) primary amine oxidase 1-like (A)	TMK0472	C9H8O3	p-Coumaric acid	-0.989	0.00017403	GEGy vs GEGm
gene-tia004175	K00276 primary-amine oxidase [EC:1.4.3.21] | (RefSeq) primary amine oxidase 1-like (A)	TMK0482	C10H11NO3	N-Phenylacetylglycine	-0.988	0.000225183	GEGy vs GEGm
gene-tia004175	K00276 primary-amine oxidase [EC:1.4.3.21] | (RefSeq) primary amine oxidase 1-like (A)	TMK0523	C6H13NO2	L-Isoleucine	0.991	0.000115666	GEGy vs GEGm
gene-tia004175	K00276 primary-amine oxidase [EC:1.4.3.21] | (RefSeq) primary amine oxidase 1-like (A)	TMK0550	C4H9NO3	L-(-)-Threonine	0.983	0.000420267	GEGy vs GEGm
gene-tia004175	K00276 primary-amine oxidase [EC:1.4.3.21] | (RefSeq) primary amine oxidase 1-like (A)	TMK0567	C4H9NO3	L-Homoserine	0.987	0.000250329	GEGy vs GEGm
gene-tia004190	K14641 apyrase [EC:3.6.1.5] | (RefSeq) probable apyrase 3 (A)	TMK0503	C10H13N5O3	Deoxyadenosine	-0.984	0.000386271	GEEy vs GEGy
gene-tia004190	K14641 apyrase [EC:3.6.1.5] | (RefSeq) probable apyrase 3 (A)	TMK0507	C10H13N5O4	Adenosine	-0.99	0.000158613	GEEy vs GEGy
gene-tia004190	K14641 apyrase [EC:3.6.1.5] | (RefSeq) probable apyrase 3 (A)	TMK0503	C10H13N5O3	Deoxyadenosine	0.979	0.000675633	GEGy vs GEGm
gene-tia004190	K14641 apyrase [EC:3.6.1.5] | (RefSeq) probable apyrase 3 (A)	TMK0507	C10H13N5O4	Adenosine	0.983	0.000455728	GEGy vs GEGm
gene-tia004190	K14641 apyrase [EC:3.6.1.5] | (RefSeq) probable apyrase 3 (A)	TMK0673	C10H13N5O4	Deoxyguanosine	0.967	0.0016255	GEGy vs GEGm
gene-tia004206	K00423 L-ascorbate oxidase [EC:1.10.3.3] | (RefSeq) L-ascorbate oxidase homolog (A)	TMK0306	C6H10O7	D-Glucoronic acid	-0.996	1.96e-05	GEEy vs GEEm
gene-tia004206	K00423 L-ascorbate oxidase [EC:1.10.3.3] | (RefSeq) L-ascorbate oxidase homolog (A)	TMK0404	C6H10O7	D-Galacturonic acid(Gal A)	-0.991	0.000117297	GEEy vs GEEm
gene-tia004222	K14641 apyrase [EC:3.6.1.5] | (RefSeq) probable apyrase 2 (A)	TMK0368	C10H12N5O6P	Cyclic AMP	-0.922	0.00899947	GEEm vs GEGm
gene-tia004222	K14641 apyrase [EC:3.6.1.5] | (RefSeq) probable apyrase 2 (A)	TMK0374	C10H12N5O7P	Guanosine 3',5'-cyclic monophosphate	-0.921	0.0091017	GEEm vs GEGm
gene-tia004222	K14641 apyrase [EC:3.6.1.5] | (RefSeq) probable apyrase 2 (A)	TMK0503	C10H13N5O3	Deoxyadenosine	-0.94	0.0053779	GEEm vs GEGm
gene-tia004222	K14641 apyrase [EC:3.6.1.5] | (RefSeq) probable apyrase 2 (A)	TMK0507	C10H13N5O4	Adenosine	-0.94	0.00526137	GEEm vs GEGm
gene-tia004222	K14641 apyrase [EC:3.6.1.5] | (RefSeq) probable apyrase 2 (A)	TMK0368	C10H12N5O6P	Cyclic AMP	-0.962	0.00215389	GEEy vs GEGy
gene-tia004222	K14641 apyrase [EC:3.6.1.5] | (RefSeq) probable apyrase 2 (A)	TMK0374	C10H12N5O7P	Guanosine 3',5'-cyclic monophosphate	-0.992	0.000103815	GEEy vs GEGy
gene-tia004222	K14641 apyrase [EC:3.6.1.5] | (RefSeq) probable apyrase 2 (A)	TMK0503	C10H13N5O3	Deoxyadenosine	-0.976	0.000884196	GEEy vs GEGy
gene-tia004222	K14641 apyrase [EC:3.6.1.5] | (RefSeq) probable apyrase 2 (A)	TMK0507	C10H13N5O4	Adenosine	-0.993	7.03e-05	GEEy vs GEGy
gene-tia004261	K08081 tropinone reductase I [EC:1.1.1.206] | (RefSeq) tropinone reductase homolog At5g06060-like (A)	TMK0578	C6H14N2O2	L-(+)-Lysine	-0.997	1.51e-05	GEEy vs GEGy
gene-tia004261	K08081 tropinone reductase I [EC:1.1.1.206] | (RefSeq) tropinone reductase homolog At5g06060-like (A)	TMK0523	C6H13NO2	L-Isoleucine	-0.987	0.000246183	GEGy vs GEGm
gene-tia004261	K08081 tropinone reductase I [EC:1.1.1.206] | (RefSeq) tropinone reductase homolog At5g06060-like (A)	TMK0578	C6H14N2O2	L-(+)-Lysine	-0.992	0.000104863	GEGy vs GEGm
gene-tia004400	K01783 ribulose-phosphate 3-epimerase [EC:5.1.3.1] | (RefSeq) ribulose-phosphate 3-epimerase, chloroplastic isoform X1 (A)	TMK0070	C5H11O8P	Ribulose-5-phosphate	0.98	0.000583754	GEEm vs GEGm
gene-tia004400	K01783 ribulose-phosphate 3-epimerase [EC:5.1.3.1] | (RefSeq) ribulose-phosphate 3-epimerase, chloroplastic isoform X1 (A)	TMK0070	C5H11O8P	Ribulose-5-phosphate	0.98	0.000583754	GEEm vs GEGm
gene-tia004400	K01783 ribulose-phosphate 3-epimerase [EC:5.1.3.1] | (RefSeq) ribulose-phosphate 3-epimerase, chloroplastic isoform X1 (A)	TMK0070	C5H11O8P	Ribulose-5-phosphate	0.98	0.000583754	GEEm vs GEGm
gene-tia004400	K01783 ribulose-phosphate 3-epimerase [EC:5.1.3.1] | (RefSeq) ribulose-phosphate 3-epimerase, chloroplastic isoform X1 (A)	TMK0070	C5H11O8P	Ribulose-5-phosphate	0.98	0.000583754	GEEm vs GEGm
gene-tia004400	K01783 ribulose-phosphate 3-epimerase [EC:5.1.3.1] | (RefSeq) ribulose-phosphate 3-epimerase, chloroplastic isoform X1 (A)	TMK0271	C11H12N2O2	L-Tryptophan	0.981	0.00053596	GEEm vs GEGm
gene-tia004400	K01783 ribulose-phosphate 3-epimerase [EC:5.1.3.1] | (RefSeq) ribulose-phosphate 3-epimerase, chloroplastic isoform X1 (A)	TMK0401	C6H10O6	D-(+)-Glucono-1,5-lactone	0.959	0.00250921	GEEm vs GEGm
gene-tia004400	K01783 ribulose-phosphate 3-epimerase [EC:5.1.3.1] | (RefSeq) ribulose-phosphate 3-epimerase, chloroplastic isoform X1 (A)	TMK0401	C6H10O6	D-(+)-Glucono-1,5-lactone	0.959	0.00250921	GEEm vs GEGm
gene-tia004400	K01783 ribulose-phosphate 3-epimerase [EC:5.1.3.1] | (RefSeq) ribulose-phosphate 3-epimerase, chloroplastic isoform X1 (A)	TMK0408	C4H8N2O3	L-Asparagine	0.967	0.00159877	GEEm vs GEGm
gene-tia004400	K01783 ribulose-phosphate 3-epimerase [EC:5.1.3.1] | (RefSeq) ribulose-phosphate 3-epimerase, chloroplastic isoform X1 (A)	TMK0573	C6H14N4O2	L-(+)-Arginine	0.999	2.17e-06	GEEm vs GEGm
gene-tia004400	K01783 ribulose-phosphate 3-epimerase [EC:5.1.3.1] | (RefSeq) ribulose-phosphate 3-epimerase, chloroplastic isoform X1 (A)	TMK0579	C5H12N2O2	L-Ornithine	0.977	0.000776044	GEEm vs GEGm
gene-tia004400	K01783 ribulose-phosphate 3-epimerase [EC:5.1.3.1] | (RefSeq) ribulose-phosphate 3-epimerase, chloroplastic isoform X1 (A)	TMK0034	C6H12O7	Gluconic acid	-0.976	0.000832129	GEGy vs GEGm
gene-tia004400	K01783 ribulose-phosphate 3-epimerase [EC:5.1.3.1] | (RefSeq) ribulose-phosphate 3-epimerase, chloroplastic isoform X1 (A)	TMK0034	C6H12O7	Gluconic acid	-0.976	0.000832129	GEGy vs GEGm
gene-tia004400	K01783 ribulose-phosphate 3-epimerase [EC:5.1.3.1] | (RefSeq) ribulose-phosphate 3-epimerase, chloroplastic isoform X1 (A)	TMK0070	C5H11O8P	Ribulose-5-phosphate	0.979	0.00063543	GEGy vs GEGm
gene-tia004400	K01783 ribulose-phosphate 3-epimerase [EC:5.1.3.1] | (RefSeq) ribulose-phosphate 3-epimerase, chloroplastic isoform X1 (A)	TMK0070	C5H11O8P	Ribulose-5-phosphate	0.979	0.00063543	GEGy vs GEGm
gene-tia004400	K01783 ribulose-phosphate 3-epimerase [EC:5.1.3.1] | (RefSeq) ribulose-phosphate 3-epimerase, chloroplastic isoform X1 (A)	TMK0070	C5H11O8P	Ribulose-5-phosphate	0.979	0.00063543	GEGy vs GEGm
gene-tia004400	K01783 ribulose-phosphate 3-epimerase [EC:5.1.3.1] | (RefSeq) ribulose-phosphate 3-epimerase, chloroplastic isoform X1 (A)	TMK0070	C5H11O8P	Ribulose-5-phosphate	0.979	0.00063543	GEGy vs GEGm
gene-tia004400	K01783 ribulose-phosphate 3-epimerase [EC:5.1.3.1] | (RefSeq) ribulose-phosphate 3-epimerase, chloroplastic isoform X1 (A)	TMK0271	C11H12N2O2	L-Tryptophan	-0.978	0.000722405	GEGy vs GEGm
gene-tia004400	K01783 ribulose-phosphate 3-epimerase [EC:5.1.3.1] | (RefSeq) ribulose-phosphate 3-epimerase, chloroplastic isoform X1 (A)	TMK0408	C4H8N2O3	L-Asparagine	-0.966	0.00174875	GEGy vs GEGm
gene-tia004400	K01783 ribulose-phosphate 3-epimerase [EC:5.1.3.1] | (RefSeq) ribulose-phosphate 3-epimerase, chloroplastic isoform X1 (A)	TMK0573	C6H14N4O2	L-(+)-Arginine	-0.964	0.00193025	GEGy vs GEGm
gene-tia004400	K01783 ribulose-phosphate 3-epimerase [EC:5.1.3.1] | (RefSeq) ribulose-phosphate 3-epimerase, chloroplastic isoform X1 (A)	TMK0579	C5H12N2O2	L-Ornithine	-0.922	0.00890119	GEGy vs GEGm
gene-tia004410	K01184 polygalacturonase [EC:3.2.1.15] | (RefSeq) polygalacturonase At1g48100-like (A)	TMK0306	C6H10O7	D-Glucoronic acid	-0.986	0.000299133	GEEy vs GEEm
gene-tia004410	K01184 polygalacturonase [EC:3.2.1.15] | (RefSeq) polygalacturonase At1g48100-like (A)	TMK0306	C6H10O7	D-Glucoronic acid	-0.968	0.00152452	GEGy vs GEGm
gene-tia004436	K01183 chitinase [EC:3.2.1.14] | (RefSeq) acidic endochitinase-like (A)	TMK0306	C6H10O7	D-Glucoronic acid	-0.984	0.000364635	GEEy vs GEEm
gene-tia004436	K01183 chitinase [EC:3.2.1.14] | (RefSeq) acidic endochitinase-like (A)	TMK0306	C6H10O7	D-Glucoronic acid	0.991	0.000129938	GEGy vs GEGm
gene-tia004508	K01653 acetolactate synthase I/III small subunit [EC:2.2.1.6] | (RefSeq) acetolactate synthase small subunit 2, chloroplastic-like isoform X1 (A)	TMK0271	C11H12N2O2	L-Tryptophan	0.998	4.43e-06	GEEm vs GEGm
gene-tia004508	K01653 acetolactate synthase I/III small subunit [EC:2.2.1.6] | (RefSeq) acetolactate synthase small subunit 2, chloroplastic-like isoform X1 (A)	TMK0271	C11H12N2O2	L-Tryptophan	0.998	4.43e-06	GEEm vs GEGm
gene-tia004508	K01653 acetolactate synthase I/III small subunit [EC:2.2.1.6] | (RefSeq) acetolactate synthase small subunit 2, chloroplastic-like isoform X1 (A)	TMK0288	C7H11NO5	N-Acetyl-L-glutamic acid	0.992	0.000107409	GEEm vs GEGm
gene-tia004508	K01653 acetolactate synthase I/III small subunit [EC:2.2.1.6] | (RefSeq) acetolactate synthase small subunit 2, chloroplastic-like isoform X1 (A)	TMK0288	C7H11NO5	N-Acetyl-L-glutamic acid	0.992	0.000107409	GEEm vs GEGm
gene-tia004508	K01653 acetolactate synthase I/III small subunit [EC:2.2.1.6] | (RefSeq) acetolactate synthase small subunit 2, chloroplastic-like isoform X1 (A)	TMK0532	C9H11NO3	L-(-)-Tyrosine	0.997	1.46e-05	GEEm vs GEGm
gene-tia004508	K01653 acetolactate synthase I/III small subunit [EC:2.2.1.6] | (RefSeq) acetolactate synthase small subunit 2, chloroplastic-like isoform X1 (A)	TMK0532	C9H11NO3	L-(-)-Tyrosine	0.997	1.46e-05	GEEm vs GEGm
gene-tia004508	K01653 acetolactate synthase I/III small subunit [EC:2.2.1.6] | (RefSeq) acetolactate synthase small subunit 2, chloroplastic-like isoform X1 (A)	TMK0579	C5H12N2O2	L-Ornithine	0.999	1.47e-06	GEEm vs GEGm
gene-tia004508	K01653 acetolactate synthase I/III small subunit [EC:2.2.1.6] | (RefSeq) acetolactate synthase small subunit 2, chloroplastic-like isoform X1 (A)	TMK0579	C5H12N2O2	L-Ornithine	0.999	1.47e-06	GEEm vs GEGm
gene-tia004562	K01703 3-isopropylmalate/(R)-2-methylmalate dehydratase large subunit [EC:4.2.1.33 4.2.1.35] | (RefSeq) 3-isopropylmalate dehydratase large subunit, chloroplastic (A)	TMK0271	C11H12N2O2	L-Tryptophan	-0.972	0.00118588	GEEy vs GEEm
gene-tia004562	K01703 3-isopropylmalate/(R)-2-methylmalate dehydratase large subunit [EC:4.2.1.33 4.2.1.35] | (RefSeq) 3-isopropylmalate dehydratase large subunit, chloroplastic (A)	TMK0271	C11H12N2O2	L-Tryptophan	-0.972	0.00118588	GEEy vs GEEm
gene-tia004562	K01703 3-isopropylmalate/(R)-2-methylmalate dehydratase large subunit [EC:4.2.1.33 4.2.1.35] | (RefSeq) 3-isopropylmalate dehydratase large subunit, chloroplastic (A)	TMK0271	C11H12N2O2	L-Tryptophan	-0.972	0.00118588	GEEy vs GEEm
gene-tia004562	K01703 3-isopropylmalate/(R)-2-methylmalate dehydratase large subunit [EC:4.2.1.33 4.2.1.35] | (RefSeq) 3-isopropylmalate dehydratase large subunit, chloroplastic (A)	TMK0523	C6H13NO2	L-Isoleucine	-0.96	0.00242374	GEEy vs GEEm
gene-tia004562	K01703 3-isopropylmalate/(R)-2-methylmalate dehydratase large subunit [EC:4.2.1.33 4.2.1.35] | (RefSeq) 3-isopropylmalate dehydratase large subunit, chloroplastic (A)	TMK0523	C6H13NO2	L-Isoleucine	-0.96	0.00242374	GEEy vs GEEm
gene-tia004562	K01703 3-isopropylmalate/(R)-2-methylmalate dehydratase large subunit [EC:4.2.1.33 4.2.1.35] | (RefSeq) 3-isopropylmalate dehydratase large subunit, chloroplastic (A)	TMK0523	C6H13NO2	L-Isoleucine	-0.96	0.00242374	GEEy vs GEEm
gene-tia004562	K01703 3-isopropylmalate/(R)-2-methylmalate dehydratase large subunit [EC:4.2.1.33 4.2.1.35] | (RefSeq) 3-isopropylmalate dehydratase large subunit, chloroplastic (A)	TMK0523	C6H13NO2	L-Isoleucine	-0.96	0.00242374	GEEy vs GEEm
gene-tia004562	K01703 3-isopropylmalate/(R)-2-methylmalate dehydratase large subunit [EC:4.2.1.33 4.2.1.35] | (RefSeq) 3-isopropylmalate dehydratase large subunit, chloroplastic (A)	TMK0525	C6H13NO2	L-Leucine	-0.963	0.00203453	GEEy vs GEEm
gene-tia004562	K01703 3-isopropylmalate/(R)-2-methylmalate dehydratase large subunit [EC:4.2.1.33 4.2.1.35] | (RefSeq) 3-isopropylmalate dehydratase large subunit, chloroplastic (A)	TMK0525	C6H13NO2	L-Leucine	-0.963	0.00203453	GEEy vs GEEm
gene-tia004562	K01703 3-isopropylmalate/(R)-2-methylmalate dehydratase large subunit [EC:4.2.1.33 4.2.1.35] | (RefSeq) 3-isopropylmalate dehydratase large subunit, chloroplastic (A)	TMK0525	C6H13NO2	L-Leucine	-0.963	0.00203453	GEEy vs GEEm
gene-tia004562	K01703 3-isopropylmalate/(R)-2-methylmalate dehydratase large subunit [EC:4.2.1.33 4.2.1.35] | (RefSeq) 3-isopropylmalate dehydratase large subunit, chloroplastic (A)	TMK0525	C6H13NO2	L-Leucine	-0.963	0.00203453	GEEy vs GEEm
gene-tia004562	K01703 3-isopropylmalate/(R)-2-methylmalate dehydratase large subunit [EC:4.2.1.33 4.2.1.35] | (RefSeq) 3-isopropylmalate dehydratase large subunit, chloroplastic (A)	TMK0550	C4H9NO3	L-(-)-Threonine	-0.975	0.000900686	GEEy vs GEEm
gene-tia004562	K01703 3-isopropylmalate/(R)-2-methylmalate dehydratase large subunit [EC:4.2.1.33 4.2.1.35] | (RefSeq) 3-isopropylmalate dehydratase large subunit, chloroplastic (A)	TMK0550	C4H9NO3	L-(-)-Threonine	-0.975	0.000900686	GEEy vs GEEm
gene-tia004645	K08712 ATP-binding cassette, subfamily G (WHITE), member 2, SNQ2 | (RefSeq) ABC transporter ATP-binding protein/permease PDR18-like (A)	TMK0573	C6H14N4O2	L-(+)-Arginine	-0.934	0.00635057	GEEm vs GEGm
gene-tia004645	K08712 ATP-binding cassette, subfamily G (WHITE), member 2, SNQ2 | (RefSeq) ABC transporter ATP-binding protein/permease PDR18-like (A)	TMK0507	C10H13N5O4	Adenosine	-0.997	1.76e-05	GEEy vs GEEm
gene-tia004645	K08712 ATP-binding cassette, subfamily G (WHITE), member 2, SNQ2 | (RefSeq) ABC transporter ATP-binding protein/permease PDR18-like (A)	TMK0507	C10H13N5O4	Adenosine	0.998	3.89e-06	GEEy vs GEGy
gene-tia004645	K08712 ATP-binding cassette, subfamily G (WHITE), member 2, SNQ2 | (RefSeq) ABC transporter ATP-binding protein/permease PDR18-like (A)	TMK0573	C6H14N4O2	L-(+)-Arginine	0.991	0.000123466	GEEy vs GEGy
gene-tia004651	K00008 L-iditol 2-dehydrogenase [EC:1.1.1.14] | (RefSeq) sorbitol dehydrogenase-like (A)	TMK0214	C6H14O6	Cordycepic acid	0.974	0.00101765	GEEm vs GEGm
gene-tia004651	K00008 L-iditol 2-dehydrogenase [EC:1.1.1.14] | (RefSeq) sorbitol dehydrogenase-like (A)	TMK0214	C6H14O6	Cordycepic acid	0.958	0.00262607	GEGy vs GEGm
gene-tia004661	K00008 L-iditol 2-dehydrogenase [EC:1.1.1.14] | (RefSeq) sorbitol dehydrogenase-like (A)	TMK0306	C6H10O7	D-Glucoronic acid	-0.994	5.18e-05	GEGy vs GEGm
gene-tia004663	K01915 glutamine synthetase [EC:6.3.1.2] | (RefSeq) type-1 glutamine synthetase 1-like isoform X1 (A)	TMK0408	C4H8N2O3	L-Asparagine	0.995	4.19e-05	GEEy vs GEGy
gene-tia004663	K01915 glutamine synthetase [EC:6.3.1.2] | (RefSeq) type-1 glutamine synthetase 1-like isoform X1 (A)	TMK0408	C4H8N2O3	L-Asparagine	0.995	4.19e-05	GEEy vs GEGy
gene-tia004663	K01915 glutamine synthetase [EC:6.3.1.2] | (RefSeq) type-1 glutamine synthetase 1-like isoform X1 (A)	TMK0532	C9H11NO3	L-(-)-Tyrosine	0.995	3.12e-05	GEEy vs GEGy
gene-tia004663	K01915 glutamine synthetase [EC:6.3.1.2] | (RefSeq) type-1 glutamine synthetase 1-like isoform X1 (A)	TMK0567	C4H9NO3	L-Homoserine	0.963	0.00203112	GEEy vs GEGy
gene-tia004663	K01915 glutamine synthetase [EC:6.3.1.2] | (RefSeq) type-1 glutamine synthetase 1-like isoform X1 (A)	TMK0572	C7H14N2O4	2,6-Diaminooimelic acid	0.995	3.5e-05	GEEy vs GEGy
gene-tia004663	K01915 glutamine synthetase [EC:6.3.1.2] | (RefSeq) type-1 glutamine synthetase 1-like isoform X1 (A)	TMK0573	C6H14N4O2	L-(+)-Arginine	0.998	6.99e-06	GEEy vs GEGy
gene-tia004663	K01915 glutamine synthetase [EC:6.3.1.2] | (RefSeq) type-1 glutamine synthetase 1-like isoform X1 (A)	TMK0573	C6H14N4O2	L-(+)-Arginine	0.998	6.99e-06	GEEy vs GEGy
gene-tia004663	K01915 glutamine synthetase [EC:6.3.1.2] | (RefSeq) type-1 glutamine synthetase 1-like isoform X1 (A)	TMK0577	C6H9N3O2	L-Histidine	0.992	8.51e-05	GEEy vs GEGy
gene-tia004663	K01915 glutamine synthetase [EC:6.3.1.2] | (RefSeq) type-1 glutamine synthetase 1-like isoform X1 (A)	TMK0578	C6H14N2O2	L-(+)-Lysine	0.988	0.000201431	GEEy vs GEGy
gene-tia004663	K01915 glutamine synthetase [EC:6.3.1.2] | (RefSeq) type-1 glutamine synthetase 1-like isoform X1 (A)	TMK0579	C5H12N2O2	L-Ornithine	0.987	0.000235658	GEEy vs GEGy
gene-tia004663	K01915 glutamine synthetase [EC:6.3.1.2] | (RefSeq) type-1 glutamine synthetase 1-like isoform X1 (A)	TMK0579	C5H12N2O2	L-Ornithine	0.987	0.000235658	GEEy vs GEGy
gene-tia004663	K01915 glutamine synthetase [EC:6.3.1.2] | (RefSeq) type-1 glutamine synthetase 1-like isoform X1 (A)	TMK0408	C4H8N2O3	L-Asparagine	0.974	0.000978638	GEGy vs GEGm
gene-tia004663	K01915 glutamine synthetase [EC:6.3.1.2] | (RefSeq) type-1 glutamine synthetase 1-like isoform X1 (A)	TMK0408	C4H8N2O3	L-Asparagine	0.974	0.000978638	GEGy vs GEGm
gene-tia004663	K01915 glutamine synthetase [EC:6.3.1.2] | (RefSeq) type-1 glutamine synthetase 1-like isoform X1 (A)	TMK0567	C4H9NO3	L-Homoserine	0.963	0.00200816	GEGy vs GEGm
gene-tia004663	K01915 glutamine synthetase [EC:6.3.1.2] | (RefSeq) type-1 glutamine synthetase 1-like isoform X1 (A)	TMK0573	C6H14N4O2	L-(+)-Arginine	0.996	2.61e-05	GEGy vs GEGm
gene-tia004663	K01915 glutamine synthetase [EC:6.3.1.2] | (RefSeq) type-1 glutamine synthetase 1-like isoform X1 (A)	TMK0573	C6H14N4O2	L-(+)-Arginine	0.996	2.61e-05	GEGy vs GEGm
gene-tia004663	K01915 glutamine synthetase [EC:6.3.1.2] | (RefSeq) type-1 glutamine synthetase 1-like isoform X1 (A)	TMK0577	C6H9N3O2	L-Histidine	0.973	0.0010882	GEGy vs GEGm
gene-tia004663	K01915 glutamine synthetase [EC:6.3.1.2] | (RefSeq) type-1 glutamine synthetase 1-like isoform X1 (A)	TMK0578	C6H14N2O2	L-(+)-Lysine	0.967	0.00164587	GEGy vs GEGm
gene-tia004667	K01915 glutamine synthetase [EC:6.3.1.2] | (RefSeq) type-1 glutamine synthetase 1-like (A)	TMK0070	C5H11O8P	Ribulose-5-phosphate	-0.999	1.1e-06	GEEm vs GEGm
gene-tia004667	K01915 glutamine synthetase [EC:6.3.1.2] | (RefSeq) type-1 glutamine synthetase 1-like (A)	TMK0271	C11H12N2O2	L-Tryptophan	-0.996	2.33e-05	GEEm vs GEGm
gene-tia004667	K01915 glutamine synthetase [EC:6.3.1.2] | (RefSeq) type-1 glutamine synthetase 1-like (A)	TMK0288	C7H11NO5	N-Acetyl-L-glutamic acid	-0.988	0.000232086	GEEm vs GEGm
gene-tia004667	K01915 glutamine synthetase [EC:6.3.1.2] | (RefSeq) type-1 glutamine synthetase 1-like (A)	TMK0288	C7H11NO5	N-Acetyl-L-glutamic acid	-0.988	0.000232086	GEEm vs GEGm
gene-tia004667	K01915 glutamine synthetase [EC:6.3.1.2] | (RefSeq) type-1 glutamine synthetase 1-like (A)	TMK0408	C4H8N2O3	L-Asparagine	-0.962	0.00211531	GEEm vs GEGm
gene-tia004667	K01915 glutamine synthetase [EC:6.3.1.2] | (RefSeq) type-1 glutamine synthetase 1-like (A)	TMK0408	C4H8N2O3	L-Asparagine	-0.962	0.00211531	GEEm vs GEGm
gene-tia004667	K01915 glutamine synthetase [EC:6.3.1.2] | (RefSeq) type-1 glutamine synthetase 1-like (A)	TMK0532	C9H11NO3	L-(-)-Tyrosine	-0.996	2.34e-05	GEEm vs GEGm
gene-tia004667	K01915 glutamine synthetase [EC:6.3.1.2] | (RefSeq) type-1 glutamine synthetase 1-like (A)	TMK0572	C7H14N2O4	2,6-Diaminooimelic acid	-1	1.33e-07	GEEm vs GEGm
gene-tia004667	K01915 glutamine synthetase [EC:6.3.1.2] | (RefSeq) type-1 glutamine synthetase 1-like (A)	TMK0573	C6H14N4O2	L-(+)-Arginine	-0.982	0.000490646	GEEm vs GEGm
gene-tia004667	K01915 glutamine synthetase [EC:6.3.1.2] | (RefSeq) type-1 glutamine synthetase 1-like (A)	TMK0573	C6H14N4O2	L-(+)-Arginine	-0.982	0.000490646	GEEm vs GEGm
gene-tia004667	K01915 glutamine synthetase [EC:6.3.1.2] | (RefSeq) type-1 glutamine synthetase 1-like (A)	TMK0579	C5H12N2O2	L-Ornithine	-0.996	1.93e-05	GEEm vs GEGm
gene-tia004667	K01915 glutamine synthetase [EC:6.3.1.2] | (RefSeq) type-1 glutamine synthetase 1-like (A)	TMK0579	C5H12N2O2	L-Ornithine	-0.996	1.93e-05	GEEm vs GEGm
gene-tia004667	K01915 glutamine synthetase [EC:6.3.1.2] | (RefSeq) type-1 glutamine synthetase 1-like (A)	TMK0070	C5H11O8P	Ribulose-5-phosphate	-0.965	0.00180912	GEEy vs GEEm
gene-tia004667	K01915 glutamine synthetase [EC:6.3.1.2] | (RefSeq) type-1 glutamine synthetase 1-like (A)	TMK0271	C11H12N2O2	L-Tryptophan	-0.996	2.07e-05	GEEy vs GEEm
gene-tia004667	K01915 glutamine synthetase [EC:6.3.1.2] | (RefSeq) type-1 glutamine synthetase 1-like (A)	TMK0408	C4H8N2O3	L-Asparagine	0.995	4.27e-05	GEEy vs GEEm
gene-tia004667	K01915 glutamine synthetase [EC:6.3.1.2] | (RefSeq) type-1 glutamine synthetase 1-like (A)	TMK0408	C4H8N2O3	L-Asparagine	0.995	4.27e-05	GEEy vs GEEm
gene-tia004667	K01915 glutamine synthetase [EC:6.3.1.2] | (RefSeq) type-1 glutamine synthetase 1-like (A)	TMK0572	C7H14N2O4	2,6-Diaminooimelic acid	0.986	0.000293902	GEEy vs GEEm
gene-tia004706	K01426 amidase [EC:3.5.1.4] | (RefSeq) putative amidase C869.01 (A)	TMK0271	C11H12N2O2	L-Tryptophan	-0.985	0.00034661	GEEm vs GEGm
gene-tia004706	K01426 amidase [EC:3.5.1.4] | (RefSeq) putative amidase C869.01 (A)	TMK0482	C10H11NO3	N-Phenylacetylglycine	-0.978	0.000701655	GEEm vs GEGm
gene-tia004706	K01426 amidase [EC:3.5.1.4] | (RefSeq) putative amidase C869.01 (A)	TMK0532	C9H11NO3	L-(-)-Tyrosine	-0.989	0.000175828	GEEm vs GEGm
gene-tia004706	K01426 amidase [EC:3.5.1.4] | (RefSeq) putative amidase C869.01 (A)	TMK0563	C5H11N3O2	4-Guanidinobutyric acid	0.991	0.000116262	GEEm vs GEGm
gene-tia004706	K01426 amidase [EC:3.5.1.4] | (RefSeq) putative amidase C869.01 (A)	TMK0573	C6H14N4O2	L-(+)-Arginine	-0.975	0.00089406	GEEm vs GEGm
gene-tia004706	K01426 amidase [EC:3.5.1.4] | (RefSeq) putative amidase C869.01 (A)	TMK0579	C5H12N2O2	L-Ornithine	-0.988	0.000228486	GEEm vs GEGm
gene-tia004706	K01426 amidase [EC:3.5.1.4] | (RefSeq) putative amidase C869.01 (A)	TMK0231	C9H8O2	Cinnamic acid	0.995	3.63e-05	GEEy vs GEGy
gene-tia004706	K01426 amidase [EC:3.5.1.4] | (RefSeq) putative amidase C869.01 (A)	TMK0532	C9H11NO3	L-(-)-Tyrosine	-0.988	0.000224682	GEEy vs GEGy
gene-tia004706	K01426 amidase [EC:3.5.1.4] | (RefSeq) putative amidase C869.01 (A)	TMK0563	C5H11N3O2	4-Guanidinobutyric acid	-0.99	0.000144532	GEEy vs GEGy
gene-tia004706	K01426 amidase [EC:3.5.1.4] | (RefSeq) putative amidase C869.01 (A)	TMK0573	C6H14N4O2	L-(+)-Arginine	-0.986	0.000298847	GEEy vs GEGy
gene-tia004706	K01426 amidase [EC:3.5.1.4] | (RefSeq) putative amidase C869.01 (A)	TMK0579	C5H12N2O2	L-Ornithine	-0.987	0.000247927	GEEy vs GEGy
gene-tia004706	K01426 amidase [EC:3.5.1.4] | (RefSeq) putative amidase C869.01 (A)	TMK0231	C9H8O2	Cinnamic acid	-0.987	0.000239318	GEGy vs GEGm
gene-tia004706	K01426 amidase [EC:3.5.1.4] | (RefSeq) putative amidase C869.01 (A)	TMK0271	C11H12N2O2	L-Tryptophan	0.989	0.000172551	GEGy vs GEGm
gene-tia004706	K01426 amidase [EC:3.5.1.4] | (RefSeq) putative amidase C869.01 (A)	TMK0482	C10H11NO3	N-Phenylacetylglycine	-0.992	8.72e-05	GEGy vs GEGm
gene-tia004706	K01426 amidase [EC:3.5.1.4] | (RefSeq) putative amidase C869.01 (A)	TMK0573	C6H14N4O2	L-(+)-Arginine	0.971	0.00121125	GEGy vs GEGm
gene-tia004706	K01426 amidase [EC:3.5.1.4] | (RefSeq) putative amidase C869.01 (A)	TMK0579	C5H12N2O2	L-Ornithine	0.946	0.00431059	GEGy vs GEGm
gene-tia004716	K11420 euchromatic histone-lysine N-methyltransferase [EC:2.1.1.43] | (RefSeq) histone-lysine N-methyltransferase family member SUVH9-like (A)	TMK0578	C6H14N2O2	L-(+)-Lysine	0.978	0.000734643	GEEy vs GEGy
gene-tia004716	K11420 euchromatic histone-lysine N-methyltransferase [EC:2.1.1.43] | (RefSeq) histone-lysine N-methyltransferase family member SUVH9-like (A)	TMK0578	C6H14N2O2	L-(+)-Lysine	0.989	0.000180303	GEGy vs GEGm
gene-tia004719	K13495 cis-zeatin O-glucosyltransferase [EC:2.4.1.215] | (RefSeq) cis-zeatin O-glucosyltransferase 1-like isoform X1 (A)	TMK0412	C9H14N2O12P2	Uridine 5'-diphosphate	-0.981	0.000536694	GEEm vs GEGm
gene-tia004719	K13495 cis-zeatin O-glucosyltransferase [EC:2.4.1.215] | (RefSeq) cis-zeatin O-glucosyltransferase 1-like isoform X1 (A)	TMK0412	C9H14N2O12P2	Uridine 5'-diphosphate	-0.967	0.00159119	GEEy vs GEGy
gene-tia004734	K05681 ATP-binding cassette, subfamily G (WHITE), member 2 | (RefSeq) ABC transporter G family member 9-like (A)	TMK0503	C10H13N5O3	Deoxyadenosine	-0.977	0.000807248	GEEm vs GEGm
gene-tia004734	K05681 ATP-binding cassette, subfamily G (WHITE), member 2 | (RefSeq) ABC transporter G family member 9-like (A)	TMK0507	C10H13N5O4	Adenosine	-0.978	0.000700328	GEEm vs GEGm
gene-tia004734	K05681 ATP-binding cassette, subfamily G (WHITE), member 2 | (RefSeq) ABC transporter G family member 9-like (A)	TMK0573	C6H14N4O2	L-(+)-Arginine	-0.946	0.0042848	GEEm vs GEGm
gene-tia004734	K05681 ATP-binding cassette, subfamily G (WHITE), member 2 | (RefSeq) ABC transporter G family member 9-like (A)	TMK0579	C5H12N2O2	L-Ornithine	-0.978	0.000695848	GEEm vs GEGm
gene-tia004734	K05681 ATP-binding cassette, subfamily G (WHITE), member 2 | (RefSeq) ABC transporter G family member 9-like (A)	TMK0503	C10H13N5O3	Deoxyadenosine	-0.959	0.00243936	GEEy vs GEGy
gene-tia004734	K05681 ATP-binding cassette, subfamily G (WHITE), member 2 | (RefSeq) ABC transporter G family member 9-like (A)	TMK0507	C10H13N5O4	Adenosine	-0.967	0.00160014	GEEy vs GEGy
gene-tia004734	K05681 ATP-binding cassette, subfamily G (WHITE), member 2 | (RefSeq) ABC transporter G family member 9-like (A)	TMK0573	C6H14N4O2	L-(+)-Arginine	-0.967	0.00163869	GEEy vs GEGy
gene-tia004734	K05681 ATP-binding cassette, subfamily G (WHITE), member 2 | (RefSeq) ABC transporter G family member 9-like (A)	TMK0577	C6H9N3O2	L-Histidine	-0.989	0.000173721	GEEy vs GEGy
gene-tia004734	K05681 ATP-binding cassette, subfamily G (WHITE), member 2 | (RefSeq) ABC transporter G family member 9-like (A)	TMK0578	C6H14N2O2	L-(+)-Lysine	-0.983	0.000440806	GEEy vs GEGy
gene-tia004734	K05681 ATP-binding cassette, subfamily G (WHITE), member 2 | (RefSeq) ABC transporter G family member 9-like (A)	TMK0579	C5H12N2O2	L-Ornithine	-0.98	0.000612164	GEEy vs GEGy
gene-tia004734	K05681 ATP-binding cassette, subfamily G (WHITE), member 2 | (RefSeq) ABC transporter G family member 9-like (A)	TMK0997	C5H13NO	Choline	-0.989	0.000178045	GEEy vs GEGy
gene-tia004851	K01620 threonine aldolase [EC:4.1.2.48] | (RefSeq) probable low-specificity L-threonine aldolase 2 (A)	TMK0070	C5H11O8P	Ribulose-5-phosphate	-0.959	0.0025429	GEEm vs GEGm
gene-tia004851	K01620 threonine aldolase [EC:4.1.2.48] | (RefSeq) probable low-specificity L-threonine aldolase 2 (A)	TMK0271	C11H12N2O2	L-Tryptophan	-0.968	0.00147917	GEEm vs GEGm
gene-tia004851	K01620 threonine aldolase [EC:4.1.2.48] | (RefSeq) probable low-specificity L-threonine aldolase 2 (A)	TMK0271	C11H12N2O2	L-Tryptophan	-0.968	0.00147917	GEEm vs GEGm
gene-tia004851	K01620 threonine aldolase [EC:4.1.2.48] | (RefSeq) probable low-specificity L-threonine aldolase 2 (A)	TMK0408	C4H8N2O3	L-Asparagine	-0.931	0.00704961	GEEm vs GEGm
gene-tia004851	K01620 threonine aldolase [EC:4.1.2.48] | (RefSeq) probable low-specificity L-threonine aldolase 2 (A)	TMK0573	C6H14N4O2	L-(+)-Arginine	-0.976	0.000892989	GEEm vs GEGm
gene-tia004851	K01620 threonine aldolase [EC:4.1.2.48] | (RefSeq) probable low-specificity L-threonine aldolase 2 (A)	TMK0579	C5H12N2O2	L-Ornithine	-0.96	0.00241689	GEEm vs GEGm
gene-tia004851	K01620 threonine aldolase [EC:4.1.2.48] | (RefSeq) probable low-specificity L-threonine aldolase 2 (A)	TMK0070	C5H11O8P	Ribulose-5-phosphate	-0.987	0.000243509	GEGy vs GEGm
gene-tia004851	K01620 threonine aldolase [EC:4.1.2.48] | (RefSeq) probable low-specificity L-threonine aldolase 2 (A)	TMK0271	C11H12N2O2	L-Tryptophan	0.984	0.000366379	GEGy vs GEGm
gene-tia004851	K01620 threonine aldolase [EC:4.1.2.48] | (RefSeq) probable low-specificity L-threonine aldolase 2 (A)	TMK0271	C11H12N2O2	L-Tryptophan	0.984	0.000366379	GEGy vs GEGm
gene-tia004851	K01620 threonine aldolase [EC:4.1.2.48] | (RefSeq) probable low-specificity L-threonine aldolase 2 (A)	TMK0408	C4H8N2O3	L-Asparagine	0.97	0.00129296	GEGy vs GEGm
gene-tia004851	K01620 threonine aldolase [EC:4.1.2.48] | (RefSeq) probable low-specificity L-threonine aldolase 2 (A)	TMK0523	C6H13NO2	L-Isoleucine	0.982	0.000489484	GEGy vs GEGm
gene-tia004851	K01620 threonine aldolase [EC:4.1.2.48] | (RefSeq) probable low-specificity L-threonine aldolase 2 (A)	TMK0525	C6H13NO2	L-Leucine	0.981	0.00052791	GEGy vs GEGm
gene-tia004851	K01620 threonine aldolase [EC:4.1.2.48] | (RefSeq) probable low-specificity L-threonine aldolase 2 (A)	TMK0543	C5H11NO2	L-Valine	0.972	0.00114331	GEGy vs GEGm
gene-tia004851	K01620 threonine aldolase [EC:4.1.2.48] | (RefSeq) probable low-specificity L-threonine aldolase 2 (A)	TMK0550	C4H9NO3	L-(-)-Threonine	0.975	0.000895528	GEGy vs GEGm
gene-tia004851	K01620 threonine aldolase [EC:4.1.2.48] | (RefSeq) probable low-specificity L-threonine aldolase 2 (A)	TMK0550	C4H9NO3	L-(-)-Threonine	0.975	0.000895528	GEGy vs GEGm
gene-tia004851	K01620 threonine aldolase [EC:4.1.2.48] | (RefSeq) probable low-specificity L-threonine aldolase 2 (A)	TMK0567	C4H9NO3	L-Homoserine	0.972	0.00115995	GEGy vs GEGm
gene-tia004851	K01620 threonine aldolase [EC:4.1.2.48] | (RefSeq) probable low-specificity L-threonine aldolase 2 (A)	TMK0567	C4H9NO3	L-Homoserine	0.972	0.00115995	GEGy vs GEGm
gene-tia004851	K01620 threonine aldolase [EC:4.1.2.48] | (RefSeq) probable low-specificity L-threonine aldolase 2 (A)	TMK0573	C6H14N4O2	L-(+)-Arginine	0.974	0.00101823	GEGy vs GEGm
gene-tia004851	K01620 threonine aldolase [EC:4.1.2.48] | (RefSeq) probable low-specificity L-threonine aldolase 2 (A)	TMK0579	C5H12N2O2	L-Ornithine	0.944	0.00457493	GEGy vs GEGm
gene-tia004872	K01610 phosphoenolpyruvate carboxykinase (ATP) [EC:4.1.1.49] | (RefSeq) phosphoenolpyruvate carboxykinase (ATP) (A)	TMK0070	C5H11O8P	Ribulose-5-phosphate	-0.999	3.19e-06	GEEm vs GEGm
gene-tia004872	K01610 phosphoenolpyruvate carboxykinase (ATP) [EC:4.1.1.49] | (RefSeq) phosphoenolpyruvate carboxykinase (ATP) (A)	TMK0070	C5H11O8P	Ribulose-5-phosphate	-0.999	3.19e-06	GEEm vs GEGm
gene-tia004872	K01610 phosphoenolpyruvate carboxykinase (ATP) [EC:4.1.1.49] | (RefSeq) phosphoenolpyruvate carboxykinase (ATP) (A)	TMK0401	C6H10O6	D-(+)-Glucono-1,5-lactone	-0.991	0.000122087	GEEm vs GEGm
gene-tia004872	K01610 phosphoenolpyruvate carboxykinase (ATP) [EC:4.1.1.49] | (RefSeq) phosphoenolpyruvate carboxykinase (ATP) (A)	TMK0070	C5H11O8P	Ribulose-5-phosphate	-0.946	0.00430628	GEEy vs GEEm
gene-tia004872	K01610 phosphoenolpyruvate carboxykinase (ATP) [EC:4.1.1.49] | (RefSeq) phosphoenolpyruvate carboxykinase (ATP) (A)	TMK0070	C5H11O8P	Ribulose-5-phosphate	-0.946	0.00430628	GEEy vs GEEm
gene-tia004872	K01610 phosphoenolpyruvate carboxykinase (ATP) [EC:4.1.1.49] | (RefSeq) phosphoenolpyruvate carboxykinase (ATP) (A)	TMK0401	C6H10O6	D-(+)-Glucono-1,5-lactone	-0.968	0.00153451	GEEy vs GEEm
gene-tia004878	K01051 pectinesterase [EC:3.1.1.11] | (RefSeq) hypothetical protein (A)	TMK0404	C6H10O7	D-Galacturonic acid(Gal A)	0.981	0.000528212	GEEy vs GEEm
gene-tia004900	K00430 peroxidase [EC:1.11.1.7] | (RefSeq) peroxidase 47 (A)	TMK0057	C17H24O9	Syringin	-0.962	0.00211785	GEEy vs GEEm
gene-tia004900	K00430 peroxidase [EC:1.11.1.7] | (RefSeq) peroxidase 47 (A)	TMK0231	C9H8O2	Cinnamic acid	0.972	0.00115354	GEEy vs GEEm
gene-tia004900	K00430 peroxidase [EC:1.11.1.7] | (RefSeq) peroxidase 47 (A)	TMK0057	C17H24O9	Syringin	-0.974	0.000992365	GEEy vs GEGy
gene-tia004900	K00430 peroxidase [EC:1.11.1.7] | (RefSeq) peroxidase 47 (A)	TMK0231	C9H8O2	Cinnamic acid	-0.982	0.000461982	GEEy vs GEGy
gene-tia004915	K17108 non-lysosomal glucosylceramidase [EC:3.2.1.45] | (RefSeq) non-lysosomal glucosylceramidase-like isoform X1 (A)	TMK0422	C18H39NO2	D-erythro-Dihydrosphingosine	0.991	0.00013211	GEEm vs GEGm
gene-tia004915	K17108 non-lysosomal glucosylceramidase [EC:3.2.1.45] | (RefSeq) non-lysosomal glucosylceramidase-like isoform X1 (A)	TMK0422	C18H39NO2	D-erythro-Dihydrosphingosine	0.995	4.11e-05	GEGy vs GEGm
gene-tia004922	K00818 acetylornithine aminotransferase [EC:2.6.1.11] | (RefSeq) acetylornithine aminotransferase, mitochondrial (A)	TMK0271	C11H12N2O2	L-Tryptophan	0.996	2.01e-05	GEEm vs GEGm
gene-tia004922	K00818 acetylornithine aminotransferase [EC:2.6.1.11] | (RefSeq) acetylornithine aminotransferase, mitochondrial (A)	TMK0271	C11H12N2O2	L-Tryptophan	0.996	2.01e-05	GEEm vs GEGm
gene-tia004922	K00818 acetylornithine aminotransferase [EC:2.6.1.11] | (RefSeq) acetylornithine aminotransferase, mitochondrial (A)	TMK0288	C7H11NO5	N-Acetyl-L-glutamic acid	0.994	4.71e-05	GEEm vs GEGm
gene-tia004922	K00818 acetylornithine aminotransferase [EC:2.6.1.11] | (RefSeq) acetylornithine aminotransferase, mitochondrial (A)	TMK0288	C7H11NO5	N-Acetyl-L-glutamic acid	0.994	4.71e-05	GEEm vs GEGm
gene-tia004922	K00818 acetylornithine aminotransferase [EC:2.6.1.11] | (RefSeq) acetylornithine aminotransferase, mitochondrial (A)	TMK0288	C7H11NO5	N-Acetyl-L-glutamic acid	0.994	4.71e-05	GEEm vs GEGm
gene-tia004922	K00818 acetylornithine aminotransferase [EC:2.6.1.11] | (RefSeq) acetylornithine aminotransferase, mitochondrial (A)	TMK0408	C4H8N2O3	L-Asparagine	0.978	0.000722146	GEEm vs GEGm
gene-tia004922	K00818 acetylornithine aminotransferase [EC:2.6.1.11] | (RefSeq) acetylornithine aminotransferase, mitochondrial (A)	TMK0532	C9H11NO3	L-(-)-Tyrosine	0.998	6.69e-06	GEEm vs GEGm
gene-tia004922	K00818 acetylornithine aminotransferase [EC:2.6.1.11] | (RefSeq) acetylornithine aminotransferase, mitochondrial (A)	TMK0532	C9H11NO3	L-(-)-Tyrosine	0.998	6.69e-06	GEEm vs GEGm
gene-tia004922	K00818 acetylornithine aminotransferase [EC:2.6.1.11] | (RefSeq) acetylornithine aminotransferase, mitochondrial (A)	TMK0572	C7H14N2O4	2,6-Diaminooimelic acid	0.996	2.09e-05	GEEm vs GEGm
gene-tia004922	K00818 acetylornithine aminotransferase [EC:2.6.1.11] | (RefSeq) acetylornithine aminotransferase, mitochondrial (A)	TMK0573	C6H14N4O2	L-(+)-Arginine	0.983	0.000445373	GEEm vs GEGm
gene-tia004922	K00818 acetylornithine aminotransferase [EC:2.6.1.11] | (RefSeq) acetylornithine aminotransferase, mitochondrial (A)	TMK0573	C6H14N4O2	L-(+)-Arginine	0.983	0.000445373	GEEm vs GEGm
gene-tia004922	K00818 acetylornithine aminotransferase [EC:2.6.1.11] | (RefSeq) acetylornithine aminotransferase, mitochondrial (A)	TMK0579	C5H12N2O2	L-Ornithine	0.998	7.19e-06	GEEm vs GEGm
gene-tia004922	K00818 acetylornithine aminotransferase [EC:2.6.1.11] | (RefSeq) acetylornithine aminotransferase, mitochondrial (A)	TMK0579	C5H12N2O2	L-Ornithine	0.998	7.19e-06	GEEm vs GEGm
gene-tia004922	K00818 acetylornithine aminotransferase [EC:2.6.1.11] | (RefSeq) acetylornithine aminotransferase, mitochondrial (A)	TMK0579	C5H12N2O2	L-Ornithine	0.998	7.19e-06	GEEm vs GEGm
gene-tia004922	K00818 acetylornithine aminotransferase [EC:2.6.1.11] | (RefSeq) acetylornithine aminotransferase, mitochondrial (A)	TMK0408	C4H8N2O3	L-Asparagine	0.991	0.000110123	GEEy vs GEGy
gene-tia004922	K00818 acetylornithine aminotransferase [EC:2.6.1.11] | (RefSeq) acetylornithine aminotransferase, mitochondrial (A)	TMK0532	C9H11NO3	L-(-)-Tyrosine	0.996	1.96e-05	GEEy vs GEGy
gene-tia004922	K00818 acetylornithine aminotransferase [EC:2.6.1.11] | (RefSeq) acetylornithine aminotransferase, mitochondrial (A)	TMK0532	C9H11NO3	L-(-)-Tyrosine	0.996	1.96e-05	GEEy vs GEGy
gene-tia004922	K00818 acetylornithine aminotransferase [EC:2.6.1.11] | (RefSeq) acetylornithine aminotransferase, mitochondrial (A)	TMK0572	C7H14N2O4	2,6-Diaminooimelic acid	0.997	1.24e-05	GEEy vs GEGy
gene-tia004922	K00818 acetylornithine aminotransferase [EC:2.6.1.11] | (RefSeq) acetylornithine aminotransferase, mitochondrial (A)	TMK0573	C6H14N4O2	L-(+)-Arginine	0.998	8.57e-06	GEEy vs GEGy
gene-tia004922	K00818 acetylornithine aminotransferase [EC:2.6.1.11] | (RefSeq) acetylornithine aminotransferase, mitochondrial (A)	TMK0573	C6H14N4O2	L-(+)-Arginine	0.998	8.57e-06	GEEy vs GEGy
gene-tia004922	K00818 acetylornithine aminotransferase [EC:2.6.1.11] | (RefSeq) acetylornithine aminotransferase, mitochondrial (A)	TMK0578	C6H14N2O2	L-(+)-Lysine	0.989	0.000192045	GEEy vs GEGy
gene-tia004922	K00818 acetylornithine aminotransferase [EC:2.6.1.11] | (RefSeq) acetylornithine aminotransferase, mitochondrial (A)	TMK0578	C6H14N2O2	L-(+)-Lysine	0.989	0.000192045	GEEy vs GEGy
gene-tia004922	K00818 acetylornithine aminotransferase [EC:2.6.1.11] | (RefSeq) acetylornithine aminotransferase, mitochondrial (A)	TMK0579	C5H12N2O2	L-Ornithine	0.987	0.000243389	GEEy vs GEGy
gene-tia004922	K00818 acetylornithine aminotransferase [EC:2.6.1.11] | (RefSeq) acetylornithine aminotransferase, mitochondrial (A)	TMK0579	C5H12N2O2	L-Ornithine	0.987	0.000243389	GEEy vs GEGy
gene-tia004922	K00818 acetylornithine aminotransferase [EC:2.6.1.11] | (RefSeq) acetylornithine aminotransferase, mitochondrial (A)	TMK0579	C5H12N2O2	L-Ornithine	0.987	0.000243389	GEEy vs GEGy
gene-tia004946	K10807 ribonucleoside-diphosphate reductase subunit M1 [EC:1.17.4.1] | (RefSeq) ribonucleoside-diphosphate reductase large subunit (A)	TMK0213	C10H14N5O7P	3'-Aenylic acid	0.976	0.000866708	GEEm vs GEGm
gene-tia004946	K10807 ribonucleoside-diphosphate reductase subunit M1 [EC:1.17.4.1] | (RefSeq) ribonucleoside-diphosphate reductase large subunit (A)	TMK0284	C9H12N2O6	Uridine	0.987	0.000255923	GEEm vs GEGm
gene-tia004946	K10807 ribonucleoside-diphosphate reductase subunit M1 [EC:1.17.4.1] | (RefSeq) ribonucleoside-diphosphate reductase large subunit (A)	TMK0368	C10H12N5O6P	Cyclic AMP	0.983	0.000433242	GEEm vs GEGm
gene-tia004946	K10807 ribonucleoside-diphosphate reductase subunit M1 [EC:1.17.4.1] | (RefSeq) ribonucleoside-diphosphate reductase large subunit (A)	TMK0374	C10H12N5O7P	Guanosine 3',5'-cyclic monophosphate	0.986	0.000295195	GEEm vs GEGm
gene-tia004946	K10807 ribonucleoside-diphosphate reductase subunit M1 [EC:1.17.4.1] | (RefSeq) ribonucleoside-diphosphate reductase large subunit (A)	TMK0381	C9H13N2O9P	Uridine 5'-monophosphate	0.97	0.00129371	GEEm vs GEGm
gene-tia004946	K10807 ribonucleoside-diphosphate reductase subunit M1 [EC:1.17.4.1] | (RefSeq) ribonucleoside-diphosphate reductase large subunit (A)	TMK0412	C9H14N2O12P2	Uridine 5'-diphosphate	-0.934	0.00633732	GEEm vs GEGm
gene-tia004946	K10807 ribonucleoside-diphosphate reductase subunit M1 [EC:1.17.4.1] | (RefSeq) ribonucleoside-diphosphate reductase large subunit (A)	TMK0503	C10H13N5O3	Deoxyadenosine	0.993	7.05e-05	GEEm vs GEGm
gene-tia004946	K10807 ribonucleoside-diphosphate reductase subunit M1 [EC:1.17.4.1] | (RefSeq) ribonucleoside-diphosphate reductase large subunit (A)	TMK0507	C10H13N5O4	Adenosine	0.994	5.41e-05	GEEm vs GEGm
gene-tia004946	K10807 ribonucleoside-diphosphate reductase subunit M1 [EC:1.17.4.1] | (RefSeq) ribonucleoside-diphosphate reductase large subunit (A)	TMK0579	C5H12N2O2	L-Ornithine	0.996	1.91e-05	GEEm vs GEGm
gene-tia004946	K10807 ribonucleoside-diphosphate reductase subunit M1 [EC:1.17.4.1] | (RefSeq) ribonucleoside-diphosphate reductase large subunit (A)	TMK0680	C10H14N5O8P	Guanosine 5'-monophosphate	0.954	0.0030884	GEEm vs GEGm
gene-tia004946	K10807 ribonucleoside-diphosphate reductase subunit M1 [EC:1.17.4.1] | (RefSeq) ribonucleoside-diphosphate reductase large subunit (A)	TMK0688	C9H13N3O5	Cytidine	0.99	0.000140627	GEEm vs GEGm
gene-tia004946	K10807 ribonucleoside-diphosphate reductase subunit M1 [EC:1.17.4.1] | (RefSeq) ribonucleoside-diphosphate reductase large subunit (A)	TMK0895	C10H14N5O7P	Adenosine 5'-monophosphate	0.987	0.000259384	GEEm vs GEGm
gene-tia004946	K10807 ribonucleoside-diphosphate reductase subunit M1 [EC:1.17.4.1] | (RefSeq) ribonucleoside-diphosphate reductase large subunit (A)	TMK0996	C4H5N3O	Cytosine	0.992	9.05e-05	GEEm vs GEGm
gene-tia004946	K10807 ribonucleoside-diphosphate reductase subunit M1 [EC:1.17.4.1] | (RefSeq) ribonucleoside-diphosphate reductase large subunit (A)	TMK0213	C10H14N5O7P	3'-Aenylic acid	0.934	0.00630997	GEEy vs GEGy
gene-tia004946	K10807 ribonucleoside-diphosphate reductase subunit M1 [EC:1.17.4.1] | (RefSeq) ribonucleoside-diphosphate reductase large subunit (A)	TMK0374	C10H12N5O7P	Guanosine 3',5'-cyclic monophosphate	0.974	0.000972022	GEEy vs GEGy
gene-tia004946	K10807 ribonucleoside-diphosphate reductase subunit M1 [EC:1.17.4.1] | (RefSeq) ribonucleoside-diphosphate reductase large subunit (A)	TMK0412	C9H14N2O12P2	Uridine 5'-diphosphate	-0.976	0.000824988	GEEy vs GEGy
gene-tia004946	K10807 ribonucleoside-diphosphate reductase subunit M1 [EC:1.17.4.1] | (RefSeq) ribonucleoside-diphosphate reductase large subunit (A)	TMK0503	C10H13N5O3	Deoxyadenosine	0.997	1.58e-05	GEEy vs GEGy
gene-tia004946	K10807 ribonucleoside-diphosphate reductase subunit M1 [EC:1.17.4.1] | (RefSeq) ribonucleoside-diphosphate reductase large subunit (A)	TMK0507	C10H13N5O4	Adenosine	0.99	0.000138703	GEEy vs GEGy
gene-tia004946	K10807 ribonucleoside-diphosphate reductase subunit M1 [EC:1.17.4.1] | (RefSeq) ribonucleoside-diphosphate reductase large subunit (A)	TMK0579	C5H12N2O2	L-Ornithine	0.98	0.000593004	GEEy vs GEGy
gene-tia004968	K00799 glutathione S-transferase [EC:2.5.1.18] | (RefSeq) glutathione transferase GST 23-like (A)	TMK0579	C5H12N2O2	L-Ornithine	-0.99	0.000155879	GEEm vs GEGm
gene-tia004968	K00799 glutathione S-transferase [EC:2.5.1.18] | (RefSeq) glutathione transferase GST 23-like (A)	TMK0579	C5H12N2O2	L-Ornithine	0.952	0.00343343	GEGy vs GEGm
gene-tia004985	K01240 uridine nucleosidase [EC:3.2.2.3] | (RefSeq) probable uridine nucleosidase 1 (A)	TMK0551	C11H14NO6+	Nicotinate D-ribonucleoside	0.958	0.00265882	GEEy vs GEGy
gene-tia004985	K01240 uridine nucleosidase [EC:3.2.2.3] | (RefSeq) probable uridine nucleosidase 1 (A)	TMK0690	C7H7NO2	Trigonelline	-0.975	0.000936881	GEEy vs GEGy
gene-tia004985	K01240 uridine nucleosidase [EC:3.2.2.3] | (RefSeq) probable uridine nucleosidase 1 (A)	TMK0551	C11H14NO6+	Nicotinate D-ribonucleoside	0.985	0.000343187	GEGy vs GEGm
gene-tia004985	K01240 uridine nucleosidase [EC:3.2.2.3] | (RefSeq) probable uridine nucleosidase 1 (A)	TMK0690	C7H7NO2	Trigonelline	-0.982	0.000507965	GEGy vs GEGm
gene-tia005026	K07253 phenylpyruvate tautomerase [EC:5.3.2.1] | (RefSeq) macrophage migration inhibitory factor homolog (A)	TMK0231	C9H8O2	Cinnamic acid	0.998	4.83e-06	GEEy vs GEGy
gene-tia005026	K07253 phenylpyruvate tautomerase [EC:5.3.2.1] | (RefSeq) macrophage migration inhibitory factor homolog (A)	TMK0472	C9H8O3	p-Coumaric acid	0.991	0.000115996	GEEy vs GEGy
gene-tia005026	K07253 phenylpyruvate tautomerase [EC:5.3.2.1] | (RefSeq) macrophage migration inhibitory factor homolog (A)	TMK0532	C9H11NO3	L-(-)-Tyrosine	-0.998	7.91e-06	GEEy vs GEGy
gene-tia005026	K07253 phenylpyruvate tautomerase [EC:5.3.2.1] | (RefSeq) macrophage migration inhibitory factor homolog (A)	TMK0532	C9H11NO3	L-(-)-Tyrosine	-0.998	7.91e-06	GEEy vs GEGy
gene-tia005026	K07253 phenylpyruvate tautomerase [EC:5.3.2.1] | (RefSeq) macrophage migration inhibitory factor homolog (A)	TMK0231	C9H8O2	Cinnamic acid	0.996	2.91e-05	GEGy vs GEGm
gene-tia005026	K07253 phenylpyruvate tautomerase [EC:5.3.2.1] | (RefSeq) macrophage migration inhibitory factor homolog (A)	TMK0472	C9H8O3	p-Coumaric acid	0.994	5.48e-05	GEGy vs GEGm
gene-tia005069	K01114 phospholipase C [EC:3.1.4.3] | (RefSeq) non-specific phospholipase C2-like isoform X1 (A)	TMK0997	C5H13NO	Choline	0.979	0.00065894	GEEy vs GEGy
gene-tia005120	K00800 3-phosphoshikimate 1-carboxyvinyltransferase [EC:2.5.1.19] | (RefSeq) 3-phosphoshikimate 1-carboxyvinyltransferase 2 (A)	TMK0070	C5H11O8P	Ribulose-5-phosphate	-1	4.27e-08	GEEm vs GEGm
gene-tia005120	K00800 3-phosphoshikimate 1-carboxyvinyltransferase [EC:2.5.1.19] | (RefSeq) 3-phosphoshikimate 1-carboxyvinyltransferase 2 (A)	TMK0271	C11H12N2O2	L-Tryptophan	-0.999	2.07e-06	GEEm vs GEGm
gene-tia005120	K00800 3-phosphoshikimate 1-carboxyvinyltransferase [EC:2.5.1.19] | (RefSeq) 3-phosphoshikimate 1-carboxyvinyltransferase 2 (A)	TMK0271	C11H12N2O2	L-Tryptophan	-0.999	2.07e-06	GEEm vs GEGm
gene-tia005120	K00800 3-phosphoshikimate 1-carboxyvinyltransferase [EC:2.5.1.19] | (RefSeq) 3-phosphoshikimate 1-carboxyvinyltransferase 2 (A)	TMK0408	C4H8N2O3	L-Asparagine	-0.97	0.00137583	GEEm vs GEGm
gene-tia005120	K00800 3-phosphoshikimate 1-carboxyvinyltransferase [EC:2.5.1.19] | (RefSeq) 3-phosphoshikimate 1-carboxyvinyltransferase 2 (A)	TMK0532	C9H11NO3	L-(-)-Tyrosine	-0.999	1.78e-06	GEEm vs GEGm
gene-tia005120	K00800 3-phosphoshikimate 1-carboxyvinyltransferase [EC:2.5.1.19] | (RefSeq) 3-phosphoshikimate 1-carboxyvinyltransferase 2 (A)	TMK0532	C9H11NO3	L-(-)-Tyrosine	-0.999	1.78e-06	GEEm vs GEGm
gene-tia005120	K00800 3-phosphoshikimate 1-carboxyvinyltransferase [EC:2.5.1.19] | (RefSeq) 3-phosphoshikimate 1-carboxyvinyltransferase 2 (A)	TMK0572	C7H14N2O4	2,6-Diaminooimelic acid	-0.997	9.86e-06	GEEm vs GEGm
gene-tia005120	K00800 3-phosphoshikimate 1-carboxyvinyltransferase [EC:2.5.1.19] | (RefSeq) 3-phosphoshikimate 1-carboxyvinyltransferase 2 (A)	TMK0573	C6H14N4O2	L-(+)-Arginine	-0.985	0.000327409	GEEm vs GEGm
gene-tia005120	K00800 3-phosphoshikimate 1-carboxyvinyltransferase [EC:2.5.1.19] | (RefSeq) 3-phosphoshikimate 1-carboxyvinyltransferase 2 (A)	TMK0579	C5H12N2O2	L-Ornithine	-0.999	1.27e-06	GEEm vs GEGm
gene-tia005120	K00800 3-phosphoshikimate 1-carboxyvinyltransferase [EC:2.5.1.19] | (RefSeq) 3-phosphoshikimate 1-carboxyvinyltransferase 2 (A)	TMK0663	C8H7N	Indole	-0.993	8.37e-05	GEEm vs GEGm
gene-tia005120	K00800 3-phosphoshikimate 1-carboxyvinyltransferase [EC:2.5.1.19] | (RefSeq) 3-phosphoshikimate 1-carboxyvinyltransferase 2 (A)	TMK0070	C5H11O8P	Ribulose-5-phosphate	-0.947	0.00421312	GEEy vs GEEm
gene-tia005120	K00800 3-phosphoshikimate 1-carboxyvinyltransferase [EC:2.5.1.19] | (RefSeq) 3-phosphoshikimate 1-carboxyvinyltransferase 2 (A)	TMK0271	C11H12N2O2	L-Tryptophan	-0.999	7.44e-07	GEEy vs GEEm
gene-tia005120	K00800 3-phosphoshikimate 1-carboxyvinyltransferase [EC:2.5.1.19] | (RefSeq) 3-phosphoshikimate 1-carboxyvinyltransferase 2 (A)	TMK0271	C11H12N2O2	L-Tryptophan	-0.999	7.44e-07	GEEy vs GEEm
gene-tia005120	K00800 3-phosphoshikimate 1-carboxyvinyltransferase [EC:2.5.1.19] | (RefSeq) 3-phosphoshikimate 1-carboxyvinyltransferase 2 (A)	TMK0408	C4H8N2O3	L-Asparagine	0.997	1.77e-05	GEEy vs GEEm
gene-tia005120	K00800 3-phosphoshikimate 1-carboxyvinyltransferase [EC:2.5.1.19] | (RefSeq) 3-phosphoshikimate 1-carboxyvinyltransferase 2 (A)	TMK0523	C6H13NO2	L-Isoleucine	-0.996	2.05e-05	GEEy vs GEEm
gene-tia005120	K00800 3-phosphoshikimate 1-carboxyvinyltransferase [EC:2.5.1.19] | (RefSeq) 3-phosphoshikimate 1-carboxyvinyltransferase 2 (A)	TMK0525	C6H13NO2	L-Leucine	-0.997	9.49e-06	GEEy vs GEEm
gene-tia005120	K00800 3-phosphoshikimate 1-carboxyvinyltransferase [EC:2.5.1.19] | (RefSeq) 3-phosphoshikimate 1-carboxyvinyltransferase 2 (A)	TMK0550	C4H9NO3	L-(-)-Threonine	-0.996	1.9e-05	GEEy vs GEEm
gene-tia005120	K00800 3-phosphoshikimate 1-carboxyvinyltransferase [EC:2.5.1.19] | (RefSeq) 3-phosphoshikimate 1-carboxyvinyltransferase 2 (A)	TMK0567	C4H9NO3	L-Homoserine	-0.988	0.000220416	GEEy vs GEEm
gene-tia005120	K00800 3-phosphoshikimate 1-carboxyvinyltransferase [EC:2.5.1.19] | (RefSeq) 3-phosphoshikimate 1-carboxyvinyltransferase 2 (A)	TMK0572	C7H14N2O4	2,6-Diaminooimelic acid	0.991	0.000108397	GEEy vs GEEm
gene-tia005120	K00800 3-phosphoshikimate 1-carboxyvinyltransferase [EC:2.5.1.19] | (RefSeq) 3-phosphoshikimate 1-carboxyvinyltransferase 2 (A)	TMK0663	C8H7N	Indole	-0.998	6.03e-06	GEEy vs GEEm
gene-tia005120	K00800 3-phosphoshikimate 1-carboxyvinyltransferase [EC:2.5.1.19] | (RefSeq) 3-phosphoshikimate 1-carboxyvinyltransferase 2 (A)	TMK0408	C4H8N2O3	L-Asparagine	1	1.29e-07	GEEy vs GEGy
gene-tia005120	K00800 3-phosphoshikimate 1-carboxyvinyltransferase [EC:2.5.1.19] | (RefSeq) 3-phosphoshikimate 1-carboxyvinyltransferase 2 (A)	TMK0532	C9H11NO3	L-(-)-Tyrosine	0.995	4.4e-05	GEEy vs GEGy
gene-tia005120	K00800 3-phosphoshikimate 1-carboxyvinyltransferase [EC:2.5.1.19] | (RefSeq) 3-phosphoshikimate 1-carboxyvinyltransferase 2 (A)	TMK0532	C9H11NO3	L-(-)-Tyrosine	0.995	4.4e-05	GEEy vs GEGy
gene-tia005120	K00800 3-phosphoshikimate 1-carboxyvinyltransferase [EC:2.5.1.19] | (RefSeq) 3-phosphoshikimate 1-carboxyvinyltransferase 2 (A)	TMK0567	C4H9NO3	L-Homoserine	0.985	0.000347086	GEEy vs GEGy
gene-tia005120	K00800 3-phosphoshikimate 1-carboxyvinyltransferase [EC:2.5.1.19] | (RefSeq) 3-phosphoshikimate 1-carboxyvinyltransferase 2 (A)	TMK0572	C7H14N2O4	2,6-Diaminooimelic acid	0.996	2.35e-05	GEEy vs GEGy
gene-tia005120	K00800 3-phosphoshikimate 1-carboxyvinyltransferase [EC:2.5.1.19] | (RefSeq) 3-phosphoshikimate 1-carboxyvinyltransferase 2 (A)	TMK0573	C6H14N4O2	L-(+)-Arginine	0.993	7.67e-05	GEEy vs GEGy
gene-tia005120	K00800 3-phosphoshikimate 1-carboxyvinyltransferase [EC:2.5.1.19] | (RefSeq) 3-phosphoshikimate 1-carboxyvinyltransferase 2 (A)	TMK0577	C6H9N3O2	L-Histidine	0.994	4.74e-05	GEEy vs GEGy
gene-tia005120	K00800 3-phosphoshikimate 1-carboxyvinyltransferase [EC:2.5.1.19] | (RefSeq) 3-phosphoshikimate 1-carboxyvinyltransferase 2 (A)	TMK0578	C6H14N2O2	L-(+)-Lysine	0.998	4.41e-06	GEEy vs GEGy
gene-tia005120	K00800 3-phosphoshikimate 1-carboxyvinyltransferase [EC:2.5.1.19] | (RefSeq) 3-phosphoshikimate 1-carboxyvinyltransferase 2 (A)	TMK0579	C5H12N2O2	L-Ornithine	0.995	3.79e-05	GEEy vs GEGy
gene-tia005120	K00800 3-phosphoshikimate 1-carboxyvinyltransferase [EC:2.5.1.19] | (RefSeq) 3-phosphoshikimate 1-carboxyvinyltransferase 2 (A)	TMK0070	C5H11O8P	Ribulose-5-phosphate	-0.999	2.01e-06	GEGy vs GEGm
gene-tia005120	K00800 3-phosphoshikimate 1-carboxyvinyltransferase [EC:2.5.1.19] | (RefSeq) 3-phosphoshikimate 1-carboxyvinyltransferase 2 (A)	TMK0271	C11H12N2O2	L-Tryptophan	0.999	1.49e-06	GEGy vs GEGm
gene-tia005120	K00800 3-phosphoshikimate 1-carboxyvinyltransferase [EC:2.5.1.19] | (RefSeq) 3-phosphoshikimate 1-carboxyvinyltransferase 2 (A)	TMK0271	C11H12N2O2	L-Tryptophan	0.999	1.49e-06	GEGy vs GEGm
gene-tia005120	K00800 3-phosphoshikimate 1-carboxyvinyltransferase [EC:2.5.1.19] | (RefSeq) 3-phosphoshikimate 1-carboxyvinyltransferase 2 (A)	TMK0408	C4H8N2O3	L-Asparagine	0.997	1.71e-05	GEGy vs GEGm
gene-tia005120	K00800 3-phosphoshikimate 1-carboxyvinyltransferase [EC:2.5.1.19] | (RefSeq) 3-phosphoshikimate 1-carboxyvinyltransferase 2 (A)	TMK0523	C6H13NO2	L-Isoleucine	0.996	2.18e-05	GEGy vs GEGm
gene-tia005120	K00800 3-phosphoshikimate 1-carboxyvinyltransferase [EC:2.5.1.19] | (RefSeq) 3-phosphoshikimate 1-carboxyvinyltransferase 2 (A)	TMK0525	C6H13NO2	L-Leucine	0.997	1.74e-05	GEGy vs GEGm
gene-tia005120	K00800 3-phosphoshikimate 1-carboxyvinyltransferase [EC:2.5.1.19] | (RefSeq) 3-phosphoshikimate 1-carboxyvinyltransferase 2 (A)	TMK0550	C4H9NO3	L-(-)-Threonine	0.987	0.000253407	GEGy vs GEGm
gene-tia005120	K00800 3-phosphoshikimate 1-carboxyvinyltransferase [EC:2.5.1.19] | (RefSeq) 3-phosphoshikimate 1-carboxyvinyltransferase 2 (A)	TMK0567	C4H9NO3	L-Homoserine	0.993	7.58e-05	GEGy vs GEGm
gene-tia005120	K00800 3-phosphoshikimate 1-carboxyvinyltransferase [EC:2.5.1.19] | (RefSeq) 3-phosphoshikimate 1-carboxyvinyltransferase 2 (A)	TMK0573	C6H14N4O2	L-(+)-Arginine	0.989	0.000193957	GEGy vs GEGm
gene-tia005120	K00800 3-phosphoshikimate 1-carboxyvinyltransferase [EC:2.5.1.19] | (RefSeq) 3-phosphoshikimate 1-carboxyvinyltransferase 2 (A)	TMK0577	C6H9N3O2	L-Histidine	0.991	0.000133928	GEGy vs GEGm
gene-tia005120	K00800 3-phosphoshikimate 1-carboxyvinyltransferase [EC:2.5.1.19] | (RefSeq) 3-phosphoshikimate 1-carboxyvinyltransferase 2 (A)	TMK0578	C6H14N2O2	L-(+)-Lysine	0.997	1.34e-05	GEGy vs GEGm
gene-tia005120	K00800 3-phosphoshikimate 1-carboxyvinyltransferase [EC:2.5.1.19] | (RefSeq) 3-phosphoshikimate 1-carboxyvinyltransferase 2 (A)	TMK0579	C5H12N2O2	L-Ornithine	0.95	0.00362603	GEGy vs GEGm
gene-tia005148	K00549 5-methyltetrahydropteroyltriglutamate--homocysteine methyltransferase [EC:2.1.1.14] | (RefSeq) 5-methyltetrahydropteroyltriglutamate-- homocysteine methyltransferase 2 (A)	TMK0070	C5H11O8P	Ribulose-5-phosphate	-0.994	5.1e-05	GEEm vs GEGm
gene-tia005148	K00549 5-methyltetrahydropteroyltriglutamate--homocysteine methyltransferase [EC:2.1.1.14] | (RefSeq) 5-methyltetrahydropteroyltriglutamate-- homocysteine methyltransferase 2 (A)	TMK0271	C11H12N2O2	L-Tryptophan	-0.995	3.47e-05	GEEm vs GEGm
gene-tia005148	K00549 5-methyltetrahydropteroyltriglutamate--homocysteine methyltransferase [EC:2.1.1.14] | (RefSeq) 5-methyltetrahydropteroyltriglutamate-- homocysteine methyltransferase 2 (A)	TMK0408	C4H8N2O3	L-Asparagine	-0.959	0.00250365	GEEm vs GEGm
gene-tia005148	K00549 5-methyltetrahydropteroyltriglutamate--homocysteine methyltransferase [EC:2.1.1.14] | (RefSeq) 5-methyltetrahydropteroyltriglutamate-- homocysteine methyltransferase 2 (A)	TMK0532	C9H11NO3	L-(-)-Tyrosine	-0.993	8.24e-05	GEEm vs GEGm
gene-tia005148	K00549 5-methyltetrahydropteroyltriglutamate--homocysteine methyltransferase [EC:2.1.1.14] | (RefSeq) 5-methyltetrahydropteroyltriglutamate-- homocysteine methyltransferase 2 (A)	TMK0572	C7H14N2O4	2,6-Diaminooimelic acid	-0.992	9.79e-05	GEEm vs GEGm
gene-tia005148	K00549 5-methyltetrahydropteroyltriglutamate--homocysteine methyltransferase [EC:2.1.1.14] | (RefSeq) 5-methyltetrahydropteroyltriglutamate-- homocysteine methyltransferase 2 (A)	TMK0573	C6H14N4O2	L-(+)-Arginine	-0.97	0.00135119	GEEm vs GEGm
gene-tia005148	K00549 5-methyltetrahydropteroyltriglutamate--homocysteine methyltransferase [EC:2.1.1.14] | (RefSeq) 5-methyltetrahydropteroyltriglutamate-- homocysteine methyltransferase 2 (A)	TMK0579	C5H12N2O2	L-Ornithine	-0.995	4.13e-05	GEEm vs GEGm
gene-tia005148	K00549 5-methyltetrahydropteroyltriglutamate--homocysteine methyltransferase [EC:2.1.1.14] | (RefSeq) 5-methyltetrahydropteroyltriglutamate-- homocysteine methyltransferase 2 (A)	TMK0070	C5H11O8P	Ribulose-5-phosphate	-0.939	0.00543858	GEEy vs GEEm
gene-tia005148	K00549 5-methyltetrahydropteroyltriglutamate--homocysteine methyltransferase [EC:2.1.1.14] | (RefSeq) 5-methyltetrahydropteroyltriglutamate-- homocysteine methyltransferase 2 (A)	TMK0271	C11H12N2O2	L-Tryptophan	-0.997	1.23e-05	GEEy vs GEEm
gene-tia005148	K00549 5-methyltetrahydropteroyltriglutamate--homocysteine methyltransferase [EC:2.1.1.14] | (RefSeq) 5-methyltetrahydropteroyltriglutamate-- homocysteine methyltransferase 2 (A)	TMK0408	C4H8N2O3	L-Asparagine	0.993	6.63e-05	GEEy vs GEEm
gene-tia005148	K00549 5-methyltetrahydropteroyltriglutamate--homocysteine methyltransferase [EC:2.1.1.14] | (RefSeq) 5-methyltetrahydropteroyltriglutamate-- homocysteine methyltransferase 2 (A)	TMK0523	C6H13NO2	L-Isoleucine	-0.991	0.000121405	GEEy vs GEEm
gene-tia005148	K00549 5-methyltetrahydropteroyltriglutamate--homocysteine methyltransferase [EC:2.1.1.14] | (RefSeq) 5-methyltetrahydropteroyltriglutamate-- homocysteine methyltransferase 2 (A)	TMK0525	C6H13NO2	L-Leucine	-0.994	5.67e-05	GEEy vs GEEm
gene-tia005148	K00549 5-methyltetrahydropteroyltriglutamate--homocysteine methyltransferase [EC:2.1.1.14] | (RefSeq) 5-methyltetrahydropteroyltriglutamate-- homocysteine methyltransferase 2 (A)	TMK0550	C4H9NO3	L-(-)-Threonine	-0.993	6.66e-05	GEEy vs GEEm
gene-tia005148	K00549 5-methyltetrahydropteroyltriglutamate--homocysteine methyltransferase [EC:2.1.1.14] | (RefSeq) 5-methyltetrahydropteroyltriglutamate-- homocysteine methyltransferase 2 (A)	TMK0567	C4H9NO3	L-Homoserine	-0.99	0.00014906	GEEy vs GEEm
gene-tia005148	K00549 5-methyltetrahydropteroyltriglutamate--homocysteine methyltransferase [EC:2.1.1.14] | (RefSeq) 5-methyltetrahydropteroyltriglutamate-- homocysteine methyltransferase 2 (A)	TMK0567	C4H9NO3	L-Homoserine	-0.99	0.00014906	GEEy vs GEEm
gene-tia005148	K00549 5-methyltetrahydropteroyltriglutamate--homocysteine methyltransferase [EC:2.1.1.14] | (RefSeq) 5-methyltetrahydropteroyltriglutamate-- homocysteine methyltransferase 2 (A)	TMK0572	C7H14N2O4	2,6-Diaminooimelic acid	0.99	0.000158218	GEEy vs GEEm
gene-tia005148	K00549 5-methyltetrahydropteroyltriglutamate--homocysteine methyltransferase [EC:2.1.1.14] | (RefSeq) 5-methyltetrahydropteroyltriglutamate-- homocysteine methyltransferase 2 (A)	TMK0998	C4H7NO2	1-Aminocyclopropane-1-carboxylic acid	-0.998	3.47e-06	GEEy vs GEEm
gene-tia005148	K00549 5-methyltetrahydropteroyltriglutamate--homocysteine methyltransferase [EC:2.1.1.14] | (RefSeq) 5-methyltetrahydropteroyltriglutamate-- homocysteine methyltransferase 2 (A)	TMK0408	C4H8N2O3	L-Asparagine	0.998	4.66e-06	GEEy vs GEGy
gene-tia005148	K00549 5-methyltetrahydropteroyltriglutamate--homocysteine methyltransferase [EC:2.1.1.14] | (RefSeq) 5-methyltetrahydropteroyltriglutamate-- homocysteine methyltransferase 2 (A)	TMK0520	C14H20N6O5S	S-(5'-Adenosy)-L-homocysteine	-0.943	0.00480349	GEEy vs GEGy
gene-tia005148	K00549 5-methyltetrahydropteroyltriglutamate--homocysteine methyltransferase [EC:2.1.1.14] | (RefSeq) 5-methyltetrahydropteroyltriglutamate-- homocysteine methyltransferase 2 (A)	TMK0520	C14H20N6O5S	S-(5'-Adenosy)-L-homocysteine	-0.943	0.00480349	GEEy vs GEGy
gene-tia005148	K00549 5-methyltetrahydropteroyltriglutamate--homocysteine methyltransferase [EC:2.1.1.14] | (RefSeq) 5-methyltetrahydropteroyltriglutamate-- homocysteine methyltransferase 2 (A)	TMK0532	C9H11NO3	L-(-)-Tyrosine	0.998	5.46e-06	GEEy vs GEGy
gene-tia005148	K00549 5-methyltetrahydropteroyltriglutamate--homocysteine methyltransferase [EC:2.1.1.14] | (RefSeq) 5-methyltetrahydropteroyltriglutamate-- homocysteine methyltransferase 2 (A)	TMK0567	C4H9NO3	L-Homoserine	0.979	0.00067797	GEEy vs GEGy
gene-tia005148	K00549 5-methyltetrahydropteroyltriglutamate--homocysteine methyltransferase [EC:2.1.1.14] | (RefSeq) 5-methyltetrahydropteroyltriglutamate-- homocysteine methyltransferase 2 (A)	TMK0567	C4H9NO3	L-Homoserine	0.979	0.00067797	GEEy vs GEGy
gene-tia005148	K00549 5-methyltetrahydropteroyltriglutamate--homocysteine methyltransferase [EC:2.1.1.14] | (RefSeq) 5-methyltetrahydropteroyltriglutamate-- homocysteine methyltransferase 2 (A)	TMK0572	C7H14N2O4	2,6-Diaminooimelic acid	0.997	1.55e-05	GEEy vs GEGy
gene-tia005148	K00549 5-methyltetrahydropteroyltriglutamate--homocysteine methyltransferase [EC:2.1.1.14] | (RefSeq) 5-methyltetrahydropteroyltriglutamate-- homocysteine methyltransferase 2 (A)	TMK0573	C6H14N4O2	L-(+)-Arginine	0.996	2.76e-05	GEEy vs GEGy
gene-tia005148	K00549 5-methyltetrahydropteroyltriglutamate--homocysteine methyltransferase [EC:2.1.1.14] | (RefSeq) 5-methyltetrahydropteroyltriglutamate-- homocysteine methyltransferase 2 (A)	TMK0577	C6H9N3O2	L-Histidine	0.998	3.92e-06	GEEy vs GEGy
gene-tia005148	K00549 5-methyltetrahydropteroyltriglutamate--homocysteine methyltransferase [EC:2.1.1.14] | (RefSeq) 5-methyltetrahydropteroyltriglutamate-- homocysteine methyltransferase 2 (A)	TMK0578	C6H14N2O2	L-(+)-Lysine	0.997	1.1e-05	GEEy vs GEGy
gene-tia005148	K00549 5-methyltetrahydropteroyltriglutamate--homocysteine methyltransferase [EC:2.1.1.14] | (RefSeq) 5-methyltetrahydropteroyltriglutamate-- homocysteine methyltransferase 2 (A)	TMK0579	C5H12N2O2	L-Ornithine	0.995	4.14e-05	GEEy vs GEGy
gene-tia005148	K00549 5-methyltetrahydropteroyltriglutamate--homocysteine methyltransferase [EC:2.1.1.14] | (RefSeq) 5-methyltetrahydropteroyltriglutamate-- homocysteine methyltransferase 2 (A)	TMK0070	C5H11O8P	Ribulose-5-phosphate	-0.998	5.11e-06	GEGy vs GEGm
gene-tia005148	K00549 5-methyltetrahydropteroyltriglutamate--homocysteine methyltransferase [EC:2.1.1.14] | (RefSeq) 5-methyltetrahydropteroyltriglutamate-- homocysteine methyltransferase 2 (A)	TMK0271	C11H12N2O2	L-Tryptophan	0.998	6.14e-06	GEGy vs GEGm
gene-tia005148	K00549 5-methyltetrahydropteroyltriglutamate--homocysteine methyltransferase [EC:2.1.1.14] | (RefSeq) 5-methyltetrahydropteroyltriglutamate-- homocysteine methyltransferase 2 (A)	TMK0408	C4H8N2O3	L-Asparagine	0.996	2.18e-05	GEGy vs GEGm
gene-tia005148	K00549 5-methyltetrahydropteroyltriglutamate--homocysteine methyltransferase [EC:2.1.1.14] | (RefSeq) 5-methyltetrahydropteroyltriglutamate-- homocysteine methyltransferase 2 (A)	TMK0523	C6H13NO2	L-Isoleucine	0.997	9.73e-06	GEGy vs GEGm
gene-tia005148	K00549 5-methyltetrahydropteroyltriglutamate--homocysteine methyltransferase [EC:2.1.1.14] | (RefSeq) 5-methyltetrahydropteroyltriglutamate-- homocysteine methyltransferase 2 (A)	TMK0525	C6H13NO2	L-Leucine	0.998	7.26e-06	GEGy vs GEGm
gene-tia005148	K00549 5-methyltetrahydropteroyltriglutamate--homocysteine methyltransferase [EC:2.1.1.14] | (RefSeq) 5-methyltetrahydropteroyltriglutamate-- homocysteine methyltransferase 2 (A)	TMK0550	C4H9NO3	L-(-)-Threonine	0.99	0.000162128	GEGy vs GEGm
gene-tia005148	K00549 5-methyltetrahydropteroyltriglutamate--homocysteine methyltransferase [EC:2.1.1.14] | (RefSeq) 5-methyltetrahydropteroyltriglutamate-- homocysteine methyltransferase 2 (A)	TMK0567	C4H9NO3	L-Homoserine	0.991	0.000110079	GEGy vs GEGm
gene-tia005148	K00549 5-methyltetrahydropteroyltriglutamate--homocysteine methyltransferase [EC:2.1.1.14] | (RefSeq) 5-methyltetrahydropteroyltriglutamate-- homocysteine methyltransferase 2 (A)	TMK0567	C4H9NO3	L-Homoserine	0.991	0.000110079	GEGy vs GEGm
gene-tia005148	K00549 5-methyltetrahydropteroyltriglutamate--homocysteine methyltransferase [EC:2.1.1.14] | (RefSeq) 5-methyltetrahydropteroyltriglutamate-- homocysteine methyltransferase 2 (A)	TMK0573	C6H14N4O2	L-(+)-Arginine	0.995	4.21e-05	GEGy vs GEGm
gene-tia005148	K00549 5-methyltetrahydropteroyltriglutamate--homocysteine methyltransferase [EC:2.1.1.14] | (RefSeq) 5-methyltetrahydropteroyltriglutamate-- homocysteine methyltransferase 2 (A)	TMK0577	C6H9N3O2	L-Histidine	0.993	7.95e-05	GEGy vs GEGm
gene-tia005148	K00549 5-methyltetrahydropteroyltriglutamate--homocysteine methyltransferase [EC:2.1.1.14] | (RefSeq) 5-methyltetrahydropteroyltriglutamate-- homocysteine methyltransferase 2 (A)	TMK0578	C6H14N2O2	L-(+)-Lysine	0.994	5.8e-05	GEGy vs GEGm
gene-tia005148	K00549 5-methyltetrahydropteroyltriglutamate--homocysteine methyltransferase [EC:2.1.1.14] | (RefSeq) 5-methyltetrahydropteroyltriglutamate-- homocysteine methyltransferase 2 (A)	TMK0579	C5H12N2O2	L-Ornithine	0.941	0.00507867	GEGy vs GEGm
gene-tia005148	K00549 5-methyltetrahydropteroyltriglutamate--homocysteine methyltransferase [EC:2.1.1.14] | (RefSeq) 5-methyltetrahydropteroyltriglutamate-- homocysteine methyltransferase 2 (A)	TMK0998	C4H7NO2	1-Aminocyclopropane-1-carboxylic acid	0.991	0.000120347	GEGy vs GEGm
gene-tia005212	K01940 argininosuccinate synthase [EC:6.3.4.5] | (RefSeq) argininosuccinate synthase, chloroplastic (A)	TMK0288	C7H11NO5	N-Acetyl-L-glutamic acid	0.989	0.000165768	GEEm vs GEGm
gene-tia005212	K01940 argininosuccinate synthase [EC:6.3.4.5] | (RefSeq) argininosuccinate synthase, chloroplastic (A)	TMK0288	C7H11NO5	N-Acetyl-L-glutamic acid	0.989	0.000165768	GEEm vs GEGm
gene-tia005212	K01940 argininosuccinate synthase [EC:6.3.4.5] | (RefSeq) argininosuccinate synthase, chloroplastic (A)	TMK0408	C4H8N2O3	L-Asparagine	0.975	0.000929173	GEEm vs GEGm
gene-tia005212	K01940 argininosuccinate synthase [EC:6.3.4.5] | (RefSeq) argininosuccinate synthase, chloroplastic (A)	TMK0408	C4H8N2O3	L-Asparagine	0.975	0.000929173	GEEm vs GEGm
gene-tia005212	K01940 argininosuccinate synthase [EC:6.3.4.5] | (RefSeq) argininosuccinate synthase, chloroplastic (A)	TMK0532	C9H11NO3	L-(-)-Tyrosine	0.997	1.73e-05	GEEm vs GEGm
gene-tia005212	K01940 argininosuccinate synthase [EC:6.3.4.5] | (RefSeq) argininosuccinate synthase, chloroplastic (A)	TMK0572	C7H14N2O4	2,6-Diaminooimelic acid	0.998	8.18e-06	GEEm vs GEGm
gene-tia005212	K01940 argininosuccinate synthase [EC:6.3.4.5] | (RefSeq) argininosuccinate synthase, chloroplastic (A)	TMK0573	C6H14N4O2	L-(+)-Arginine	0.986	0.000280344	GEEm vs GEGm
gene-tia005212	K01940 argininosuccinate synthase [EC:6.3.4.5] | (RefSeq) argininosuccinate synthase, chloroplastic (A)	TMK0573	C6H14N4O2	L-(+)-Arginine	0.986	0.000280344	GEEm vs GEGm
gene-tia005212	K01940 argininosuccinate synthase [EC:6.3.4.5] | (RefSeq) argininosuccinate synthase, chloroplastic (A)	TMK0579	C5H12N2O2	L-Ornithine	0.994	5.33e-05	GEEm vs GEGm
gene-tia005212	K01940 argininosuccinate synthase [EC:6.3.4.5] | (RefSeq) argininosuccinate synthase, chloroplastic (A)	TMK0579	C5H12N2O2	L-Ornithine	0.994	5.33e-05	GEEm vs GEGm
gene-tia005212	K01940 argininosuccinate synthase [EC:6.3.4.5] | (RefSeq) argininosuccinate synthase, chloroplastic (A)	TMK0408	C4H8N2O3	L-Asparagine	0.993	6.35e-05	GEEy vs GEGy
gene-tia005212	K01940 argininosuccinate synthase [EC:6.3.4.5] | (RefSeq) argininosuccinate synthase, chloroplastic (A)	TMK0408	C4H8N2O3	L-Asparagine	0.993	6.35e-05	GEEy vs GEGy
gene-tia005212	K01940 argininosuccinate synthase [EC:6.3.4.5] | (RefSeq) argininosuccinate synthase, chloroplastic (A)	TMK0532	C9H11NO3	L-(-)-Tyrosine	0.993	6.71e-05	GEEy vs GEGy
gene-tia005212	K01940 argininosuccinate synthase [EC:6.3.4.5] | (RefSeq) argininosuccinate synthase, chloroplastic (A)	TMK0572	C7H14N2O4	2,6-Diaminooimelic acid	0.991	0.000117306	GEEy vs GEGy
gene-tia005212	K01940 argininosuccinate synthase [EC:6.3.4.5] | (RefSeq) argininosuccinate synthase, chloroplastic (A)	TMK0573	C6H14N4O2	L-(+)-Arginine	0.988	0.000230803	GEEy vs GEGy
gene-tia005212	K01940 argininosuccinate synthase [EC:6.3.4.5] | (RefSeq) argininosuccinate synthase, chloroplastic (A)	TMK0573	C6H14N4O2	L-(+)-Arginine	0.988	0.000230803	GEEy vs GEGy
gene-tia005212	K01940 argininosuccinate synthase [EC:6.3.4.5] | (RefSeq) argininosuccinate synthase, chloroplastic (A)	TMK0579	C5H12N2O2	L-Ornithine	0.992	8.95e-05	GEEy vs GEGy
gene-tia005212	K01940 argininosuccinate synthase [EC:6.3.4.5] | (RefSeq) argininosuccinate synthase, chloroplastic (A)	TMK0579	C5H12N2O2	L-Ornithine	0.992	8.95e-05	GEEy vs GEGy
gene-tia005242	K13051 beta-aspartyl-peptidase (threonine type) [EC:3.4.19.5] | (RefSeq) isoaspartyl peptidase/L-asparaginase 1 (A)	TMK0408	C4H8N2O3	L-Asparagine	-0.988	0.000226626	GEEy vs GEGy
gene-tia005242	K13051 beta-aspartyl-peptidase (threonine type) [EC:3.4.19.5] | (RefSeq) isoaspartyl peptidase/L-asparaginase 1 (A)	TMK0408	C4H8N2O3	L-Asparagine	-0.988	0.000226626	GEEy vs GEGy
gene-tia005298	K01652 acetolactate synthase I/II/III large subunit [EC:2.2.1.6] | (RefSeq) acetolactate synthase 1, chloroplastic (A)	TMK0271	C11H12N2O2	L-Tryptophan	-0.994	5.17e-05	GEEm vs GEGm
gene-tia005298	K01652 acetolactate synthase I/II/III large subunit [EC:2.2.1.6] | (RefSeq) acetolactate synthase 1, chloroplastic (A)	TMK0271	C11H12N2O2	L-Tryptophan	-0.994	5.17e-05	GEEm vs GEGm
gene-tia005298	K01652 acetolactate synthase I/II/III large subunit [EC:2.2.1.6] | (RefSeq) acetolactate synthase 1, chloroplastic (A)	TMK0288	C7H11NO5	N-Acetyl-L-glutamic acid	-0.992	9.01e-05	GEEm vs GEGm
gene-tia005298	K01652 acetolactate synthase I/II/III large subunit [EC:2.2.1.6] | (RefSeq) acetolactate synthase 1, chloroplastic (A)	TMK0288	C7H11NO5	N-Acetyl-L-glutamic acid	-0.992	9.01e-05	GEEm vs GEGm
gene-tia005298	K01652 acetolactate synthase I/II/III large subunit [EC:2.2.1.6] | (RefSeq) acetolactate synthase 1, chloroplastic (A)	TMK0408	C4H8N2O3	L-Asparagine	-0.936	0.00608413	GEEm vs GEGm
gene-tia005298	K01652 acetolactate synthase I/II/III large subunit [EC:2.2.1.6] | (RefSeq) acetolactate synthase 1, chloroplastic (A)	TMK0532	C9H11NO3	L-(-)-Tyrosine	-0.987	0.000235388	GEEm vs GEGm
gene-tia005298	K01652 acetolactate synthase I/II/III large subunit [EC:2.2.1.6] | (RefSeq) acetolactate synthase 1, chloroplastic (A)	TMK0532	C9H11NO3	L-(-)-Tyrosine	-0.987	0.000235388	GEEm vs GEGm
gene-tia005298	K01652 acetolactate synthase I/II/III large subunit [EC:2.2.1.6] | (RefSeq) acetolactate synthase 1, chloroplastic (A)	TMK0572	C7H14N2O4	2,6-Diaminooimelic acid	-0.987	0.000249396	GEEm vs GEGm
gene-tia005298	K01652 acetolactate synthase I/II/III large subunit [EC:2.2.1.6] | (RefSeq) acetolactate synthase 1, chloroplastic (A)	TMK0573	C6H14N4O2	L-(+)-Arginine	-0.962	0.00211706	GEEm vs GEGm
gene-tia005298	K01652 acetolactate synthase I/II/III large subunit [EC:2.2.1.6] | (RefSeq) acetolactate synthase 1, chloroplastic (A)	TMK0579	C5H12N2O2	L-Ornithine	-0.991	0.00011428	GEEm vs GEGm
gene-tia005298	K01652 acetolactate synthase I/II/III large subunit [EC:2.2.1.6] | (RefSeq) acetolactate synthase 1, chloroplastic (A)	TMK0579	C5H12N2O2	L-Ornithine	-0.991	0.00011428	GEEm vs GEGm
gene-tia005298	K01652 acetolactate synthase I/II/III large subunit [EC:2.2.1.6] | (RefSeq) acetolactate synthase 1, chloroplastic (A)	TMK0665	C9H19NO4	Pantothenol	0.971	0.00126204	GEEm vs GEGm
gene-tia005298	K01652 acetolactate synthase I/II/III large subunit [EC:2.2.1.6] | (RefSeq) acetolactate synthase 1, chloroplastic (A)	TMK0408	C4H8N2O3	L-Asparagine	-0.978	0.000721102	GEEy vs GEGy
gene-tia005298	K01652 acetolactate synthase I/II/III large subunit [EC:2.2.1.6] | (RefSeq) acetolactate synthase 1, chloroplastic (A)	TMK0532	C9H11NO3	L-(-)-Tyrosine	-0.973	0.00104619	GEEy vs GEGy
gene-tia005298	K01652 acetolactate synthase I/II/III large subunit [EC:2.2.1.6] | (RefSeq) acetolactate synthase 1, chloroplastic (A)	TMK0532	C9H11NO3	L-(-)-Tyrosine	-0.973	0.00104619	GEEy vs GEGy
gene-tia005298	K01652 acetolactate synthase I/II/III large subunit [EC:2.2.1.6] | (RefSeq) acetolactate synthase 1, chloroplastic (A)	TMK0572	C7H14N2O4	2,6-Diaminooimelic acid	-0.983	0.000446504	GEEy vs GEGy
gene-tia005298	K01652 acetolactate synthase I/II/III large subunit [EC:2.2.1.6] | (RefSeq) acetolactate synthase 1, chloroplastic (A)	TMK0573	C6H14N4O2	L-(+)-Arginine	-0.977	0.000777944	GEEy vs GEGy
gene-tia005298	K01652 acetolactate synthase I/II/III large subunit [EC:2.2.1.6] | (RefSeq) acetolactate synthase 1, chloroplastic (A)	TMK0578	C6H14N2O2	L-(+)-Lysine	-0.97	0.0013533	GEEy vs GEGy
gene-tia005298	K01652 acetolactate synthase I/II/III large subunit [EC:2.2.1.6] | (RefSeq) acetolactate synthase 1, chloroplastic (A)	TMK0578	C6H14N2O2	L-(+)-Lysine	-0.97	0.0013533	GEEy vs GEGy
gene-tia005298	K01652 acetolactate synthase I/II/III large subunit [EC:2.2.1.6] | (RefSeq) acetolactate synthase 1, chloroplastic (A)	TMK0579	C5H12N2O2	L-Ornithine	-0.974	0.00099204	GEEy vs GEGy
gene-tia005298	K01652 acetolactate synthase I/II/III large subunit [EC:2.2.1.6] | (RefSeq) acetolactate synthase 1, chloroplastic (A)	TMK0579	C5H12N2O2	L-Ornithine	-0.974	0.00099204	GEEy vs GEGy
gene-tia005298	K01652 acetolactate synthase I/II/III large subunit [EC:2.2.1.6] | (RefSeq) acetolactate synthase 1, chloroplastic (A)	TMK0665	C9H19NO4	Pantothenol	0.988	0.000203596	GEEy vs GEGy
gene-tia005378	K01637 isocitrate lyase [EC:4.1.3.1] | (RefSeq) LOW QUALITY PROTEIN: isocitrate lyase (A)	TMK0070	C5H11O8P	Ribulose-5-phosphate	-1	1.06e-07	GEEm vs GEGm
gene-tia005378	K01637 isocitrate lyase [EC:4.1.3.1] | (RefSeq) LOW QUALITY PROTEIN: isocitrate lyase (A)	TMK0401	C6H10O6	D-(+)-Glucono-1,5-lactone	-0.988	0.000199025	GEEm vs GEGm
gene-tia005378	K01637 isocitrate lyase [EC:4.1.3.1] | (RefSeq) LOW QUALITY PROTEIN: isocitrate lyase (A)	TMK0070	C5H11O8P	Ribulose-5-phosphate	-0.944	0.00457381	GEEy vs GEEm
gene-tia005378	K01637 isocitrate lyase [EC:4.1.3.1] | (RefSeq) LOW QUALITY PROTEIN: isocitrate lyase (A)	TMK0401	C6H10O6	D-(+)-Glucono-1,5-lactone	-0.972	0.00115951	GEEy vs GEEm
gene-tia005463	K00472 prolyl 4-hydroxylase [EC:1.14.11.2] | (RefSeq) probable prolyl 4-hydroxylase 9 (A)	TMK0563	C5H11N3O2	4-Guanidinobutyric acid	0.986	0.000312149	GEEm vs GEGm
gene-tia005463	K00472 prolyl 4-hydroxylase [EC:1.14.11.2] | (RefSeq) probable prolyl 4-hydroxylase 9 (A)	TMK0573	C6H14N4O2	L-(+)-Arginine	-0.979	0.000678431	GEEm vs GEGm
gene-tia005463	K00472 prolyl 4-hydroxylase [EC:1.14.11.2] | (RefSeq) probable prolyl 4-hydroxylase 9 (A)	TMK0579	C5H12N2O2	L-Ornithine	-0.992	9.81e-05	GEEm vs GEGm
gene-tia005463	K00472 prolyl 4-hydroxylase [EC:1.14.11.2] | (RefSeq) probable prolyl 4-hydroxylase 9 (A)	TMK0563	C5H11N3O2	4-Guanidinobutyric acid	-0.988	0.000199567	GEEy vs GEGy
gene-tia005463	K00472 prolyl 4-hydroxylase [EC:1.14.11.2] | (RefSeq) probable prolyl 4-hydroxylase 9 (A)	TMK0573	C6H14N4O2	L-(+)-Arginine	-0.987	0.000242838	GEEy vs GEGy
gene-tia005463	K00472 prolyl 4-hydroxylase [EC:1.14.11.2] | (RefSeq) probable prolyl 4-hydroxylase 9 (A)	TMK0579	C5H12N2O2	L-Ornithine	-0.987	0.00024179	GEEy vs GEGy
gene-tia005474	K08081 tropinone reductase I [EC:1.1.1.206] | (RefSeq) tropinone reductase homolog At2g29360 isoform X2 (A)	TMK0523	C6H13NO2	L-Isoleucine	-0.986	0.000285863	GEEy vs GEEm
gene-tia005474	K08081 tropinone reductase I [EC:1.1.1.206] | (RefSeq) tropinone reductase homolog At2g29360 isoform X2 (A)	TMK0523	C6H13NO2	L-Isoleucine	0.99	0.000145097	GEGy vs GEGm
gene-tia005502	K00279 cytokinin dehydrogenase [EC:1.5.99.12] | (RefSeq) cytokinin dehydrogenase 4-like (A)	TMK0895	C10H14N5O7P	Adenosine 5'-monophosphate	-0.996	1.92e-05	GEEm vs GEGm
gene-tia005502	K00279 cytokinin dehydrogenase [EC:1.5.99.12] | (RefSeq) cytokinin dehydrogenase 4-like (A)	TMK0895	C10H14N5O7P	Adenosine 5'-monophosphate	-0.991	0.000133359	GEGy vs GEGm
gene-tia005598	K05681 ATP-binding cassette, subfamily G (WHITE), member 2 | (RefSeq) ABC transporter G family member 5-like (A)	TMK0214	C6H14O6	Cordycepic acid	-0.992	8.56e-05	GEEm vs GEGm
gene-tia005598	K05681 ATP-binding cassette, subfamily G (WHITE), member 2 | (RefSeq) ABC transporter G family member 5-like (A)	TMK0303	C6H14O6	D-Sorbitol	-0.998	7.82e-06	GEEm vs GEGm
gene-tia005598	K05681 ATP-binding cassette, subfamily G (WHITE), member 2 | (RefSeq) ABC transporter G family member 5-like (A)	TMK0369	C10H12N4O6	Xanthosine	0.998	6.89e-06	GEEm vs GEGm
gene-tia005598	K05681 ATP-binding cassette, subfamily G (WHITE), member 2 | (RefSeq) ABC transporter G family member 5-like (A)	TMK0503	C10H13N5O3	Deoxyadenosine	-0.999	1.4e-06	GEEm vs GEGm
gene-tia005598	K05681 ATP-binding cassette, subfamily G (WHITE), member 2 | (RefSeq) ABC transporter G family member 5-like (A)	TMK0507	C10H13N5O4	Adenosine	-1	9e-10	GEEm vs GEGm
gene-tia005598	K05681 ATP-binding cassette, subfamily G (WHITE), member 2 | (RefSeq) ABC transporter G family member 5-like (A)	TMK0573	C6H14N4O2	L-(+)-Arginine	-0.985	0.000338089	GEEm vs GEGm
gene-tia005598	K05681 ATP-binding cassette, subfamily G (WHITE), member 2 | (RefSeq) ABC transporter G family member 5-like (A)	TMK0579	C5H12N2O2	L-Ornithine	-0.999	1.14e-06	GEEm vs GEGm
gene-tia005598	K05681 ATP-binding cassette, subfamily G (WHITE), member 2 | (RefSeq) ABC transporter G family member 5-like (A)	TMK0688	C9H13N3O5	Cytidine	-0.997	1e-05	GEEm vs GEGm
gene-tia005598	K05681 ATP-binding cassette, subfamily G (WHITE), member 2 | (RefSeq) ABC transporter G family member 5-like (A)	TMK0214	C6H14O6	Cordycepic acid	-0.975	0.000935781	GEEy vs GEEm
gene-tia005598	K05681 ATP-binding cassette, subfamily G (WHITE), member 2 | (RefSeq) ABC transporter G family member 5-like (A)	TMK0303	C6H14O6	D-Sorbitol	-0.999	6.66e-07	GEEy vs GEEm
gene-tia005598	K05681 ATP-binding cassette, subfamily G (WHITE), member 2 | (RefSeq) ABC transporter G family member 5-like (A)	TMK0369	C10H12N4O6	Xanthosine	0.999	2.08e-06	GEEy vs GEEm
gene-tia005598	K05681 ATP-binding cassette, subfamily G (WHITE), member 2 | (RefSeq) ABC transporter G family member 5-like (A)	TMK0507	C10H13N5O4	Adenosine	-0.998	7.2e-06	GEEy vs GEEm
gene-tia005598	K05681 ATP-binding cassette, subfamily G (WHITE), member 2 | (RefSeq) ABC transporter G family member 5-like (A)	TMK0523	C6H13NO2	L-Isoleucine	-0.995	4.46e-05	GEEy vs GEEm
gene-tia005598	K05681 ATP-binding cassette, subfamily G (WHITE), member 2 | (RefSeq) ABC transporter G family member 5-like (A)	TMK0525	C6H13NO2	L-Leucine	-0.996	1.84e-05	GEEy vs GEEm
gene-tia005598	K05681 ATP-binding cassette, subfamily G (WHITE), member 2 | (RefSeq) ABC transporter G family member 5-like (A)	TMK0550	C4H9NO3	L-(-)-Threonine	-0.996	2.01e-05	GEEy vs GEEm
gene-tia005598	K05681 ATP-binding cassette, subfamily G (WHITE), member 2 | (RefSeq) ABC transporter G family member 5-like (A)	TMK0673	C10H13N5O4	Deoxyguanosine	1	2.63e-07	GEEy vs GEEm
gene-tia005598	K05681 ATP-binding cassette, subfamily G (WHITE), member 2 | (RefSeq) ABC transporter G family member 5-like (A)	TMK0688	C9H13N3O5	Cytidine	-0.993	6.77e-05	GEEy vs GEEm
gene-tia005598	K05681 ATP-binding cassette, subfamily G (WHITE), member 2 | (RefSeq) ABC transporter G family member 5-like (A)	TMK0503	C10H13N5O3	Deoxyadenosine	0.992	8.82e-05	GEEy vs GEGy
gene-tia005598	K05681 ATP-binding cassette, subfamily G (WHITE), member 2 | (RefSeq) ABC transporter G family member 5-like (A)	TMK0507	C10H13N5O4	Adenosine	0.995	3.22e-05	GEEy vs GEGy
gene-tia005598	K05681 ATP-binding cassette, subfamily G (WHITE), member 2 | (RefSeq) ABC transporter G family member 5-like (A)	TMK0573	C6H14N4O2	L-(+)-Arginine	0.99	0.000136733	GEEy vs GEGy
gene-tia005598	K05681 ATP-binding cassette, subfamily G (WHITE), member 2 | (RefSeq) ABC transporter G family member 5-like (A)	TMK0577	C6H9N3O2	L-Histidine	0.997	1.53e-05	GEEy vs GEGy
gene-tia005598	K05681 ATP-binding cassette, subfamily G (WHITE), member 2 | (RefSeq) ABC transporter G family member 5-like (A)	TMK0578	C6H14N2O2	L-(+)-Lysine	1	2.23e-07	GEEy vs GEGy
gene-tia005598	K05681 ATP-binding cassette, subfamily G (WHITE), member 2 | (RefSeq) ABC transporter G family member 5-like (A)	TMK0579	C5H12N2O2	L-Ornithine	0.996	2.37e-05	GEEy vs GEGy
gene-tia005598	K05681 ATP-binding cassette, subfamily G (WHITE), member 2 | (RefSeq) ABC transporter G family member 5-like (A)	TMK0214	C6H14O6	Cordycepic acid	-0.979	0.000669937	GEGy vs GEGm
gene-tia005598	K05681 ATP-binding cassette, subfamily G (WHITE), member 2 | (RefSeq) ABC transporter G family member 5-like (A)	TMK0503	C10H13N5O3	Deoxyadenosine	-0.986	0.000286303	GEGy vs GEGm
gene-tia005598	K05681 ATP-binding cassette, subfamily G (WHITE), member 2 | (RefSeq) ABC transporter G family member 5-like (A)	TMK0507	C10H13N5O4	Adenosine	-0.993	6.41e-05	GEGy vs GEGm
gene-tia005598	K05681 ATP-binding cassette, subfamily G (WHITE), member 2 | (RefSeq) ABC transporter G family member 5-like (A)	TMK0523	C6H13NO2	L-Isoleucine	0.995	3.48e-05	GEGy vs GEGm
gene-tia005598	K05681 ATP-binding cassette, subfamily G (WHITE), member 2 | (RefSeq) ABC transporter G family member 5-like (A)	TMK0525	C6H13NO2	L-Leucine	0.996	2.84e-05	GEGy vs GEGm
gene-tia005598	K05681 ATP-binding cassette, subfamily G (WHITE), member 2 | (RefSeq) ABC transporter G family member 5-like (A)	TMK0550	C4H9NO3	L-(-)-Threonine	0.985	0.000333636	GEGy vs GEGm
gene-tia005598	K05681 ATP-binding cassette, subfamily G (WHITE), member 2 | (RefSeq) ABC transporter G family member 5-like (A)	TMK0573	C6H14N4O2	L-(+)-Arginine	0.985	0.000322854	GEGy vs GEGm
gene-tia005598	K05681 ATP-binding cassette, subfamily G (WHITE), member 2 | (RefSeq) ABC transporter G family member 5-like (A)	TMK0577	C6H9N3O2	L-Histidine	0.991	0.000110092	GEGy vs GEGm
gene-tia005598	K05681 ATP-binding cassette, subfamily G (WHITE), member 2 | (RefSeq) ABC transporter G family member 5-like (A)	TMK0578	C6H14N2O2	L-(+)-Lysine	0.999	1.73e-06	GEGy vs GEGm
gene-tia005598	K05681 ATP-binding cassette, subfamily G (WHITE), member 2 | (RefSeq) ABC transporter G family member 5-like (A)	TMK0579	C5H12N2O2	L-Ornithine	0.956	0.00290463	GEGy vs GEGm
gene-tia005598	K05681 ATP-binding cassette, subfamily G (WHITE), member 2 | (RefSeq) ABC transporter G family member 5-like (A)	TMK0673	C10H13N5O4	Deoxyguanosine	-0.995	3.93e-05	GEGy vs GEGm
gene-tia005603	K23260 scopoletin glucosyltransferase [EC:2.4.1.128] | (RefSeq) UDP-glucose flavonoid 3-O-glucosyltransferase 7-like (A)	TMK0248	C11H14O4	Sinapyl alcohol	-0.984	0.000362152	GEEm vs GEGm
gene-tia005603	K23260 scopoletin glucosyltransferase [EC:2.4.1.128] | (RefSeq) UDP-glucose flavonoid 3-O-glucosyltransferase 7-like (A)	TMK0469	C10H8O4	Scopoletin(7-Hydroxy-5-methoxycoumarin)	-0.994	4.94e-05	GEEm vs GEGm
gene-tia005603	K23260 scopoletin glucosyltransferase [EC:2.4.1.128] | (RefSeq) UDP-glucose flavonoid 3-O-glucosyltransferase 7-like (A)	TMK0248	C11H14O4	Sinapyl alcohol	-0.966	0.00170484	GEEy vs GEEm
gene-tia005603	K23260 scopoletin glucosyltransferase [EC:2.4.1.128] | (RefSeq) UDP-glucose flavonoid 3-O-glucosyltransferase 7-like (A)	TMK0469	C10H8O4	Scopoletin(7-Hydroxy-5-methoxycoumarin)	-0.986	0.000288068	GEEy vs GEEm
gene-tia005607	K01593 aromatic-L-amino-acid/L-tryptophan decarboxylase [EC:4.1.1.28 4.1.1.105] | (RefSeq) tyrosine/DOPA decarboxylase (A)	TMK0271	C11H12N2O2	L-Tryptophan	0.939	0.00548428	GEEm vs GEGm
gene-tia005607	K01593 aromatic-L-amino-acid/L-tryptophan decarboxylase [EC:4.1.1.28 4.1.1.105] | (RefSeq) tyrosine/DOPA decarboxylase (A)	TMK0271	C11H12N2O2	L-Tryptophan	0.939	0.00548428	GEEm vs GEGm
gene-tia005607	K01593 aromatic-L-amino-acid/L-tryptophan decarboxylase [EC:4.1.1.28 4.1.1.105] | (RefSeq) tyrosine/DOPA decarboxylase (A)	TMK0532	C9H11NO3	L-(-)-Tyrosine	0.951	0.00354677	GEEm vs GEGm
gene-tia005607	K01593 aromatic-L-amino-acid/L-tryptophan decarboxylase [EC:4.1.1.28 4.1.1.105] | (RefSeq) tyrosine/DOPA decarboxylase (A)	TMK0532	C9H11NO3	L-(-)-Tyrosine	0.951	0.00354677	GEEm vs GEGm
gene-tia005607	K01593 aromatic-L-amino-acid/L-tryptophan decarboxylase [EC:4.1.1.28 4.1.1.105] | (RefSeq) tyrosine/DOPA decarboxylase (A)	TMK0532	C9H11NO3	L-(-)-Tyrosine	0.951	0.00354677	GEEm vs GEGm
gene-tia005607	K01593 aromatic-L-amino-acid/L-tryptophan decarboxylase [EC:4.1.1.28 4.1.1.105] | (RefSeq) tyrosine/DOPA decarboxylase (A)	TMK0532	C9H11NO3	L-(-)-Tyrosine	0.951	0.00354677	GEEm vs GEGm
gene-tia005609	K00850 6-phosphofructokinase 1 [EC:2.7.1.11] | (RefSeq) ATP-dependent 6-phosphofructokinase 6-like (A)	TMK0034	C6H12O7	Gluconic acid	0.979	0.000648362	GEEy vs GEEm
gene-tia005609	K00850 6-phosphofructokinase 1 [EC:2.7.1.11] | (RefSeq) ATP-dependent 6-phosphofructokinase 6-like (A)	TMK0034	C6H12O7	Gluconic acid	0.979	0.000648362	GEEy vs GEEm
gene-tia005609	K00850 6-phosphofructokinase 1 [EC:2.7.1.11] | (RefSeq) ATP-dependent 6-phosphofructokinase 6-like (A)	TMK0070	C5H11O8P	Ribulose-5-phosphate	0.959	0.00247752	GEEy vs GEEm
gene-tia005609	K00850 6-phosphofructokinase 1 [EC:2.7.1.11] | (RefSeq) ATP-dependent 6-phosphofructokinase 6-like (A)	TMK0070	C5H11O8P	Ribulose-5-phosphate	0.959	0.00247752	GEEy vs GEEm
gene-tia005609	K00850 6-phosphofructokinase 1 [EC:2.7.1.11] | (RefSeq) ATP-dependent 6-phosphofructokinase 6-like (A)	TMK0070	C5H11O8P	Ribulose-5-phosphate	0.959	0.00247752	GEEy vs GEEm
gene-tia005609	K00850 6-phosphofructokinase 1 [EC:2.7.1.11] | (RefSeq) ATP-dependent 6-phosphofructokinase 6-like (A)	TMK0214	C6H14O6	Cordycepic acid	0.935	0.00620936	GEEy vs GEEm
gene-tia005609	K00850 6-phosphofructokinase 1 [EC:2.7.1.11] | (RefSeq) ATP-dependent 6-phosphofructokinase 6-like (A)	TMK0271	C11H12N2O2	L-Tryptophan	0.985	0.000320746	GEEy vs GEEm
gene-tia005609	K00850 6-phosphofructokinase 1 [EC:2.7.1.11] | (RefSeq) ATP-dependent 6-phosphofructokinase 6-like (A)	TMK0303	C6H14O6	D-Sorbitol	0.977	0.000757437	GEEy vs GEEm
gene-tia005609	K00850 6-phosphofructokinase 1 [EC:2.7.1.11] | (RefSeq) ATP-dependent 6-phosphofructokinase 6-like (A)	TMK0303	C6H14O6	D-Sorbitol	0.977	0.000757437	GEEy vs GEEm
gene-tia005609	K00850 6-phosphofructokinase 1 [EC:2.7.1.11] | (RefSeq) ATP-dependent 6-phosphofructokinase 6-like (A)	TMK0401	C6H10O6	D-(+)-Glucono-1,5-lactone	0.928	0.00757605	GEEy vs GEEm
gene-tia005609	K00850 6-phosphofructokinase 1 [EC:2.7.1.11] | (RefSeq) ATP-dependent 6-phosphofructokinase 6-like (A)	TMK0401	C6H10O6	D-(+)-Glucono-1,5-lactone	0.928	0.00757605	GEEy vs GEEm
gene-tia005609	K00850 6-phosphofructokinase 1 [EC:2.7.1.11] | (RefSeq) ATP-dependent 6-phosphofructokinase 6-like (A)	TMK0408	C4H8N2O3	L-Asparagine	-0.995	4.24e-05	GEEy vs GEEm
gene-tia005609	K00850 6-phosphofructokinase 1 [EC:2.7.1.11] | (RefSeq) ATP-dependent 6-phosphofructokinase 6-like (A)	TMK0523	C6H13NO2	L-Isoleucine	0.983	0.000444943	GEEy vs GEEm
gene-tia005609	K00850 6-phosphofructokinase 1 [EC:2.7.1.11] | (RefSeq) ATP-dependent 6-phosphofructokinase 6-like (A)	TMK0525	C6H13NO2	L-Leucine	0.986	0.000296915	GEEy vs GEEm
gene-tia005609	K00850 6-phosphofructokinase 1 [EC:2.7.1.11] | (RefSeq) ATP-dependent 6-phosphofructokinase 6-like (A)	TMK0550	C4H9NO3	L-(-)-Threonine	0.971	0.00127999	GEEy vs GEEm
gene-tia005609	K00850 6-phosphofructokinase 1 [EC:2.7.1.11] | (RefSeq) ATP-dependent 6-phosphofructokinase 6-like (A)	TMK0567	C4H9NO3	L-Homoserine	0.967	0.00158848	GEEy vs GEEm
gene-tia005609	K00850 6-phosphofructokinase 1 [EC:2.7.1.11] | (RefSeq) ATP-dependent 6-phosphofructokinase 6-like (A)	TMK0572	C7H14N2O4	2,6-Diaminooimelic acid	-0.973	0.00107657	GEEy vs GEEm
gene-tia005609	K00850 6-phosphofructokinase 1 [EC:2.7.1.11] | (RefSeq) ATP-dependent 6-phosphofructokinase 6-like (A)	TMK0291	C6H13O9P	D-Fructose 6-phosphate	0.998	4.88e-06	GEEy vs GEGy
gene-tia005609	K00850 6-phosphofructokinase 1 [EC:2.7.1.11] | (RefSeq) ATP-dependent 6-phosphofructokinase 6-like (A)	TMK0291	C6H13O9P	D-Fructose 6-phosphate	0.998	4.88e-06	GEEy vs GEGy
gene-tia005609	K00850 6-phosphofructokinase 1 [EC:2.7.1.11] | (RefSeq) ATP-dependent 6-phosphofructokinase 6-like (A)	TMK0408	C4H8N2O3	L-Asparagine	-0.999	1.26e-06	GEEy vs GEGy
gene-tia005609	K00850 6-phosphofructokinase 1 [EC:2.7.1.11] | (RefSeq) ATP-dependent 6-phosphofructokinase 6-like (A)	TMK0567	C4H9NO3	L-Homoserine	-0.981	0.000548235	GEEy vs GEGy
gene-tia005609	K00850 6-phosphofructokinase 1 [EC:2.7.1.11] | (RefSeq) ATP-dependent 6-phosphofructokinase 6-like (A)	TMK0572	C7H14N2O4	2,6-Diaminooimelic acid	-0.998	4.77e-06	GEEy vs GEGy
gene-tia005609	K00850 6-phosphofructokinase 1 [EC:2.7.1.11] | (RefSeq) ATP-dependent 6-phosphofructokinase 6-like (A)	TMK0573	C6H14N4O2	L-(+)-Arginine	-0.996	2.77e-05	GEEy vs GEGy
gene-tia005609	K00850 6-phosphofructokinase 1 [EC:2.7.1.11] | (RefSeq) ATP-dependent 6-phosphofructokinase 6-like (A)	TMK0577	C6H9N3O2	L-Histidine	-0.996	2.21e-05	GEEy vs GEGy
gene-tia005609	K00850 6-phosphofructokinase 1 [EC:2.7.1.11] | (RefSeq) ATP-dependent 6-phosphofructokinase 6-like (A)	TMK0578	C6H14N2O2	L-(+)-Lysine	-0.996	2.51e-05	GEEy vs GEGy
gene-tia005609	K00850 6-phosphofructokinase 1 [EC:2.7.1.11] | (RefSeq) ATP-dependent 6-phosphofructokinase 6-like (A)	TMK0034	C6H12O7	Gluconic acid	-0.972	0.00116557	GEGy vs GEGm
gene-tia005609	K00850 6-phosphofructokinase 1 [EC:2.7.1.11] | (RefSeq) ATP-dependent 6-phosphofructokinase 6-like (A)	TMK0034	C6H12O7	Gluconic acid	-0.972	0.00116557	GEGy vs GEGm
gene-tia005609	K00850 6-phosphofructokinase 1 [EC:2.7.1.11] | (RefSeq) ATP-dependent 6-phosphofructokinase 6-like (A)	TMK0070	C5H11O8P	Ribulose-5-phosphate	0.979	0.00067745	GEGy vs GEGm
gene-tia005609	K00850 6-phosphofructokinase 1 [EC:2.7.1.11] | (RefSeq) ATP-dependent 6-phosphofructokinase 6-like (A)	TMK0070	C5H11O8P	Ribulose-5-phosphate	0.979	0.00067745	GEGy vs GEGm
gene-tia005609	K00850 6-phosphofructokinase 1 [EC:2.7.1.11] | (RefSeq) ATP-dependent 6-phosphofructokinase 6-like (A)	TMK0070	C5H11O8P	Ribulose-5-phosphate	0.979	0.00067745	GEGy vs GEGm
gene-tia005609	K00850 6-phosphofructokinase 1 [EC:2.7.1.11] | (RefSeq) ATP-dependent 6-phosphofructokinase 6-like (A)	TMK0214	C6H14O6	Cordycepic acid	0.975	0.000924271	GEGy vs GEGm
gene-tia005609	K00850 6-phosphofructokinase 1 [EC:2.7.1.11] | (RefSeq) ATP-dependent 6-phosphofructokinase 6-like (A)	TMK0271	C11H12N2O2	L-Tryptophan	-0.975	0.000893141	GEGy vs GEGm
gene-tia005609	K00850 6-phosphofructokinase 1 [EC:2.7.1.11] | (RefSeq) ATP-dependent 6-phosphofructokinase 6-like (A)	TMK0408	C4H8N2O3	L-Asparagine	-0.982	0.00049484	GEGy vs GEGm
gene-tia005609	K00850 6-phosphofructokinase 1 [EC:2.7.1.11] | (RefSeq) ATP-dependent 6-phosphofructokinase 6-like (A)	TMK0523	C6H13NO2	L-Isoleucine	-0.99	0.000140185	GEGy vs GEGm
gene-tia005609	K00850 6-phosphofructokinase 1 [EC:2.7.1.11] | (RefSeq) ATP-dependent 6-phosphofructokinase 6-like (A)	TMK0525	C6H13NO2	L-Leucine	-0.99	0.000153028	GEGy vs GEGm
gene-tia005609	K00850 6-phosphofructokinase 1 [EC:2.7.1.11] | (RefSeq) ATP-dependent 6-phosphofructokinase 6-like (A)	TMK0550	C4H9NO3	L-(-)-Threonine	-0.998	7.87e-06	GEGy vs GEGm
gene-tia005609	K00850 6-phosphofructokinase 1 [EC:2.7.1.11] | (RefSeq) ATP-dependent 6-phosphofructokinase 6-like (A)	TMK0567	C4H9NO3	L-Homoserine	-0.984	0.000370178	GEGy vs GEGm
gene-tia005609	K00850 6-phosphofructokinase 1 [EC:2.7.1.11] | (RefSeq) ATP-dependent 6-phosphofructokinase 6-like (A)	TMK0573	C6H14N4O2	L-(+)-Arginine	-0.984	0.000361764	GEGy vs GEGm
gene-tia005609	K00850 6-phosphofructokinase 1 [EC:2.7.1.11] | (RefSeq) ATP-dependent 6-phosphofructokinase 6-like (A)	TMK0577	C6H9N3O2	L-Histidine	-0.991	0.000121465	GEGy vs GEGm
gene-tia005609	K00850 6-phosphofructokinase 1 [EC:2.7.1.11] | (RefSeq) ATP-dependent 6-phosphofructokinase 6-like (A)	TMK0578	C6H14N2O2	L-(+)-Lysine	-0.976	0.000825225	GEGy vs GEGm
gene-tia005664	K08081 tropinone reductase I [EC:1.1.1.206] | (RefSeq) tropinone reductase homolog At5g06060-like (A)	TMK0523	C6H13NO2	L-Isoleucine	0.991	0.000120651	GEEy vs GEEm
gene-tia005664	K08081 tropinone reductase I [EC:1.1.1.206] | (RefSeq) tropinone reductase homolog At5g06060-like (A)	TMK0578	C6H14N2O2	L-(+)-Lysine	-0.997	1.16e-05	GEEy vs GEGy
gene-tia005664	K08081 tropinone reductase I [EC:1.1.1.206] | (RefSeq) tropinone reductase homolog At5g06060-like (A)	TMK0523	C6H13NO2	L-Isoleucine	-0.987	0.000249254	GEGy vs GEGm
gene-tia005664	K08081 tropinone reductase I [EC:1.1.1.206] | (RefSeq) tropinone reductase homolog At5g06060-like (A)	TMK0578	C6H14N2O2	L-(+)-Lysine	-0.995	3.66e-05	GEGy vs GEGm
gene-tia005699	K01689 enolase [EC:4.2.1.11] | (RefSeq) cytosolic enolase 3 (A)	TMK0070	C5H11O8P	Ribulose-5-phosphate	0.995	3.27e-05	GEGy vs GEGm
gene-tia005699	K01689 enolase [EC:4.2.1.11] | (RefSeq) cytosolic enolase 3 (A)	TMK0070	C5H11O8P	Ribulose-5-phosphate	0.995	3.27e-05	GEGy vs GEGm
gene-tia005801	K00434 L-ascorbate peroxidase [EC:1.11.1.11] | (RefSeq) L-ascorbate peroxidase, cytosolic (A)	TMK0579	C5H12N2O2	L-Ornithine	-0.995	3.17e-05	GEEy vs GEGy
gene-tia005801	K00434 L-ascorbate peroxidase [EC:1.11.1.11] | (RefSeq) L-ascorbate peroxidase, cytosolic (A)	TMK0579	C5H12N2O2	L-Ornithine	-0.947	0.00412672	GEGy vs GEGm
gene-tia005815	K01593 aromatic-L-amino-acid/L-tryptophan decarboxylase [EC:4.1.1.28 4.1.1.105] | (RefSeq) tyrosine/DOPA decarboxylase 2-like (A)	TMK0271	C11H12N2O2	L-Tryptophan	-0.995	3.92e-05	GEEm vs GEGm
gene-tia005815	K01593 aromatic-L-amino-acid/L-tryptophan decarboxylase [EC:4.1.1.28 4.1.1.105] | (RefSeq) tyrosine/DOPA decarboxylase 2-like (A)	TMK0271	C11H12N2O2	L-Tryptophan	-0.995	3.92e-05	GEEm vs GEGm
gene-tia005815	K01593 aromatic-L-amino-acid/L-tryptophan decarboxylase [EC:4.1.1.28 4.1.1.105] | (RefSeq) tyrosine/DOPA decarboxylase 2-like (A)	TMK0482	C10H11NO3	N-Phenylacetylglycine	-0.998	4.47e-06	GEEm vs GEGm
gene-tia005815	K01593 aromatic-L-amino-acid/L-tryptophan decarboxylase [EC:4.1.1.28 4.1.1.105] | (RefSeq) tyrosine/DOPA decarboxylase 2-like (A)	TMK0484	C12H14N2O2	N-Acetyl-5-hydroxytryptamine	-0.984	0.000402197	GEEm vs GEGm
gene-tia005815	K01593 aromatic-L-amino-acid/L-tryptophan decarboxylase [EC:4.1.1.28 4.1.1.105] | (RefSeq) tyrosine/DOPA decarboxylase 2-like (A)	TMK0524	C8H11NO	L-Tyramine	0.994	5.34e-05	GEEm vs GEGm
gene-tia005815	K01593 aromatic-L-amino-acid/L-tryptophan decarboxylase [EC:4.1.1.28 4.1.1.105] | (RefSeq) tyrosine/DOPA decarboxylase 2-like (A)	TMK0524	C8H11NO	L-Tyramine	0.994	5.34e-05	GEEm vs GEGm
gene-tia005815	K01593 aromatic-L-amino-acid/L-tryptophan decarboxylase [EC:4.1.1.28 4.1.1.105] | (RefSeq) tyrosine/DOPA decarboxylase 2-like (A)	TMK0529	C9H11NO4	3,4-Dihydroxy-DL-phenylalanine	-0.974	0.00104034	GEEm vs GEGm
gene-tia005815	K01593 aromatic-L-amino-acid/L-tryptophan decarboxylase [EC:4.1.1.28 4.1.1.105] | (RefSeq) tyrosine/DOPA decarboxylase 2-like (A)	TMK0529	C9H11NO4	3,4-Dihydroxy-DL-phenylalanine	-0.974	0.00104034	GEEm vs GEGm
gene-tia005815	K01593 aromatic-L-amino-acid/L-tryptophan decarboxylase [EC:4.1.1.28 4.1.1.105] | (RefSeq) tyrosine/DOPA decarboxylase 2-like (A)	TMK0529	C9H11NO4	3,4-Dihydroxy-DL-phenylalanine	-0.974	0.00104034	GEEm vs GEGm
gene-tia005815	K01593 aromatic-L-amino-acid/L-tryptophan decarboxylase [EC:4.1.1.28 4.1.1.105] | (RefSeq) tyrosine/DOPA decarboxylase 2-like (A)	TMK0532	C9H11NO3	L-(-)-Tyrosine	-0.996	1.84e-05	GEEm vs GEGm
gene-tia005815	K01593 aromatic-L-amino-acid/L-tryptophan decarboxylase [EC:4.1.1.28 4.1.1.105] | (RefSeq) tyrosine/DOPA decarboxylase 2-like (A)	TMK0532	C9H11NO3	L-(-)-Tyrosine	-0.996	1.84e-05	GEEm vs GEGm
gene-tia005815	K01593 aromatic-L-amino-acid/L-tryptophan decarboxylase [EC:4.1.1.28 4.1.1.105] | (RefSeq) tyrosine/DOPA decarboxylase 2-like (A)	TMK0532	C9H11NO3	L-(-)-Tyrosine	-0.996	1.84e-05	GEEm vs GEGm
gene-tia005815	K01593 aromatic-L-amino-acid/L-tryptophan decarboxylase [EC:4.1.1.28 4.1.1.105] | (RefSeq) tyrosine/DOPA decarboxylase 2-like (A)	TMK0532	C9H11NO3	L-(-)-Tyrosine	-0.996	1.84e-05	GEEm vs GEGm
gene-tia005815	K01593 aromatic-L-amino-acid/L-tryptophan decarboxylase [EC:4.1.1.28 4.1.1.105] | (RefSeq) tyrosine/DOPA decarboxylase 2-like (A)	TMK0663	C8H7N	Indole	-0.986	0.000283909	GEEm vs GEGm
gene-tia005815	K01593 aromatic-L-amino-acid/L-tryptophan decarboxylase [EC:4.1.1.28 4.1.1.105] | (RefSeq) tyrosine/DOPA decarboxylase 2-like (A)	TMK0231	C9H8O2	Cinnamic acid	0.998	5.35e-06	GEEy vs GEEm
gene-tia005815	K01593 aromatic-L-amino-acid/L-tryptophan decarboxylase [EC:4.1.1.28 4.1.1.105] | (RefSeq) tyrosine/DOPA decarboxylase 2-like (A)	TMK0271	C11H12N2O2	L-Tryptophan	-0.996	2.05e-05	GEEy vs GEEm
gene-tia005815	K01593 aromatic-L-amino-acid/L-tryptophan decarboxylase [EC:4.1.1.28 4.1.1.105] | (RefSeq) tyrosine/DOPA decarboxylase 2-like (A)	TMK0271	C11H12N2O2	L-Tryptophan	-0.996	2.05e-05	GEEy vs GEEm
gene-tia005815	K01593 aromatic-L-amino-acid/L-tryptophan decarboxylase [EC:4.1.1.28 4.1.1.105] | (RefSeq) tyrosine/DOPA decarboxylase 2-like (A)	TMK0484	C12H14N2O2	N-Acetyl-5-hydroxytryptamine	-0.967	0.00161346	GEEy vs GEEm
gene-tia005815	K01593 aromatic-L-amino-acid/L-tryptophan decarboxylase [EC:4.1.1.28 4.1.1.105] | (RefSeq) tyrosine/DOPA decarboxylase 2-like (A)	TMK0663	C8H7N	Indole	-0.993	7.76e-05	GEEy vs GEEm
gene-tia005815	K01593 aromatic-L-amino-acid/L-tryptophan decarboxylase [EC:4.1.1.28 4.1.1.105] | (RefSeq) tyrosine/DOPA decarboxylase 2-like (A)	TMK0231	C9H8O2	Cinnamic acid	-1	3.41e-07	GEGy vs GEGm
gene-tia005815	K01593 aromatic-L-amino-acid/L-tryptophan decarboxylase [EC:4.1.1.28 4.1.1.105] | (RefSeq) tyrosine/DOPA decarboxylase 2-like (A)	TMK0271	C11H12N2O2	L-Tryptophan	0.999	6.8e-07	GEGy vs GEGm
gene-tia005815	K01593 aromatic-L-amino-acid/L-tryptophan decarboxylase [EC:4.1.1.28 4.1.1.105] | (RefSeq) tyrosine/DOPA decarboxylase 2-like (A)	TMK0271	C11H12N2O2	L-Tryptophan	0.999	6.8e-07	GEGy vs GEGm
gene-tia005815	K01593 aromatic-L-amino-acid/L-tryptophan decarboxylase [EC:4.1.1.28 4.1.1.105] | (RefSeq) tyrosine/DOPA decarboxylase 2-like (A)	TMK0472	C9H8O3	p-Coumaric acid	-0.996	2.89e-05	GEGy vs GEGm
gene-tia005815	K01593 aromatic-L-amino-acid/L-tryptophan decarboxylase [EC:4.1.1.28 4.1.1.105] | (RefSeq) tyrosine/DOPA decarboxylase 2-like (A)	TMK0472	C9H8O3	p-Coumaric acid	-0.996	2.89e-05	GEGy vs GEGm
gene-tia005815	K01593 aromatic-L-amino-acid/L-tryptophan decarboxylase [EC:4.1.1.28 4.1.1.105] | (RefSeq) tyrosine/DOPA decarboxylase 2-like (A)	TMK0482	C10H11NO3	N-Phenylacetylglycine	-1	4.33e-08	GEGy vs GEGm
gene-tia005856	K00759 adenine phosphoribosyltransferase [EC:2.4.2.7] | (RefSeq) adenine phosphoribosyltransferase 3-like (A)	TMK0213	C10H14N5O7P	3'-Aenylic acid	-0.977	0.000810772	GEEm vs GEGm
gene-tia005856	K00759 adenine phosphoribosyltransferase [EC:2.4.2.7] | (RefSeq) adenine phosphoribosyltransferase 3-like (A)	TMK0368	C10H12N5O6P	Cyclic AMP	-0.985	0.000341377	GEEm vs GEGm
gene-tia005856	K00759 adenine phosphoribosyltransferase [EC:2.4.2.7] | (RefSeq) adenine phosphoribosyltransferase 3-like (A)	TMK0374	C10H12N5O7P	Guanosine 3',5'-cyclic monophosphate	-0.983	0.000447303	GEEm vs GEGm
gene-tia005856	K00759 adenine phosphoribosyltransferase [EC:2.4.2.7] | (RefSeq) adenine phosphoribosyltransferase 3-like (A)	TMK0503	C10H13N5O3	Deoxyadenosine	-0.992	8.83e-05	GEEm vs GEGm
gene-tia005856	K00759 adenine phosphoribosyltransferase [EC:2.4.2.7] | (RefSeq) adenine phosphoribosyltransferase 3-like (A)	TMK0507	C10H13N5O4	Adenosine	-0.992	0.000104647	GEEm vs GEGm
gene-tia005856	K00759 adenine phosphoribosyltransferase [EC:2.4.2.7] | (RefSeq) adenine phosphoribosyltransferase 3-like (A)	TMK0213	C10H14N5O7P	3'-Aenylic acid	-0.965	0.00176784	GEEy vs GEGy
gene-tia005856	K00759 adenine phosphoribosyltransferase [EC:2.4.2.7] | (RefSeq) adenine phosphoribosyltransferase 3-like (A)	TMK0368	C10H12N5O6P	Cyclic AMP	-0.946	0.0042325	GEEy vs GEGy
gene-tia005856	K00759 adenine phosphoribosyltransferase [EC:2.4.2.7] | (RefSeq) adenine phosphoribosyltransferase 3-like (A)	TMK0374	C10H12N5O7P	Guanosine 3',5'-cyclic monophosphate	-0.992	8.84e-05	GEEy vs GEGy
gene-tia005856	K00759 adenine phosphoribosyltransferase [EC:2.4.2.7] | (RefSeq) adenine phosphoribosyltransferase 3-like (A)	TMK0503	C10H13N5O3	Deoxyadenosine	-0.992	8.94e-05	GEEy vs GEGy
gene-tia005856	K00759 adenine phosphoribosyltransferase [EC:2.4.2.7] | (RefSeq) adenine phosphoribosyltransferase 3-like (A)	TMK0507	C10H13N5O4	Adenosine	-0.997	1.52e-05	GEEy vs GEGy
gene-tia005868	K00261 glutamate dehydrogenase (NAD(P)+) [EC:1.4.1.3] | (RefSeq) glutamate dehydrogenase 1, mitochondrial isoform X1 (A)	TMK0579	C5H12N2O2	L-Ornithine	-0.995	4.48e-05	GEEm vs GEGm
gene-tia005921	K00891 shikimate kinase [EC:2.7.1.71] | (RefSeq) shikimate kinase 3, chloroplastic-like (A)	TMK0070	C5H11O8P	Ribulose-5-phosphate	-0.997	1.14e-05	GEEm vs GEGm
gene-tia005921	K00891 shikimate kinase [EC:2.7.1.71] | (RefSeq) shikimate kinase 3, chloroplastic-like (A)	TMK0271	C11H12N2O2	L-Tryptophan	-0.999	1.47e-06	GEEm vs GEGm
gene-tia005921	K00891 shikimate kinase [EC:2.7.1.71] | (RefSeq) shikimate kinase 3, chloroplastic-like (A)	TMK0271	C11H12N2O2	L-Tryptophan	-0.999	1.47e-06	GEEm vs GEGm
gene-tia005921	K00891 shikimate kinase [EC:2.7.1.71] | (RefSeq) shikimate kinase 3, chloroplastic-like (A)	TMK0408	C4H8N2O3	L-Asparagine	-0.972	0.00117926	GEEm vs GEGm
gene-tia005921	K00891 shikimate kinase [EC:2.7.1.71] | (RefSeq) shikimate kinase 3, chloroplastic-like (A)	TMK0532	C9H11NO3	L-(-)-Tyrosine	-0.998	6.2e-06	GEEm vs GEGm
gene-tia005921	K00891 shikimate kinase [EC:2.7.1.71] | (RefSeq) shikimate kinase 3, chloroplastic-like (A)	TMK0532	C9H11NO3	L-(-)-Tyrosine	-0.998	6.2e-06	GEEm vs GEGm
gene-tia005921	K00891 shikimate kinase [EC:2.7.1.71] | (RefSeq) shikimate kinase 3, chloroplastic-like (A)	TMK0572	C7H14N2O4	2,6-Diaminooimelic acid	-0.992	9.39e-05	GEEm vs GEGm
gene-tia005921	K00891 shikimate kinase [EC:2.7.1.71] | (RefSeq) shikimate kinase 3, chloroplastic-like (A)	TMK0573	C6H14N4O2	L-(+)-Arginine	-0.98	0.000572898	GEEm vs GEGm
gene-tia005921	K00891 shikimate kinase [EC:2.7.1.71] | (RefSeq) shikimate kinase 3, chloroplastic-like (A)	TMK0579	C5H12N2O2	L-Ornithine	-0.999	1.16e-06	GEEm vs GEGm
gene-tia005921	K00891 shikimate kinase [EC:2.7.1.71] | (RefSeq) shikimate kinase 3, chloroplastic-like (A)	TMK0663	C8H7N	Indole	-0.989	0.000188624	GEEm vs GEGm
gene-tia005921	K00891 shikimate kinase [EC:2.7.1.71] | (RefSeq) shikimate kinase 3, chloroplastic-like (A)	TMK0070	C5H11O8P	Ribulose-5-phosphate	-0.923	0.00872421	GEEy vs GEEm
gene-tia005921	K00891 shikimate kinase [EC:2.7.1.71] | (RefSeq) shikimate kinase 3, chloroplastic-like (A)	TMK0271	C11H12N2O2	L-Tryptophan	-0.998	8.38e-06	GEEy vs GEEm
gene-tia005921	K00891 shikimate kinase [EC:2.7.1.71] | (RefSeq) shikimate kinase 3, chloroplastic-like (A)	TMK0271	C11H12N2O2	L-Tryptophan	-0.998	8.38e-06	GEEy vs GEEm
gene-tia005921	K00891 shikimate kinase [EC:2.7.1.71] | (RefSeq) shikimate kinase 3, chloroplastic-like (A)	TMK0408	C4H8N2O3	L-Asparagine	0.993	7.67e-05	GEEy vs GEEm
gene-tia005921	K00891 shikimate kinase [EC:2.7.1.71] | (RefSeq) shikimate kinase 3, chloroplastic-like (A)	TMK0523	C6H13NO2	L-Isoleucine	-0.993	6.55e-05	GEEy vs GEEm
gene-tia005921	K00891 shikimate kinase [EC:2.7.1.71] | (RefSeq) shikimate kinase 3, chloroplastic-like (A)	TMK0525	C6H13NO2	L-Leucine	-0.997	1.34e-05	GEEy vs GEEm
gene-tia005921	K00891 shikimate kinase [EC:2.7.1.71] | (RefSeq) shikimate kinase 3, chloroplastic-like (A)	TMK0550	C4H9NO3	L-(-)-Threonine	-0.99	0.000140636	GEEy vs GEEm
gene-tia005921	K00891 shikimate kinase [EC:2.7.1.71] | (RefSeq) shikimate kinase 3, chloroplastic-like (A)	TMK0567	C4H9NO3	L-Homoserine	-0.993	7.14e-05	GEEy vs GEEm
gene-tia005921	K00891 shikimate kinase [EC:2.7.1.71] | (RefSeq) shikimate kinase 3, chloroplastic-like (A)	TMK0572	C7H14N2O4	2,6-Diaminooimelic acid	0.993	6.69e-05	GEEy vs GEEm
gene-tia005921	K00891 shikimate kinase [EC:2.7.1.71] | (RefSeq) shikimate kinase 3, chloroplastic-like (A)	TMK0663	C8H7N	Indole	-0.996	2.44e-05	GEEy vs GEEm
gene-tia005921	K00891 shikimate kinase [EC:2.7.1.71] | (RefSeq) shikimate kinase 3, chloroplastic-like (A)	TMK0070	C5H11O8P	Ribulose-5-phosphate	-0.995	3.79e-05	GEGy vs GEGm
gene-tia005921	K00891 shikimate kinase [EC:2.7.1.71] | (RefSeq) shikimate kinase 3, chloroplastic-like (A)	TMK0271	C11H12N2O2	L-Tryptophan	0.992	0.000105383	GEGy vs GEGm
gene-tia005921	K00891 shikimate kinase [EC:2.7.1.71] | (RefSeq) shikimate kinase 3, chloroplastic-like (A)	TMK0271	C11H12N2O2	L-Tryptophan	0.992	0.000105383	GEGy vs GEGm
gene-tia005921	K00891 shikimate kinase [EC:2.7.1.71] | (RefSeq) shikimate kinase 3, chloroplastic-like (A)	TMK0408	C4H8N2O3	L-Asparagine	0.992	0.000101091	GEGy vs GEGm
gene-tia005921	K00891 shikimate kinase [EC:2.7.1.71] | (RefSeq) shikimate kinase 3, chloroplastic-like (A)	TMK0523	C6H13NO2	L-Isoleucine	0.997	1.4e-05	GEGy vs GEGm
gene-tia005921	K00891 shikimate kinase [EC:2.7.1.71] | (RefSeq) shikimate kinase 3, chloroplastic-like (A)	TMK0525	C6H13NO2	L-Leucine	0.997	1.17e-05	GEGy vs GEGm
gene-tia005921	K00891 shikimate kinase [EC:2.7.1.71] | (RefSeq) shikimate kinase 3, chloroplastic-like (A)	TMK0550	C4H9NO3	L-(-)-Threonine	0.995	3.09e-05	GEGy vs GEGm
gene-tia005921	K00891 shikimate kinase [EC:2.7.1.71] | (RefSeq) shikimate kinase 3, chloroplastic-like (A)	TMK0567	C4H9NO3	L-Homoserine	0.984	0.000365685	GEGy vs GEGm
gene-tia005921	K00891 shikimate kinase [EC:2.7.1.71] | (RefSeq) shikimate kinase 3, chloroplastic-like (A)	TMK0573	C6H14N4O2	L-(+)-Arginine	0.997	9.71e-06	GEGy vs GEGm
gene-tia005921	K00891 shikimate kinase [EC:2.7.1.71] | (RefSeq) shikimate kinase 3, chloroplastic-like (A)	TMK0579	C5H12N2O2	L-Ornithine	0.919	0.00957364	GEGy vs GEGm
gene-tia005932	K00430 peroxidase [EC:1.11.1.7] | (RefSeq) peroxidase 17-like (A)	TMK0248	C11H14O4	Sinapyl alcohol	0.996	2.27e-05	GEEm vs GEGm
gene-tia005932	K00430 peroxidase [EC:1.11.1.7] | (RefSeq) peroxidase 17-like (A)	TMK0469	C10H8O4	Scopoletin(7-Hydroxy-5-methoxycoumarin)	1	3.53e-07	GEEm vs GEGm
gene-tia005932	K00430 peroxidase [EC:1.11.1.7] | (RefSeq) peroxidase 17-like (A)	TMK0532	C9H11NO3	L-(-)-Tyrosine	0.998	4.41e-06	GEEm vs GEGm
gene-tia005932	K00430 peroxidase [EC:1.11.1.7] | (RefSeq) peroxidase 17-like (A)	TMK0057	C17H24O9	Syringin	0.998	7.46e-06	GEEy vs GEEm
gene-tia005932	K00430 peroxidase [EC:1.11.1.7] | (RefSeq) peroxidase 17-like (A)	TMK0231	C9H8O2	Cinnamic acid	-0.999	4.07e-07	GEEy vs GEEm
gene-tia005932	K00430 peroxidase [EC:1.11.1.7] | (RefSeq) peroxidase 17-like (A)	TMK0248	C11H14O4	Sinapyl alcohol	0.99	0.000146472	GEEy vs GEEm
gene-tia005932	K00430 peroxidase [EC:1.11.1.7] | (RefSeq) peroxidase 17-like (A)	TMK0469	C10H8O4	Scopoletin(7-Hydroxy-5-methoxycoumarin)	0.997	1.72e-05	GEEy vs GEEm
gene-tia005932	K00430 peroxidase [EC:1.11.1.7] | (RefSeq) peroxidase 17-like (A)	TMK0057	C17H24O9	Syringin	0.992	0.000105312	GEEy vs GEGy
gene-tia005932	K00430 peroxidase [EC:1.11.1.7] | (RefSeq) peroxidase 17-like (A)	TMK0231	C9H8O2	Cinnamic acid	0.998	7.83e-06	GEEy vs GEGy
gene-tia005932	K00430 peroxidase [EC:1.11.1.7] | (RefSeq) peroxidase 17-like (A)	TMK0532	C9H11NO3	L-(-)-Tyrosine	-0.999	1.04e-06	GEEy vs GEGy
gene-tia006031	K01757 strictosidine synthase [EC:4.3.3.2] | (RefSeq) protein STRICTOSIDINE SYNTHASE-LIKE 12-like (A)	TMK0271	C11H12N2O2	L-Tryptophan	-0.99	0.000155552	GEEy vs GEEm
gene-tia006031	K01757 strictosidine synthase [EC:4.3.3.2] | (RefSeq) protein STRICTOSIDINE SYNTHASE-LIKE 12-like (A)	TMK0271	C11H12N2O2	L-Tryptophan	0.978	0.000726938	GEGy vs GEGm
gene-tia006035	K00121 S-(hydroxymethyl)glutathione dehydrogenase / alcohol dehydrogenase [EC:1.1.1.284 1.1.1.1] | (RefSeq) LOW QUALITY PROTEIN: alcohol dehydrogenase-like 1 (A)	TMK0524	C8H11NO	L-Tyramine	0.997	1.48e-05	GEEy vs GEGy
gene-tia006125	K02083 allantoate deiminase [EC:3.5.3.9] | (RefSeq) allantoate deiminase 2 (A)	TMK0213	C10H14N5O7P	3'-Aenylic acid	-0.982	0.000469285	GEEm vs GEGm
gene-tia006125	K02083 allantoate deiminase [EC:3.5.3.9] | (RefSeq) allantoate deiminase 2 (A)	TMK0368	C10H12N5O6P	Cyclic AMP	-0.996	2.03e-05	GEEm vs GEGm
gene-tia006125	K02083 allantoate deiminase [EC:3.5.3.9] | (RefSeq) allantoate deiminase 2 (A)	TMK0374	C10H12N5O7P	Guanosine 3',5'-cyclic monophosphate	-0.998	7.78e-06	GEEm vs GEGm
gene-tia006125	K02083 allantoate deiminase [EC:3.5.3.9] | (RefSeq) allantoate deiminase 2 (A)	TMK0503	C10H13N5O3	Deoxyadenosine	-0.999	1.3e-06	GEEm vs GEGm
gene-tia006125	K02083 allantoate deiminase [EC:3.5.3.9] | (RefSeq) allantoate deiminase 2 (A)	TMK0507	C10H13N5O4	Adenosine	-1	1.2e-09	GEEm vs GEGm
gene-tia006125	K02083 allantoate deiminase [EC:3.5.3.9] | (RefSeq) allantoate deiminase 2 (A)	TMK0680	C10H14N5O8P	Guanosine 5'-monophosphate	-0.968	0.00147475	GEEm vs GEGm
gene-tia006125	K02083 allantoate deiminase [EC:3.5.3.9] | (RefSeq) allantoate deiminase 2 (A)	TMK0895	C10H14N5O7P	Adenosine 5'-monophosphate	-0.998	6.01e-06	GEEm vs GEGm
gene-tia006125	K02083 allantoate deiminase [EC:3.5.3.9] | (RefSeq) allantoate deiminase 2 (A)	TMK0213	C10H14N5O7P	3'-Aenylic acid	-0.966	0.00176382	GEEy vs GEGy
gene-tia006125	K02083 allantoate deiminase [EC:3.5.3.9] | (RefSeq) allantoate deiminase 2 (A)	TMK0368	C10H12N5O6P	Cyclic AMP	-0.953	0.00322481	GEEy vs GEGy
gene-tia006125	K02083 allantoate deiminase [EC:3.5.3.9] | (RefSeq) allantoate deiminase 2 (A)	TMK0374	C10H12N5O7P	Guanosine 3',5'-cyclic monophosphate	-0.988	0.000223506	GEEy vs GEGy
gene-tia006125	K02083 allantoate deiminase [EC:3.5.3.9] | (RefSeq) allantoate deiminase 2 (A)	TMK0503	C10H13N5O3	Deoxyadenosine	-0.99	0.000136244	GEEy vs GEGy
gene-tia006125	K02083 allantoate deiminase [EC:3.5.3.9] | (RefSeq) allantoate deiminase 2 (A)	TMK0507	C10H13N5O4	Adenosine	-0.997	1.2e-05	GEEy vs GEGy
gene-tia006131	K13065 shikimate O-hydroxycinnamoyltransferase [EC:2.3.1.133] | (RefSeq) shikimate O-hydroxycinnamoyltransferase-like (A)	TMK0231	C9H8O2	Cinnamic acid	-0.992	0.00010082	GEEy vs GEGy
gene-tia006131	K13065 shikimate O-hydroxycinnamoyltransferase [EC:2.3.1.133] | (RefSeq) shikimate O-hydroxycinnamoyltransferase-like (A)	TMK0472	C9H8O3	p-Coumaric acid	-0.995	3.12e-05	GEEy vs GEGy
gene-tia006131	K13065 shikimate O-hydroxycinnamoyltransferase [EC:2.3.1.133] | (RefSeq) shikimate O-hydroxycinnamoyltransferase-like (A)	TMK0231	C9H8O2	Cinnamic acid	-0.994	5.82e-05	GEGy vs GEGm
gene-tia006131	K13065 shikimate O-hydroxycinnamoyltransferase [EC:2.3.1.133] | (RefSeq) shikimate O-hydroxycinnamoyltransferase-like (A)	TMK0472	C9H8O3	p-Coumaric acid	-0.995	3.68e-05	GEGy vs GEGm
gene-tia006138	K00083 cinnamyl-alcohol dehydrogenase [EC:1.1.1.195] | (RefSeq) LOC109762237; probable cinnamyl alcohol dehydrogenase 5 (A)	TMK0532	C9H11NO3	L-(-)-Tyrosine	0.952	0.00343157	GEEy vs GEGy
gene-tia006184	K01187 alpha-glucosidase [EC:3.2.1.20] | (RefSeq) probable alpha-glucosidase Os06g0675700 (A)	TMK0291	C6H13O9P	D-Fructose 6-phosphate	-0.989	0.00018393	GEEy vs GEGy
gene-tia006184	K01187 alpha-glucosidase [EC:3.2.1.20] | (RefSeq) probable alpha-glucosidase Os06g0675700 (A)	TMK0291	C6H13O9P	D-Fructose 6-phosphate	-0.989	0.00018393	GEEy vs GEGy
gene-tia006191	K13648 alpha-1,4-galacturonosyltransferase [EC:2.4.1.43] | (RefSeq) probable galacturonosyltransferase 3 (A)	TMK0306	C6H10O7	D-Glucoronic acid	-0.987	0.000265569	GEEy vs GEEm
gene-tia006191	K13648 alpha-1,4-galacturonosyltransferase [EC:2.4.1.43] | (RefSeq) probable galacturonosyltransferase 3 (A)	TMK0404	C6H10O7	D-Galacturonic acid(Gal A)	-0.988	0.000199293	GEEy vs GEEm
gene-tia006196	K12309 beta-galactosidase [EC:3.2.1.23] | (Kazusa) Lj3g3v0323160.1; - (A)	TMK0303	C6H14O6	D-Sorbitol	-0.996	2.3e-05	GEEm vs GEGm
gene-tia006196	K12309 beta-galactosidase [EC:3.2.1.23] | (Kazusa) Lj3g3v0323160.1; - (A)	TMK0422	C18H39NO2	D-erythro-Dihydrosphingosine	0.99	0.00014656	GEEm vs GEGm
gene-tia006196	K12309 beta-galactosidase [EC:3.2.1.23] | (Kazusa) Lj3g3v0323160.1; - (A)	TMK0303	C6H14O6	D-Sorbitol	-0.994	5.41e-05	GEEy vs GEEm
gene-tia006196	K12309 beta-galactosidase [EC:3.2.1.23] | (Kazusa) Lj3g3v0323160.1; - (A)	TMK0422	C18H39NO2	D-erythro-Dihydrosphingosine	0.988	0.000216773	GEGy vs GEGm
gene-tia006227	K00423 L-ascorbate oxidase [EC:1.10.3.3] | (RefSeq) L-ascorbate oxidase (A)	TMK0306	C6H10O7	D-Glucoronic acid	-0.993	6.95e-05	GEEy vs GEEm
gene-tia006227	K00423 L-ascorbate oxidase [EC:1.10.3.3] | (RefSeq) L-ascorbate oxidase (A)	TMK0306	C6H10O7	D-Glucoronic acid	0.996	1.89e-05	GEGy vs GEGm
gene-tia006258	K04713 sphinganine C4-monooxygenase [EC:1.14.18.5] | (RefSeq) sphinganine C4-monooxygenase 2-like (A)	TMK0422	C18H39NO2	D-erythro-Dihydrosphingosine	0.988	0.000206481	GEEm vs GEGm
gene-tia006258	K04713 sphinganine C4-monooxygenase [EC:1.14.18.5] | (RefSeq) sphinganine C4-monooxygenase 2-like (A)	TMK0422	C18H39NO2	D-erythro-Dihydrosphingosine	0.998	9.35e-06	GEGy vs GEGm
gene-tia006259	K04713 sphinganine C4-monooxygenase [EC:1.14.18.5] | (RefSeq) sphinganine C4-monooxygenase 2-like (A)	TMK0422	C18H39NO2	D-erythro-Dihydrosphingosine	0.99	0.000161675	GEEm vs GEGm
gene-tia006259	K04713 sphinganine C4-monooxygenase [EC:1.14.18.5] | (RefSeq) sphinganine C4-monooxygenase 2-like (A)	TMK0422	C18H39NO2	D-erythro-Dihydrosphingosine	0.997	1e-05	GEGy vs GEGm
gene-tia006377	K01904 4-coumarate--CoA ligase [EC:6.2.1.12] | (RefSeq) 4-coumarate--CoA ligase-like 7 (A)	TMK0248	C11H14O4	Sinapyl alcohol	0.986	0.000293009	GEEm vs GEGm
gene-tia006377	K01904 4-coumarate--CoA ligase [EC:6.2.1.12] | (RefSeq) 4-coumarate--CoA ligase-like 7 (A)	TMK0532	C9H11NO3	L-(-)-Tyrosine	0.977	0.000782816	GEEm vs GEGm
gene-tia006377	K01904 4-coumarate--CoA ligase [EC:6.2.1.12] | (RefSeq) 4-coumarate--CoA ligase-like 7 (A)	TMK0532	C9H11NO3	L-(-)-Tyrosine	0.977	0.000782816	GEEm vs GEGm
gene-tia006377	K01904 4-coumarate--CoA ligase [EC:6.2.1.12] | (RefSeq) 4-coumarate--CoA ligase-like 7 (A)	TMK0231	C9H8O2	Cinnamic acid	-0.999	2.75e-06	GEEy vs GEGy
gene-tia006377	K01904 4-coumarate--CoA ligase [EC:6.2.1.12] | (RefSeq) 4-coumarate--CoA ligase-like 7 (A)	TMK0231	C9H8O2	Cinnamic acid	-0.999	2.75e-06	GEEy vs GEGy
gene-tia006377	K01904 4-coumarate--CoA ligase [EC:6.2.1.12] | (RefSeq) 4-coumarate--CoA ligase-like 7 (A)	TMK0248	C11H14O4	Sinapyl alcohol	0.93	0.0072291	GEEy vs GEGy
gene-tia006377	K01904 4-coumarate--CoA ligase [EC:6.2.1.12] | (RefSeq) 4-coumarate--CoA ligase-like 7 (A)	TMK0472	C9H8O3	p-Coumaric acid	-0.989	0.000166962	GEEy vs GEGy
gene-tia006377	K01904 4-coumarate--CoA ligase [EC:6.2.1.12] | (RefSeq) 4-coumarate--CoA ligase-like 7 (A)	TMK0472	C9H8O3	p-Coumaric acid	-0.989	0.000166962	GEEy vs GEGy
gene-tia006377	K01904 4-coumarate--CoA ligase [EC:6.2.1.12] | (RefSeq) 4-coumarate--CoA ligase-like 7 (A)	TMK0532	C9H11NO3	L-(-)-Tyrosine	0.997	1.08e-05	GEEy vs GEGy
gene-tia006377	K01904 4-coumarate--CoA ligase [EC:6.2.1.12] | (RefSeq) 4-coumarate--CoA ligase-like 7 (A)	TMK0532	C9H11NO3	L-(-)-Tyrosine	0.997	1.08e-05	GEEy vs GEGy
gene-tia006392	K08712 ATP-binding cassette, subfamily G (WHITE), member 2, SNQ2 | (RefSeq) ABC transporter, ATP-binding protein (A)	TMK0214	C6H14O6	Cordycepic acid	-0.988	0.000217269	GEEm vs GEGm
gene-tia006392	K08712 ATP-binding cassette, subfamily G (WHITE), member 2, SNQ2 | (RefSeq) ABC transporter, ATP-binding protein (A)	TMK0284	C9H12N2O6	Uridine	-0.985	0.00032804	GEEm vs GEGm
gene-tia006392	K08712 ATP-binding cassette, subfamily G (WHITE), member 2, SNQ2 | (RefSeq) ABC transporter, ATP-binding protein (A)	TMK0303	C6H14O6	D-Sorbitol	-0.995	3.36e-05	GEEm vs GEGm
gene-tia006392	K08712 ATP-binding cassette, subfamily G (WHITE), member 2, SNQ2 | (RefSeq) ABC transporter, ATP-binding protein (A)	TMK0369	C10H12N4O6	Xanthosine	0.998	8.23e-06	GEEm vs GEGm
gene-tia006392	K08712 ATP-binding cassette, subfamily G (WHITE), member 2, SNQ2 | (RefSeq) ABC transporter, ATP-binding protein (A)	TMK0503	C10H13N5O3	Deoxyadenosine	-0.999	1.4e-06	GEEm vs GEGm
gene-tia006392	K08712 ATP-binding cassette, subfamily G (WHITE), member 2, SNQ2 | (RefSeq) ABC transporter, ATP-binding protein (A)	TMK0507	C10H13N5O4	Adenosine	-0.998	8.94e-06	GEEm vs GEGm
gene-tia006392	K08712 ATP-binding cassette, subfamily G (WHITE), member 2, SNQ2 | (RefSeq) ABC transporter, ATP-binding protein (A)	TMK0573	C6H14N4O2	L-(+)-Arginine	-0.981	0.000514653	GEEm vs GEGm
gene-tia006392	K08712 ATP-binding cassette, subfamily G (WHITE), member 2, SNQ2 | (RefSeq) ABC transporter, ATP-binding protein (A)	TMK0579	C5H12N2O2	L-Ornithine	-0.998	4.38e-06	GEEm vs GEGm
gene-tia006392	K08712 ATP-binding cassette, subfamily G (WHITE), member 2, SNQ2 | (RefSeq) ABC transporter, ATP-binding protein (A)	TMK0688	C9H13N3O5	Cytidine	-0.999	1.55e-06	GEEm vs GEGm
gene-tia006392	K08712 ATP-binding cassette, subfamily G (WHITE), member 2, SNQ2 | (RefSeq) ABC transporter, ATP-binding protein (A)	TMK0214	C6H14O6	Cordycepic acid	-0.966	0.00169719	GEEy vs GEEm
gene-tia006392	K08712 ATP-binding cassette, subfamily G (WHITE), member 2, SNQ2 | (RefSeq) ABC transporter, ATP-binding protein (A)	TMK0303	C6H14O6	D-Sorbitol	-0.993	8.15e-05	GEEy vs GEEm
gene-tia006392	K08712 ATP-binding cassette, subfamily G (WHITE), member 2, SNQ2 | (RefSeq) ABC transporter, ATP-binding protein (A)	TMK0369	C10H12N4O6	Xanthosine	0.995	4.09e-05	GEEy vs GEEm
gene-tia006392	K08712 ATP-binding cassette, subfamily G (WHITE), member 2, SNQ2 | (RefSeq) ABC transporter, ATP-binding protein (A)	TMK0507	C10H13N5O4	Adenosine	-0.987	0.000260541	GEEy vs GEEm
gene-tia006392	K08712 ATP-binding cassette, subfamily G (WHITE), member 2, SNQ2 | (RefSeq) ABC transporter, ATP-binding protein (A)	TMK0523	C6H13NO2	L-Isoleucine	-0.993	6.64e-05	GEEy vs GEEm
gene-tia006392	K08712 ATP-binding cassette, subfamily G (WHITE), member 2, SNQ2 | (RefSeq) ABC transporter, ATP-binding protein (A)	TMK0525	C6H13NO2	L-Leucine	-0.994	5.36e-05	GEEy vs GEEm
gene-tia006392	K08712 ATP-binding cassette, subfamily G (WHITE), member 2, SNQ2 | (RefSeq) ABC transporter, ATP-binding protein (A)	TMK0550	C4H9NO3	L-(-)-Threonine	-0.992	9.26e-05	GEEy vs GEEm
gene-tia006392	K08712 ATP-binding cassette, subfamily G (WHITE), member 2, SNQ2 | (RefSeq) ABC transporter, ATP-binding protein (A)	TMK0673	C10H13N5O4	Deoxyguanosine	0.996	2.52e-05	GEEy vs GEEm
gene-tia006392	K08712 ATP-binding cassette, subfamily G (WHITE), member 2, SNQ2 | (RefSeq) ABC transporter, ATP-binding protein (A)	TMK0688	C9H13N3O5	Cytidine	-0.995	3.85e-05	GEEy vs GEEm
gene-tia006392	K08712 ATP-binding cassette, subfamily G (WHITE), member 2, SNQ2 | (RefSeq) ABC transporter, ATP-binding protein (A)	TMK0214	C6H14O6	Cordycepic acid	-0.986	0.000287538	GEGy vs GEGm
gene-tia006392	K08712 ATP-binding cassette, subfamily G (WHITE), member 2, SNQ2 | (RefSeq) ABC transporter, ATP-binding protein (A)	TMK0503	C10H13N5O3	Deoxyadenosine	-0.983	0.000444708	GEGy vs GEGm
gene-tia006392	K08712 ATP-binding cassette, subfamily G (WHITE), member 2, SNQ2 | (RefSeq) ABC transporter, ATP-binding protein (A)	TMK0507	C10H13N5O4	Adenosine	-0.994	5.37e-05	GEGy vs GEGm
gene-tia006392	K08712 ATP-binding cassette, subfamily G (WHITE), member 2, SNQ2 | (RefSeq) ABC transporter, ATP-binding protein (A)	TMK0523	C6H13NO2	L-Isoleucine	0.995	3.14e-05	GEGy vs GEGm
gene-tia006392	K08712 ATP-binding cassette, subfamily G (WHITE), member 2, SNQ2 | (RefSeq) ABC transporter, ATP-binding protein (A)	TMK0525	C6H13NO2	L-Leucine	0.996	2.13e-05	GEGy vs GEGm
gene-tia006392	K08712 ATP-binding cassette, subfamily G (WHITE), member 2, SNQ2 | (RefSeq) ABC transporter, ATP-binding protein (A)	TMK0550	C4H9NO3	L-(-)-Threonine	0.987	0.000256499	GEGy vs GEGm
gene-tia006392	K08712 ATP-binding cassette, subfamily G (WHITE), member 2, SNQ2 | (RefSeq) ABC transporter, ATP-binding protein (A)	TMK0573	C6H14N4O2	L-(+)-Arginine	0.989	0.000175168	GEGy vs GEGm
gene-tia006392	K08712 ATP-binding cassette, subfamily G (WHITE), member 2, SNQ2 | (RefSeq) ABC transporter, ATP-binding protein (A)	TMK0579	C5H12N2O2	L-Ornithine	0.94	0.0052092	GEGy vs GEGm
gene-tia006392	K08712 ATP-binding cassette, subfamily G (WHITE), member 2, SNQ2 | (RefSeq) ABC transporter, ATP-binding protein (A)	TMK0673	C10H13N5O4	Deoxyguanosine	-0.991	0.000112269	GEGy vs GEGm
gene-tia006462	K00434 L-ascorbate peroxidase [EC:1.11.1.11] | (RefSeq) probable L-ascorbate peroxidase 6, chloroplastic isoform X1 (A)	TMK0579	C5H12N2O2	L-Ornithine	0.998	4.86e-06	GEEm vs GEGm
gene-tia006462	K00434 L-ascorbate peroxidase [EC:1.11.1.11] | (RefSeq) probable L-ascorbate peroxidase 6, chloroplastic isoform X1 (A)	TMK0579	C5H12N2O2	L-Ornithine	-0.956	0.00291006	GEGy vs GEGm
gene-tia006463	K15777 4,5-DOPA dioxygenase extradiol [EC:1.13.11.-] | (RefSeq) uncharacterized protein LOC110630336 (A)	TMK0532	C9H11NO3	L-(-)-Tyrosine	0.996	2.18e-05	GEEm vs GEGm
gene-tia006463	K15777 4,5-DOPA dioxygenase extradiol [EC:1.13.11.-] | (RefSeq) uncharacterized protein LOC110630336 (A)	TMK0532	C9H11NO3	L-(-)-Tyrosine	-0.978	0.000700794	GEEy vs GEGy
gene-tia006521	K00927 phosphoglycerate kinase [EC:2.7.2.3] | (RefSeq) uncharacterized LOC109182250 (A)	TMK0291	C6H13O9P	D-Fructose 6-phosphate	-0.965	0.00182165	GEEy vs GEGy
gene-tia006521	K00927 phosphoglycerate kinase [EC:2.7.2.3] | (RefSeq) uncharacterized LOC109182250 (A)	TMK0291	C6H13O9P	D-Fructose 6-phosphate	-0.965	0.00182165	GEEy vs GEGy
gene-tia006577	K00121 S-(hydroxymethyl)glutathione dehydrogenase / alcohol dehydrogenase [EC:1.1.1.284 1.1.1.1] | (RefSeq) alcohol dehydrogenase class-3 (A)	TMK0524	C8H11NO	L-Tyramine	-0.999	1.06e-06	GEEy vs GEGy
gene-tia006577	K00121 S-(hydroxymethyl)glutathione dehydrogenase / alcohol dehydrogenase [EC:1.1.1.284 1.1.1.1] | (RefSeq) alcohol dehydrogenase class-3 (A)	TMK0532	C9H11NO3	L-(-)-Tyrosine	0.998	4.01e-06	GEEy vs GEGy
gene-tia006607	K00856 adenosine kinase [EC:2.7.1.20] | (RefSeq) adenosine kinase 2-like (A)	TMK0213	C10H14N5O7P	3'-Aenylic acid	0.98	0.000570459	GEEy vs GEGy
gene-tia006607	K00856 adenosine kinase [EC:2.7.1.20] | (RefSeq) adenosine kinase 2-like (A)	TMK0368	C10H12N5O6P	Cyclic AMP	0.974	0.000977339	GEEy vs GEGy
gene-tia006607	K00856 adenosine kinase [EC:2.7.1.20] | (RefSeq) adenosine kinase 2-like (A)	TMK0374	C10H12N5O7P	Guanosine 3',5'-cyclic monophosphate	0.987	0.000256592	GEEy vs GEGy
gene-tia006607	K00856 adenosine kinase [EC:2.7.1.20] | (RefSeq) adenosine kinase 2-like (A)	TMK0503	C10H13N5O3	Deoxyadenosine	0.976	0.000844428	GEEy vs GEGy
gene-tia006607	K00856 adenosine kinase [EC:2.7.1.20] | (RefSeq) adenosine kinase 2-like (A)	TMK0507	C10H13N5O4	Adenosine	0.991	0.000133837	GEEy vs GEGy
gene-tia006658	K00430 peroxidase [EC:1.11.1.7] | (RefSeq) peroxidase P7-like (A)	TMK0248	C11H14O4	Sinapyl alcohol	-0.962	0.00213704	GEEm vs GEGm
gene-tia006658	K00430 peroxidase [EC:1.11.1.7] | (RefSeq) peroxidase P7-like (A)	TMK0469	C10H8O4	Scopoletin(7-Hydroxy-5-methoxycoumarin)	-0.951	0.00355031	GEEm vs GEGm
gene-tia006658	K00430 peroxidase [EC:1.11.1.7] | (RefSeq) peroxidase P7-like (A)	TMK0532	C9H11NO3	L-(-)-Tyrosine	-0.957	0.00279553	GEEm vs GEGm
gene-tia006658	K00430 peroxidase [EC:1.11.1.7] | (RefSeq) peroxidase P7-like (A)	TMK0057	C17H24O9	Syringin	-0.979	0.00065077	GEEy vs GEEm
gene-tia006658	K00430 peroxidase [EC:1.11.1.7] | (RefSeq) peroxidase P7-like (A)	TMK0231	C9H8O2	Cinnamic acid	0.971	0.00125109	GEEy vs GEEm
gene-tia006658	K00430 peroxidase [EC:1.11.1.7] | (RefSeq) peroxidase P7-like (A)	TMK0248	C11H14O4	Sinapyl alcohol	-0.984	0.000360585	GEEy vs GEEm
gene-tia006658	K00430 peroxidase [EC:1.11.1.7] | (RefSeq) peroxidase P7-like (A)	TMK0469	C10H8O4	Scopoletin(7-Hydroxy-5-methoxycoumarin)	-0.962	0.00214498	GEEy vs GEEm
gene-tia006658	K00430 peroxidase [EC:1.11.1.7] | (RefSeq) peroxidase P7-like (A)	TMK0057	C17H24O9	Syringin	-0.978	0.000725342	GEEy vs GEGy
gene-tia006658	K00430 peroxidase [EC:1.11.1.7] | (RefSeq) peroxidase P7-like (A)	TMK0231	C9H8O2	Cinnamic acid	-0.98	0.00060141	GEEy vs GEGy
gene-tia006658	K00430 peroxidase [EC:1.11.1.7] | (RefSeq) peroxidase P7-like (A)	TMK0532	C9H11NO3	L-(-)-Tyrosine	0.981	0.000527854	GEEy vs GEGy
gene-tia006687	K18532 adenylate kinase [EC:2.7.4.3] | (RefSeq) (R)-specific enoyl-CoA hydratase (A)	TMK0213	C10H14N5O7P	3'-Aenylic acid	0.975	0.000906415	GEEm vs GEGm
gene-tia006687	K18532 adenylate kinase [EC:2.7.4.3] | (RefSeq) (R)-specific enoyl-CoA hydratase (A)	TMK0368	C10H12N5O6P	Cyclic AMP	0.989	0.000193787	GEEm vs GEGm
gene-tia006687	K18532 adenylate kinase [EC:2.7.4.3] | (RefSeq) (R)-specific enoyl-CoA hydratase (A)	TMK0374	C10H12N5O7P	Guanosine 3',5'-cyclic monophosphate	0.983	0.00044316	GEEm vs GEGm
gene-tia006687	K18532 adenylate kinase [EC:2.7.4.3] | (RefSeq) (R)-specific enoyl-CoA hydratase (A)	TMK0503	C10H13N5O3	Deoxyadenosine	0.995	3.06e-05	GEEm vs GEGm
gene-tia006687	K18532 adenylate kinase [EC:2.7.4.3] | (RefSeq) (R)-specific enoyl-CoA hydratase (A)	TMK0507	C10H13N5O4	Adenosine	0.991	0.000108205	GEEm vs GEGm
gene-tia006687	K18532 adenylate kinase [EC:2.7.4.3] | (RefSeq) (R)-specific enoyl-CoA hydratase (A)	TMK0680	C10H14N5O8P	Guanosine 5'-monophosphate	0.958	0.00262436	GEEm vs GEGm
gene-tia006687	K18532 adenylate kinase [EC:2.7.4.3] | (RefSeq) (R)-specific enoyl-CoA hydratase (A)	TMK0895	C10H14N5O7P	Adenosine 5'-monophosphate	0.983	0.000453739	GEEm vs GEGm
gene-tia006709	K00134 glyceraldehyde 3-phosphate dehydrogenase [EC:1.2.1.12] | (RefSeq) glyceraldehyde-3-phosphate dehydrogenase 2, cytosolic isoform X1 (A)	TMK0070	C5H11O8P	Ribulose-5-phosphate	0.998	4.73e-06	GEEm vs GEGm
gene-tia006709	K00134 glyceraldehyde 3-phosphate dehydrogenase [EC:1.2.1.12] | (RefSeq) glyceraldehyde-3-phosphate dehydrogenase 2, cytosolic isoform X1 (A)	TMK0070	C5H11O8P	Ribulose-5-phosphate	0.998	4.73e-06	GEEm vs GEGm
gene-tia006709	K00134 glyceraldehyde 3-phosphate dehydrogenase [EC:1.2.1.12] | (RefSeq) glyceraldehyde-3-phosphate dehydrogenase 2, cytosolic isoform X1 (A)	TMK0070	C5H11O8P	Ribulose-5-phosphate	0.998	4.73e-06	GEEm vs GEGm
gene-tia006709	K00134 glyceraldehyde 3-phosphate dehydrogenase [EC:1.2.1.12] | (RefSeq) glyceraldehyde-3-phosphate dehydrogenase 2, cytosolic isoform X1 (A)	TMK0271	C11H12N2O2	L-Tryptophan	0.997	1.65e-05	GEEm vs GEGm
gene-tia006709	K00134 glyceraldehyde 3-phosphate dehydrogenase [EC:1.2.1.12] | (RefSeq) glyceraldehyde-3-phosphate dehydrogenase 2, cytosolic isoform X1 (A)	TMK0408	C4H8N2O3	L-Asparagine	0.974	0.00104227	GEEm vs GEGm
gene-tia006709	K00134 glyceraldehyde 3-phosphate dehydrogenase [EC:1.2.1.12] | (RefSeq) glyceraldehyde-3-phosphate dehydrogenase 2, cytosolic isoform X1 (A)	TMK0532	C9H11NO3	L-(-)-Tyrosine	0.996	2.22e-05	GEEm vs GEGm
gene-tia006709	K00134 glyceraldehyde 3-phosphate dehydrogenase [EC:1.2.1.12] | (RefSeq) glyceraldehyde-3-phosphate dehydrogenase 2, cytosolic isoform X1 (A)	TMK0572	C7H14N2O4	2,6-Diaminooimelic acid	0.997	1.62e-05	GEEm vs GEGm
gene-tia006709	K00134 glyceraldehyde 3-phosphate dehydrogenase [EC:1.2.1.12] | (RefSeq) glyceraldehyde-3-phosphate dehydrogenase 2, cytosolic isoform X1 (A)	TMK0573	C6H14N4O2	L-(+)-Arginine	0.976	0.000825143	GEEm vs GEGm
gene-tia006709	K00134 glyceraldehyde 3-phosphate dehydrogenase [EC:1.2.1.12] | (RefSeq) glyceraldehyde-3-phosphate dehydrogenase 2, cytosolic isoform X1 (A)	TMK0579	C5H12N2O2	L-Ornithine	0.999	1.71e-06	GEEm vs GEGm
gene-tia006709	K00134 glyceraldehyde 3-phosphate dehydrogenase [EC:1.2.1.12] | (RefSeq) glyceraldehyde-3-phosphate dehydrogenase 2, cytosolic isoform X1 (A)	TMK0291	C6H13O9P	D-Fructose 6-phosphate	-0.998	7.58e-06	GEEy vs GEGy
gene-tia006709	K00134 glyceraldehyde 3-phosphate dehydrogenase [EC:1.2.1.12] | (RefSeq) glyceraldehyde-3-phosphate dehydrogenase 2, cytosolic isoform X1 (A)	TMK0291	C6H13O9P	D-Fructose 6-phosphate	-0.998	7.58e-06	GEEy vs GEGy
gene-tia006709	K00134 glyceraldehyde 3-phosphate dehydrogenase [EC:1.2.1.12] | (RefSeq) glyceraldehyde-3-phosphate dehydrogenase 2, cytosolic isoform X1 (A)	TMK0408	C4H8N2O3	L-Asparagine	0.998	3.65e-06	GEEy vs GEGy
gene-tia006709	K00134 glyceraldehyde 3-phosphate dehydrogenase [EC:1.2.1.12] | (RefSeq) glyceraldehyde-3-phosphate dehydrogenase 2, cytosolic isoform X1 (A)	TMK0532	C9H11NO3	L-(-)-Tyrosine	0.999	2.96e-06	GEEy vs GEGy
gene-tia006709	K00134 glyceraldehyde 3-phosphate dehydrogenase [EC:1.2.1.12] | (RefSeq) glyceraldehyde-3-phosphate dehydrogenase 2, cytosolic isoform X1 (A)	TMK0567	C4H9NO3	L-Homoserine	0.975	0.000957381	GEEy vs GEGy
gene-tia006709	K00134 glyceraldehyde 3-phosphate dehydrogenase [EC:1.2.1.12] | (RefSeq) glyceraldehyde-3-phosphate dehydrogenase 2, cytosolic isoform X1 (A)	TMK0572	C7H14N2O4	2,6-Diaminooimelic acid	0.998	4.5e-06	GEEy vs GEGy
gene-tia006709	K00134 glyceraldehyde 3-phosphate dehydrogenase [EC:1.2.1.12] | (RefSeq) glyceraldehyde-3-phosphate dehydrogenase 2, cytosolic isoform X1 (A)	TMK0573	C6H14N4O2	L-(+)-Arginine	0.998	6.18e-06	GEEy vs GEGy
gene-tia006709	K00134 glyceraldehyde 3-phosphate dehydrogenase [EC:1.2.1.12] | (RefSeq) glyceraldehyde-3-phosphate dehydrogenase 2, cytosolic isoform X1 (A)	TMK0577	C6H9N3O2	L-Histidine	0.997	1.34e-05	GEEy vs GEGy
gene-tia006709	K00134 glyceraldehyde 3-phosphate dehydrogenase [EC:1.2.1.12] | (RefSeq) glyceraldehyde-3-phosphate dehydrogenase 2, cytosolic isoform X1 (A)	TMK0578	C6H14N2O2	L-(+)-Lysine	0.996	3e-05	GEEy vs GEGy
gene-tia006709	K00134 glyceraldehyde 3-phosphate dehydrogenase [EC:1.2.1.12] | (RefSeq) glyceraldehyde-3-phosphate dehydrogenase 2, cytosolic isoform X1 (A)	TMK0579	C5H12N2O2	L-Ornithine	0.994	5.42e-05	GEEy vs GEGy
gene-tia006709	K00134 glyceraldehyde 3-phosphate dehydrogenase [EC:1.2.1.12] | (RefSeq) glyceraldehyde-3-phosphate dehydrogenase 2, cytosolic isoform X1 (A)	TMK0070	C5H11O8P	Ribulose-5-phosphate	-0.986	0.00029036	GEGy vs GEGm
gene-tia006709	K00134 glyceraldehyde 3-phosphate dehydrogenase [EC:1.2.1.12] | (RefSeq) glyceraldehyde-3-phosphate dehydrogenase 2, cytosolic isoform X1 (A)	TMK0070	C5H11O8P	Ribulose-5-phosphate	-0.986	0.00029036	GEGy vs GEGm
gene-tia006709	K00134 glyceraldehyde 3-phosphate dehydrogenase [EC:1.2.1.12] | (RefSeq) glyceraldehyde-3-phosphate dehydrogenase 2, cytosolic isoform X1 (A)	TMK0070	C5H11O8P	Ribulose-5-phosphate	-0.986	0.00029036	GEGy vs GEGm
gene-tia006709	K00134 glyceraldehyde 3-phosphate dehydrogenase [EC:1.2.1.12] | (RefSeq) glyceraldehyde-3-phosphate dehydrogenase 2, cytosolic isoform X1 (A)	TMK0271	C11H12N2O2	L-Tryptophan	0.983	0.00045468	GEGy vs GEGm
gene-tia006709	K00134 glyceraldehyde 3-phosphate dehydrogenase [EC:1.2.1.12] | (RefSeq) glyceraldehyde-3-phosphate dehydrogenase 2, cytosolic isoform X1 (A)	TMK0408	C4H8N2O3	L-Asparagine	0.974	0.00098131	GEGy vs GEGm
gene-tia006709	K00134 glyceraldehyde 3-phosphate dehydrogenase [EC:1.2.1.12] | (RefSeq) glyceraldehyde-3-phosphate dehydrogenase 2, cytosolic isoform X1 (A)	TMK0567	C4H9NO3	L-Homoserine	0.96	0.00233907	GEGy vs GEGm
gene-tia006709	K00134 glyceraldehyde 3-phosphate dehydrogenase [EC:1.2.1.12] | (RefSeq) glyceraldehyde-3-phosphate dehydrogenase 2, cytosolic isoform X1 (A)	TMK0573	C6H14N4O2	L-(+)-Arginine	0.981	0.000533722	GEGy vs GEGm
gene-tia006709	K00134 glyceraldehyde 3-phosphate dehydrogenase [EC:1.2.1.12] | (RefSeq) glyceraldehyde-3-phosphate dehydrogenase 2, cytosolic isoform X1 (A)	TMK0577	C6H9N3O2	L-Histidine	0.961	0.00228187	GEGy vs GEGm
gene-tia006709	K00134 glyceraldehyde 3-phosphate dehydrogenase [EC:1.2.1.12] | (RefSeq) glyceraldehyde-3-phosphate dehydrogenase 2, cytosolic isoform X1 (A)	TMK0578	C6H14N2O2	L-(+)-Lysine	0.971	0.0012591	GEGy vs GEGm
gene-tia006719	K00963 UTP--glucose-1-phosphate uridylyltransferase [EC:2.7.7.9] | (RefSeq) UTP--glucose-1-phosphate uridylyltransferase (A)	TMK0291	C6H13O9P	D-Fructose 6-phosphate	-0.998	7.48e-06	GEEy vs GEGy
gene-tia006719	K00963 UTP--glucose-1-phosphate uridylyltransferase [EC:2.7.7.9] | (RefSeq) UTP--glucose-1-phosphate uridylyltransferase (A)	TMK0291	C6H13O9P	D-Fructose 6-phosphate	-0.998	7.48e-06	GEEy vs GEGy
gene-tia006727	K00789 S-adenosylmethionine synthetase [EC:2.5.1.6] | (RefSeq) S-adenosylmethionine synthase 5 (A)	TMK0070	C5H11O8P	Ribulose-5-phosphate	-0.999	4.72e-07	GEEm vs GEGm
gene-tia006727	K00789 S-adenosylmethionine synthetase [EC:2.5.1.6] | (RefSeq) S-adenosylmethionine synthase 5 (A)	TMK0271	C11H12N2O2	L-Tryptophan	-0.999	1.06e-06	GEEm vs GEGm
gene-tia006727	K00789 S-adenosylmethionine synthetase [EC:2.5.1.6] | (RefSeq) S-adenosylmethionine synthase 5 (A)	TMK0408	C4H8N2O3	L-Asparagine	-0.97	0.00133873	GEEm vs GEGm
gene-tia006727	K00789 S-adenosylmethionine synthetase [EC:2.5.1.6] | (RefSeq) S-adenosylmethionine synthase 5 (A)	TMK0532	C9H11NO3	L-(-)-Tyrosine	-0.999	3.17e-06	GEEm vs GEGm
gene-tia006727	K00789 S-adenosylmethionine synthetase [EC:2.5.1.6] | (RefSeq) S-adenosylmethionine synthase 5 (A)	TMK0572	C7H14N2O4	2,6-Diaminooimelic acid	-0.997	1.7e-05	GEEm vs GEGm
gene-tia006727	K00789 S-adenosylmethionine synthetase [EC:2.5.1.6] | (RefSeq) S-adenosylmethionine synthase 5 (A)	TMK0573	C6H14N4O2	L-(+)-Arginine	-0.982	0.000481086	GEEm vs GEGm
gene-tia006727	K00789 S-adenosylmethionine synthetase [EC:2.5.1.6] | (RefSeq) S-adenosylmethionine synthase 5 (A)	TMK0579	C5H12N2O2	L-Ornithine	-1	2.85e-07	GEEm vs GEGm
gene-tia006727	K00789 S-adenosylmethionine synthetase [EC:2.5.1.6] | (RefSeq) S-adenosylmethionine synthase 5 (A)	TMK0070	C5H11O8P	Ribulose-5-phosphate	-0.943	0.00481848	GEEy vs GEEm
gene-tia006727	K00789 S-adenosylmethionine synthetase [EC:2.5.1.6] | (RefSeq) S-adenosylmethionine synthase 5 (A)	TMK0271	C11H12N2O2	L-Tryptophan	-0.999	6.35e-07	GEEy vs GEEm
gene-tia006727	K00789 S-adenosylmethionine synthetase [EC:2.5.1.6] | (RefSeq) S-adenosylmethionine synthase 5 (A)	TMK0408	C4H8N2O3	L-Asparagine	0.995	3.63e-05	GEEy vs GEEm
gene-tia006727	K00789 S-adenosylmethionine synthetase [EC:2.5.1.6] | (RefSeq) S-adenosylmethionine synthase 5 (A)	TMK0523	C6H13NO2	L-Isoleucine	-0.996	3e-05	GEEy vs GEEm
gene-tia006727	K00789 S-adenosylmethionine synthetase [EC:2.5.1.6] | (RefSeq) S-adenosylmethionine synthase 5 (A)	TMK0525	C6H13NO2	L-Leucine	-0.997	1.35e-05	GEEy vs GEEm
gene-tia006727	K00789 S-adenosylmethionine synthetase [EC:2.5.1.6] | (RefSeq) S-adenosylmethionine synthase 5 (A)	TMK0550	C4H9NO3	L-(-)-Threonine	-0.996	2.79e-05	GEEy vs GEEm
gene-tia006727	K00789 S-adenosylmethionine synthetase [EC:2.5.1.6] | (RefSeq) S-adenosylmethionine synthase 5 (A)	TMK0567	C4H9NO3	L-Homoserine	-0.991	0.000120392	GEEy vs GEEm
gene-tia006727	K00789 S-adenosylmethionine synthetase [EC:2.5.1.6] | (RefSeq) S-adenosylmethionine synthase 5 (A)	TMK0567	C4H9NO3	L-Homoserine	-0.991	0.000120392	GEEy vs GEEm
gene-tia006727	K00789 S-adenosylmethionine synthetase [EC:2.5.1.6] | (RefSeq) S-adenosylmethionine synthase 5 (A)	TMK0572	C7H14N2O4	2,6-Diaminooimelic acid	0.993	7.56e-05	GEEy vs GEEm
gene-tia006727	K00789 S-adenosylmethionine synthetase [EC:2.5.1.6] | (RefSeq) S-adenosylmethionine synthase 5 (A)	TMK0998	C4H7NO2	1-Aminocyclopropane-1-carboxylic acid	-0.998	6.56e-06	GEEy vs GEEm
gene-tia006727	K00789 S-adenosylmethionine synthetase [EC:2.5.1.6] | (RefSeq) S-adenosylmethionine synthase 5 (A)	TMK0408	C4H8N2O3	L-Asparagine	0.999	1.76e-06	GEEy vs GEGy
gene-tia006727	K00789 S-adenosylmethionine synthetase [EC:2.5.1.6] | (RefSeq) S-adenosylmethionine synthase 5 (A)	TMK0520	C14H20N6O5S	S-(5'-Adenosy)-L-homocysteine	-0.936	0.0060636	GEEy vs GEGy
gene-tia006727	K00789 S-adenosylmethionine synthetase [EC:2.5.1.6] | (RefSeq) S-adenosylmethionine synthase 5 (A)	TMK0520	C14H20N6O5S	S-(5'-Adenosy)-L-homocysteine	-0.936	0.0060636	GEEy vs GEGy
gene-tia006727	K00789 S-adenosylmethionine synthetase [EC:2.5.1.6] | (RefSeq) S-adenosylmethionine synthase 5 (A)	TMK0532	C9H11NO3	L-(-)-Tyrosine	0.998	3.85e-06	GEEy vs GEGy
gene-tia006727	K00789 S-adenosylmethionine synthetase [EC:2.5.1.6] | (RefSeq) S-adenosylmethionine synthase 5 (A)	TMK0567	C4H9NO3	L-Homoserine	0.984	0.000404067	GEEy vs GEGy
gene-tia006727	K00789 S-adenosylmethionine synthetase [EC:2.5.1.6] | (RefSeq) S-adenosylmethionine synthase 5 (A)	TMK0567	C4H9NO3	L-Homoserine	0.984	0.000404067	GEEy vs GEGy
gene-tia006727	K00789 S-adenosylmethionine synthetase [EC:2.5.1.6] | (RefSeq) S-adenosylmethionine synthase 5 (A)	TMK0572	C7H14N2O4	2,6-Diaminooimelic acid	0.997	1.01e-05	GEEy vs GEGy
gene-tia006727	K00789 S-adenosylmethionine synthetase [EC:2.5.1.6] | (RefSeq) S-adenosylmethionine synthase 5 (A)	TMK0573	C6H14N4O2	L-(+)-Arginine	0.995	4.52e-05	GEEy vs GEGy
gene-tia006727	K00789 S-adenosylmethionine synthetase [EC:2.5.1.6] | (RefSeq) S-adenosylmethionine synthase 5 (A)	TMK0577	C6H9N3O2	L-Histidine	0.999	2.61e-06	GEEy vs GEGy
gene-tia006727	K00789 S-adenosylmethionine synthetase [EC:2.5.1.6] | (RefSeq) S-adenosylmethionine synthase 5 (A)	TMK0578	C6H14N2O2	L-(+)-Lysine	0.999	2.35e-06	GEEy vs GEGy
gene-tia006727	K00789 S-adenosylmethionine synthetase [EC:2.5.1.6] | (RefSeq) S-adenosylmethionine synthase 5 (A)	TMK0579	C5H12N2O2	L-Ornithine	0.997	9.59e-06	GEEy vs GEGy
gene-tia006727	K00789 S-adenosylmethionine synthetase [EC:2.5.1.6] | (RefSeq) S-adenosylmethionine synthase 5 (A)	TMK0070	C5H11O8P	Ribulose-5-phosphate	-0.999	4.29e-07	GEGy vs GEGm
gene-tia006727	K00789 S-adenosylmethionine synthetase [EC:2.5.1.6] | (RefSeq) S-adenosylmethionine synthase 5 (A)	TMK0271	C11H12N2O2	L-Tryptophan	0.999	4.28e-07	GEGy vs GEGm
gene-tia006727	K00789 S-adenosylmethionine synthetase [EC:2.5.1.6] | (RefSeq) S-adenosylmethionine synthase 5 (A)	TMK0408	C4H8N2O3	L-Asparagine	0.997	1.71e-05	GEGy vs GEGm
gene-tia006727	K00789 S-adenosylmethionine synthetase [EC:2.5.1.6] | (RefSeq) S-adenosylmethionine synthase 5 (A)	TMK0523	C6H13NO2	L-Isoleucine	0.998	3.44e-06	GEGy vs GEGm
gene-tia006727	K00789 S-adenosylmethionine synthetase [EC:2.5.1.6] | (RefSeq) S-adenosylmethionine synthase 5 (A)	TMK0525	C6H13NO2	L-Leucine	0.999	2.8e-06	GEGy vs GEGm
gene-tia006727	K00789 S-adenosylmethionine synthetase [EC:2.5.1.6] | (RefSeq) S-adenosylmethionine synthase 5 (A)	TMK0550	C4H9NO3	L-(-)-Threonine	0.991	0.000125954	GEGy vs GEGm
gene-tia006727	K00789 S-adenosylmethionine synthetase [EC:2.5.1.6] | (RefSeq) S-adenosylmethionine synthase 5 (A)	TMK0567	C4H9NO3	L-Homoserine	0.995	3.97e-05	GEGy vs GEGm
gene-tia006727	K00789 S-adenosylmethionine synthetase [EC:2.5.1.6] | (RefSeq) S-adenosylmethionine synthase 5 (A)	TMK0567	C4H9NO3	L-Homoserine	0.995	3.97e-05	GEGy vs GEGm
gene-tia006727	K00789 S-adenosylmethionine synthetase [EC:2.5.1.6] | (RefSeq) S-adenosylmethionine synthase 5 (A)	TMK0573	C6H14N4O2	L-(+)-Arginine	0.992	0.0001055	GEGy vs GEGm
gene-tia006727	K00789 S-adenosylmethionine synthetase [EC:2.5.1.6] | (RefSeq) S-adenosylmethionine synthase 5 (A)	TMK0577	C6H9N3O2	L-Histidine	0.995	4.1e-05	GEGy vs GEGm
gene-tia006727	K00789 S-adenosylmethionine synthetase [EC:2.5.1.6] | (RefSeq) S-adenosylmethionine synthase 5 (A)	TMK0578	C6H14N2O2	L-(+)-Lysine	0.997	1.74e-05	GEGy vs GEGm
gene-tia006727	K00789 S-adenosylmethionine synthetase [EC:2.5.1.6] | (RefSeq) S-adenosylmethionine synthase 5 (A)	TMK0579	C5H12N2O2	L-Ornithine	0.952	0.00344913	GEGy vs GEGm
gene-tia006727	K00789 S-adenosylmethionine synthetase [EC:2.5.1.6] | (RefSeq) S-adenosylmethionine synthase 5 (A)	TMK0998	C4H7NO2	1-Aminocyclopropane-1-carboxylic acid	0.992	0.000103574	GEGy vs GEGm
gene-tia006806	K00814 alanine transaminase [EC:2.6.1.2] | (RefSeq) alanine aminotransferase 2-like (A)	TMK0070	C5H11O8P	Ribulose-5-phosphate	-0.997	1.32e-05	GEEm vs GEGm
gene-tia006806	K00814 alanine transaminase [EC:2.6.1.2] | (RefSeq) alanine aminotransferase 2-like (A)	TMK0070	C5H11O8P	Ribulose-5-phosphate	-0.997	1.32e-05	GEEm vs GEGm
gene-tia006806	K00814 alanine transaminase [EC:2.6.1.2] | (RefSeq) alanine aminotransferase 2-like (A)	TMK0070	C5H11O8P	Ribulose-5-phosphate	-0.997	1.32e-05	GEEm vs GEGm
gene-tia006806	K00814 alanine transaminase [EC:2.6.1.2] | (RefSeq) alanine aminotransferase 2-like (A)	TMK0271	C11H12N2O2	L-Tryptophan	-0.999	2.71e-06	GEEm vs GEGm
gene-tia006806	K00814 alanine transaminase [EC:2.6.1.2] | (RefSeq) alanine aminotransferase 2-like (A)	TMK0271	C11H12N2O2	L-Tryptophan	-0.999	2.71e-06	GEEm vs GEGm
gene-tia006806	K00814 alanine transaminase [EC:2.6.1.2] | (RefSeq) alanine aminotransferase 2-like (A)	TMK0288	C7H11NO5	N-Acetyl-L-glutamic acid	-0.992	9.3e-05	GEEm vs GEGm
gene-tia006806	K00814 alanine transaminase [EC:2.6.1.2] | (RefSeq) alanine aminotransferase 2-like (A)	TMK0288	C7H11NO5	N-Acetyl-L-glutamic acid	-0.992	9.3e-05	GEEm vs GEGm
gene-tia006806	K00814 alanine transaminase [EC:2.6.1.2] | (RefSeq) alanine aminotransferase 2-like (A)	TMK0288	C7H11NO5	N-Acetyl-L-glutamic acid	-0.992	9.3e-05	GEEm vs GEGm
gene-tia006806	K00814 alanine transaminase [EC:2.6.1.2] | (RefSeq) alanine aminotransferase 2-like (A)	TMK0408	C4H8N2O3	L-Asparagine	-0.969	0.00139233	GEEm vs GEGm
gene-tia006806	K00814 alanine transaminase [EC:2.6.1.2] | (RefSeq) alanine aminotransferase 2-like (A)	TMK0408	C4H8N2O3	L-Asparagine	-0.969	0.00139233	GEEm vs GEGm
gene-tia006806	K00814 alanine transaminase [EC:2.6.1.2] | (RefSeq) alanine aminotransferase 2-like (A)	TMK0532	C9H11NO3	L-(-)-Tyrosine	-0.999	6.54e-07	GEEm vs GEGm
gene-tia006806	K00814 alanine transaminase [EC:2.6.1.2] | (RefSeq) alanine aminotransferase 2-like (A)	TMK0532	C9H11NO3	L-(-)-Tyrosine	-0.999	6.54e-07	GEEm vs GEGm
gene-tia006806	K00814 alanine transaminase [EC:2.6.1.2] | (RefSeq) alanine aminotransferase 2-like (A)	TMK0573	C6H14N4O2	L-(+)-Arginine	-0.989	0.000173454	GEEm vs GEGm
gene-tia006806	K00814 alanine transaminase [EC:2.6.1.2] | (RefSeq) alanine aminotransferase 2-like (A)	TMK0573	C6H14N4O2	L-(+)-Arginine	-0.989	0.000173454	GEEm vs GEGm
gene-tia006806	K00814 alanine transaminase [EC:2.6.1.2] | (RefSeq) alanine aminotransferase 2-like (A)	TMK0579	C5H12N2O2	L-Ornithine	-0.997	1.28e-05	GEEm vs GEGm
gene-tia006806	K00814 alanine transaminase [EC:2.6.1.2] | (RefSeq) alanine aminotransferase 2-like (A)	TMK0579	C5H12N2O2	L-Ornithine	-0.997	1.28e-05	GEEm vs GEGm
gene-tia006806	K00814 alanine transaminase [EC:2.6.1.2] | (RefSeq) alanine aminotransferase 2-like (A)	TMK0579	C5H12N2O2	L-Ornithine	-0.997	1.28e-05	GEEm vs GEGm
gene-tia006954	K01649 2-isopropylmalate synthase [EC:2.3.3.13] | (RefSeq) 2-isopropylmalate synthase A-like (A)	TMK0271	C11H12N2O2	L-Tryptophan	0.997	1.25e-05	GEEm vs GEGm
gene-tia006954	K01649 2-isopropylmalate synthase [EC:2.3.3.13] | (RefSeq) 2-isopropylmalate synthase A-like (A)	TMK0271	C11H12N2O2	L-Tryptophan	0.997	1.25e-05	GEEm vs GEGm
gene-tia006954	K01649 2-isopropylmalate synthase [EC:2.3.3.13] | (RefSeq) 2-isopropylmalate synthase A-like (A)	TMK0288	C7H11NO5	N-Acetyl-L-glutamic acid	0.992	9.16e-05	GEEm vs GEGm
gene-tia006954	K01649 2-isopropylmalate synthase [EC:2.3.3.13] | (RefSeq) 2-isopropylmalate synthase A-like (A)	TMK0288	C7H11NO5	N-Acetyl-L-glutamic acid	0.992	9.16e-05	GEEm vs GEGm
gene-tia006954	K01649 2-isopropylmalate synthase [EC:2.3.3.13] | (RefSeq) 2-isopropylmalate synthase A-like (A)	TMK0532	C9H11NO3	L-(-)-Tyrosine	0.998	8.35e-06	GEEm vs GEGm
gene-tia006954	K01649 2-isopropylmalate synthase [EC:2.3.3.13] | (RefSeq) 2-isopropylmalate synthase A-like (A)	TMK0532	C9H11NO3	L-(-)-Tyrosine	0.998	8.35e-06	GEEm vs GEGm
gene-tia006954	K01649 2-isopropylmalate synthase [EC:2.3.3.13] | (RefSeq) 2-isopropylmalate synthase A-like (A)	TMK0579	C5H12N2O2	L-Ornithine	0.998	5.78e-06	GEEm vs GEGm
gene-tia006954	K01649 2-isopropylmalate synthase [EC:2.3.3.13] | (RefSeq) 2-isopropylmalate synthase A-like (A)	TMK0579	C5H12N2O2	L-Ornithine	0.998	5.78e-06	GEEm vs GEGm
gene-tia006973	K03841 fructose-1,6-bisphosphatase I [EC:3.1.3.11] | (RefSeq) fructose-1,6-bisphosphatase, cytosolic (A)	TMK0034	C6H12O7	Gluconic acid	-0.991	0.000115568	GEEy vs GEEm
gene-tia006973	K03841 fructose-1,6-bisphosphatase I [EC:3.1.3.11] | (RefSeq) fructose-1,6-bisphosphatase, cytosolic (A)	TMK0034	C6H12O7	Gluconic acid	-0.991	0.000115568	GEEy vs GEEm
gene-tia006973	K03841 fructose-1,6-bisphosphatase I [EC:3.1.3.11] | (RefSeq) fructose-1,6-bisphosphatase, cytosolic (A)	TMK0070	C5H11O8P	Ribulose-5-phosphate	-0.923	0.00861424	GEEy vs GEEm
gene-tia006973	K03841 fructose-1,6-bisphosphatase I [EC:3.1.3.11] | (RefSeq) fructose-1,6-bisphosphatase, cytosolic (A)	TMK0070	C5H11O8P	Ribulose-5-phosphate	-0.923	0.00861424	GEEy vs GEEm
gene-tia006973	K03841 fructose-1,6-bisphosphatase I [EC:3.1.3.11] | (RefSeq) fructose-1,6-bisphosphatase, cytosolic (A)	TMK0070	C5H11O8P	Ribulose-5-phosphate	-0.923	0.00861424	GEEy vs GEEm
gene-tia006973	K03841 fructose-1,6-bisphosphatase I [EC:3.1.3.11] | (RefSeq) fructose-1,6-bisphosphatase, cytosolic (A)	TMK0401	C6H10O6	D-(+)-Glucono-1,5-lactone	-0.975	0.00096147	GEEy vs GEEm
gene-tia006973	K03841 fructose-1,6-bisphosphatase I [EC:3.1.3.11] | (RefSeq) fructose-1,6-bisphosphatase, cytosolic (A)	TMK0401	C6H10O6	D-(+)-Glucono-1,5-lactone	-0.975	0.00096147	GEEy vs GEEm
gene-tia006973	K03841 fructose-1,6-bisphosphatase I [EC:3.1.3.11] | (RefSeq) fructose-1,6-bisphosphatase, cytosolic (A)	TMK0291	C6H13O9P	D-Fructose 6-phosphate	-0.999	7.24e-07	GEEy vs GEGy
gene-tia006973	K03841 fructose-1,6-bisphosphatase I [EC:3.1.3.11] | (RefSeq) fructose-1,6-bisphosphatase, cytosolic (A)	TMK0291	C6H13O9P	D-Fructose 6-phosphate	-0.999	7.24e-07	GEEy vs GEGy
gene-tia007021	K01510 apyrase [EC:3.6.1.5] | (RefSeq) probable apyrase 6 isoform X1 (A)	TMK0213	C10H14N5O7P	3'-Aenylic acid	-0.926	0.00804341	GEEm vs GEGm
gene-tia007021	K01510 apyrase [EC:3.6.1.5] | (RefSeq) probable apyrase 6 isoform X1 (A)	TMK0374	C10H12N5O7P	Guanosine 3',5'-cyclic monophosphate	-0.926	0.00794005	GEEm vs GEGm
gene-tia007021	K01510 apyrase [EC:3.6.1.5] | (RefSeq) probable apyrase 6 isoform X1 (A)	TMK0507	C10H13N5O4	Adenosine	-0.919	0.0095581	GEEm vs GEGm
gene-tia007021	K01510 apyrase [EC:3.6.1.5] | (RefSeq) probable apyrase 6 isoform X1 (A)	TMK0283	C9H14N3O7P	2'-Deoxycytidine-5'-monophosphate	0.953	0.00322804	GEEy vs GEEm
gene-tia007021	K01510 apyrase [EC:3.6.1.5] | (RefSeq) probable apyrase 6 isoform X1 (A)	TMK0368	C10H12N5O6P	Cyclic AMP	-0.919	0.0094675	GEEy vs GEEm
gene-tia007021	K01510 apyrase [EC:3.6.1.5] | (RefSeq) probable apyrase 6 isoform X1 (A)	TMK0507	C10H13N5O4	Adenosine	-0.971	0.00124295	GEEy vs GEEm
gene-tia007021	K01510 apyrase [EC:3.6.1.5] | (RefSeq) probable apyrase 6 isoform X1 (A)	TMK0213	C10H14N5O7P	3'-Aenylic acid	0.954	0.00307748	GEEy vs GEGy
gene-tia007021	K01510 apyrase [EC:3.6.1.5] | (RefSeq) probable apyrase 6 isoform X1 (A)	TMK0283	C9H14N3O7P	2'-Deoxycytidine-5'-monophosphate	0.918	0.00987346	GEEy vs GEGy
gene-tia007021	K01510 apyrase [EC:3.6.1.5] | (RefSeq) probable apyrase 6 isoform X1 (A)	TMK0368	C10H12N5O6P	Cyclic AMP	0.935	0.00618407	GEEy vs GEGy
gene-tia007021	K01510 apyrase [EC:3.6.1.5] | (RefSeq) probable apyrase 6 isoform X1 (A)	TMK0374	C10H12N5O7P	Guanosine 3',5'-cyclic monophosphate	0.944	0.00468532	GEEy vs GEGy
gene-tia007021	K01510 apyrase [EC:3.6.1.5] | (RefSeq) probable apyrase 6 isoform X1 (A)	TMK0507	C10H13N5O4	Adenosine	0.945	0.00443124	GEEy vs GEGy
gene-tia007022	K01640 hydroxymethylglutaryl-CoA lyase [EC:4.1.3.4] | (RefSeq) hydroxymethylglutaryl-CoA lyase, mitochondrial-like (A)	TMK0393	C4H6O5	L-(-)-Malic acid	-0.984	0.000385821	GEEm vs GEGm
gene-tia007022	K01640 hydroxymethylglutaryl-CoA lyase [EC:4.1.3.4] | (RefSeq) hydroxymethylglutaryl-CoA lyase, mitochondrial-like (A)	TMK0393	C4H6O5	L-(-)-Malic acid	-0.982	0.000457492	GEGy vs GEGm
gene-tia007062	K05681 ATP-binding cassette, subfamily G (WHITE), member 2 | (RefSeq) ABC transporter G family member 5-like (A)	TMK0503	C10H13N5O3	Deoxyadenosine	-0.965	0.00186266	GEEy vs GEGy
gene-tia007062	K05681 ATP-binding cassette, subfamily G (WHITE), member 2 | (RefSeq) ABC transporter G family member 5-like (A)	TMK0507	C10H13N5O4	Adenosine	-0.976	0.00084114	GEEy vs GEGy
gene-tia007062	K05681 ATP-binding cassette, subfamily G (WHITE), member 2 | (RefSeq) ABC transporter G family member 5-like (A)	TMK0573	C6H14N4O2	L-(+)-Arginine	-0.983	0.000454035	GEEy vs GEGy
gene-tia007062	K05681 ATP-binding cassette, subfamily G (WHITE), member 2 | (RefSeq) ABC transporter G family member 5-like (A)	TMK0577	C6H9N3O2	L-Histidine	-0.995	4.04e-05	GEEy vs GEGy
gene-tia007062	K05681 ATP-binding cassette, subfamily G (WHITE), member 2 | (RefSeq) ABC transporter G family member 5-like (A)	TMK0578	C6H14N2O2	L-(+)-Lysine	-0.986	0.000302475	GEEy vs GEGy
gene-tia007062	K05681 ATP-binding cassette, subfamily G (WHITE), member 2 | (RefSeq) ABC transporter G family member 5-like (A)	TMK0579	C5H12N2O2	L-Ornithine	-0.985	0.000326008	GEEy vs GEGy
gene-tia007062	K05681 ATP-binding cassette, subfamily G (WHITE), member 2 | (RefSeq) ABC transporter G family member 5-like (A)	TMK0503	C10H13N5O3	Deoxyadenosine	0.986	0.000292472	GEGy vs GEGm
gene-tia007062	K05681 ATP-binding cassette, subfamily G (WHITE), member 2 | (RefSeq) ABC transporter G family member 5-like (A)	TMK0507	C10H13N5O4	Adenosine	0.99	0.000137702	GEGy vs GEGm
gene-tia007062	K05681 ATP-binding cassette, subfamily G (WHITE), member 2 | (RefSeq) ABC transporter G family member 5-like (A)	TMK0573	C6H14N4O2	L-(+)-Arginine	-0.976	0.000863152	GEGy vs GEGm
gene-tia007062	K05681 ATP-binding cassette, subfamily G (WHITE), member 2 | (RefSeq) ABC transporter G family member 5-like (A)	TMK0577	C6H9N3O2	L-Histidine	-0.976	0.000886411	GEGy vs GEGm
gene-tia007062	K05681 ATP-binding cassette, subfamily G (WHITE), member 2 | (RefSeq) ABC transporter G family member 5-like (A)	TMK0578	C6H14N2O2	L-(+)-Lysine	-0.98	0.000592552	GEGy vs GEGm
gene-tia007062	K05681 ATP-binding cassette, subfamily G (WHITE), member 2 | (RefSeq) ABC transporter G family member 5-like (A)	TMK0579	C5H12N2O2	L-Ornithine	-0.959	0.00245782	GEGy vs GEGm
gene-tia007093	K07409 cytochrome P450 family 1 subfamily A polypeptide 2 [EC:1.14.14.1] | (RefSeq) LOW QUALITY PROTEIN: cytochrome P450 77A3 (A)	TMK0271	C11H12N2O2	L-Tryptophan	-0.998	8.24e-06	GEEm vs GEGm
gene-tia007093	K07409 cytochrome P450 family 1 subfamily A polypeptide 2 [EC:1.14.14.1] | (RefSeq) LOW QUALITY PROTEIN: cytochrome P450 77A3 (A)	TMK0369	C10H12N4O6	Xanthosine	0.998	5.14e-06	GEEm vs GEGm
gene-tia007093	K07409 cytochrome P450 family 1 subfamily A polypeptide 2 [EC:1.14.14.1] | (RefSeq) LOW QUALITY PROTEIN: cytochrome P450 77A3 (A)	TMK0484	C12H14N2O2	N-Acetyl-5-hydroxytryptamine	-0.986	0.000302252	GEEm vs GEGm
gene-tia007093	K07409 cytochrome P450 family 1 subfamily A polypeptide 2 [EC:1.14.14.1] | (RefSeq) LOW QUALITY PROTEIN: cytochrome P450 77A3 (A)	TMK0663	C8H7N	Indole	-0.994	5.61e-05	GEEm vs GEGm
gene-tia007093	K07409 cytochrome P450 family 1 subfamily A polypeptide 2 [EC:1.14.14.1] | (RefSeq) LOW QUALITY PROTEIN: cytochrome P450 77A3 (A)	TMK0271	C11H12N2O2	L-Tryptophan	-0.999	2.55e-06	GEEy vs GEEm
gene-tia007093	K07409 cytochrome P450 family 1 subfamily A polypeptide 2 [EC:1.14.14.1] | (RefSeq) LOW QUALITY PROTEIN: cytochrome P450 77A3 (A)	TMK0369	C10H12N4O6	Xanthosine	0.998	3.63e-06	GEEy vs GEEm
gene-tia007093	K07409 cytochrome P450 family 1 subfamily A polypeptide 2 [EC:1.14.14.1] | (RefSeq) LOW QUALITY PROTEIN: cytochrome P450 77A3 (A)	TMK0484	C12H14N2O2	N-Acetyl-5-hydroxytryptamine	-0.97	0.00133501	GEEy vs GEEm
gene-tia007093	K07409 cytochrome P450 family 1 subfamily A polypeptide 2 [EC:1.14.14.1] | (RefSeq) LOW QUALITY PROTEIN: cytochrome P450 77A3 (A)	TMK0663	C8H7N	Indole	-0.997	1.15e-05	GEEy vs GEEm
gene-tia007258	K00276 primary-amine oxidase [EC:1.4.3.21] | (RefSeq) hypothetical protein (A)	TMK0271	C11H12N2O2	L-Tryptophan	-0.999	1.83e-06	GEEm vs GEGm
gene-tia007258	K00276 primary-amine oxidase [EC:1.4.3.21] | (RefSeq) hypothetical protein (A)	TMK0524	C8H11NO	L-Tyramine	0.992	8.88e-05	GEEm vs GEGm
gene-tia007258	K00276 primary-amine oxidase [EC:1.4.3.21] | (RefSeq) hypothetical protein (A)	TMK0524	C8H11NO	L-Tyramine	0.992	8.88e-05	GEEm vs GEGm
gene-tia007258	K00276 primary-amine oxidase [EC:1.4.3.21] | (RefSeq) hypothetical protein (A)	TMK0529	C9H11NO4	3,4-Dihydroxy-DL-phenylalanine	-0.968	0.00149816	GEEm vs GEGm
gene-tia007258	K00276 primary-amine oxidase [EC:1.4.3.21] | (RefSeq) hypothetical protein (A)	TMK0529	C9H11NO4	3,4-Dihydroxy-DL-phenylalanine	-0.968	0.00149816	GEEm vs GEGm
gene-tia007258	K00276 primary-amine oxidase [EC:1.4.3.21] | (RefSeq) hypothetical protein (A)	TMK0532	C9H11NO3	L-(-)-Tyrosine	-1	2.93e-07	GEEm vs GEGm
gene-tia007258	K00276 primary-amine oxidase [EC:1.4.3.21] | (RefSeq) hypothetical protein (A)	TMK0532	C9H11NO3	L-(-)-Tyrosine	-1	2.93e-07	GEEm vs GEGm
gene-tia007258	K00276 primary-amine oxidase [EC:1.4.3.21] | (RefSeq) hypothetical protein (A)	TMK0532	C9H11NO3	L-(-)-Tyrosine	-1	2.93e-07	GEEm vs GEGm
gene-tia007258	K00276 primary-amine oxidase [EC:1.4.3.21] | (RefSeq) hypothetical protein (A)	TMK0231	C9H8O2	Cinnamic acid	0.989	0.000189793	GEEy vs GEEm
gene-tia007258	K00276 primary-amine oxidase [EC:1.4.3.21] | (RefSeq) hypothetical protein (A)	TMK0271	C11H12N2O2	L-Tryptophan	-0.991	0.000115685	GEEy vs GEEm
gene-tia007258	K00276 primary-amine oxidase [EC:1.4.3.21] | (RefSeq) hypothetical protein (A)	TMK0567	C4H9NO3	L-Homoserine	-0.992	9.74e-05	GEEy vs GEEm
gene-tia007258	K00276 primary-amine oxidase [EC:1.4.3.21] | (RefSeq) hypothetical protein (A)	TMK0231	C9H8O2	Cinnamic acid	0.999	1.46e-06	GEEy vs GEGy
gene-tia007258	K00276 primary-amine oxidase [EC:1.4.3.21] | (RefSeq) hypothetical protein (A)	TMK0472	C9H8O3	p-Coumaric acid	0.992	0.000103281	GEEy vs GEGy
gene-tia007258	K00276 primary-amine oxidase [EC:1.4.3.21] | (RefSeq) hypothetical protein (A)	TMK0472	C9H8O3	p-Coumaric acid	0.992	0.000103281	GEEy vs GEGy
gene-tia007258	K00276 primary-amine oxidase [EC:1.4.3.21] | (RefSeq) hypothetical protein (A)	TMK0524	C8H11NO	L-Tyramine	0.999	8.55e-07	GEEy vs GEGy
gene-tia007258	K00276 primary-amine oxidase [EC:1.4.3.21] | (RefSeq) hypothetical protein (A)	TMK0524	C8H11NO	L-Tyramine	0.999	8.55e-07	GEEy vs GEGy
gene-tia007258	K00276 primary-amine oxidase [EC:1.4.3.21] | (RefSeq) hypothetical protein (A)	TMK0532	C9H11NO3	L-(-)-Tyrosine	-0.999	1.44e-06	GEEy vs GEGy
gene-tia007258	K00276 primary-amine oxidase [EC:1.4.3.21] | (RefSeq) hypothetical protein (A)	TMK0532	C9H11NO3	L-(-)-Tyrosine	-0.999	1.44e-06	GEEy vs GEGy
gene-tia007258	K00276 primary-amine oxidase [EC:1.4.3.21] | (RefSeq) hypothetical protein (A)	TMK0532	C9H11NO3	L-(-)-Tyrosine	-0.999	1.44e-06	GEEy vs GEGy
gene-tia007258	K00276 primary-amine oxidase [EC:1.4.3.21] | (RefSeq) hypothetical protein (A)	TMK0567	C4H9NO3	L-Homoserine	-0.98	0.000584803	GEEy vs GEGy
gene-tia007339	K22596 gamma-glutamylcyclotransferase, plant [EC:4.3.2.9] | (RefSeq) gamma-glutamylcyclotransferase 2-1-like (A)	TMK0579	C5H12N2O2	L-Ornithine	-0.997	1.72e-05	GEEm vs GEGm
gene-tia007339	K22596 gamma-glutamylcyclotransferase, plant [EC:4.3.2.9] | (RefSeq) gamma-glutamylcyclotransferase 2-1-like (A)	TMK0560	C5H10N2O3S	Cys-Gly	-0.969	0.00141355	GEEy vs GEEm
gene-tia007339	K22596 gamma-glutamylcyclotransferase, plant [EC:4.3.2.9] | (RefSeq) gamma-glutamylcyclotransferase 2-1-like (A)	TMK0560	C5H10N2O3S	Cys-Gly	0.945	0.00449062	GEGy vs GEGm
gene-tia007339	K22596 gamma-glutamylcyclotransferase, plant [EC:4.3.2.9] | (RefSeq) gamma-glutamylcyclotransferase 2-1-like (A)	TMK0579	C5H12N2O2	L-Ornithine	0.921	0.00901711	GEGy vs GEGm
gene-tia007446	K18151 ureidoglycolate amidohydrolase [EC:3.5.1.116] | (RefSeq) probable ureidoglycolate hydrolase (A)	TMK0213	C10H14N5O7P	3'-Aenylic acid	-0.929	0.00739013	GEEm vs GEGm
gene-tia007446	K18151 ureidoglycolate amidohydrolase [EC:3.5.1.116] | (RefSeq) probable ureidoglycolate hydrolase (A)	TMK0368	C10H12N5O6P	Cyclic AMP	-0.932	0.00671039	GEEm vs GEGm
gene-tia007446	K18151 ureidoglycolate amidohydrolase [EC:3.5.1.116] | (RefSeq) probable ureidoglycolate hydrolase (A)	TMK0374	C10H12N5O7P	Guanosine 3',5'-cyclic monophosphate	-0.955	0.00293994	GEEm vs GEGm
gene-tia007446	K18151 ureidoglycolate amidohydrolase [EC:3.5.1.116] | (RefSeq) probable ureidoglycolate hydrolase (A)	TMK0503	C10H13N5O3	Deoxyadenosine	-0.937	0.00580664	GEEm vs GEGm
gene-tia007446	K18151 ureidoglycolate amidohydrolase [EC:3.5.1.116] | (RefSeq) probable ureidoglycolate hydrolase (A)	TMK0507	C10H13N5O4	Adenosine	-0.951	0.00353661	GEEm vs GEGm
gene-tia007446	K18151 ureidoglycolate amidohydrolase [EC:3.5.1.116] | (RefSeq) probable ureidoglycolate hydrolase (A)	TMK0213	C10H14N5O7P	3'-Aenylic acid	-0.984	0.000360846	GEEy vs GEGy
gene-tia007446	K18151 ureidoglycolate amidohydrolase [EC:3.5.1.116] | (RefSeq) probable ureidoglycolate hydrolase (A)	TMK0368	C10H12N5O6P	Cyclic AMP	-0.973	0.0010811	GEEy vs GEGy
gene-tia007446	K18151 ureidoglycolate amidohydrolase [EC:3.5.1.116] | (RefSeq) probable ureidoglycolate hydrolase (A)	TMK0374	C10H12N5O7P	Guanosine 3',5'-cyclic monophosphate	-0.993	7.37e-05	GEEy vs GEGy
gene-tia007446	K18151 ureidoglycolate amidohydrolase [EC:3.5.1.116] | (RefSeq) probable ureidoglycolate hydrolase (A)	TMK0503	C10H13N5O3	Deoxyadenosine	-0.959	0.00250756	GEEy vs GEGy
gene-tia007446	K18151 ureidoglycolate amidohydrolase [EC:3.5.1.116] | (RefSeq) probable ureidoglycolate hydrolase (A)	TMK0507	C10H13N5O4	Adenosine	-0.968	0.00150088	GEEy vs GEGy
gene-tia007448	K01695 tryptophan synthase alpha chain [EC:4.2.1.20] | (RefSeq) tryptophan synthase alpha chain (A)	TMK0070	C5H11O8P	Ribulose-5-phosphate	0.999	1.14e-06	GEEm vs GEGm
gene-tia007448	K01695 tryptophan synthase alpha chain [EC:4.2.1.20] | (RefSeq) tryptophan synthase alpha chain (A)	TMK0271	C11H12N2O2	L-Tryptophan	0.997	1.12e-05	GEEm vs GEGm
gene-tia007448	K01695 tryptophan synthase alpha chain [EC:4.2.1.20] | (RefSeq) tryptophan synthase alpha chain (A)	TMK0271	C11H12N2O2	L-Tryptophan	0.997	1.12e-05	GEEm vs GEGm
gene-tia007448	K01695 tryptophan synthase alpha chain [EC:4.2.1.20] | (RefSeq) tryptophan synthase alpha chain (A)	TMK0271	C11H12N2O2	L-Tryptophan	0.997	1.12e-05	GEEm vs GEGm
gene-tia007448	K01695 tryptophan synthase alpha chain [EC:4.2.1.20] | (RefSeq) tryptophan synthase alpha chain (A)	TMK0408	C4H8N2O3	L-Asparagine	0.975	0.000901766	GEEm vs GEGm
gene-tia007448	K01695 tryptophan synthase alpha chain [EC:4.2.1.20] | (RefSeq) tryptophan synthase alpha chain (A)	TMK0532	C9H11NO3	L-(-)-Tyrosine	0.999	2.24e-06	GEEm vs GEGm
gene-tia007448	K01695 tryptophan synthase alpha chain [EC:4.2.1.20] | (RefSeq) tryptophan synthase alpha chain (A)	TMK0532	C9H11NO3	L-(-)-Tyrosine	0.999	2.24e-06	GEEm vs GEGm
gene-tia007448	K01695 tryptophan synthase alpha chain [EC:4.2.1.20] | (RefSeq) tryptophan synthase alpha chain (A)	TMK0573	C6H14N4O2	L-(+)-Arginine	0.987	0.000262774	GEEm vs GEGm
gene-tia007448	K01695 tryptophan synthase alpha chain [EC:4.2.1.20] | (RefSeq) tryptophan synthase alpha chain (A)	TMK0579	C5H12N2O2	L-Ornithine	0.998	3.66e-06	GEEm vs GEGm
gene-tia007448	K01695 tryptophan synthase alpha chain [EC:4.2.1.20] | (RefSeq) tryptophan synthase alpha chain (A)	TMK0070	C5H11O8P	Ribulose-5-phosphate	0.999	9.02e-07	GEGy vs GEGm
gene-tia007448	K01695 tryptophan synthase alpha chain [EC:4.2.1.20] | (RefSeq) tryptophan synthase alpha chain (A)	TMK0271	C11H12N2O2	L-Tryptophan	-0.999	2.9e-06	GEGy vs GEGm
gene-tia007448	K01695 tryptophan synthase alpha chain [EC:4.2.1.20] | (RefSeq) tryptophan synthase alpha chain (A)	TMK0271	C11H12N2O2	L-Tryptophan	-0.999	2.9e-06	GEGy vs GEGm
gene-tia007448	K01695 tryptophan synthase alpha chain [EC:4.2.1.20] | (RefSeq) tryptophan synthase alpha chain (A)	TMK0271	C11H12N2O2	L-Tryptophan	-0.999	2.9e-06	GEGy vs GEGm
gene-tia007448	K01695 tryptophan synthase alpha chain [EC:4.2.1.20] | (RefSeq) tryptophan synthase alpha chain (A)	TMK0408	C4H8N2O3	L-Asparagine	-0.995	4.44e-05	GEGy vs GEGm
gene-tia007448	K01695 tryptophan synthase alpha chain [EC:4.2.1.20] | (RefSeq) tryptophan synthase alpha chain (A)	TMK0550	C4H9NO3	L-(-)-Threonine	-0.986	0.00028314	GEGy vs GEGm
gene-tia007448	K01695 tryptophan synthase alpha chain [EC:4.2.1.20] | (RefSeq) tryptophan synthase alpha chain (A)	TMK0550	C4H9NO3	L-(-)-Threonine	-0.986	0.00028314	GEGy vs GEGm
gene-tia007448	K01695 tryptophan synthase alpha chain [EC:4.2.1.20] | (RefSeq) tryptophan synthase alpha chain (A)	TMK0567	C4H9NO3	L-Homoserine	-0.989	0.000192876	GEGy vs GEGm
gene-tia007448	K01695 tryptophan synthase alpha chain [EC:4.2.1.20] | (RefSeq) tryptophan synthase alpha chain (A)	TMK0567	C4H9NO3	L-Homoserine	-0.989	0.000192876	GEGy vs GEGm
gene-tia007448	K01695 tryptophan synthase alpha chain [EC:4.2.1.20] | (RefSeq) tryptophan synthase alpha chain (A)	TMK0573	C6H14N4O2	L-(+)-Arginine	-0.992	0.000102054	GEGy vs GEGm
gene-tia007448	K01695 tryptophan synthase alpha chain [EC:4.2.1.20] | (RefSeq) tryptophan synthase alpha chain (A)	TMK0579	C5H12N2O2	L-Ornithine	-0.943	0.00474187	GEGy vs GEGm
gene-tia007521	K14272 glutamate--glyoxylate aminotransferase [EC:2.6.1.4 2.6.1.2 2.6.1.44] | (RefSeq) glutamate--glyoxylate aminotransferase 2-like (A)	TMK0291	C6H13O9P	D-Fructose 6-phosphate	-0.997	1.45e-05	GEEy vs GEGy
gene-tia007521	K14272 glutamate--glyoxylate aminotransferase [EC:2.6.1.4 2.6.1.2 2.6.1.44] | (RefSeq) glutamate--glyoxylate aminotransferase 2-like (A)	TMK0291	C6H13O9P	D-Fructose 6-phosphate	-0.997	1.45e-05	GEEy vs GEGy
gene-tia007521	K14272 glutamate--glyoxylate aminotransferase [EC:2.6.1.4 2.6.1.2 2.6.1.44] | (RefSeq) glutamate--glyoxylate aminotransferase 2-like (A)	TMK0408	C4H8N2O3	L-Asparagine	0.998	8.1e-06	GEEy vs GEGy
gene-tia007521	K14272 glutamate--glyoxylate aminotransferase [EC:2.6.1.4 2.6.1.2 2.6.1.44] | (RefSeq) glutamate--glyoxylate aminotransferase 2-like (A)	TMK0408	C4H8N2O3	L-Asparagine	0.998	8.1e-06	GEEy vs GEGy
gene-tia007521	K14272 glutamate--glyoxylate aminotransferase [EC:2.6.1.4 2.6.1.2 2.6.1.44] | (RefSeq) glutamate--glyoxylate aminotransferase 2-like (A)	TMK0532	C9H11NO3	L-(-)-Tyrosine	0.995	3.64e-05	GEEy vs GEGy
gene-tia007521	K14272 glutamate--glyoxylate aminotransferase [EC:2.6.1.4 2.6.1.2 2.6.1.44] | (RefSeq) glutamate--glyoxylate aminotransferase 2-like (A)	TMK0532	C9H11NO3	L-(-)-Tyrosine	0.995	3.64e-05	GEEy vs GEGy
gene-tia007521	K14272 glutamate--glyoxylate aminotransferase [EC:2.6.1.4 2.6.1.2 2.6.1.44] | (RefSeq) glutamate--glyoxylate aminotransferase 2-like (A)	TMK0567	C4H9NO3	L-Homoserine	0.982	0.00046936	GEEy vs GEGy
gene-tia007521	K14272 glutamate--glyoxylate aminotransferase [EC:2.6.1.4 2.6.1.2 2.6.1.44] | (RefSeq) glutamate--glyoxylate aminotransferase 2-like (A)	TMK0567	C4H9NO3	L-Homoserine	0.982	0.00046936	GEEy vs GEGy
gene-tia007521	K14272 glutamate--glyoxylate aminotransferase [EC:2.6.1.4 2.6.1.2 2.6.1.44] | (RefSeq) glutamate--glyoxylate aminotransferase 2-like (A)	TMK0573	C6H14N4O2	L-(+)-Arginine	0.992	8.56e-05	GEEy vs GEGy
gene-tia007521	K14272 glutamate--glyoxylate aminotransferase [EC:2.6.1.4 2.6.1.2 2.6.1.44] | (RefSeq) glutamate--glyoxylate aminotransferase 2-like (A)	TMK0573	C6H14N4O2	L-(+)-Arginine	0.992	8.56e-05	GEEy vs GEGy
gene-tia007521	K14272 glutamate--glyoxylate aminotransferase [EC:2.6.1.4 2.6.1.2 2.6.1.44] | (RefSeq) glutamate--glyoxylate aminotransferase 2-like (A)	TMK0578	C6H14N2O2	L-(+)-Lysine	0.994	5.75e-05	GEEy vs GEGy
gene-tia007521	K14272 glutamate--glyoxylate aminotransferase [EC:2.6.1.4 2.6.1.2 2.6.1.44] | (RefSeq) glutamate--glyoxylate aminotransferase 2-like (A)	TMK0578	C6H14N2O2	L-(+)-Lysine	0.994	5.75e-05	GEEy vs GEGy
gene-tia007521	K14272 glutamate--glyoxylate aminotransferase [EC:2.6.1.4 2.6.1.2 2.6.1.44] | (RefSeq) glutamate--glyoxylate aminotransferase 2-like (A)	TMK0579	C5H12N2O2	L-Ornithine	0.997	1.74e-05	GEEy vs GEGy
gene-tia007521	K14272 glutamate--glyoxylate aminotransferase [EC:2.6.1.4 2.6.1.2 2.6.1.44] | (RefSeq) glutamate--glyoxylate aminotransferase 2-like (A)	TMK0579	C5H12N2O2	L-Ornithine	0.997	1.74e-05	GEEy vs GEGy
gene-tia007521	K14272 glutamate--glyoxylate aminotransferase [EC:2.6.1.4 2.6.1.2 2.6.1.44] | (RefSeq) glutamate--glyoxylate aminotransferase 2-like (A)	TMK0579	C5H12N2O2	L-Ornithine	0.997	1.74e-05	GEEy vs GEGy
gene-tia007562	K01051 pectinesterase [EC:3.1.1.11] | (RefSeq) pectinesterase-like (A)	TMK0306	C6H10O7	D-Glucoronic acid	-0.992	9.32e-05	GEEy vs GEEm
gene-tia007562	K01051 pectinesterase [EC:3.1.1.11] | (RefSeq) pectinesterase-like (A)	TMK0404	C6H10O7	D-Galacturonic acid(Gal A)	-0.991	0.000112721	GEEy vs GEEm
gene-tia007562	K01051 pectinesterase [EC:3.1.1.11] | (RefSeq) pectinesterase-like (A)	TMK0306	C6H10O7	D-Glucoronic acid	-0.991	0.000130335	GEGy vs GEGm
gene-tia007583	K03809 NAD(P)H dehydrogenase (quinone) [EC:1.6.5.2] | (RefSeq) probable NAD(P)H dehydrogenase (quinone) FQR1-like 1 (A)	TMK0231	C9H8O2	Cinnamic acid	0.998	4.32e-06	GEEy vs GEEm
gene-tia007583	K03809 NAD(P)H dehydrogenase (quinone) [EC:1.6.5.2] | (RefSeq) probable NAD(P)H dehydrogenase (quinone) FQR1-like 1 (A)	TMK0231	C9H8O2	Cinnamic acid	-0.994	5.62e-05	GEEy vs GEGy
gene-tia007623	K01079 phosphoserine phosphatase [EC:3.1.3.3] | (RefSeq) phosphoserine phosphatase, chloroplastic (A)	TMK0301	C3H7NO2	L-Alanine	0.96	0.00241839	GEEy vs GEGy
gene-tia007623	K01079 phosphoserine phosphatase [EC:3.1.3.3] | (RefSeq) phosphoserine phosphatase, chloroplastic (A)	TMK0301	C3H7NO2	L-Alanine	0.96	0.00241839	GEEy vs GEGy
gene-tia007623	K01079 phosphoserine phosphatase [EC:3.1.3.3] | (RefSeq) phosphoserine phosphatase, chloroplastic (A)	TMK0567	C4H9NO3	L-Homoserine	0.941	0.00519715	GEEy vs GEGy
gene-tia007623	K01079 phosphoserine phosphatase [EC:3.1.3.3] | (RefSeq) phosphoserine phosphatase, chloroplastic (A)	TMK0567	C4H9NO3	L-Homoserine	0.941	0.00519715	GEEy vs GEGy
gene-tia007659	K01658 anthranilate synthase component II [EC:4.1.3.27] | (RefSeq) anthranilate synthase beta subunit 1, chloroplastic-like (A)	TMK0271	C11H12N2O2	L-Tryptophan	0.998	7.94e-06	GEEm vs GEGm
gene-tia007659	K01658 anthranilate synthase component II [EC:4.1.3.27] | (RefSeq) anthranilate synthase beta subunit 1, chloroplastic-like (A)	TMK0271	C11H12N2O2	L-Tryptophan	0.998	7.94e-06	GEEm vs GEGm
gene-tia007659	K01658 anthranilate synthase component II [EC:4.1.3.27] | (RefSeq) anthranilate synthase beta subunit 1, chloroplastic-like (A)	TMK0408	C4H8N2O3	L-Asparagine	0.966	0.00169363	GEEm vs GEGm
gene-tia007659	K01658 anthranilate synthase component II [EC:4.1.3.27] | (RefSeq) anthranilate synthase beta subunit 1, chloroplastic-like (A)	TMK0532	C9H11NO3	L-(-)-Tyrosine	0.995	3.43e-05	GEEm vs GEGm
gene-tia007659	K01658 anthranilate synthase component II [EC:4.1.3.27] | (RefSeq) anthranilate synthase beta subunit 1, chloroplastic-like (A)	TMK0532	C9H11NO3	L-(-)-Tyrosine	0.995	3.43e-05	GEEm vs GEGm
gene-tia007659	K01658 anthranilate synthase component II [EC:4.1.3.27] | (RefSeq) anthranilate synthase beta subunit 1, chloroplastic-like (A)	TMK0572	C7H14N2O4	2,6-Diaminooimelic acid	0.995	4.34e-05	GEEm vs GEGm
gene-tia007659	K01658 anthranilate synthase component II [EC:4.1.3.27] | (RefSeq) anthranilate synthase beta subunit 1, chloroplastic-like (A)	TMK0573	C6H14N4O2	L-(+)-Arginine	0.975	0.000915576	GEEm vs GEGm
gene-tia007659	K01658 anthranilate synthase component II [EC:4.1.3.27] | (RefSeq) anthranilate synthase beta subunit 1, chloroplastic-like (A)	TMK0579	C5H12N2O2	L-Ornithine	0.999	6.33e-07	GEEm vs GEGm
gene-tia007659	K01658 anthranilate synthase component II [EC:4.1.3.27] | (RefSeq) anthranilate synthase beta subunit 1, chloroplastic-like (A)	TMK0408	C4H8N2O3	L-Asparagine	0.952	0.00344951	GEEy vs GEGy
gene-tia007659	K01658 anthranilate synthase component II [EC:4.1.3.27] | (RefSeq) anthranilate synthase beta subunit 1, chloroplastic-like (A)	TMK0532	C9H11NO3	L-(-)-Tyrosine	0.966	0.00169214	GEEy vs GEGy
gene-tia007659	K01658 anthranilate synthase component II [EC:4.1.3.27] | (RefSeq) anthranilate synthase beta subunit 1, chloroplastic-like (A)	TMK0532	C9H11NO3	L-(-)-Tyrosine	0.966	0.00169214	GEEy vs GEGy
gene-tia007659	K01658 anthranilate synthase component II [EC:4.1.3.27] | (RefSeq) anthranilate synthase beta subunit 1, chloroplastic-like (A)	TMK0572	C7H14N2O4	2,6-Diaminooimelic acid	0.956	0.00285079	GEEy vs GEGy
gene-tia007659	K01658 anthranilate synthase component II [EC:4.1.3.27] | (RefSeq) anthranilate synthase beta subunit 1, chloroplastic-like (A)	TMK0573	C6H14N4O2	L-(+)-Arginine	0.947	0.00413674	GEEy vs GEGy
gene-tia007659	K01658 anthranilate synthase component II [EC:4.1.3.27] | (RefSeq) anthranilate synthase beta subunit 1, chloroplastic-like (A)	TMK0579	C5H12N2O2	L-Ornithine	0.974	0.00103032	GEEy vs GEGy
gene-tia007680	K00942 guanylate kinase [EC:2.7.4.8] | (RefSeq) guanylate kinase 2, chloroplastic/mitochondrial isoform X1 (A)	TMK0070	C5H11O8P	Ribulose-5-phosphate	-0.998	4.43e-06	GEEm vs GEGm
gene-tia007680	K00942 guanylate kinase [EC:2.7.4.8] | (RefSeq) guanylate kinase 2, chloroplastic/mitochondrial isoform X1 (A)	TMK0213	C10H14N5O7P	3'-Aenylic acid	-0.98	0.000617628	GEEm vs GEGm
gene-tia007680	K00942 guanylate kinase [EC:2.7.4.8] | (RefSeq) guanylate kinase 2, chloroplastic/mitochondrial isoform X1 (A)	TMK0368	C10H12N5O6P	Cyclic AMP	-0.994	5.79e-05	GEEm vs GEGm
gene-tia007680	K00942 guanylate kinase [EC:2.7.4.8] | (RefSeq) guanylate kinase 2, chloroplastic/mitochondrial isoform X1 (A)	TMK0374	C10H12N5O7P	Guanosine 3',5'-cyclic monophosphate	-0.99	0.000164733	GEEm vs GEGm
gene-tia007680	K00942 guanylate kinase [EC:2.7.4.8] | (RefSeq) guanylate kinase 2, chloroplastic/mitochondrial isoform X1 (A)	TMK0503	C10H13N5O3	Deoxyadenosine	-0.999	3.31e-06	GEEm vs GEGm
gene-tia007680	K00942 guanylate kinase [EC:2.7.4.8] | (RefSeq) guanylate kinase 2, chloroplastic/mitochondrial isoform X1 (A)	TMK0507	C10H13N5O4	Adenosine	-0.996	2.82e-05	GEEm vs GEGm
gene-tia007680	K00942 guanylate kinase [EC:2.7.4.8] | (RefSeq) guanylate kinase 2, chloroplastic/mitochondrial isoform X1 (A)	TMK0680	C10H14N5O8P	Guanosine 5'-monophosphate	-0.964	0.00197013	GEEm vs GEGm
gene-tia007680	K00942 guanylate kinase [EC:2.7.4.8] | (RefSeq) guanylate kinase 2, chloroplastic/mitochondrial isoform X1 (A)	TMK0895	C10H14N5O7P	Adenosine 5'-monophosphate	-0.989	0.000173333	GEEm vs GEGm
gene-tia007680	K00942 guanylate kinase [EC:2.7.4.8] | (RefSeq) guanylate kinase 2, chloroplastic/mitochondrial isoform X1 (A)	TMK0213	C10H14N5O7P	3'-Aenylic acid	-0.971	0.0012917	GEEy vs GEGy
gene-tia007680	K00942 guanylate kinase [EC:2.7.4.8] | (RefSeq) guanylate kinase 2, chloroplastic/mitochondrial isoform X1 (A)	TMK0368	C10H12N5O6P	Cyclic AMP	-0.955	0.00298454	GEEy vs GEGy
gene-tia007680	K00942 guanylate kinase [EC:2.7.4.8] | (RefSeq) guanylate kinase 2, chloroplastic/mitochondrial isoform X1 (A)	TMK0374	C10H12N5O7P	Guanosine 3',5'-cyclic monophosphate	-0.955	0.00304107	GEEy vs GEGy
gene-tia007680	K00942 guanylate kinase [EC:2.7.4.8] | (RefSeq) guanylate kinase 2, chloroplastic/mitochondrial isoform X1 (A)	TMK0503	C10H13N5O3	Deoxyadenosine	-0.954	0.00311627	GEEy vs GEGy
gene-tia007680	K00942 guanylate kinase [EC:2.7.4.8] | (RefSeq) guanylate kinase 2, chloroplastic/mitochondrial isoform X1 (A)	TMK0507	C10H13N5O4	Adenosine	-0.968	0.00151585	GEEy vs GEGy
gene-tia007680	K00942 guanylate kinase [EC:2.7.4.8] | (RefSeq) guanylate kinase 2, chloroplastic/mitochondrial isoform X1 (A)	TMK0070	C5H11O8P	Ribulose-5-phosphate	-0.988	0.000229143	GEGy vs GEGm
gene-tia007680	K00942 guanylate kinase [EC:2.7.4.8] | (RefSeq) guanylate kinase 2, chloroplastic/mitochondrial isoform X1 (A)	TMK0503	C10H13N5O3	Deoxyadenosine	-0.975	0.000911088	GEGy vs GEGm
gene-tia007680	K00942 guanylate kinase [EC:2.7.4.8] | (RefSeq) guanylate kinase 2, chloroplastic/mitochondrial isoform X1 (A)	TMK0507	C10H13N5O4	Adenosine	-0.982	0.000490983	GEGy vs GEGm
gene-tia007680	K00942 guanylate kinase [EC:2.7.4.8] | (RefSeq) guanylate kinase 2, chloroplastic/mitochondrial isoform X1 (A)	TMK0895	C10H14N5O7P	Adenosine 5'-monophosphate	-0.967	0.00163214	GEGy vs GEGm
gene-tia007868	K00030 isocitrate dehydrogenase (NAD+) [EC:1.1.1.41] | (RefSeq) isocitrate dehydrogenase [NAD] regulatory subunit 3, mitochondrial (A)	TMK0070	C5H11O8P	Ribulose-5-phosphate	0.99	0.000157878	GEEm vs GEGm
gene-tia007868	K00030 isocitrate dehydrogenase (NAD+) [EC:1.1.1.41] | (RefSeq) isocitrate dehydrogenase [NAD] regulatory subunit 3, mitochondrial (A)	TMK0070	C5H11O8P	Ribulose-5-phosphate	0.99	0.000157878	GEEm vs GEGm
gene-tia007868	K00030 isocitrate dehydrogenase (NAD+) [EC:1.1.1.41] | (RefSeq) isocitrate dehydrogenase [NAD] regulatory subunit 3, mitochondrial (A)	TMK0271	C11H12N2O2	L-Tryptophan	0.988	0.000218679	GEEm vs GEGm
gene-tia007868	K00030 isocitrate dehydrogenase (NAD+) [EC:1.1.1.41] | (RefSeq) isocitrate dehydrogenase [NAD] regulatory subunit 3, mitochondrial (A)	TMK0271	C11H12N2O2	L-Tryptophan	0.988	0.000218679	GEEm vs GEGm
gene-tia007868	K00030 isocitrate dehydrogenase (NAD+) [EC:1.1.1.41] | (RefSeq) isocitrate dehydrogenase [NAD] regulatory subunit 3, mitochondrial (A)	TMK0288	C7H11NO5	N-Acetyl-L-glutamic acid	0.993	8.18e-05	GEEm vs GEGm
gene-tia007868	K00030 isocitrate dehydrogenase (NAD+) [EC:1.1.1.41] | (RefSeq) isocitrate dehydrogenase [NAD] regulatory subunit 3, mitochondrial (A)	TMK0288	C7H11NO5	N-Acetyl-L-glutamic acid	0.993	8.18e-05	GEEm vs GEGm
gene-tia007868	K00030 isocitrate dehydrogenase (NAD+) [EC:1.1.1.41] | (RefSeq) isocitrate dehydrogenase [NAD] regulatory subunit 3, mitochondrial (A)	TMK0401	C6H10O6	D-(+)-Glucono-1,5-lactone	0.985	0.000344415	GEEm vs GEGm
gene-tia007868	K00030 isocitrate dehydrogenase (NAD+) [EC:1.1.1.41] | (RefSeq) isocitrate dehydrogenase [NAD] regulatory subunit 3, mitochondrial (A)	TMK0408	C4H8N2O3	L-Asparagine	0.965	0.00185315	GEEm vs GEGm
gene-tia007868	K00030 isocitrate dehydrogenase (NAD+) [EC:1.1.1.41] | (RefSeq) isocitrate dehydrogenase [NAD] regulatory subunit 3, mitochondrial (A)	TMK0532	C9H11NO3	L-(-)-Tyrosine	0.986	0.000291267	GEEm vs GEGm
gene-tia007868	K00030 isocitrate dehydrogenase (NAD+) [EC:1.1.1.41] | (RefSeq) isocitrate dehydrogenase [NAD] regulatory subunit 3, mitochondrial (A)	TMK0532	C9H11NO3	L-(-)-Tyrosine	0.986	0.000291267	GEEm vs GEGm
gene-tia007868	K00030 isocitrate dehydrogenase (NAD+) [EC:1.1.1.41] | (RefSeq) isocitrate dehydrogenase [NAD] regulatory subunit 3, mitochondrial (A)	TMK0572	C7H14N2O4	2,6-Diaminooimelic acid	0.99	0.00014168	GEEm vs GEGm
gene-tia007868	K00030 isocitrate dehydrogenase (NAD+) [EC:1.1.1.41] | (RefSeq) isocitrate dehydrogenase [NAD] regulatory subunit 3, mitochondrial (A)	TMK0573	C6H14N4O2	L-(+)-Arginine	0.959	0.00253407	GEEm vs GEGm
gene-tia007868	K00030 isocitrate dehydrogenase (NAD+) [EC:1.1.1.41] | (RefSeq) isocitrate dehydrogenase [NAD] regulatory subunit 3, mitochondrial (A)	TMK0579	C5H12N2O2	L-Ornithine	0.991	0.000118777	GEEm vs GEGm
gene-tia007868	K00030 isocitrate dehydrogenase (NAD+) [EC:1.1.1.41] | (RefSeq) isocitrate dehydrogenase [NAD] regulatory subunit 3, mitochondrial (A)	TMK0579	C5H12N2O2	L-Ornithine	0.991	0.000118777	GEEm vs GEGm
gene-tia007868	K00030 isocitrate dehydrogenase (NAD+) [EC:1.1.1.41] | (RefSeq) isocitrate dehydrogenase [NAD] regulatory subunit 3, mitochondrial (A)	TMK0070	C5H11O8P	Ribulose-5-phosphate	0.922	0.00891233	GEEy vs GEEm
gene-tia007868	K00030 isocitrate dehydrogenase (NAD+) [EC:1.1.1.41] | (RefSeq) isocitrate dehydrogenase [NAD] regulatory subunit 3, mitochondrial (A)	TMK0070	C5H11O8P	Ribulose-5-phosphate	0.922	0.00891233	GEEy vs GEEm
gene-tia007868	K00030 isocitrate dehydrogenase (NAD+) [EC:1.1.1.41] | (RefSeq) isocitrate dehydrogenase [NAD] regulatory subunit 3, mitochondrial (A)	TMK0271	C11H12N2O2	L-Tryptophan	0.992	9.03e-05	GEEy vs GEEm
gene-tia007868	K00030 isocitrate dehydrogenase (NAD+) [EC:1.1.1.41] | (RefSeq) isocitrate dehydrogenase [NAD] regulatory subunit 3, mitochondrial (A)	TMK0271	C11H12N2O2	L-Tryptophan	0.992	9.03e-05	GEEy vs GEEm
gene-tia007868	K00030 isocitrate dehydrogenase (NAD+) [EC:1.1.1.41] | (RefSeq) isocitrate dehydrogenase [NAD] regulatory subunit 3, mitochondrial (A)	TMK0401	C6H10O6	D-(+)-Glucono-1,5-lactone	0.961	0.00226298	GEEy vs GEEm
gene-tia007868	K00030 isocitrate dehydrogenase (NAD+) [EC:1.1.1.41] | (RefSeq) isocitrate dehydrogenase [NAD] regulatory subunit 3, mitochondrial (A)	TMK0408	C4H8N2O3	L-Asparagine	-0.988	0.000231712	GEEy vs GEEm
gene-tia007868	K00030 isocitrate dehydrogenase (NAD+) [EC:1.1.1.41] | (RefSeq) isocitrate dehydrogenase [NAD] regulatory subunit 3, mitochondrial (A)	TMK0523	C6H13NO2	L-Isoleucine	0.984	0.000382598	GEEy vs GEEm
gene-tia007868	K00030 isocitrate dehydrogenase (NAD+) [EC:1.1.1.41] | (RefSeq) isocitrate dehydrogenase [NAD] regulatory subunit 3, mitochondrial (A)	TMK0523	C6H13NO2	L-Isoleucine	0.984	0.000382598	GEEy vs GEEm
gene-tia007868	K00030 isocitrate dehydrogenase (NAD+) [EC:1.1.1.41] | (RefSeq) isocitrate dehydrogenase [NAD] regulatory subunit 3, mitochondrial (A)	TMK0525	C6H13NO2	L-Leucine	0.989	0.000196149	GEEy vs GEEm
gene-tia007868	K00030 isocitrate dehydrogenase (NAD+) [EC:1.1.1.41] | (RefSeq) isocitrate dehydrogenase [NAD] regulatory subunit 3, mitochondrial (A)	TMK0525	C6H13NO2	L-Leucine	0.989	0.000196149	GEEy vs GEEm
gene-tia007868	K00030 isocitrate dehydrogenase (NAD+) [EC:1.1.1.41] | (RefSeq) isocitrate dehydrogenase [NAD] regulatory subunit 3, mitochondrial (A)	TMK0567	C4H9NO3	L-Homoserine	0.985	0.000345456	GEEy vs GEEm
gene-tia007868	K00030 isocitrate dehydrogenase (NAD+) [EC:1.1.1.41] | (RefSeq) isocitrate dehydrogenase [NAD] regulatory subunit 3, mitochondrial (A)	TMK0572	C7H14N2O4	2,6-Diaminooimelic acid	-0.983	0.000417892	GEEy vs GEEm
gene-tia007868	K00030 isocitrate dehydrogenase (NAD+) [EC:1.1.1.41] | (RefSeq) isocitrate dehydrogenase [NAD] regulatory subunit 3, mitochondrial (A)	TMK0408	C4H8N2O3	L-Asparagine	0.963	0.00199083	GEEy vs GEGy
gene-tia007868	K00030 isocitrate dehydrogenase (NAD+) [EC:1.1.1.41] | (RefSeq) isocitrate dehydrogenase [NAD] regulatory subunit 3, mitochondrial (A)	TMK0532	C9H11NO3	L-(-)-Tyrosine	0.952	0.00335348	GEEy vs GEGy
gene-tia007868	K00030 isocitrate dehydrogenase (NAD+) [EC:1.1.1.41] | (RefSeq) isocitrate dehydrogenase [NAD] regulatory subunit 3, mitochondrial (A)	TMK0532	C9H11NO3	L-(-)-Tyrosine	0.952	0.00335348	GEEy vs GEGy
gene-tia007868	K00030 isocitrate dehydrogenase (NAD+) [EC:1.1.1.41] | (RefSeq) isocitrate dehydrogenase [NAD] regulatory subunit 3, mitochondrial (A)	TMK0567	C4H9NO3	L-Homoserine	0.955	0.00299827	GEEy vs GEGy
gene-tia007868	K00030 isocitrate dehydrogenase (NAD+) [EC:1.1.1.41] | (RefSeq) isocitrate dehydrogenase [NAD] regulatory subunit 3, mitochondrial (A)	TMK0572	C7H14N2O4	2,6-Diaminooimelic acid	0.96	0.00233481	GEEy vs GEGy
gene-tia007868	K00030 isocitrate dehydrogenase (NAD+) [EC:1.1.1.41] | (RefSeq) isocitrate dehydrogenase [NAD] regulatory subunit 3, mitochondrial (A)	TMK0573	C6H14N4O2	L-(+)-Arginine	0.952	0.00341917	GEEy vs GEGy
gene-tia007868	K00030 isocitrate dehydrogenase (NAD+) [EC:1.1.1.41] | (RefSeq) isocitrate dehydrogenase [NAD] regulatory subunit 3, mitochondrial (A)	TMK0578	C6H14N2O2	L-(+)-Lysine	0.969	0.00138547	GEEy vs GEGy
gene-tia007868	K00030 isocitrate dehydrogenase (NAD+) [EC:1.1.1.41] | (RefSeq) isocitrate dehydrogenase [NAD] regulatory subunit 3, mitochondrial (A)	TMK0578	C6H14N2O2	L-(+)-Lysine	0.969	0.00138547	GEEy vs GEGy
gene-tia007868	K00030 isocitrate dehydrogenase (NAD+) [EC:1.1.1.41] | (RefSeq) isocitrate dehydrogenase [NAD] regulatory subunit 3, mitochondrial (A)	TMK0579	C5H12N2O2	L-Ornithine	0.955	0.00296406	GEEy vs GEGy
gene-tia007868	K00030 isocitrate dehydrogenase (NAD+) [EC:1.1.1.41] | (RefSeq) isocitrate dehydrogenase [NAD] regulatory subunit 3, mitochondrial (A)	TMK0579	C5H12N2O2	L-Ornithine	0.955	0.00296406	GEEy vs GEGy
gene-tia007959	K01051 pectinesterase [EC:3.1.1.11] | (RefSeq) pectinesterase-like (A)	TMK0306	C6H10O7	D-Glucoronic acid	-0.984	0.000398607	GEEy vs GEEm
gene-tia007959	K01051 pectinesterase [EC:3.1.1.11] | (RefSeq) pectinesterase-like (A)	TMK0306	C6H10O7	D-Glucoronic acid	0.99	0.000139838	GEGy vs GEGm
gene-tia008030	K01051 pectinesterase [EC:3.1.1.11] | (RefSeq) pectinesterase/pectinesterase inhibitor PPE8B-like (A)	TMK0306	C6H10O7	D-Glucoronic acid	-0.995	4.3e-05	GEEy vs GEEm
gene-tia008030	K01051 pectinesterase [EC:3.1.1.11] | (RefSeq) pectinesterase/pectinesterase inhibitor PPE8B-like (A)	TMK0306	C6H10O7	D-Glucoronic acid	0.985	0.000347294	GEGy vs GEGm
gene-tia008041	K01190 beta-galactosidase [EC:3.2.1.23] | (RefSeq) beta-galactosidase (A)	TMK0422	C18H39NO2	D-erythro-Dihydrosphingosine	-0.984	0.000381687	GEEm vs GEGm
gene-tia008041	K01190 beta-galactosidase [EC:3.2.1.23] | (RefSeq) beta-galactosidase (A)	TMK0422	C18H39NO2	D-erythro-Dihydrosphingosine	-0.994	5.28e-05	GEGy vs GEGm
gene-tia008068	K05359 arogenate/prephenate dehydratase [EC:4.2.1.91 4.2.1.51] | (RefSeq) arogenate dehydratase/prephenate dehydratase 2, chloroplastic (A)	TMK0532	C9H11NO3	L-(-)-Tyrosine	-0.975	0.0009565	GEEy vs GEGy
gene-tia008068	K05359 arogenate/prephenate dehydratase [EC:4.2.1.91 4.2.1.51] | (RefSeq) arogenate dehydratase/prephenate dehydratase 2, chloroplastic (A)	TMK0532	C9H11NO3	L-(-)-Tyrosine	-0.975	0.0009565	GEEy vs GEGy
gene-tia008110	K01754 threonine dehydratase [EC:4.3.1.19] | (RefSeq) threonine dehydratase biosynthetic, chloroplastic (A)	TMK0070	C5H11O8P	Ribulose-5-phosphate	0.944	0.00469659	GEEy vs GEEm
gene-tia008110	K01754 threonine dehydratase [EC:4.3.1.19] | (RefSeq) threonine dehydratase biosynthetic, chloroplastic (A)	TMK0070	C5H11O8P	Ribulose-5-phosphate	0.944	0.00469659	GEEy vs GEEm
gene-tia008110	K01754 threonine dehydratase [EC:4.3.1.19] | (RefSeq) threonine dehydratase biosynthetic, chloroplastic (A)	TMK0271	C11H12N2O2	L-Tryptophan	0.992	0.000102287	GEEy vs GEEm
gene-tia008110	K01754 threonine dehydratase [EC:4.3.1.19] | (RefSeq) threonine dehydratase biosynthetic, chloroplastic (A)	TMK0271	C11H12N2O2	L-Tryptophan	0.992	0.000102287	GEEy vs GEEm
gene-tia008110	K01754 threonine dehydratase [EC:4.3.1.19] | (RefSeq) threonine dehydratase biosynthetic, chloroplastic (A)	TMK0408	C4H8N2O3	L-Asparagine	-0.988	0.000229144	GEEy vs GEEm
gene-tia008110	K01754 threonine dehydratase [EC:4.3.1.19] | (RefSeq) threonine dehydratase biosynthetic, chloroplastic (A)	TMK0523	C6H13NO2	L-Isoleucine	0.983	0.000429107	GEEy vs GEEm
gene-tia008110	K01754 threonine dehydratase [EC:4.3.1.19] | (RefSeq) threonine dehydratase biosynthetic, chloroplastic (A)	TMK0523	C6H13NO2	L-Isoleucine	0.983	0.000429107	GEEy vs GEEm
gene-tia008110	K01754 threonine dehydratase [EC:4.3.1.19] | (RefSeq) threonine dehydratase biosynthetic, chloroplastic (A)	TMK0525	C6H13NO2	L-Leucine	0.986	0.000307247	GEEy vs GEEm
gene-tia008110	K01754 threonine dehydratase [EC:4.3.1.19] | (RefSeq) threonine dehydratase biosynthetic, chloroplastic (A)	TMK0525	C6H13NO2	L-Leucine	0.986	0.000307247	GEEy vs GEEm
gene-tia008110	K01754 threonine dehydratase [EC:4.3.1.19] | (RefSeq) threonine dehydratase biosynthetic, chloroplastic (A)	TMK0550	C4H9NO3	L-(-)-Threonine	0.993	7.95e-05	GEEy vs GEEm
gene-tia008110	K01754 threonine dehydratase [EC:4.3.1.19] | (RefSeq) threonine dehydratase biosynthetic, chloroplastic (A)	TMK0550	C4H9NO3	L-(-)-Threonine	0.993	7.95e-05	GEEy vs GEEm
gene-tia008110	K01754 threonine dehydratase [EC:4.3.1.19] | (RefSeq) threonine dehydratase biosynthetic, chloroplastic (A)	TMK0550	C4H9NO3	L-(-)-Threonine	0.993	7.95e-05	GEEy vs GEEm
gene-tia008110	K01754 threonine dehydratase [EC:4.3.1.19] | (RefSeq) threonine dehydratase biosynthetic, chloroplastic (A)	TMK0567	C4H9NO3	L-Homoserine	0.983	0.000411525	GEEy vs GEEm
gene-tia008110	K01754 threonine dehydratase [EC:4.3.1.19] | (RefSeq) threonine dehydratase biosynthetic, chloroplastic (A)	TMK0567	C4H9NO3	L-Homoserine	0.983	0.000411525	GEEy vs GEEm
gene-tia008110	K01754 threonine dehydratase [EC:4.3.1.19] | (RefSeq) threonine dehydratase biosynthetic, chloroplastic (A)	TMK0572	C7H14N2O4	2,6-Diaminooimelic acid	-0.982	0.000500992	GEEy vs GEEm
gene-tia008110	K01754 threonine dehydratase [EC:4.3.1.19] | (RefSeq) threonine dehydratase biosynthetic, chloroplastic (A)	TMK0408	C4H8N2O3	L-Asparagine	-0.991	0.000130755	GEEy vs GEGy
gene-tia008110	K01754 threonine dehydratase [EC:4.3.1.19] | (RefSeq) threonine dehydratase biosynthetic, chloroplastic (A)	TMK0567	C4H9NO3	L-Homoserine	-0.975	0.000915824	GEEy vs GEGy
gene-tia008110	K01754 threonine dehydratase [EC:4.3.1.19] | (RefSeq) threonine dehydratase biosynthetic, chloroplastic (A)	TMK0567	C4H9NO3	L-Homoserine	-0.975	0.000915824	GEEy vs GEGy
gene-tia008110	K01754 threonine dehydratase [EC:4.3.1.19] | (RefSeq) threonine dehydratase biosynthetic, chloroplastic (A)	TMK0572	C7H14N2O4	2,6-Diaminooimelic acid	-0.987	0.000262518	GEEy vs GEGy
gene-tia008206	K22596 gamma-glutamylcyclotransferase, plant [EC:4.3.2.9] | (RefSeq) gamma-glutamylcyclotransferase 2-1-like (A)	TMK0579	C5H12N2O2	L-Ornithine	-0.926	0.00800438	GEEm vs GEGm
gene-tia008206	K22596 gamma-glutamylcyclotransferase, plant [EC:4.3.2.9] | (RefSeq) gamma-glutamylcyclotransferase 2-1-like (A)	TMK0579	C5H12N2O2	L-Ornithine	0.938	0.00559689	GEGy vs GEGm
gene-tia008211	K00121 S-(hydroxymethyl)glutathione dehydrogenase / alcohol dehydrogenase [EC:1.1.1.284 1.1.1.1] | (RefSeq) alcohol dehydrogenase class-3 (A)	TMK0301	C3H7NO2	L-Alanine	0.974	0.000984309	GEEy vs GEGy
gene-tia008211	K00121 S-(hydroxymethyl)glutathione dehydrogenase / alcohol dehydrogenase [EC:1.1.1.284 1.1.1.1] | (RefSeq) alcohol dehydrogenase class-3 (A)	TMK0301	C3H7NO2	L-Alanine	0.927	0.00784389	GEGy vs GEGm
gene-tia008280	K08712 ATP-binding cassette, subfamily G (WHITE), member 2, SNQ2 | (RefSeq) ABC transporter, ATP-binding protein (A)	TMK0214	C6H14O6	Cordycepic acid	-0.983	0.000418633	GEEm vs GEGm
gene-tia008280	K08712 ATP-binding cassette, subfamily G (WHITE), member 2, SNQ2 | (RefSeq) ABC transporter, ATP-binding protein (A)	TMK0284	C9H12N2O6	Uridine	-0.978	0.000712144	GEEm vs GEGm
gene-tia008280	K08712 ATP-binding cassette, subfamily G (WHITE), member 2, SNQ2 | (RefSeq) ABC transporter, ATP-binding protein (A)	TMK0503	C10H13N5O3	Deoxyadenosine	-0.997	1.45e-05	GEEm vs GEGm
gene-tia008280	K08712 ATP-binding cassette, subfamily G (WHITE), member 2, SNQ2 | (RefSeq) ABC transporter, ATP-binding protein (A)	TMK0507	C10H13N5O4	Adenosine	-0.994	5.65e-05	GEEm vs GEGm
gene-tia008280	K08712 ATP-binding cassette, subfamily G (WHITE), member 2, SNQ2 | (RefSeq) ABC transporter, ATP-binding protein (A)	TMK0573	C6H14N4O2	L-(+)-Arginine	-0.974	0.000991865	GEEm vs GEGm
gene-tia008280	K08712 ATP-binding cassette, subfamily G (WHITE), member 2, SNQ2 | (RefSeq) ABC transporter, ATP-binding protein (A)	TMK0579	C5H12N2O2	L-Ornithine	-0.995	4.2e-05	GEEm vs GEGm
gene-tia008280	K08712 ATP-binding cassette, subfamily G (WHITE), member 2, SNQ2 | (RefSeq) ABC transporter, ATP-binding protein (A)	TMK0214	C6H14O6	Cordycepic acid	-0.956	0.00285963	GEGy vs GEGm
gene-tia008280	K08712 ATP-binding cassette, subfamily G (WHITE), member 2, SNQ2 | (RefSeq) ABC transporter, ATP-binding protein (A)	TMK0503	C10H13N5O3	Deoxyadenosine	-0.941	0.00510255	GEGy vs GEGm
gene-tia008280	K08712 ATP-binding cassette, subfamily G (WHITE), member 2, SNQ2 | (RefSeq) ABC transporter, ATP-binding protein (A)	TMK0507	C10H13N5O4	Adenosine	-0.947	0.00415083	GEGy vs GEGm
gene-tia008280	K08712 ATP-binding cassette, subfamily G (WHITE), member 2, SNQ2 | (RefSeq) ABC transporter, ATP-binding protein (A)	TMK0573	C6H14N4O2	L-(+)-Arginine	0.937	0.00574614	GEGy vs GEGm
gene-tia008280	K08712 ATP-binding cassette, subfamily G (WHITE), member 2, SNQ2 | (RefSeq) ABC transporter, ATP-binding protein (A)	TMK0579	C5H12N2O2	L-Ornithine	0.947	0.00420283	GEGy vs GEGm
gene-tia008341	K00487 trans-cinnamate 4-monooxygenase [EC:1.14.13.11] | (RefSeq) trans-cinnamate 4-monooxygenase (A)	TMK0057	C17H24O9	Syringin	-0.998	4.77e-06	GEEy vs GEEm
gene-tia008341	K00487 trans-cinnamate 4-monooxygenase [EC:1.14.13.11] | (RefSeq) trans-cinnamate 4-monooxygenase (A)	TMK0231	C9H8O2	Cinnamic acid	0.999	1.2e-06	GEEy vs GEEm
gene-tia008341	K00487 trans-cinnamate 4-monooxygenase [EC:1.14.13.11] | (RefSeq) trans-cinnamate 4-monooxygenase (A)	TMK0231	C9H8O2	Cinnamic acid	0.999	1.2e-06	GEEy vs GEEm
gene-tia008341	K00487 trans-cinnamate 4-monooxygenase [EC:1.14.13.11] | (RefSeq) trans-cinnamate 4-monooxygenase (A)	TMK0248	C11H14O4	Sinapyl alcohol	-0.989	0.000171275	GEEy vs GEEm
gene-tia008341	K00487 trans-cinnamate 4-monooxygenase [EC:1.14.13.11] | (RefSeq) trans-cinnamate 4-monooxygenase (A)	TMK0057	C17H24O9	Syringin	-0.991	0.000108364	GEEy vs GEGy
gene-tia008341	K00487 trans-cinnamate 4-monooxygenase [EC:1.14.13.11] | (RefSeq) trans-cinnamate 4-monooxygenase (A)	TMK0231	C9H8O2	Cinnamic acid	-0.999	6.18e-07	GEEy vs GEGy
[truncated: 2,391 more rows]

## Sheet: 12-2
Gene Name	KEGG annptation	Metabolite Name	Formula	Compounds	PCC	PCCP	Pairwise
gene-tia000044	K23260 scopoletin glucosyltransferase [EC:2.4.1.128] | (RefSeq) scopoletin glucosyltransferase (A)	TMK0231	C9H8O2	Cinnamic acid	0.998	8.1e-06	GEEy vs GEEm
gene-tia000044	K23260 scopoletin glucosyltransferase [EC:2.4.1.128] | (RefSeq) scopoletin glucosyltransferase (A)	TMK0248	C11H14O4	Sinapyl alcohol	-0.982	0.00048996	GEEy vs GEEm
gene-tia000044	K23260 scopoletin glucosyltransferase [EC:2.4.1.128] | (RefSeq) scopoletin glucosyltransferase (A)	TMK0231	C9H8O2	Cinnamic acid	-0.999	2.94e-06	GEEy vs GEGy
gene-tia000044	K23260 scopoletin glucosyltransferase [EC:2.4.1.128] | (RefSeq) scopoletin glucosyltransferase (A)	TMK0248	C11H14O4	Sinapyl alcohol	0.926	0.00801416	GEEy vs GEGy
gene-tia000114	K22395 cinnamyl-alcohol dehydrogenase [EC:1.1.1.195] | (RefSeq) berberine bridge enzyme-like 23 (A)	TMK0248	C11H14O4	Sinapyl alcohol	0.954	0.00308742	GEEm vs GEGm
gene-tia000114	K22395 cinnamyl-alcohol dehydrogenase [EC:1.1.1.195] | (RefSeq) berberine bridge enzyme-like 23 (A)	TMK0469	C10H8O4	Scopoletin(7-Hydroxy-5-methoxycoumarin)	0.965	0.00184659	GEEm vs GEGm
gene-tia000114	K22395 cinnamyl-alcohol dehydrogenase [EC:1.1.1.195] | (RefSeq) berberine bridge enzyme-like 23 (A)	TMK0057	C17H24O9	Syringin	-0.995	3.2e-05	GEEy vs GEEm
gene-tia000114	K22395 cinnamyl-alcohol dehydrogenase [EC:1.1.1.195] | (RefSeq) berberine bridge enzyme-like 23 (A)	TMK0231	C9H8O2	Cinnamic acid	0.999	1.56e-06	GEEy vs GEEm
gene-tia000114	K22395 cinnamyl-alcohol dehydrogenase [EC:1.1.1.195] | (RefSeq) berberine bridge enzyme-like 23 (A)	TMK0248	C11H14O4	Sinapyl alcohol	-0.983	0.000430666	GEEy vs GEEm
gene-tia000114	K22395 cinnamyl-alcohol dehydrogenase [EC:1.1.1.195] | (RefSeq) berberine bridge enzyme-like 23 (A)	TMK0469	C10H8O4	Scopoletin(7-Hydroxy-5-methoxycoumarin)	-0.996	2.32e-05	GEEy vs GEEm
gene-tia000114	K22395 cinnamyl-alcohol dehydrogenase [EC:1.1.1.195] | (RefSeq) berberine bridge enzyme-like 23 (A)	TMK0057	C17H24O9	Syringin	-0.99	0.000164441	GEEy vs GEGy
gene-tia000114	K22395 cinnamyl-alcohol dehydrogenase [EC:1.1.1.195] | (RefSeq) berberine bridge enzyme-like 23 (A)	TMK0231	C9H8O2	Cinnamic acid	-0.999	2.76e-06	GEEy vs GEGy
gene-tia000450	K22395 cinnamyl-alcohol dehydrogenase [EC:1.1.1.195] | (RefSeq) berberine bridge enzyme-like 23 (A)	TMK0231	C9H8O2	Cinnamic acid	0.999	4.46e-07	GEEy vs GEEm
gene-tia000450	K22395 cinnamyl-alcohol dehydrogenase [EC:1.1.1.195] | (RefSeq) berberine bridge enzyme-like 23 (A)	TMK0231	C9H8O2	Cinnamic acid	-0.999	4.3e-07	GEEy vs GEGy
gene-tia000450	K22395 cinnamyl-alcohol dehydrogenase [EC:1.1.1.195] | (RefSeq) berberine bridge enzyme-like 23 (A)	TMK0231	C9H8O2	Cinnamic acid	-0.999	4.88e-07	GEGy vs GEGm
gene-tia000573	K01904 4-coumarate--CoA ligase [EC:6.2.1.12] | (RefSeq) 4-coumarate--CoA ligase-like 5 isoform X3 (A)	TMK0248	C11H14O4	Sinapyl alcohol	0.984	0.000384426	GEEm vs GEGm
gene-tia000573	K01904 4-coumarate--CoA ligase [EC:6.2.1.12] | (RefSeq) 4-coumarate--CoA ligase-like 5 isoform X3 (A)	TMK0469	C10H8O4	Scopoletin(7-Hydroxy-5-methoxycoumarin)	0.985	0.000354396	GEEm vs GEGm
gene-tia000573	K01904 4-coumarate--CoA ligase [EC:6.2.1.12] | (RefSeq) 4-coumarate--CoA ligase-like 5 isoform X3 (A)	TMK0231	C9H8O2	Cinnamic acid	0.997	1.26e-05	GEEy vs GEEm
gene-tia000573	K01904 4-coumarate--CoA ligase [EC:6.2.1.12] | (RefSeq) 4-coumarate--CoA ligase-like 5 isoform X3 (A)	TMK0231	C9H8O2	Cinnamic acid	0.997	1.26e-05	GEEy vs GEEm
gene-tia000573	K01904 4-coumarate--CoA ligase [EC:6.2.1.12] | (RefSeq) 4-coumarate--CoA ligase-like 5 isoform X3 (A)	TMK0248	C11H14O4	Sinapyl alcohol	-0.986	0.0002986	GEEy vs GEEm
gene-tia000573	K01904 4-coumarate--CoA ligase [EC:6.2.1.12] | (RefSeq) 4-coumarate--CoA ligase-like 5 isoform X3 (A)	TMK0469	C10H8O4	Scopoletin(7-Hydroxy-5-methoxycoumarin)	-0.99	0.000151752	GEEy vs GEEm
gene-tia000573	K01904 4-coumarate--CoA ligase [EC:6.2.1.12] | (RefSeq) 4-coumarate--CoA ligase-like 5 isoform X3 (A)	TMK0231	C9H8O2	Cinnamic acid	-0.995	3.72e-05	GEEy vs GEGy
gene-tia000573	K01904 4-coumarate--CoA ligase [EC:6.2.1.12] | (RefSeq) 4-coumarate--CoA ligase-like 5 isoform X3 (A)	TMK0231	C9H8O2	Cinnamic acid	-0.995	3.72e-05	GEEy vs GEGy
gene-tia000573	K01904 4-coumarate--CoA ligase [EC:6.2.1.12] | (RefSeq) 4-coumarate--CoA ligase-like 5 isoform X3 (A)	TMK0248	C11H14O4	Sinapyl alcohol	0.929	0.00728201	GEEy vs GEGy
gene-tia000680	K01188 beta-glucosidase [EC:3.2.1.21] | (RefSeq) beta-glucosidase 11-like isoform X1 (A)	TMK0408	C4H8N2O3	L-Asparagine	-0.918	0.0098441	GEEm vs GEGm
gene-tia000680	K01188 beta-glucosidase [EC:3.2.1.21] | (RefSeq) beta-glucosidase 11-like isoform X1 (A)	TMK0408	C4H8N2O3	L-Asparagine	0.943	0.00476328	GEEy vs GEEm
gene-tia000687	K00799 glutathione S-transferase [EC:2.5.1.18] | (RefSeq) glutathione S-transferase 3-like (A)	TMK0579	C5H12N2O2	L-Ornithine	-0.986	0.000299672	GEEm vs GEGm
gene-tia000687	K00799 glutathione S-transferase [EC:2.5.1.18] | (RefSeq) glutathione S-transferase 3-like (A)	TMK0579	C5H12N2O2	L-Ornithine	0.97	0.00134221	GEGy vs GEGm
gene-tia000818	K01937 CTP synthase [EC:6.3.4.2] | (RefSeq) CTP synthase-like isoform X1 (A)	TMK0412	C9H14N2O12P2	Uridine 5'-diphosphate	0.965	0.0018045	GEEm vs GEGm
gene-tia000818	K01937 CTP synthase [EC:6.3.4.2] | (RefSeq) CTP synthase-like isoform X1 (A)	TMK0412	C9H14N2O12P2	Uridine 5'-diphosphate	-0.981	0.000538433	GEEy vs GEGy
gene-tia000892	K01870 isoleucyl-tRNA synthetase [EC:6.1.1.5] | (RefSeq) isoleucine--tRNA ligase, chloroplastic/mitochondrial-like (A)	TMK0271	C11H12N2O2	L-Tryptophan	0.985	0.000317725	GEEm vs GEGm
gene-tia000892	K01870 isoleucyl-tRNA synthetase [EC:6.1.1.5] | (RefSeq) isoleucine--tRNA ligase, chloroplastic/mitochondrial-like (A)	TMK0408	C4H8N2O3	L-Asparagine	0.949	0.00384447	GEEm vs GEGm
gene-tia000892	K01870 isoleucyl-tRNA synthetase [EC:6.1.1.5] | (RefSeq) isoleucine--tRNA ligase, chloroplastic/mitochondrial-like (A)	TMK0573	C6H14N4O2	L-(+)-Arginine	0.996	2.97e-05	GEEm vs GEGm
gene-tia000892	K01870 isoleucyl-tRNA synthetase [EC:6.1.1.5] | (RefSeq) isoleucine--tRNA ligase, chloroplastic/mitochondrial-like (A)	TMK0271	C11H12N2O2	L-Tryptophan	-0.993	8.22e-05	GEEy vs GEEm
gene-tia000892	K01870 isoleucyl-tRNA synthetase [EC:6.1.1.5] | (RefSeq) isoleucine--tRNA ligase, chloroplastic/mitochondrial-like (A)	TMK0408	C4H8N2O3	L-Asparagine	0.977	0.000756912	GEEy vs GEEm
gene-tia000892	K01870 isoleucyl-tRNA synthetase [EC:6.1.1.5] | (RefSeq) isoleucine--tRNA ligase, chloroplastic/mitochondrial-like (A)	TMK0271	C11H12N2O2	L-Tryptophan	-0.995	3.81e-05	GEGy vs GEGm
gene-tia000892	K01870 isoleucyl-tRNA synthetase [EC:6.1.1.5] | (RefSeq) isoleucine--tRNA ligase, chloroplastic/mitochondrial-like (A)	TMK0408	C4H8N2O3	L-Asparagine	-0.986	0.00029342	GEGy vs GEGm
gene-tia000892	K01870 isoleucyl-tRNA synthetase [EC:6.1.1.5] | (RefSeq) isoleucine--tRNA ligase, chloroplastic/mitochondrial-like (A)	TMK0573	C6H14N4O2	L-(+)-Arginine	-0.983	0.000448375	GEGy vs GEGm
gene-tia001011	K00430 peroxidase [EC:1.11.1.7] | (RefSeq) cationic peroxidase 1-like (A)	TMK0057	C17H24O9	Syringin	-0.997	1.31e-05	GEEy vs GEEm
gene-tia001011	K00430 peroxidase [EC:1.11.1.7] | (RefSeq) cationic peroxidase 1-like (A)	TMK0057	C17H24O9	Syringin	0.993	8.08e-05	GEEy vs GEGy
gene-tia001011	K00430 peroxidase [EC:1.11.1.7] | (RefSeq) cationic peroxidase 1-like (A)	TMK0472	C9H8O3	p-Coumaric acid	0.994	5.08e-05	GEEy vs GEGy
gene-tia001011	K00430 peroxidase [EC:1.11.1.7] | (RefSeq) cationic peroxidase 1-like (A)	TMK0472	C9H8O3	p-Coumaric acid	-0.993	8.02e-05	GEGy vs GEGm
gene-tia001012	K00430 peroxidase [EC:1.11.1.7] | (RefSeq) LOW QUALITY PROTEIN: peroxidase 52-like (A)	TMK0231	C9H8O2	Cinnamic acid	0.999	2.69e-06	GEEy vs GEEm
gene-tia001012	K00430 peroxidase [EC:1.11.1.7] | (RefSeq) LOW QUALITY PROTEIN: peroxidase 52-like (A)	TMK0248	C11H14O4	Sinapyl alcohol	-0.992	0.000100731	GEEy vs GEEm
gene-tia001012	K00430 peroxidase [EC:1.11.1.7] | (RefSeq) LOW QUALITY PROTEIN: peroxidase 52-like (A)	TMK0231	C9H8O2	Cinnamic acid	-0.999	1.18e-06	GEEy vs GEGy
gene-tia001012	K00430 peroxidase [EC:1.11.1.7] | (RefSeq) LOW QUALITY PROTEIN: peroxidase 52-like (A)	TMK0248	C11H14O4	Sinapyl alcohol	0.924	0.00850976	GEEy vs GEGy
gene-tia001012	K00430 peroxidase [EC:1.11.1.7] | (RefSeq) LOW QUALITY PROTEIN: peroxidase 52-like (A)	TMK0231	C9H8O2	Cinnamic acid	-0.99	0.000163303	GEGy vs GEGm
gene-tia001026	K17398 DNA (cytosine-5)-methyltransferase 3A [EC:2.1.1.37] | (RefSeq) uncharacterized protein LOC104707037 (A)	TMK0567	C4H9NO3	L-Homoserine	0.975	0.000938015	GEEy vs GEEm
gene-tia001026	K17398 DNA (cytosine-5)-methyltransferase 3A [EC:2.1.1.37] | (RefSeq) uncharacterized protein LOC104707037 (A)	TMK0998	C4H7NO2	1-Aminocyclopropane-1-carboxylic acid	0.983	0.000447837	GEEy vs GEEm
gene-tia001026	K17398 DNA (cytosine-5)-methyltransferase 3A [EC:2.1.1.37] | (RefSeq) uncharacterized protein LOC104707037 (A)	TMK0567	C4H9NO3	L-Homoserine	-0.987	0.000242886	GEEy vs GEGy
gene-tia001026	K17398 DNA (cytosine-5)-methyltransferase 3A [EC:2.1.1.37] | (RefSeq) uncharacterized protein LOC104707037 (A)	TMK0567	C4H9NO3	L-Homoserine	-0.996	2.04e-05	GEGy vs GEGm
gene-tia001026	K17398 DNA (cytosine-5)-methyltransferase 3A [EC:2.1.1.37] | (RefSeq) uncharacterized protein LOC104707037 (A)	TMK0998	C4H7NO2	1-Aminocyclopropane-1-carboxylic acid	-0.993	7.92e-05	GEGy vs GEGm
gene-tia001032	K00850 6-phosphofructokinase 1 [EC:2.7.1.11] | (RefSeq) ATP-dependent 6-phosphofructokinase 6-like (A)	TMK0572	C7H14N2O4	2,6-Diaminooimelic acid	-0.954	0.00313897	GEEm vs GEGm
gene-tia001032	K00850 6-phosphofructokinase 1 [EC:2.7.1.11] | (RefSeq) ATP-dependent 6-phosphofructokinase 6-like (A)	TMK0572	C7H14N2O4	2,6-Diaminooimelic acid	0.927	0.00771358	GEEy vs GEEm
gene-tia001033	K00850 6-phosphofructokinase 1 [EC:2.7.1.11] | (RefSeq) ATP-dependent 6-phosphofructokinase 6-like (A)	TMK0271	C11H12N2O2	L-Tryptophan	-0.999	1.59e-06	GEEm vs GEGm
gene-tia001033	K00850 6-phosphofructokinase 1 [EC:2.7.1.11] | (RefSeq) ATP-dependent 6-phosphofructokinase 6-like (A)	TMK0408	C4H8N2O3	L-Asparagine	-0.972	0.00114628	GEEm vs GEGm
gene-tia001033	K00850 6-phosphofructokinase 1 [EC:2.7.1.11] | (RefSeq) ATP-dependent 6-phosphofructokinase 6-like (A)	TMK0573	C6H14N4O2	L-(+)-Arginine	-0.984	0.000382982	GEEm vs GEGm
gene-tia001033	K00850 6-phosphofructokinase 1 [EC:2.7.1.11] | (RefSeq) ATP-dependent 6-phosphofructokinase 6-like (A)	TMK0408	C4H8N2O3	L-Asparagine	-0.945	0.00441328	GEEy vs GEGy
gene-tia001033	K00850 6-phosphofructokinase 1 [EC:2.7.1.11] | (RefSeq) ATP-dependent 6-phosphofructokinase 6-like (A)	TMK0573	C6H14N4O2	L-(+)-Arginine	-0.96	0.00235979	GEEy vs GEGy
gene-tia001033	K00850 6-phosphofructokinase 1 [EC:2.7.1.11] | (RefSeq) ATP-dependent 6-phosphofructokinase 6-like (A)	TMK0577	C6H9N3O2	L-Histidine	-0.953	0.00320058	GEEy vs GEGy
gene-tia001033	K00850 6-phosphofructokinase 1 [EC:2.7.1.11] | (RefSeq) ATP-dependent 6-phosphofructokinase 6-like (A)	TMK0578	C6H14N2O2	L-(+)-Lysine	-0.949	0.0038614	GEEy vs GEGy
gene-tia001033	K00850 6-phosphofructokinase 1 [EC:2.7.1.11] | (RefSeq) ATP-dependent 6-phosphofructokinase 6-like (A)	TMK0271	C11H12N2O2	L-Tryptophan	0.96	0.0024	GEGy vs GEGm
gene-tia001033	K00850 6-phosphofructokinase 1 [EC:2.7.1.11] | (RefSeq) ATP-dependent 6-phosphofructokinase 6-like (A)	TMK0408	C4H8N2O3	L-Asparagine	0.94	0.00524459	GEGy vs GEGm
gene-tia001033	K00850 6-phosphofructokinase 1 [EC:2.7.1.11] | (RefSeq) ATP-dependent 6-phosphofructokinase 6-like (A)	TMK0573	C6H14N4O2	L-(+)-Arginine	0.95	0.0037333	GEGy vs GEGm
gene-tia001033	K00850 6-phosphofructokinase 1 [EC:2.7.1.11] | (RefSeq) ATP-dependent 6-phosphofructokinase 6-like (A)	TMK0577	C6H9N3O2	L-Histidine	0.972	0.00115203	GEGy vs GEGm
gene-tia001033	K00850 6-phosphofructokinase 1 [EC:2.7.1.11] | (RefSeq) ATP-dependent 6-phosphofructokinase 6-like (A)	TMK0578	C6H14N2O2	L-(+)-Lysine	0.949	0.00389748	GEGy vs GEGm
gene-tia001113	K01188 beta-glucosidase [EC:3.2.1.21] | (RefSeq) beta-glucosidase 22-like (A)	TMK0408	C4H8N2O3	L-Asparagine	-0.978	0.000712563	GEEm vs GEGm
gene-tia001113	K01188 beta-glucosidase [EC:3.2.1.21] | (RefSeq) beta-glucosidase 22-like (A)	TMK0469	C10H8O4	Scopoletin(7-Hydroxy-5-methoxycoumarin)	-0.994	4.96e-05	GEEm vs GEGm
gene-tia001113	K01188 beta-glucosidase [EC:3.2.1.21] | (RefSeq) beta-glucosidase 22-like (A)	TMK0408	C4H8N2O3	L-Asparagine	0.992	8.88e-05	GEEy vs GEEm
gene-tia001113	K01188 beta-glucosidase [EC:3.2.1.21] | (RefSeq) beta-glucosidase 22-like (A)	TMK0469	C10H8O4	Scopoletin(7-Hydroxy-5-methoxycoumarin)	-0.993	6.55e-05	GEEy vs GEEm
gene-tia001113	K01188 beta-glucosidase [EC:3.2.1.21] | (RefSeq) beta-glucosidase 22-like (A)	TMK0408	C4H8N2O3	L-Asparagine	-0.994	5.56e-05	GEGy vs GEGm
gene-tia001113	K01188 beta-glucosidase [EC:3.2.1.21] | (RefSeq) beta-glucosidase 22-like (A)	TMK0469	C10H8O4	Scopoletin(7-Hydroxy-5-methoxycoumarin)	0.997	9.87e-06	GEGy vs GEGm
gene-tia001137	K05658 ATP-binding cassette, subfamily B (MDR/TAP), member 1 [EC:7.6.2.2] | (RefSeq) ABC transporter B family member 6-like (A)	TMK0579	C5H12N2O2	L-Ornithine	-0.998	7.33e-06	GEEm vs GEGm
gene-tia001137	K05658 ATP-binding cassette, subfamily B (MDR/TAP), member 1 [EC:7.6.2.2] | (RefSeq) ABC transporter B family member 6-like (A)	TMK0579	C5H12N2O2	L-Ornithine	0.944	0.00460096	GEGy vs GEGm
gene-tia001264	K00927 phosphoglycerate kinase [EC:2.7.2.3] | (RefSeq) phosphoglycerate kinase, cytosolic-like isoform X1 (A)	TMK0271	C11H12N2O2	L-Tryptophan	0.997	1.44e-05	GEEm vs GEGm
gene-tia001264	K00927 phosphoglycerate kinase [EC:2.7.2.3] | (RefSeq) phosphoglycerate kinase, cytosolic-like isoform X1 (A)	TMK0408	C4H8N2O3	L-Asparagine	0.967	0.00158252	GEEm vs GEGm
gene-tia001264	K00927 phosphoglycerate kinase [EC:2.7.2.3] | (RefSeq) phosphoglycerate kinase, cytosolic-like isoform X1 (A)	TMK0573	C6H14N4O2	L-(+)-Arginine	0.987	0.000261449	GEEm vs GEGm
gene-tia001264	K00927 phosphoglycerate kinase [EC:2.7.2.3] | (RefSeq) phosphoglycerate kinase, cytosolic-like isoform X1 (A)	TMK0579	C5H12N2O2	L-Ornithine	0.996	1.85e-05	GEEm vs GEGm
gene-tia001264	K00927 phosphoglycerate kinase [EC:2.7.2.3] | (RefSeq) phosphoglycerate kinase, cytosolic-like isoform X1 (A)	TMK0271	C11H12N2O2	L-Tryptophan	-0.988	0.00022571	GEGy vs GEGm
gene-tia001264	K00927 phosphoglycerate kinase [EC:2.7.2.3] | (RefSeq) phosphoglycerate kinase, cytosolic-like isoform X1 (A)	TMK0408	C4H8N2O3	L-Asparagine	-0.982	0.000466181	GEGy vs GEGm
gene-tia001264	K00927 phosphoglycerate kinase [EC:2.7.2.3] | (RefSeq) phosphoglycerate kinase, cytosolic-like isoform X1 (A)	TMK0573	C6H14N4O2	L-(+)-Arginine	-0.989	0.000188563	GEGy vs GEGm
gene-tia001264	K00927 phosphoglycerate kinase [EC:2.7.2.3] | (RefSeq) phosphoglycerate kinase, cytosolic-like isoform X1 (A)	TMK0579	C5H12N2O2	L-Ornithine	-0.917	0.00995423	GEGy vs GEGm
gene-tia001281	K01193 beta-fructofuranosidase [EC:3.2.1.26] | (RefSeq) LOC109747879; beta-fructofuranosidase, insoluble isoenzyme 3-like (A)	TMK0303	C6H14O6	D-Sorbitol	0.983	0.000415439	GEEm vs GEGm
gene-tia001281	K01193 beta-fructofuranosidase [EC:3.2.1.26] | (RefSeq) LOC109747879; beta-fructofuranosidase, insoluble isoenzyme 3-like (A)	TMK0303	C6H14O6	D-Sorbitol	-0.994	6.23e-05	GEEy vs GEEm
gene-tia001436	K00827 alanine-glyoxylate transaminase / (R)-3-amino-2-methylpropionate-pyruvate transaminase [EC:2.6.1.44 2.6.1.40] | (RefSeq) alanine--glyoxylate aminotransferase 2 homolog 1, mitochondrial (A)	TMK0567	C4H9NO3	L-Homoserine	0.984	0.000390164	GEEy vs GEEm
gene-tia001436	K00827 alanine-glyoxylate transaminase / (R)-3-amino-2-methylpropionate-pyruvate transaminase [EC:2.6.1.44 2.6.1.40] | (RefSeq) alanine--glyoxylate aminotransferase 2 homolog 1, mitochondrial (A)	TMK0567	C4H9NO3	L-Homoserine	0.984	0.000390164	GEEy vs GEEm
gene-tia001436	K00827 alanine-glyoxylate transaminase / (R)-3-amino-2-methylpropionate-pyruvate transaminase [EC:2.6.1.44 2.6.1.40] | (RefSeq) alanine--glyoxylate aminotransferase 2 homolog 1, mitochondrial (A)	TMK0567	C4H9NO3	L-Homoserine	-0.962	0.00212085	GEEy vs GEGy
gene-tia001436	K00827 alanine-glyoxylate transaminase / (R)-3-amino-2-methylpropionate-pyruvate transaminase [EC:2.6.1.44 2.6.1.40] | (RefSeq) alanine--glyoxylate aminotransferase 2 homolog 1, mitochondrial (A)	TMK0567	C4H9NO3	L-Homoserine	-0.962	0.00212085	GEEy vs GEGy
gene-tia001500	K01426 amidase [EC:3.5.1.4] | (RefSeq) LOW QUALITY PROTEIN: uncharacterized protein LOC105643773 (A)	TMK0271	C11H12N2O2	L-Tryptophan	-0.99	0.00015269	GEEm vs GEGm
gene-tia001500	K01426 amidase [EC:3.5.1.4] | (RefSeq) LOW QUALITY PROTEIN: uncharacterized protein LOC105643773 (A)	TMK0573	C6H14N4O2	L-(+)-Arginine	-0.978	0.000695974	GEEm vs GEGm
gene-tia001500	K01426 amidase [EC:3.5.1.4] | (RefSeq) LOW QUALITY PROTEIN: uncharacterized protein LOC105643773 (A)	TMK0573	C6H14N4O2	L-(+)-Arginine	0.918	0.00983395	GEEy vs GEGy
gene-tia001500	K01426 amidase [EC:3.5.1.4] | (RefSeq) LOW QUALITY PROTEIN: uncharacterized protein LOC105643773 (A)	TMK0271	C11H12N2O2	L-Tryptophan	0.988	0.000213213	GEGy vs GEGm
gene-tia001500	K01426 amidase [EC:3.5.1.4] | (RefSeq) LOW QUALITY PROTEIN: uncharacterized protein LOC105643773 (A)	TMK0573	C6H14N4O2	L-(+)-Arginine	0.984	0.000404651	GEGy vs GEGm
gene-tia001567	K01092 myo-inositol-1(or 4)-monophosphatase [EC:3.1.3.25] | (RefSeq) phosphatase IMPL1, chloroplastic isoform X1 (A)	TMK0306	C6H10O7	D-Glucoronic acid	-0.984	0.000373833	GEEy vs GEEm
gene-tia001567	K01092 myo-inositol-1(or 4)-monophosphatase [EC:3.1.3.25] | (RefSeq) phosphatase IMPL1, chloroplastic isoform X1 (A)	TMK0306	C6H10O7	D-Glucoronic acid	0.978	0.000693931	GEGy vs GEGm
[truncated: 1,229 more rows]

## Sheet: 12-3
Gene Name	KEGG annptation	Metabolite Name	Formula	Compounds	PCC	PCCP	Pairwise
[truncated: 1,083 more rows]

[truncated: 3 more sheets: D12-4, D12-5, D12-6]
